# Supplementary material for: ChIP-Hub provides an integrative platform for exploring plant regulome
Source: Nat Commun. 2022 Jun 14;13:3413. doi: 10.1038/s41467-022-30770-1 (PMC9197862; doi:10.1038/s41467-022-30770-1)
Supplement: Supplementary file 4 — Supplementary Data 1 [file 41467_2022_30770_MOESM4_ESM.xlsx]

## Sheet: Supplementary Data 1
Supplementary Data 1: Number of identified peaks in all experiments.
Genome	Histone related	DNA-binding protein	Open chromatin	Total
﻿aegilops_tauschii	58681	0	157806	216487
arabidopsis_lyrata	54171	8184	0	62355
arabidopsis_thaliana	9389286	5682273	6150670	21222229
arabis_alpina	10607	461	0	11068
beta_vulgaris	1376	0	0	1376
brachypodium_distachyon	151509	10033	465488	627030
brassica_napus	1770962	155920	0	1926882
brassica_oleracea	71984	0	0	71984
brassica_rapa	428429	0	0	428429
carica_papaya	46708	0	39917	86625
chlamydomonas_reinhardtii	208896	6368	0	215264
citrullus_lanatus	39026	0	133306	172332
cucumis_melo	466496	0	269039	735535
cucumis_sativus	105892	987	77346	184225
eucalyptus_grandis	92143	7484	309415	409042
eutrema_salsugineum	71733	0	5600	77333
fragaria_vesca	18157	0	116811	134968
glycine_max	337117	452248	86416	875781
gossypium_arboreum	72930	2648	29643	105221
gossypium_barbadense	148332	0	41554	189886
gossypium_hirsutum	251490	5710	166799	423999
gossypium_raimondii	55486	2214	18920	76620
hordeum_vulgare	202344	16134	35218	253696
lotus_japonicus	0	245	0	245
malus_domestica	851213	0	111264	962477
medicago_truncatula	132065	0	113458	245523
musa_acuminata	518191	0	0	518191
oryza_glaberrima	3885	0	0	3885
oryza_sativa	3278493	123949	1132035	4534477
phaseolus_vulgaris	23479	0	52891	76370
physcomitrella_patens	245084	7790	0	252874
populus_trichocarpa	58875	81253	380584	520712
prunus_persica	123466	7425	158264	289155
pyrus_bretschneideri	165118	0	0	165118
rosa_chinensis	30421	0	0	30421
setaria_italica	76895	0	442665	519560
solanum_lycopersicum	878275	246939	1456133	2581347
solanum_tuberosum	387089	0	0	387089
sorghum_bicolor	42233	0	182396	224629
triticum_aestivum	4833453	4531	91030	4929014
triticum_urartu	31880	0	0	31880
vitis_vinifera	59915	0	81706	141621
zea_mays	4841229	2161246	402160	7404635
				52327590
