# Supplementary material for: ChIP-Hub provides an integrative platform for exploring plant regulome
Source: Nat Commun. 2022 Jun 14;13:3413. doi: 10.1038/s41467-022-30770-1 (PMC9197862; doi:10.1038/s41467-022-30770-1)
Supplement: Supplementary file 5 — Supplementary Data 2 [file 41467_2022_30770_MOESM5_ESM.xlsx]

## Sheet: Supplementary Data 2
Supplementary Data 2: ChIP-seq experiments in Arabidopsis thaliana used in the analysis.
Protocol	Project	Pubmed/DOI	TF gene	TF name	TF family	Experiment name	NSC	RSC	QT	FRIP	SPOT	Peaks
ChIP-seq	﻿DRP003416	28100676	AT3G07610	IBM1	Jumonji	IBM1	1.01061	0.492095	-1	0.00705	0.0311	166
ChIP-seq	DRP004816		AT4G16310	LDL3	SWI/SNF-SWI3	LDL3_C14	1.03761	0.7582	0	0.16584	0.2837	1643
ChIP-seq	DRP006224	33649596	AT3G10390	FLD	SWI/SNF-SWI3	FLD_FLAG	1.14945	0.787017	0	0.31807	0.3198	7386
ChIP-seq	DRP006224	33649596	AT3G10390	FLD	SWI/SNF-SWI3	FLD_FLAG_fri	1.0931	0.582192	0	0.28966	0.3552	3299
ChIP-seq	DRP006224	33649596	AT3G10390	FLD	SWI/SNF-SWI3	FLD_FLAG_FRI	1.13275	0.66802	0	0.30512	0.3674	4586
ChIP-seq	ERP000559	21554688	AT1G24260	SEP3	MADS	inflo_less_material_SEP3	1.13345	0.345503	-1	0.16362	0.2396	1815
ChIP-seq	ERP000559	21554688	AT1G24260	SEP3	MADS	over_amplified_SEP3	1.06431	0.0769472	-2	0.19348	0.2877	716
ChIP-seq	ERP008446	28492275	AT5G18960	FRS12	FAR1	FRS12	1.26212	3.65034	2	0.45737	0.5466	9161
ChIP-seq	ERP008571	26232487	AT4G14720	PPD2	Tify	PPD2	1.12429	1.53387	2	0.32762	0.4563	1289
ChIP-seq	ERP009986	26721861	AT1G49950	TRB1	MYB-related	TRB1	1.05693	1.81701	2	0.098	0.1248	4191
ChIP-seq	ERP009986	26721861	AT1G49950	TRB1	MYB-related	TRB1_lhp1	1.09767	1.93615	2	0.15274	0.1823	6905
ChIP-seq	ERP011203	29121271	AT3G58190	LBD29	LBD	LBD29	1.1418	0.93848	0	0.33112	0.4228	2603
ChIP-seq	ERP021928	28804059	AT2G33860	ETT	ARF	ETT	1.02063	0.257044	-1	0.12404	0.1565	1541
ChIP-seq	ERP021928	28804059	AT2G33860	ETT	ARF	ETT_IAA	1.01441	0.288027	-1	0.17447	0.2048	2246
ChIP-seq	ERP104693	29763523	AT5G42520	BPC6	BBR-BPC	BPC6	1.63693	1.36759	1	0.41102	0.4457	6334
ChIP-seq	ERP106739	30770462	AT4G35900	FD	bZIP	FD_SAM	1.05823	0.42583	-1	0.05849	0.1199	1157
ChIP-seq	ERP106739	30770462	AT4G35900	FD	bZIP	FD_Col0	1.88472	1.38768	1	0.41897	0.4761	2687
ChIP-seq	ERP106739	30770462	AT4G35900	FD	bZIP	FD_ft10_tsf1	1.53687	1.31184	1	0.34097	0.4155	3204
ChIP-seq	ERP106905	29678859	AT4G14720	PPD2	Tify	PPD2_GSyellow	1.09782	0.691261	0	0.13272	0.3282	3365
ChIP-seq	ERP106905	29678859	AT4G14720	PPD2	Tify	PPD2_HBH	1.10767	1.01049	1	0.32809	0.4364	1220
ChIP-seq	ERP119493	32499315	AT1G67370	ASY1	SWI/SNF-SWI3	ASY1_flower_bud	1.1592	0.823683	0	0.10336	0.1569	1074
ChIP-seq	SRP000783	19385720	AT1G24260	SEP3	MADS	SEP3_WT	1.14644	0.565164	0	0.29496	0.3011	4569
ChIP-seq	SRP000783	19385720	AT1G24260	SEP3	MADS	SEP3_ag	1.11458	0.39062	-1	0.26307	0.3253	1398
ChIP-seq	SRP002174	20360106	AT1G69120	AP1	MADS	AP1_2h	1.09745	0.607944	0	0.20893	0.2406	1751
ChIP-seq	SRP002328	20675573	AT4G36920	AP2	AP2-EREBP	AP2	1.13018	0.319613	-1	0.13667	0.2013	1200
ChIP-seq	SRP002566	20144209	AT2G16910	AMS	bHLH	AMS	1.22977	1.8817	2	0.03743	0.1046	250
ChIP-seq	SRP003928	21515819	AT5G61850	LFY	LFY	LFY	1.67488	1.00103	1	0.4085	0.4763	4490
ChIP-seq	SRP005412	21464308	AT5G10140	FLC	MADS	FLC	1.06878	0.186394	-2	0.07049	0.1425	203
ChIP-seq	SRP006211	22578006	AT5G60690	REV	HB;HD-ZIP	REV	1.10165	0.748925	0	0.12297	0.1874	3510
ChIP-seq	SRP007485	21803941	AT3G22170	FHY3	FAR1	FHY3_dark	1.18565	0.256092	-1	0.17324	0.2342	1159
ChIP-seq	SRP007485	21803941	AT3G22170	FHY3	FAR1	FHY3_far_red	1.10713	0.157096	-2	0.14812	0.23	1014
ChIP-seq	SRP009053	23759218	AT2G22540	SVP	MADS	SVP_inflorescence	1.06599	0.129521	-2	0.0456	0.0966	131
ChIP-seq	SRP009053	23759218	AT2G22540	SVP	MADS	SVP_seedling	1.08218	0.239804	-2	0.13124	0.298	219
ChIP-seq	SRP010315	22820378	AT3G59060	PIF5	bHLH	PIF5ox	1.2237	0.910689	0	0.04872	0.1237	1083
ChIP-seq	SRP010570	22820378	AT2G43010	PIF4	bHLH	PIF4	1.63858	1.33787	1	0.27808	0.3539	2428
ChIP-seq	SRP010999	22403178	AT5G61380	TOC1	Pseudo ARR-B	TOC1	1.12059	0.358412	-1	0.06381	0.1628	218
ChIP-seq	SRP011389	23027938	AT5G24470	PRR5	Pseudo ARR-B	PRR5	1.88676	3.19525	2	0.4247	0.5151	7737
ChIP-seq	SRP013458	22847437	AT5G20240	PI	MADS	PI	1.06889	2.14293	2	0.17396	0.2424	1835
ChIP-seq	SRP013458	22847437	AT3G54340	AP3	MADS	AP3	1.07517	0.771933	0	0.11436	0.2098	1529
ChIP-seq	SRP014179	23382695	AT1G09530	PIF3	bHLH	PIF3	1.17657	0.932407	0	0.12715	0.173	1391
ChIP-seq	SRP014713	24453163	AT2G36010	E2FA	E2F-DP	E2Fa_TChAP	1.93087	1.49939	1	0.42673	0.5313	7818
ChIP-seq	SRP014713	24453163	AT2G36010	E2FA	E2F-DP	E2Fa_ChAP	1.23206	0.364718	-1	0.16746	0.3321	225
ChIP-seq	SRP014713	24453163	AT2G36010	E2FA	E2F-DP	E2Fa_ChIP	1.17418	0.606479	0	0.13626	0.2894	496
ChIP-seq	SRP017773	25122696	AT2G20180	PIF1	bHLH	PIF1	1.15941	0.599919	0	0.10351	0.1958	1459
ChIP-seq	SRP017774	25122696	AT2G43010	PIF4	bHLH	PIF4	1.11817	0.422826	-1	0.06914	0.151	553
ChIP-seq	SRP017793	23795294	AT3G20770	EIN3	EIL	EIN3_15min	1.10463	0.386434	-1	0.06866	0.2121	139
ChIP-seq	SRP017793	23795294	AT3G20770	EIN3	EIL	EIN3_30min	1.08268	0.282904	-1	0.09118	0.1909	854
ChIP-seq	SRP017793	23795294	AT3G20770	EIN3	EIL	EIN3_1hour	1.12332	0.504887	0	0.07886	0.2056	805
ChIP-seq	SRP017793	23795294	AT3G20770	EIN3	EIL	EIN3_4hour	1.10661	0.322358	-1	0.104	0.2053	1024
ChIP-seq	SRP017793	23795294	AT3G20770	EIN3	EIL	EIN3_12hour	1.13298	0.513483	0	0.08506	0.2051	471
ChIP-seq	SRP017793	23795294	AT3G20770	EIN3	EIL	EIN3_24hour	1.16735	0.610108	0	0.10775	0.2745	201
ChIP-seq	SRP017902	23795294	AT3G20770	EIN3	EIL	EIN3_4hour	1.09098	0.60047	0	0.04789	0.1299	962
ChIP-seq	SRP018094	23951554	AT1G01720	ATAF1	NAC	ATAF1	1.25024	0.14833	-2	0.2643	0.4648	2470
ChIP-seq	SRP020612	22791302	AT2G45660	SOC1	MADS	SOC1	1.31675	0.636463	0	0.29293	0.3537	831
ChIP-seq	SRP020911	23821642	AT4G18960	AG	MADS	AG	1.0572	0.417715	-1	0.10288	0.1577	1226
ChIP-seq	SRP022770	24581456	AT1G24260	SEP3	MADS	SEP3_day2	1.07265	0.38347	-1	0.11598	0.2269	1387
ChIP-seq	SRP022770	24581456	AT1G24260	SEP3	MADS	SEP3_day4	1.07741	1.1373	1	0.16591	0.2137	5022
ChIP-seq	SRP022770	24581456	AT1G24260	SEP3	MADS	SEP3_day8	1.05773	0.959594	0	0.13865	0.201	4901
ChIP-seq	SRP022770	24581456	AT1G69120	AP1	MADS	AP1_day2	1.0516	0.377855	-1	0.1778	0.3056	629
ChIP-seq	SRP022770	24581456	AT1G69120	AP1	MADS	AP1_day4	1.03443	0.361052	-1	0.12565	0.2044	898
ChIP-seq	SRP022770	24581456	AT1G69120	AP1	MADS	AP1_day8	1.03375	0.259031	-1	0.05739	0.0994	289
ChIP-seq	SRP026163	24067612	AT1G77080	FLM	MADS	FLM_beta	1.12164	0.429122	-1	0.0408	0.1368	192
ChIP-seq	SRP026163	24067612	AT1G77080	FLM	MADS	FLM	1.1313	0.329922	-1	0.12361	0.1969	657
ChIP-seq	SRP026164	24155946	AT5G16560	KAN1	G2-like	KANADI1	1.24162	1.02569	1	0.23062	0.2594	8013
ChIP-seq	SRP027018	24158907	AT5G07310	ERF115	AP2-EREBP	ERF115	1.10849	1.34889	1	0.2986	0.4351	1070
ChIP-seq	SRP027413	24001316	AT3G20740	FIE	FIE	FIE	1.14068	0.380972	-1	0.24469	0.3932	264
ChIP-seq	SRP028272	23808423	AT5G02810	PRR7	Pseudo ARR-B	PRR7	1.17038	0.48495	-1	0.0657	0.1671	1103
ChIP-seq	SRP028272	23808423	AT5G02810	PRR7	Pseudo ARR-B	PRR7_prr7_3	1.09509	0.252855	-1	0.0275	0.0883	275
ChIP-seq	SRP030400	24505057	AT4G30410	IBL1	bHLH	IBL1	1.17158	0.78468	0	0.13	0.2686	66
ChIP-seq	SRP032273	24867218	AT1G30330	ARF6	ARF	ARF6	1.24604	0.628131	0	0.16459	0.2694	1090
ChIP-seq	SRP032781	30191576	AT1G01060	LHY	MYB-related	LHY	1.06943	0.821933	0	0.30071	0.3103	6040
ChIP-seq	SRP033014	25564655	AT5G17430	BBM	AP2-EREBP	BBM_embryo	1.01828	0	NA	0.18065	0.1838	6760
ChIP-seq	SRP033014	25564655	AT5G17430	BBM	AP2-EREBP	BBM_seedlings	1.03258	0	NA	0.32868	0.3155	13545
ChIP-seq	SRP035355	24958886	AT5G49450	bZIP1	bZIP	bZIP1	1.12934	1.0778	1	0.1199	0.1564	669
ChIP-seq	SRP037581	25853185	AT2G22540	SVP	MADS	SVP	1.03442	0.453217	-1	0.0589	0.1136	614
ChIP-seq	SRP037581	25853185	AT2G22540	SVP	MADS	SVP_flc	1.02887	0.256355	-1	0.03374	0.0744	410
ChIP-seq	SRP037581	25853185	AT5G10140	FLC	MADS	FLC	1.04665	0.160939	-2	0.03347	0.0642	106
ChIP-seq	SRP037581	25853185	AT5G10140	FLC	MADS	FLC_svp	1.00859	0.0356208	-2	0.04162	0.0859	228
ChIP-seq	SRP041827	25190717	AT5G53210	SPCH	bHLH	SPCH	1.07828	2.57766	2	0.25742	0.2482	16132
ChIP-seq	SRP043541	25684209	AT5G59800	MBD7	MBD	MBD7	1.2948	3.60951	2	0.14224	0.2744	3094
ChIP-seq	SRP044142	26134422	AT2G01570	RGA	GRAS	RGA	1.08755	0.373342	-1	0.04731	0.0913	950
ChIP-seq	SRP045178	26494755	AT1G14580	BLJ	C2H2	BLJ	1.28662	1.61335	2	0.25197	0.3347	8656
ChIP-seq	SRP045178	26494755	AT5G03150	JKD	C2H2	JKD	1.2385	2.58963	2	0.18211	0.2618	2196
ChIP-seq	SRP045252	26617990	AT3G10480	NAC050	NAC	NAC050	1.28069	3.2163	2	0.10672	0.2373	479
ChIP-seq	SRP045252	26617990	AT3G10490	NAC052	NAC	NAC052	1.24987	1.84403	2	0.09594	0.2163	306
ChIP-seq	SRP045252	26617990	AT4G20400	JMJ14	Jumonji	JMJ14_HA	1.54989	3.3319	2	0.12017	0.2913	934
ChIP-seq	SRP045252	26617990	AT4G20400	JMJ14	Jumonji	JMJ14_HA_jmj14	1.4204	1.78988	2	0.04619	0.1759	52
ChIP-seq	SRP045252	26617990	AT4G20400	JMJ14	Jumonji	JMJ14_FYR_HA	1.54407	3.20826	2	0.08336	0.231	706
ChIP-seq	SRP045297	27203113	AT2G36270	ABI5	bZIP	ABI5_antibody	1.01958	0.994858	0	0.02355	0.0512	859
ChIP-seq	SRP045297	27203113	AT2G36270	ABI5	bZIP	ABI5_Ypet	1.07321	1.18156	1	0.07324	0.0991	4326
ChIP-seq	SRP045633	26069325	AT3G09370	MYB3R3	MYB	MYB3R3	1.34373	1.25208	1	0.28587	0.3618	993
ChIP-seq	SRP048725	25534860	AT5G11260	HY5	bZIP	HY5_gDBseq	2.00449	2.50413	2	0.41788	0.2599	1570
ChIP-seq	SRP048935	28673986	AT4G31920	ARR10	ARR-B	ARR10	1.06056	0	NA	0.27695	0.2802	7631
ChIP-seq	SRP048935	28673986	AT4G31920	ARR10	ARR-B	ARR10_BA	1.04725	17.3509	2	0.17184	0.2421	3158
ChIP-seq	SRP048935	28673986	AT4G31920	ARR10	ARR-B	ARR10_Mock	1.06956	2.70656	2	0.19151	0.3045	1149
ChIP-seq	SRP049385	25928034	AT1G77300	SDG8	SET	SDG8_HA	1.12345	0.966068	0	0.04335	0.1028	247
ChIP-seq	SRP049385	25928034	AT1G77300	SDG8	SET	SDG8_H3K36	1.15272	1.1826	1	0.58809	0.5793	11940
ChIP-seq	SRP051214	27097556	AT5G61850	LFY	LFY	LFY	2.08876	1.63921	2	0.44274	0.4933	9079
ChIP-seq	SRP051214	27097556	AT5G61850	LFY	LFY	LFY_TERE	1.49411	1.09184	1	0.28555	0.4306	2922
ChIP-seq	SRP052855	27111035	AT3G48430	REF6	C2H2	REF6_HA	1.23815	1.50051	2	0.14212	0.2054	1838
ChIP-seq	SRP054900	27698117	AT3G60390	HAT3	HB;HD-ZIP	HAT3_1	1.19874	1.06834	1	0.03625	0.0902	694
ChIP-seq	SRP055505	26076231	AT2G38470	WRKY33	WRKY	WRKY33_mock	1.16923	1.3876	1	0.11123	0.2465	203
ChIP-seq	SRP055505	26076231	AT2G38470	WRKY33	WRKY	WRKY33_Bc	1.3075	2.03044	2	0.45088	0.4756	8491
ChIP-seq	SRP055505	26076231	AT2G38470	WRKY33	WRKY	WRKY33_WT	1.24482	2.00253	2	0.06278	0.2404	707
ChIP-seq	SRP057254	26941090	AT2G46830	CCA1	MYB-related	CCA1_IonPGM	1.43997	1.0441	1	0.3426	0.4302	2000
ChIP-seq	SRP057254	26941090	AT2G46830	CCA1	MYB-related	CCA1_Illumina	1.6915	0.915645	0	0.32378	0.3615	780
ChIP-seq	SRP057594	26724867	AT2G43010	PIF4	bHLH	PIF4	1.05208	3.13093	2	0.24807	0.2457	9291
ChIP-seq	SRP057594	26724867	AT3G59060	PIF5	bHLH	PIF5	1.02723	0.934787	0	0.08252	0.1238	2535
ChIP-seq	SRP058919	27469166	AT3G22170	FHY3	FAR1	FHY3	1.02885	0.128817	-2	0.14321	0.113	711
ChIP-seq	SRP058939	26597966	AT1G49950	TRB1	MYB-related	TRB1_GFP	1.27426	0	NA	0.36988	0.3905	10265
ChIP-seq	SRP058939	26597966	AT1G49950	TRB1	MYB-related	TRB1	1.23823	0	NA	0.3299	0.3543	6762
ChIP-seq	SRP060240	28115468	AT5G59380	MBD6	MBD	MBD6	1.02981	0.593589	0	0.02836	0.0558	966
ChIP-seq	SRP060240	28115468	AT4G13460	SUVH9	SET	SUVH9	1.03543	0.197188	-2	0.03907	0.1035	1596
ChIP-seq	SRP060240	28115468	AT4G13460	SUVH9	SET	SUVH9_cmt2	1.03823	0.335614	-1	0.02222	0.0689	112
ChIP-seq	SRP060360	26261339	AT2G46830	CCA1	MYB-related	CCA1_LL	1.08552	0.164753	-2	0.15232	0.2221	1794
ChIP-seq	SRP060360	26261339	AT2G46830	CCA1	MYB-related	CCA1_LD	1.00567	0.0119828	-2	0.16737	0.2492	1477
ChIP-seq	SRP060360	26261339	AT2G46830	CCA1	MYB-related	CCA1_ZT	1.08543	0.136976	-2	0.13184	0.3288	171
ChIP-seq	SRP061647	26586835	AT2G46790	PRR9	Orphans;Pseudo ARR-B	PRR9	1.05057	0.111903	-2	0.0536	0.1028	535
ChIP-seq	SRP063352	27111034	AT2G46020	BRM	SNF2	BRM	1.08677	1.29853	1	0.28034	0.3607	6496
ChIP-seq	SRP063352	27111034	AT2G46020	BRM	SNF2	BRM_ref6	1.0427	0.637401	0	0.1852	0.2692	1740
ChIP-seq	SRP063352	27111034	AT3G48430	REF6	C2H2	REF6	1.13179	0	NA	0.26835	0.2948	3726
ChIP-seq	SRP063352	27111034	AT3G48430	REF6	C2H2	REF6_brm	1.07414	0	NA	0.22298	0.2349	2052
ChIP-seq	SRP070904	27666746	AT5G02030	BLR	HB;TALE	BLR	1.17833	1.48194	1	0.2383	0.263	7634
ChIP-seq	SRP071948	28893714	AT4G17750	HSFA1A	HSF	HSFA1A_17c_15min	1.04745	0.481791	-1	0.11016	0.1755	870
ChIP-seq	SRP071948	28893714	AT4G17750	HSFA1A	HSF	HSFA1A_27c_15min	1.06745	0.399136	-1	0.08716	0.1384	427
ChIP-seq	SRP071948	28893714	AT4G17750	HSFA1A	HSF	HSFA1A_37c_15min	1.06363	0.357967	-1	0.09311	0.1572	377
ChIP-seq	SRP072125	27680998	AT3G20010	FRG1	SNF2	FRG1_ACC	1.10547	0.399708	-1	0.0735	0.0878	1098
ChIP-seq	SRP072125	27680998	AT3G20010	FRG1	SNF2	FRG1_NHS	1.08692	0.370989	-1	0.04415	0.0559	1201
ChIP-seq	SRP072249	28586421	AT5G60910	FUL	MADS	FUL_GFP	1.05621	0.175946	-2	0.10521	0.1995	770
ChIP-seq	SRP072664	27920338	AT1G51190	PLT2	AP2-EREBP	PLT2	1.07241	0.221206	-2	0.10225	0.217	729
ChIP-seq	SRP073709	27811239	AT1G49720	ABF1	bZIP	ABF1_ABA	1.07487	1.54568	2	0.22767	0.236	10087
ChIP-seq	SRP073709	27811239	AT1G49720	ABF1	bZIP	ABF1_EtOH	1.0472	1.12537	1	0.0729	0.1057	3328
ChIP-seq	SRP073709	27811239	AT4G34000	ABF3	bZIP	ABF3_ABA	1.05872	1.45702	1	0.34942	0.3254	14741
ChIP-seq	SRP073709	27811239	AT4G34000	ABF3	bZIP	ABF3_EtOH	1.06253	1.43162	1	0.28921	0.272	13260
ChIP-seq	SRP073709	27811239	AT3G19290	ABF4	bZIP	ABF4_ABA	1.05598	1.42433	1	0.26066	0.2441	12122
ChIP-seq	SRP073709	27811239	AT3G19290	ABF4	bZIP	ABF4_EtOH	1.05525	1.2593	1	0.18841	0.1796	8560
ChIP-seq	SRP073709	27811239	AT1G77450	ANAC032	NAC	ANAC032_ABA	1.03884	1.41195	1	0.22231	0.2282	9905
ChIP-seq	SRP073709	27811239	AT1G77450	ANAC032	NAC	ANAC032_EtOH	1.02708	1.18026	1	0.03793	0.0764	1166
ChIP-seq	SRP073709	27811239	AT5G63790	ANAC102	NAC	ANAC102_ABA	1.04234	1.19475	1	0.14011	0.1606	6082
ChIP-seq	SRP073709	27811239	AT5G63790	ANAC102	NAC	ANAC102_EtOH	1.03968	1.23657	1	0.0963	0.1302	3461
ChIP-seq	SRP073709	27811239	AT5G04760	AT5G04760	MYB	AT5G04760_ABA	1.05589	1.50256	2	0.31931	0.3142	16126
ChIP-seq	SRP073709	27811239	AT5G04760	AT5G04760	MYB	AT5G04760_EtOH	1.06032	1.47172	1	0.2777	0.2791	13126
ChIP-seq	SRP073709	27811239	AT5G05410	DREB2A	AP2-EREBP	DREB2A_ABA	1.05238	0.981412	0	0.18573	0.2215	2868
ChIP-seq	SRP073709	27811239	AT5G05410	DREB2A	AP2-EREBP	DREB2A_EtOH	1.05157	1.00379	1	0.02524	0.0729	1183
ChIP-seq	SRP073709	27811239	AT1G51140	FBH3	bHLH	FBH3_ABA	1.02574	1.18864	1	0.068	0.1003	1641
ChIP-seq	SRP073709	27811239	AT1G51140	FBH3	bHLH	FBH3_EtOH	1.02187	1.29039	1	0.14864	0.1862	4520
ChIP-seq	SRP073709	27811239	AT4G01120	GBF2	bZIP	GBF2_ABA	1.09738	1.93413	2	0.2746	0.2671	13929
ChIP-seq	SRP073709	27811239	AT4G01120	GBF2	bZIP	GBF2_EtOH	1.09538	1.90892	2	0.27086	0.2613	13126
ChIP-seq	SRP073709	27811239	AT2G46270	GBF3	bZIP	GBF3_ABA	1.15392	3.63443	2	0.35141	0.3289	17190
ChIP-seq	SRP073709	27811239	AT2G46270	GBF3	bZIP	GBF3_EtOH	1.10877	10.5475	2	0.3346	0.3178	15233
ChIP-seq	SRP073709	27811239	AT4G37790	HAT22	HB;HD-ZIP	HAT22_ABA	1.07599	1.95057	2	0.25908	0.2567	12508
ChIP-seq	SRP073709	27811239	AT4G37790	HAT22	HB;HD-ZIP	HAT22_EtOH	1.07465	1.64867	2	0.20765	0.2114	10893
ChIP-seq	SRP073709	27811239	AT5G65310	HB5	HB;HD-ZIP	HB5_ABA	1.07471	1.59909	2	0.27472	0.2739	13266
ChIP-seq	SRP073709	27811239	AT5G65310	HB5	HB;HD-ZIP	HB5_EtOH	1.08613	1.50938	2	0.28425	0.2844	13473
ChIP-seq	SRP073709	27811239	AT2G22430	HB6	HB;HD-ZIP	HB6_ABA	1.08709	1.52402	2	0.33084	0.327	14959
ChIP-seq	SRP073709	27811239	AT2G22430	HB6	HB;HD-ZIP	HB6_EtOH	1.05242	1.27267	1	0.16043	0.1822	9176
ChIP-seq	SRP073709	27811239	AT2G46680	HB7	HB;HD-ZIP	HB7_ABA	1.08901	1.57195	2	0.36617	0.3557	16621
ChIP-seq	SRP073709	27811239	AT2G46680	HB7	HB;HD-ZIP	HB7_EtOH	1.04428	1.32362	1	0.14586	0.1775	6437
ChIP-seq	SRP073709	27811239	AT5G43840	HSFA6A	HSF	HSFA6A_ABA	1.03525	1.21615	1	0.07976	0.1106	3391
ChIP-seq	SRP073709	27811239	AT5G43840	HSFA6A	HSF	HSFA6A_EtOH	1.03537	1.16522	1	0.014	0.0484	190
ChIP-seq	SRP073709	27811239	AT1G22640	MYB3	MYB	MYB3_ABA	1.04249	1.38214	1	0.22223	0.2374	10886
ChIP-seq	SRP073709	27811239	AT1G22640	MYB3	MYB	MYB3_EtOH	1.03135	1.28088	1	0.14644	0.1719	6991
ChIP-seq	SRP073709	27811239	AT5G67300	MYB44	MYB	MYB44_ABA	1.08396	1.58178	2	0.31697	0.3122	15283
ChIP-seq	SRP073709	27811239	AT5G67300	MYB44	MYB	MYB44_EtOH	1.06098	1.44479	1	0.21834	0.2329	10377
ChIP-seq	SRP073709	27811239	AT5G47640	NFYB2	CCAAT;NF-YB	NFYB2_ABA	1.32066	1.58059	2	0.46882	0.4504	22751
ChIP-seq	SRP073709	27811239	AT5G47640	NFYB2	CCAAT;NF-YB	NFYB2_EtOH	1.22679	1.68064	2	0.35509	0.3429	16362
ChIP-seq	SRP073709	27811239	AT1G56170	NFYC2	CCAAT;NF-YC	NFYC2_ABA	1.09376	1.54763	2	0.20042	0.2208	8489
ChIP-seq	SRP073709	27811239	AT1G56170	NFYC2	CCAAT;NF-YC	NFYC2_EtOH	1.0724	1.38464	1	0.14003	0.1681	6400
ChIP-seq	SRP073709	27811239	AT4G27410	RD26	NAC	RD26_ABA	1.05789	1.46822	1	0.32767	0.3136	16194
ChIP-seq	SRP073709	27811239	AT4G27410	RD26	NAC	RD26_EtOH	1.0594	1.36696	1	0.24622	0.2531	11295
ChIP-seq	SRP073709	27811239	AT5G04340	ZAT6	C2H2	ZAT6_ABA	1.07239	1.71596	2	0.28717	0.2929	14620
ChIP-seq	SRP073709	27811239	AT5G04340	ZAT6	C2H2	ZAT6_EtOH	1.07576	1.49646	1	0.24543	0.2545	11565
ChIP-seq	SRP074584	28874528	AT3G11100	ENAP1	Trihelix	COL_ENAP1_air	1.5833	1.34991	1	0.34728	0.3732	7779
ChIP-seq	SRP074584	28874528	AT3G11100	ENAP1	Trihelix	COL_ENAP1_C2H4	1.21017	1.07274	1	0.25737	0.3039	4867
ChIP-seq	SRP074584	28874528	AT3G11100	ENAP1	Trihelix	ein2_ENAP1_air	1.23407	0.990233	0	0.18427	0.2045	4059
ChIP-seq	SRP074584	28874528	AT3G11100	ENAP1	Trihelix	ein2_ENAP1_C2H4	1.17997	1.33096	1	0.23484	0.2394	6162
ChIP-seq	SRP078751	28825728	AT3G20740	FIE	FIE	FIE	1.9633	1.04424	1	0.29686	0.4195	2600
ChIP-seq	SRP078751	28825728	AT5G67450	AZF1	C2H2	AZF1	2.10504	1.37978	1	0.33303	0.4346	5032
ChIP-seq	SRP078751	28825728	AT2G01930	BPC1	BBR-BPC	BPC1	1.7733	1.3769	1	0.26978	0.3966	3403
ChIP-seq	SRP079863	27500884	AT3G54610	GCN5	GNAT	GCN5	1.26449	0.806932	0	0.08425	0.1814	227
ChIP-seq	SRP082176	29697803	AT5G16820	HSFA1B	HSF	NP_HSFA1b_NS	1.20056	1.31591	1	0.07462	0.1127	295
ChIP-seq	SRP082176	29697803	AT5G16820	HSFA1B	HSF	NP_HSFA1b_HS	1.24935	1.371	1	0.09934	0.1214	285
ChIP-seq	SRP082176	29697803	AT5G16820	HSFA1B	HSF	35S_HSFA1b_NS	1.12912	1.40282	1	0.31295	0.3287	7912
ChIP-seq	SRP082176	29697803	AT5G16820	HSFA1B	HSF	35S_HSFA1b_HS	1.12281	1.97309	2	0.1193	0.1921	445
ChIP-seq	SRP082531	28011690	AT4G31800	WRKY18	WRKY	WRKY18_0h	1.27708	1.77066	2	0.32959	0.3702	7407
ChIP-seq	SRP082531	28011690	AT4G31800	WRKY18	WRKY	WRKY18_2h	1.22401	1.61894	2	0.42271	0.4319	9653
ChIP-seq	SRP082531	28011690	AT2G38470	WRKY33	WRKY	WRKY33_0h	1.27554	2.77922	2	0.08828	0.1998	1544
ChIP-seq	SRP082531	28011690	AT2G38470	WRKY33	WRKY	WRKY33_2h	1.38267	1.55065	2	0.43497	0.4596	10325
ChIP-seq	SRP082531	28011690	AT1G80840	WRKY40	WRKY	WRKY40_0h	1.23886	2.71269	2	0.06882	0.1758	1059
ChIP-seq	SRP082531	28011690	AT1G80840	WRKY40	WRKY	WRKY40_2h	1.29047	1.46982	1	0.41657	0.4312	9388
ChIP-seq	SRP092318	27934869	AT4G31270	HDP2	Trihelix	HDP2	1.11442	0.580089	0	0.12102	0.1352	2414
ChIP-seq	SRP092341	28619072	AT5G14170	BAF60	SWI/SNF-BAF60b	BAF60	1.14692	0.45156	-1	0.12065	0.1957	1550
ChIP-seq	SRP093390	29203652	AT5G10140	FLC	MADS	FLC_WT	1.03167	0.175608	-2	0.0556	0.0804	495
ChIP-seq	SRP095372		AT4G28610	PHR1	G2-like	Col_Pminus	1.05589	0.0783093	-2	0.11329	0.1723	1020
ChIP-seq	SRP095372		AT4G28610	PHR1	G2-like	Col_Pplus	1.04705	0.053004	-2	0.14411	0.2342	914
ChIP-seq	SRP095372		AT4G28610	PHR1	G2-like	PHR1_Pminus	1.12786	0.400053	-1	0.11415	0.18	2446
ChIP-seq	SRP095372		AT4G28610	PHR1	G2-like	PHR1_Pplus	1.06053	0.0940414	-2	0.11532	0.1545	891
ChIP-seq	SRP098090	28442596	AT3G10800	bZIP28	bZIP	bZIP28	1.18053	0.926312	0	0.05235	0.0596	320
ChIP-seq	SRP098090	28442596	AT3G10800	bZIP28	bZIP	bZIP28_v2	1.17879	0.934016	0	0.05235	0.0588	185
ChIP-seq	SRP098621	29058667	AT5G67060	HEC1	bHLH	WT	1.09516	0.219955	-2	0.08508	0.158	855
ChIP-seq	SRP098621	29058667	AT5G67060	HEC1	bHLH	35S_HEC1	1.28134	0.861185	0	0.23325	0.2776	6182
ChIP-seq	SRP098817	29686312	AT3G16857	ARR1	ARR-B	ARR1.2_etiolated_mock	1.06865	1.22014	1	0.07965	0.1225	2559
ChIP-seq	SRP098817	29686312	AT3G16857	ARR1	ARR-B	ARR1.2_LD_mock	1.10051	0.819212	0	0.13418	0.1754	3489
ChIP-seq	SRP098817	29686312	AT3G16857	ARR1	ARR-B	ARR1.2_LD_6BA	1.03501	0.992097	0	0.16741	0.1849	6157
ChIP-seq	SRP098817	29686312	AT3G16857	ARR1	ARR-B	ARR1.2_S89S99_LD_p6BA_3D	1.08379	1.18297	1	0.47424	0.4971	17781
ChIP-seq	SRP098817	29686312	AT3G16857	ARR1	ARR-B	DDK_e	1.09058	2.28998	2	0.20744	0.2683	4798
ChIP-seq	SRP098817	29686312	AT4G31920	ARR10	ARR-B	ARR10_16_1_mock	1.0973	0.91282	0	0.2394	0.2787	6559
ChIP-seq	SRP098817	29686312	AT4G31920	ARR10	ARR-B	ARR10_16_1_6BA	1.096	0.961062	0	0.23142	0.252	8305
ChIP-seq	SRP098817	29686312	AT2G25180	ARR12	ARR-B	ARR12_mock	1.17025	0.947496	0	0.22653	0.3176	2169
ChIP-seq	SRP098817	29686312	AT2G25180	ARR12	ARR-B	ARR12_6BA	1.12496	1.00546	1	0.10238	0.1717	1977
ChIP-seq	SRP098817	29686312	AT2G01760	ARR14	ARR-B	ARR14_p6BA	1.12435	0	NA	0.47339	0.4864	14434
ChIP-seq	SRP099840	28827519	AT2G01570	RGA	GRAS	RGA_GFP	1.10938	1.25665	1	0.26669	0.3027	9375
ChIP-seq	SRP100927	28825728	AT3G20740	FIE	FIE	FIE_WT	1.05452	0.21743	-2	0.0903	0.1386	1458
ChIP-seq	SRP100927	28825728	AT3G20740	FIE	FIE	FIE_BPC_ZnF	1.06325	0.203607	-2	0.07756	0.1227	1070
ChIP-seq	SRP102171	28385730	AT5G61850	LFY	LFY	LFYGR	1.04936	0.343748	-1	0.04614	0.1109	588
ChIP-seq	SRP102817	28874528	AT3G11100	ENAP1	Trihelix	ENAP1_air	1.29335	1.34303	1	0.19598	0.2271	3043
ChIP-seq	SRP102817	28874528	AT3G11100	ENAP1	Trihelix	EIN2reChIP_air	1.05163	0.146483	-2	0.09212	0.1876	126
ChIP-seq	SRP102817	28874528	AT3G11100	ENAP1	Trihelix	ENAP1_C2H4	1.31985	1.28483	1	0.2247	0.2582	3594
ChIP-seq	SRP102817	28874528	AT3G11100	ENAP1	Trihelix	EIN2reChIP_C2H4	1.23269	0.568739	0	0.16763	0.2552	342
ChIP-seq	SRP103734	31245665	AT5G56860	GNC	C2C2-GATA	AtGNC	1.05379	0.14231	-2	0.28091	0.448	3692
ChIP-seq	SRP103734	31245665	AT4G26150	CGA1	C2C2-GATA	AtCGA1	1.078	0.152485	-2	0.10486	0.183	200
ChIP-seq	SRP105160	28864470;28650433	AT3G46640	LUX	G2-like	LUX_ZT10_17C	1.06635	0.440303	-1	0.0487	0.1057	795
ChIP-seq	SRP105160	28864470;28650433	AT3G46640	LUX	G2-like	LUX_ZT8_17C	1.06843	0.373916	-1	0.02176	0.0786	558
ChIP-seq	SRP105160	28864470;28650433	AT3G46640	LUX	G2-like	LUX_ZT9_17C	1.06876	0.375293	-1	0.05391	0.1161	642
ChIP-seq	SRP105160	28864470;28650433	AT3G46640	LUX	G2-like	LUX_ZT10_22C	1.05106	0.337429	-1	0.02305	0.0681	378
ChIP-seq	SRP105160	28864470;28650433	AT3G46640	LUX	G2-like	LUX_ZT12_22C	1.0643	0.81277	0	0.01644	0.048	673
ChIP-seq	SRP105160	28864470;28650433	AT3G46640	LUX	G2-like	LUX_ZT10_17C_to_27C	1.05458	0.300507	-1	0.02394	0.0659	451
ChIP-seq	SRP105160	28864470;28650433	AT3G46640	LUX	G2-like	LUX_ZT9_17C_to_27C	1.05849	0.334309	-1	0.0284	0.0724	508
ChIP-seq	SRP108548	28739919	AT1G21970	LEC1	CCAAT;NF-YB	LEC1	1.17323	1.76611	2	0.35178	0.3803	10446
ChIP-seq	SRP111909	30082787	AT2G23380	CLF	CLF	CLF_FLAG	1.07033	0.381468	-1	0.01711	0.0727	422
ChIP-seq	SRP111909	30082787	AT4G22140	EBS	PHD	EBS_FLAG	1.04153	0.574426	0	0.0824	0.1881	779
ChIP-seq	SRP111909	30082787	AT4G22140	EBS	PHD	EBS_dC_FLAG	1.07648	0.886786	0	0.10666	0.198	1835
ChIP-seq	SRP116014		AT3G11100	ENAP1	Trihelix	ENAP1_air	1.39276	0.886724	0	0.20247	0.262	3158
ChIP-seq	SRP116014		AT3G11100	ENAP1	Trihelix	ENAP1_C2H4	1.24679	1.52	2	0.18516	0.2202	3895
ChIP-seq	SRP117277	28864470	AT2G43010	PIF4	bHLH	PIF4	1.04434	0.814005	0	0.10146	0.1473	1779
ChIP-seq	SRP119038	30082786	AT4G22140	EBS	PHD	EBS	1.61963	3.33952	2	0.28651	0.3285	2572
ChIP-seq	SRP119039	30082786	AT1G62360	SHL	HB;TALE	SHL	1.12191	0	NA	0.33404	0.3918	1605
ChIP-seq	SRP119484		AT2G28290	SYD	SNF2	Col_flower_SYD	1.0232	0	NA	0.41534	0.4195	14572
ChIP-seq	SRP119484		AT2G28290	SYD	SNF2	clf_flower_SYD	1.03198	0	NA	0.51653	0.5194	19193
ChIP-seq	SRP119484		AT2G28290	SYD	SNF2	syd_flower_SYD	1.04164	4.43354	2	0.18268	0.2648	1307
ChIP-seq	SRP123349	29430765	AT1G25580	SOG1	NAC	SOG1_myc	1.09709	0.379418	-1	0.08129	0.1896	262
ChIP-seq	SRP125149	30104650	AT3G48430	REF6	C2H2	REF6_noDSG	1.26372	0.969118	0	0.19011	0.2095	4744
ChIP-seq	SRP125149	30104650	AT3G48430	REF6	C2H2	REF6_DSG	1.22646	0.99245	0	0.22663	0.2311	5900
ChIP-seq	SRP125149	30104650	AT3G48430	REF6	C2H2	REF6_ZnF_DSG_ref6	1.03601	0.252243	-1	0.02575	0.0788	168
ChIP-seq	SRP125149	30104650	AT3G48430	REF6	C2H2	REF6_ZnF_DSG_triple	1.10737	0.742156	0	0.19291	0.2388	4790
ChIP-seq	SRP126460	29343504	AT5G03740	HD2C	C2H2	HD2C	1.08398	0.442537	-1	0.08509	0.1856	448
ChIP-seq	SRP127365	30523112	AT5G04940	SUVH1	SET	SUVH1	1.01797	0	NA	0.22699	0.2168	7074
ChIP-seq	SRP127365	30523112	AT1G73100	SUVH3	SET	SUVH3	1.04591	0.324096	-1	0.1191	0.1511	1587
ChIP-seq	SRP127365	30523112	AT5G04940	SUVH1	SET	SUVH1_drm1_2	1.01905	0.406911	-1	0.01742	0.0373	245
ChIP-seq	SRP127365	30523112	AT5G04940	SUVH1	SET	SUVH1_nrpd1	1.01052	0.163341	-2	0.02421	0.0422	286
ChIP-seq	SRP127365	30523112	AT5G04940	SUVH1	SET	SUVH1_suvh1	1.01202	1.53596	2	0.11556	0.1095	3041
ChIP-seq	SRP127365	30523112	AT5G04940	SUVH1	SET	SUVH1_full_suvh1	1.13587	7.14304	2	0.41606	0.4021	5396
ChIP-seq	SRP127365	30523112	AT5G04940	SUVH1	SET	SUVH1_Y277A_suvh1	1.07747	0.358121	-1	0.16704	0.1829	2039
ChIP-seq	SRP127403	29422669	AT5G60910	FUL	MADS	FUL_IM	1.037	0	NA	0.32087	0.3126	10413
ChIP-seq	SRP127403	29422669	AT5G60910	FUL	MADS	FUL_pistil	1.04859	0.714303	0	0.18693	0.2274	3993
ChIP-seq	SRP128032	30500810	AT3G12280	RBR1	RB	RBR1	1.05028	0.341743	-1	0.07911	0.2098	3200
ChIP-seq	SRP128550	31245749	AT2G23380	CLF	CLF	CLF	1.02649	0.413453	-1	0.11301	0.1395	1326
ChIP-seq	SRP128550	31245749	AT4G02020	SWN	SWN	SWN	1.03232	0.289077	-1	0.13137	0.1571	1694
ChIP-seq	SRP129015	30044528	AT4G31800	WRKY18	WRKY	WRKY_WT_0h	1.18828	1.13271	1	0.36899	0.3824	9677
ChIP-seq	SRP129015	30044528	AT4G31800	WRKY18	WRKY	WRKY_WT_2h	1.20408	1.1695	1	0.44083	0.4541	11579
ChIP-seq	SRP129015	30044528	AT4G31800	WRKY18	WRKY	WRKY_tri_0h	1.3149	1.12731	1	0.3811	0.3921	10150
ChIP-seq	SRP129015	30044528	AT4G31800	WRKY18	WRKY	WRKY_tri_2h	1.20844	1.16179	1	0.42448	0.4368	11940
ChIP-seq	SRP131954	29725104	AT1G21970	LEC1	CCAAT;NF-YB	LEC1	1.14268	0.836496	0	0.17158	0.2069	4441
ChIP-seq	SRP133402	30002259	AT5G56860	GNC	C2C2-GATA	35S_GNC	1.04112	0	NA	0.4221	0.4306	11083
ChIP-seq	SRP135285	29930355	AT1G62360	SHL	HB;TALE	SHL	1.06073	0.384833	-1	0.02928	0.1132	75
ChIP-seq	SRP135688	31048693	AT3G48430	REF6	C2H2	REF6_Col0	1.13542	1.14641	1	0.18099	0.2046	1532
ChIP-seq	SRP135688	31048693	AT3G48430	REF6	C2H2	REF6_ddcc	1.1101	1.33482	1	0.21764	0.2605	1995
ChIP-seq	SRP135688	31048693	AT3G48430	REF6	C2H2	REF6_met1	1.12533	0.987032	0	0.1229	0.1182	794
ChIP-seq	SRP136806	30541889	AT1G25580	SOG1	NAC	SOG1_20min	1.03993	0.393996	-1	0.01795	0.0508	85
ChIP-seq	SRP136806	30541889	AT1G25580	SOG1	NAC	SOG1_1h	1.03399	0.391866	-1	0.01734	0.0529	121
ChIP-seq	SRP136806	30541889	AT1G25580	SOG1	NAC	SOG1_20min_2	1.03993	0.393996	-1	0.01795	0.0508	124
ChIP-seq	SRP136806	30541889	AT1G25580	SOG1	NAC	SOG1_1h_2	1.0326	0.380286	-1	0.01734	0.0493	164
ChIP-seq	SRP139567	29686058	AT5G39760	ZFHD10	zf-HD	OX_ZFHD10	1.09235	0.902567	0	0.22555	0.2557	4521
ChIP-seq	SRP145638	31755159	AT1G32640	MYC2	bHLH	MYC2	1.15322	0.799896	0	0.15125	0.1533	2735
ChIP-seq	SRP145638	31755159	AT5G46760	MYC3	bHLH	MYC3	1.25935	0.887725	0	0.17491	0.1808	4297
ChIP-seq	SRP149806	30914467	AT3G15030	TCP4	TCP	TCP4	1.43509	2.07844	2	0.27246	0.3218	6498
ChIP-seq	SRP155528	30256479	AT5G11260	HY5	bZIP	HY5_BL	1.21846	0	NA	0.51602	0.5171	14550
ChIP-seq	SRP155528	30256479	AT5G11260	HY5	bZIP	HY5_RL	1.17667	0	NA	0.36933	0.3873	9364
ChIP-seq	SRP156129	30124938	AT1G62830	LDL1	SWI/SNF-SWI3	LDL1	1.08818	0.495419	-1	0.03806	0.165	567
ChIP-seq	SRP157987	31128276	AT4G14605	MTERF5	mTERF	MTERF5_HA	1.63486	0.217956	-2	0.52858	0.5633	139
ChIP-seq	SRP161929	30677094	AT2G02080	IDD4	C2H2	IDD4	1.28583	0.975526	0	0.05893	0.0704	1108
ChIP-seq	SRP167275	33139535	AT4G35610	TREE1	C2H2	TREE1_air	1.13987	1.37556	1	0.28698	0.3806	1132
ChIP-seq	SRP167275	33139535	AT4G35610	TREE1	C2H2	TREE1_C2H4	1.11636	1.04613	1	0.28818	0.3446	2833
ChIP-seq	SRP168223	31418686	AT3G48430	EIN6	C2H2	EIN6_ZNF_DAPseq	1.03425	0.235505	-2	0.03795	0.1526	406
ChIP-seq	SRP168223	31418686	AT3G48430	EIN6	C2H2	Ler_35S_EIN6FLAG_3d_air_rep1	1.1264	0.885704	0	0.31862	0.379	4663
ChIP-seq	SRP168223	31418686	AT3G48430	EIN6	C2H2	Ler_35S_EIN6FLAG_3d_air_rep2	1.02877	1.69494	2	0.31367	0.3723	5116
ChIP-seq	SRP168223	31418686	AT3G48430	EIN6	C2H2	Ler_35S_EIN6FLAG_3d_air_rep3	1.06006	0.929252	0	0.18956	0.2655	3417
ChIP-seq	SRP168763	31704928	AT2G17950	WUS	HB;WOX	WUS_GR	1.49589	1.68703	2	0.24677	0.3185	5432
ChIP-seq	SRP170031	31519798	AT2G47520	HRE2	AP2-EREBP	C2A_HRE2	1.23637	1.02734	1	0.12269	0.1946	3195
ChIP-seq	SRP171626	32314488	AT3G44290	ANAC060	NAC	ANAC060_Glc	1.05031	0.521674	0	0.03137	0.1033	451
ChIP-seq	SRP171626	32314488	AT3G44290	ANAC060	NAC	ANAC060_YB60GF	1.3081	0.564362	0	0.26018	0.3415	1001
ChIP-seq	SRP172054	31350403	AT3G01460	MBD9	PHD	MBD9	1.03391	0	NA	0.37779	0.4503	5598
ChIP-seq	SRP174372	31113491	AT4G15180	SDG2	SET	SDG2	1.0912	0.546726	0	0.16405	0.1517	1553
ChIP-seq	SRP174372	31113491	AT4G15180	SDG2	SET	SDG2_neg	1.04377	0.176076	-2	0.05413	0.0606	352
ChIP-seq	SRP174484	30256479	AT5G04940	SUVH1	SET	SUVH1	1.0803	1.2538	1	0.22247	0.2386	5044
ChIP-seq	SRP176448	30739798	AT4G13460	SUVH9	SET	SUVH9_SUVH9_fwa	1.01244	0.438568	-1	0.03376	0.0572	745
ChIP-seq	SRP176448	30739798	AT4G13460	SUVH9	SET	SUVH9_SUVH9_fwa_drm12	1.02279	1.57434	2	0.04611	0.0635	1939
ChIP-seq	SRP185777	32414922	AT5G65210	TGA1	bZIP	TGA1	1.17856	0.503682	0	0.11794	0.22	542
ChIP-seq	SRP186499	33432631	AT2G28290	SYD	SNF2	SYD	1.08043	0.515849	0	0.14527	0.1979	3247
ChIP-seq	SRP187331	32284544	AT5G61270	PIF7	bHLH	ZT12_27C	1.0501	0.56996	0	0.02192	0.0799	1052
ChIP-seq	SRP187331	32284544	AT5G61270	PIF7	bHLH	ZT8_17C	1.0356	0.873286	0	0.02387	0.1358	524
ChIP-seq	SRP187331	32284544	AT5G61270	PIF7	bHLH	ZT8_27C	1.06131	0.194217	-2	0.05804	0.0817	590
ChIP-seq	SRP187331	32284544	AT5G61270	PIF7	bHLH	ZT12_17C	1.05665	0.200842	-2	0.05838	0.0675	599
ChIP-seq	SRP187795		AT3G57230	AGL16	MADS	AGL16	1.25234	1.49721	1	0.19501	0.4772	666
ChIP-seq	SRP188198	31701146	AT2G22840	GRF1	GRF	GRF1	1.35262	0.906871	0	0.22825	0.3556	269
ChIP-seq	SRP188198	31701146	AT2G36400	GRF3	GRF	GRF3	1.44607	0.951836	0	0.35057	0.4958	1576
ChIP-seq	SRP191553	33046692	AT4G35900	FD	bZIP	gFD	1.05276	0.867688	0	0.15855	0.1865	3678
ChIP-seq	SRP192399	31988265;31789592	AT1G65330	PHE1	MADS	silique_PHE1	1.0221	0.227143	-2	0.05492	0.0895	1573
ChIP-seq	SRP192706	31105011	AT1G09530	PIF3	bHLH	PIF3_Col0_ZT16	1.02954	0	NA	0.38165	0.4253	5043
ChIP-seq	SRP192706	31105011	AT1G09530	PIF3	bHLH	PIF3_gi_ZT16	1.01748	0	NA	0.22143	0.283	1612
ChIP-seq	SRP193941	31477705	AT2G16390	DRD1	SNF2	DRD1	1.03367	0	NA	0.28023	0.2679	8275
ChIP-seq	SRP201661	32086365	AT5G11260	HY5	bZIP	HY5-VP16_set1	1.07682	0.491017	-1	0.13905	0.19	2349
ChIP-seq	SRP201661	32086365	AT5G11260	HY5	bZIP	HY5-SRDX_set1	1.0863	0.381557	-1	0.09033	0.1479	1241
ChIP-seq	SRP212174	32170290	AT1G32640	MYC2	bHLH	MYC2_JA_2hr	1.02471	7.25067	2	0.22257	0.2053	6362
ChIP-seq	SRP212174	32170290	AT5G46760	MYC3	bHLH	MYC3_JA_2hr	1.0317	1.32523	1	0.18737	0.1806	4567
ChIP-seq	SRP212174	32170290	AT1G27730	STZ	C2H2	STZ_AIR	1.03026	1.00997	1	0.08069	0.1157	599
ChIP-seq	SRP212174	32170290	AT3G15500	ANAC055	NAC	ANAC055_JA_2hr	1.04987	1.02675	1	0.03082	0.0571	634
ChIP-seq	SRP212540		AT3G46640	LUX	G2-like	LUX	1.10496	0.414827	-1	0.11229	0.1789	3892
ChIP-seq	SRP213346	31348568	AT1G32150	bZIP68	bZIP	bZIP68	1.0453	0.0686672	-2	0.29491	0.3436	12930
ChIP-seq	SRP215679	32123177	AT4G24020	NLP7	RWP-RK	NLP7_0min	1.08753	0.335635	-1	0.0669	0.1671	295
ChIP-seq	SRP215679	32123177	AT4G24020	NLP7	RWP-RK	NLP7_10min	1.0668	0.351943	-1	0.07318	0.1308	660
ChIP-seq	SRP215679	32123177	AT4G24020	NLP7	RWP-RK	NLP7_180min	1.05083	0.302476	-1	0.03196	0.0903	171
ChIP-seq	SRP215679	32123177	AT4G24020	NLP7	RWP-RK	NLP7_30min	1.06723	0.401503	-1	0.08356	0.1466	546
ChIP-seq	SRP215679	32123177	AT4G24020	NLP7	RWP-RK	NLP7_5min	1.07881	0.517128	0	0.12741	0.1916	1646
ChIP-seq	SRP216009	32386600	AT2G25180	ARR12	ARR-B	ARR12_Col0	1.03736	0.123098	-2	0.0469	0.0732	601
ChIP-seq	SRP216009	32386600	AT2G25180	ARR12	ARR-B	ARR12_GFP	1.01953	0.220071	-2	0.16529	0.2165	2778
ChIP-seq	SRP222301	31776249	AT3G19860	URI	bHLH	URI_minus_Fe	1.01942	0.0890342	-2	0.11414	0.1695	403
ChIP-seq	SRP222301	31776249	AT3G19860	URI	bHLH	URI_plus_Fe	1.01721	0.0858889	-2	0.19246	0.2637	84
ChIP-seq	SRP222578	32661276	AT4G29000	TCX5	CPP	TCX5_FLAG	1.09204	1.35385	1	0.18496	0.2324	892
ChIP-seq	SRP234632	32279407	AT4G37750	ANT	AP2-EREBP	ANT_neg	1.06857	0.90434	0	0.09763	0.1048	737
ChIP-seq	SRP234632	32279407	AT4G37750	ANT	AP2-EREBP	ANT	1.05211	1.27422	1	0.17118	0.1833	1796
ChIP-seq	SRP238841	32747760	AT2G46020	BRM	SNF2	BRM	1.06062	0.967486	0	0.37045	0.3853	9711
ChIP-seq	SRP249323	32068336	AT3G26744	ICE1	bHLH	ICE1_GFP	1.13399	1.00637	1	0.13797	0.1939	593
ChIP-seq	SRP249704	33270882	AT2G30470	VAL1	ABI3-VP1	VAL1	1.13609	0.952019	0	0.10601	0.1174	1677
ChIP-seq	SRP249704	33270882	AT4G32010	VAL2	ABI3-VP1	VAL2	1.11604	0.920282	0	0.1308	0.1465	4419
ChIP-seq	SRP251989	32183354	AT3G17609	HYH	bZIP	HYH	1.34112	0.987315	0	0.08791	0.0909	695
ChIP-seq	SRP251989	32183354	AT4G36730	GBF1	bZIP	GBF1	1.56057	1.05941	1	0.36711	0.1692	1369
ChIP-seq	SRP251989	32183354	AT4G01120	GBF2	bZIP	GBF2	20	1.00901	1	0.93591	0.8875	8182
ChIP-seq	SRP251989	32183354	AT2G46270	GBF3	bZIP	GBF3	5.77971	1.08572	1	0.89016	0.8991	16986
ChIP-seq	SRP251989	32183354	AT1G03970	GBF4	bZIP	GBF4	2.50697	1.0272	1	0.34918	0.2507	2649
ChIP-seq	SRP251989	32183354	AT2G41070	EEL	bZIP	EEL	10.78	1.04289	1	0.88395	0.8548	10812
ChIP-seq	SRP273009	33864680	AT5G65410	HB25	zf-HD	AtHB25	1.05786	0.178003	-2	0.04659	0.0834	355
ChIP-seq	SRP275654	33604650	AT4G21430	JMJ28	Orphans	JMJ28	1.12797	0.939563	0	0.34399	0.38	6087
ChIP-seq	SRP279734	33888582	AT4G32980	ATH1	HB;TALE	ATH1	1.03402	0.442321	-1	0.07249	0.1148	670
ChIP-seq	SRP287305	33270882	AT4G02020	SWN	SWN	SWN	1.04765	1.42836	1	0.28789	0.3523	4375
ChIP-seq	SRP287305	33270882	AT4G02020	SWN	SWN	SWN_val1val2	1.06399	1.21935	1	0.2556	0.307	4078
ChIP-seq	SRP301264	10.1101/2021.01.23.427869	AT1G05490	CLSY3	SNF2	CLSY3	1.01815	0.444069	-1	0.01255	0.0402	78
