# Supplementary material for: ChIP-Hub provides an integrative platform for exploring plant regulome
Source: Nat Commun. 2022 Jun 14;13:3413. doi: 10.1038/s41467-022-30770-1 (PMC9197862; doi:10.1038/s41467-022-30770-1)
Supplement: Supplementary file 6 — Supplementary Data 3 [file 41467_2022_30770_MOESM6_ESM.xlsx]

## Sheet: Supplementary Data 3
Supplementary Data 3: TF-miRNA-TF FFLs in Arabidopsis thaliana.
Master regulators			miRNA genes	Target TF genes
Gene ID	Gene name	TF family		Gene ID	Gene name	TF family
AT2G25180	ARR12|RR12	ARR-B	MIR414	AT2G20280		C3H
AT3G16857	ARR1|RR1	ARR-B	MIR414	AT2G20280		C3H
AT4G34000	ABF3|AtABF3|DPBF5	bZIP	MIR414	AT2G20280		C3H
AT5G04340	C2H2|CZF2|ZAT6	C2H2	MIR414	AT2G20280		C3H
AT5G47640	NF-YB2	CCAAT	MIR414	AT2G20280		C3H
AT2G46680	ATHB-7|ATHB7|HB-7	HB	MIR414	AT2G20280		C3H
AT4G37790	HAT22	HB	MIR414	AT2G20280		C3H
AT5G65310	ATHB-5|ATHB5|HB5	HB	MIR414	AT2G20280		C3H
AT1G24260	AGL9|SEP3	MADS	MIR414	AT2G20280		C3H
AT1G22640	ATMYB3|MYB3	MYB	MIR414	AT2G20280		C3H
AT4G27410	ANAC072|RD26	NAC	MIR414	AT2G20280		C3H
AT2G01760	ARR14|RR14	ARR-B	MIR414	AT3G42670	CHR38|CLSY|CLSY1	SNF2
AT2G25180	ARR12|RR12	ARR-B	MIR414	AT3G42670	CHR38|CLSY|CLSY1	SNF2
AT5G67450	AZF1|ZF1	C2H2	MIR414	AT3G42670	CHR38|CLSY|CLSY1	SNF2
AT5G47640	NF-YB2	CCAAT	MIR414	AT3G42670	CHR38|CLSY|CLSY1	SNF2
AT5G18960	FRS12	FAR1	MIR414	AT3G42670	CHR38|CLSY|CLSY1	SNF2
AT5G61850	LFY|LFY3	LFY	MIR414	AT3G42670	CHR38|CLSY|CLSY1	SNF2
AT1G24260	AGL9|SEP3	MADS	MIR414	AT3G42670	CHR38|CLSY|CLSY1	SNF2
AT5G04760		MYB	MIR414	AT3G42670	CHR38|CLSY|CLSY1	SNF2
AT1G01060	LHY|LHY1	MYB-related	MIR414	AT3G42670	CHR38|CLSY|CLSY1	SNF2
AT3G15030	MEE35|TCP4	TCP	MIR414	AT3G42670	CHR38|CLSY|CLSY1	SNF2
AT5G47640	NF-YB2	CCAAT	MIR5021	AT4G32730	ATMYB3R-1|ATMYB3R1|MYB3R-1|MYB3R1|PC-MYB1	MYB
AT2G46680	ATHB-7|ATHB7|HB-7	HB	MIR5021	AT4G32730	ATMYB3R-1|ATMYB3R1|MYB3R-1|MYB3R1|PC-MYB1	MYB
AT1G77300	ASHH2|CCR1|EFS|LAZ2|SDG8	SET	MIR5021	AT4G32730	ATMYB3R-1|ATMYB3R1|MYB3R-1|MYB3R1|PC-MYB1	MYB
AT2G28290	CHR3|SYD	SNF2	MIR5021	AT4G32730	ATMYB3R-1|ATMYB3R1|MYB3R-1|MYB3R1|PC-MYB1	MYB
AT5G17430	BBM	AP2-EREBP	MIR319a	AT1G30210	ATTCP24|TCP24	TCP
AT3G16857	ARR1|RR1	ARR-B	MIR319a	AT1G30210	ATTCP24|TCP24	TCP
AT2G01930	ATBPC1|BBR|BPC1	BBR-BPC	MIR319a	AT1G30210	ATTCP24|TCP24	TCP
AT4G34000	ABF3|AtABF3|DPBF5	bZIP	MIR319a	AT1G30210	ATTCP24|TCP24	TCP
AT5G47640	NF-YB2	CCAAT	MIR319a	AT1G30210	ATTCP24|TCP24	TCP
AT3G20740	FIE|FIE1|FIS3		MIR319a	AT1G30210	ATTCP24|TCP24	TCP
AT2G22430	ATHB6|HB6	HB	MIR319a	AT1G30210	ATTCP24|TCP24	TCP
AT2G46680	ATHB-7|ATHB7|HB-7	HB	MIR319a	AT1G30210	ATTCP24|TCP24	TCP
AT4G37790	HAT22	HB	MIR319a	AT1G30210	ATTCP24|TCP24	TCP
AT5G65310	ATHB-5|ATHB5|HB5	HB	MIR319a	AT1G30210	ATTCP24|TCP24	TCP
AT5G61850	LFY|LFY3	LFY	MIR319a	AT1G30210	ATTCP24|TCP24	TCP
AT1G24260	AGL9|SEP3	MADS	MIR319a	AT1G30210	ATTCP24|TCP24	TCP
AT5G20240	PI	MADS	MIR319a	AT1G30210	ATTCP24|TCP24	TCP
AT5G60910	AGL8|FUL	MADS	MIR319a	AT1G30210	ATTCP24|TCP24	TCP
AT5G67300	ATMYB44|ATMYBR1|MYB44|MYBR1	MYB	MIR319a	AT1G30210	ATTCP24|TCP24	TCP
AT4G02020	EZA1|SDG10|SWN	SET	MIR319a	AT1G30210	ATTCP24|TCP24	TCP
AT2G28290	CHR3|SYD	SNF2	MIR319a	AT1G30210	ATTCP24|TCP24	TCP
AT5G17430	BBM	AP2-EREBP	MIR319b	AT1G30210	ATTCP24|TCP24	TCP
AT3G16857	ARR1|RR1	ARR-B	MIR319b	AT1G30210	ATTCP24|TCP24	TCP
AT1G49720	ABF1|AtABF1	bZIP	MIR319b	AT1G30210	ATTCP24|TCP24	TCP
AT2G46270	GBF3	bZIP	MIR319b	AT1G30210	ATTCP24|TCP24	TCP
AT3G19290	ABF4|AREB2	bZIP	MIR319b	AT1G30210	ATTCP24|TCP24	TCP
AT4G01120	ATBZIP54|GBF2	bZIP	MIR319b	AT1G30210	ATTCP24|TCP24	TCP
AT1G21970	AtLEC1|EMB|EMB212|LEC1|NF-YB9	CCAAT	MIR319b	AT1G30210	ATTCP24|TCP24	TCP
AT1G24260	AGL9|SEP3	MADS	MIR319b	AT1G30210	ATTCP24|TCP24	TCP
AT5G60910	AGL8|FUL	MADS	MIR319b	AT1G30210	ATTCP24|TCP24	TCP
AT4G02020	EZA1|SDG10|SWN	SET	MIR319b	AT1G30210	ATTCP24|TCP24	TCP
AT5G17430	BBM	AP2-EREBP	MIR319c	AT1G30210	ATTCP24|TCP24	TCP
AT2G46270	GBF3	bZIP	MIR319c	AT1G30210	ATTCP24|TCP24	TCP
AT4G01120	ATBZIP54|GBF2	bZIP	MIR319c	AT1G30210	ATTCP24|TCP24	TCP
AT4G34000	ABF3|AtABF3|DPBF5	bZIP	MIR319c	AT1G30210	ATTCP24|TCP24	TCP
AT5G04340	C2H2|CZF2|ZAT6	C2H2	MIR319c	AT1G30210	ATTCP24|TCP24	TCP
AT5G47640	NF-YB2	CCAAT	MIR319c	AT1G30210	ATTCP24|TCP24	TCP
AT3G20740	FIE|FIE1|FIS3		MIR319c	AT1G30210	ATTCP24|TCP24	TCP
AT2G22430	ATHB6|HB6	HB	MIR319c	AT1G30210	ATTCP24|TCP24	TCP
AT2G46680	ATHB-7|ATHB7|HB-7	HB	MIR319c	AT1G30210	ATTCP24|TCP24	TCP
AT4G37790	HAT22	HB	MIR319c	AT1G30210	ATTCP24|TCP24	TCP
AT5G65310	ATHB-5|ATHB5|HB5	HB	MIR319c	AT1G30210	ATTCP24|TCP24	TCP
AT1G24260	AGL9|SEP3	MADS	MIR319c	AT1G30210	ATTCP24|TCP24	TCP
AT5G20240	PI	MADS	MIR319c	AT1G30210	ATTCP24|TCP24	TCP
AT5G60910	AGL8|FUL	MADS	MIR319c	AT1G30210	ATTCP24|TCP24	TCP
AT1G22640	ATMYB3|MYB3	MYB	MIR319c	AT1G30210	ATTCP24|TCP24	TCP
AT5G04760		MYB	MIR319c	AT1G30210	ATTCP24|TCP24	TCP
AT4G02020	EZA1|SDG10|SWN	SET	MIR319c	AT1G30210	ATTCP24|TCP24	TCP
AT5G17430	BBM	AP2-EREBP	MIR167c	AT1G30330	ARF6	ARF
AT2G25180	ARR12|RR12	ARR-B	MIR167c	AT1G30330	ARF6	ARF
AT3G16857	ARR1|RR1	ARR-B	MIR167c	AT1G30330	ARF6	ARF
AT5G53210	SPCH	bHLH	MIR167c	AT1G30330	ARF6	ARF
AT5G67060	HEC1	bHLH	MIR167c	AT1G30330	ARF6	ARF
AT1G49720	ABF1|AtABF1	bZIP	MIR167c	AT1G30330	ARF6	ARF
AT2G41070	ATBZIP12|DPBF4|EEL	bZIP	MIR167c	AT1G30330	ARF6	ARF
AT2G46270	GBF3	bZIP	MIR167c	AT1G30330	ARF6	ARF
AT3G19290	ABF4|AREB2	bZIP	MIR167c	AT1G30330	ARF6	ARF
AT4G01120	ATBZIP54|GBF2	bZIP	MIR167c	AT1G30330	ARF6	ARF
AT4G34000	ABF3|AtABF3|DPBF5	bZIP	MIR167c	AT1G30330	ARF6	ARF
AT5G47640	NF-YB2	CCAAT	MIR167c	AT1G30330	ARF6	ARF
AT2G36010	ATE2FA|E2F3	E2F-DP	MIR167c	AT1G30330	ARF6	ARF
AT3G20740	FIE|FIE1|FIS3		MIR167c	AT1G30330	ARF6	ARF
AT5G16560	KAN|KAN1	G2-like	MIR167c	AT1G30330	ARF6	ARF
AT2G22430	ATHB6|HB6	HB	MIR167c	AT1G30330	ARF6	ARF
AT2G46680	ATHB-7|ATHB7|HB-7	HB	MIR167c	AT1G30330	ARF6	ARF
AT5G04760		MYB	MIR167c	AT1G30330	ARF6	ARF
AT5G67300	ATMYB44|ATMYBR1|MYB44|MYBR1	MYB	MIR167c	AT1G30330	ARF6	ARF
AT1G77450	anac032|NAC032	NAC	MIR167c	AT1G30330	ARF6	ARF
AT4G27410	ANAC072|RD26	NAC	MIR167c	AT1G30330	ARF6	ARF
AT5G63790	ANAC102|NAC102	NAC	MIR167c	AT1G30330	ARF6	ARF
AT4G02020	EZA1|SDG10|SWN	SET	MIR167c	AT1G30330	ARF6	ARF
AT2G16390	CHR35|DMS1|DRD1	SNF2	MIR167c	AT1G30330	ARF6	ARF
AT2G46020	ATBRM|BRM|CHA2|CHR2	SNF2	MIR167c	AT1G30330	ARF6	ARF
AT3G15030	MEE35|TCP4	TCP	MIR167c	AT1G30330	ARF6	ARF
AT2G38470	ATWRKY33|WRKY33	WRKY	MIR167c	AT1G30330	ARF6	ARF
AT4G31800	ATWRKY18|WRKY18	WRKY	MIR167c	AT1G30330	ARF6	ARF
AT4G32010	HSI2-L1|HSL1|VAL2	ABI3-VP1	MIR5658	AT1G34370	AtSTOP1|STOP1	C2H2
AT5G17430	BBM	AP2-EREBP	MIR5658	AT1G34370	AtSTOP1|STOP1	C2H2
AT2G01760	ARR14|RR14	ARR-B	MIR5658	AT1G34370	AtSTOP1|STOP1	C2H2
AT2G25180	ARR12|RR12	ARR-B	MIR5658	AT1G34370	AtSTOP1|STOP1	C2H2
AT3G16857	ARR1|RR1	ARR-B	MIR5658	AT1G34370	AtSTOP1|STOP1	C2H2
AT4G31920	ARR10|RR10	ARR-B	MIR5658	AT1G34370	AtSTOP1|STOP1	C2H2
AT1G09530	PAP3|PIF3|POC1	bHLH	MIR5658	AT1G34370	AtSTOP1|STOP1	C2H2
AT2G43010	AtPIF4|PIF4|SRL2	bHLH	MIR5658	AT1G34370	AtSTOP1|STOP1	C2H2
AT5G46760	MYC3	bHLH	MIR5658	AT1G34370	AtSTOP1|STOP1	C2H2
AT5G53210	SPCH	bHLH	MIR5658	AT1G34370	AtSTOP1|STOP1	C2H2
AT1G32150	AtbZIP68|bZIP68	bZIP	MIR5658	AT1G34370	AtSTOP1|STOP1	C2H2
AT1G49720	ABF1|AtABF1	bZIP	MIR5658	AT1G34370	AtSTOP1|STOP1	C2H2
AT2G46270	GBF3	bZIP	MIR5658	AT1G34370	AtSTOP1|STOP1	C2H2
AT3G19290	ABF4|AREB2	bZIP	MIR5658	AT1G34370	AtSTOP1|STOP1	C2H2
AT4G01120	ATBZIP54|GBF2	bZIP	MIR5658	AT1G34370	AtSTOP1|STOP1	C2H2
AT4G34000	ABF3|AtABF3|DPBF5	bZIP	MIR5658	AT1G34370	AtSTOP1|STOP1	C2H2
AT5G11260	HY5|TED	bZIP	MIR5658	AT1G34370	AtSTOP1|STOP1	C2H2
AT5G56860	GATA21|GNC	C2C2-GATA	MIR5658	AT1G34370	AtSTOP1|STOP1	C2H2
AT5G04340	C2H2|CZF2|ZAT6	C2H2	MIR5658	AT1G34370	AtSTOP1|STOP1	C2H2
AT5G47640	NF-YB2	CCAAT	MIR5658	AT1G34370	AtSTOP1|STOP1	C2H2
AT2G36010	ATE2FA|E2F3	E2F-DP	MIR5658	AT1G34370	AtSTOP1|STOP1	C2H2
AT5G18960	FRS12	FAR1	MIR5658	AT1G34370	AtSTOP1|STOP1	C2H2
AT2G22430	ATHB6|HB6	HB	MIR5658	AT1G34370	AtSTOP1|STOP1	C2H2
AT2G46680	ATHB-7|ATHB7|HB-7	HB	MIR5658	AT1G34370	AtSTOP1|STOP1	C2H2
AT4G37790	HAT22	HB	MIR5658	AT1G34370	AtSTOP1|STOP1	C2H2
AT5G65310	ATHB-5|ATHB5|HB5	HB	MIR5658	AT1G34370	AtSTOP1|STOP1	C2H2
AT5G16820	ATHSF3|ATHSFA1B|HSF3|HSFA1B	HSF	MIR5658	AT1G34370	AtSTOP1|STOP1	C2H2
AT1G22640	ATMYB3|MYB3	MYB	MIR5658	AT1G34370	AtSTOP1|STOP1	C2H2
AT5G04760		MYB	MIR5658	AT1G34370	AtSTOP1|STOP1	C2H2
AT5G67300	ATMYB44|ATMYBR1|MYB44|MYBR1	MYB	MIR5658	AT1G34370	AtSTOP1|STOP1	C2H2
AT1G77450	anac032|NAC032	NAC	MIR5658	AT1G34370	AtSTOP1|STOP1	C2H2
AT4G27410	ANAC072|RD26	NAC	MIR5658	AT1G34370	AtSTOP1|STOP1	C2H2
AT5G63790	ANAC102|NAC102	NAC	MIR5658	AT1G34370	AtSTOP1|STOP1	C2H2
AT4G24020	NLP7	RWP-RK	MIR5658	AT1G34370	AtSTOP1|STOP1	C2H2
AT1G77300	ASHH2|CCR1|EFS|LAZ2|SDG8	SET	MIR5658	AT1G34370	AtSTOP1|STOP1	C2H2
AT2G16390	CHR35|DMS1|DRD1	SNF2	MIR5658	AT1G34370	AtSTOP1|STOP1	C2H2
AT2G28290	CHR3|SYD	SNF2	MIR5658	AT1G34370	AtSTOP1|STOP1	C2H2
AT2G46020	ATBRM|BRM|CHA2|CHR2	SNF2	MIR5658	AT1G34370	AtSTOP1|STOP1	C2H2
AT3G10390	FLD	SWI/SNF-SWI3	MIR5658	AT1G34370	AtSTOP1|STOP1	C2H2
AT4G14720	PPD2|TIFY4B	Tify	MIR5658	AT1G34370	AtSTOP1|STOP1	C2H2
AT3G11100		Trihelix	MIR5658	AT1G34370	AtSTOP1|STOP1	C2H2
AT1G80840	ATWRKY40|WRKY40	WRKY	MIR5658	AT1G34370	AtSTOP1|STOP1	C2H2
AT2G38470	ATWRKY33|WRKY33	WRKY	MIR5658	AT1G34370	AtSTOP1|STOP1	C2H2
AT4G31800	ATWRKY18|WRKY18	WRKY	MIR5658	AT1G34370	AtSTOP1|STOP1	C2H2
AT2G25180	ARR12|RR12	ARR-B	MIR854a	AT1G34370	AtSTOP1|STOP1	C2H2
AT2G46270	GBF3	bZIP	MIR854a	AT1G34370	AtSTOP1|STOP1	C2H2
AT4G01120	ATBZIP54|GBF2	bZIP	MIR854a	AT1G34370	AtSTOP1|STOP1	C2H2
AT4G15180	ATXR3|SDG2	SET	MIR854a	AT1G34370	AtSTOP1|STOP1	C2H2
AT5G04940	SUVH1	SET	MIR854a	AT1G34370	AtSTOP1|STOP1	C2H2
AT4G32010	HSI2-L1|HSL1|VAL2	ABI3-VP1	MIR854b	AT1G34370	AtSTOP1|STOP1	C2H2
AT2G46270	GBF3	bZIP	MIR854b	AT1G34370	AtSTOP1|STOP1	C2H2
AT4G01120	ATBZIP54|GBF2	bZIP	MIR854b	AT1G34370	AtSTOP1|STOP1	C2H2
AT3G20770	AtEIN3|EIN3	EIL	MIR854b	AT1G34370	AtSTOP1|STOP1	C2H2
AT4G15180	ATXR3|SDG2	SET	MIR854b	AT1G34370	AtSTOP1|STOP1	C2H2
AT5G04940	SUVH1	SET	MIR854b	AT1G34370	AtSTOP1|STOP1	C2H2
AT2G46270	GBF3	bZIP	MIR854c	AT1G34370	AtSTOP1|STOP1	C2H2
AT4G01120	ATBZIP54|GBF2	bZIP	MIR854c	AT1G34370	AtSTOP1|STOP1	C2H2
AT3G20770	AtEIN3|EIN3	EIL	MIR854c	AT1G34370	AtSTOP1|STOP1	C2H2
AT4G15180	ATXR3|SDG2	SET	MIR854c	AT1G34370	AtSTOP1|STOP1	C2H2
AT5G04940	SUVH1	SET	MIR854c	AT1G34370	AtSTOP1|STOP1	C2H2
AT2G46270	GBF3	bZIP	MIR854d	AT1G34370	AtSTOP1|STOP1	C2H2
AT4G15180	ATXR3|SDG2	SET	MIR854d	AT1G34370	AtSTOP1|STOP1	C2H2
AT4G32010	HSI2-L1|HSL1|VAL2	ABI3-VP1	MIR854e	AT1G34370	AtSTOP1|STOP1	C2H2
AT2G46270	GBF3	bZIP	MIR854e	AT1G34370	AtSTOP1|STOP1	C2H2
AT4G01120	ATBZIP54|GBF2	bZIP	MIR854e	AT1G34370	AtSTOP1|STOP1	C2H2
AT4G15180	ATXR3|SDG2	SET	MIR854e	AT1G34370	AtSTOP1|STOP1	C2H2
AT5G04940	SUVH1	SET	MIR854e	AT1G34370	AtSTOP1|STOP1	C2H2
AT5G47640	NF-YB2	CCAAT	MIR5021	AT1G59750	ARF1	ARF
AT5G18960	FRS12	FAR1	MIR5021	AT1G59750	ARF1	ARF
AT5G65310	ATHB-5|ATHB5|HB5	HB	MIR5021	AT1G59750	ARF1	ARF
AT1G77300	ASHH2|CCR1|EFS|LAZ2|SDG8	SET	MIR5021	AT1G59750	ARF1	ARF
AT5G04340	C2H2|CZF2|ZAT6	C2H2	MIR5021	AT1G77640		AP2-EREBP
AT5G47640	NF-YB2	CCAAT	MIR5021	AT1G77640		AP2-EREBP
AT5G18960	FRS12	FAR1	MIR5021	AT1G77640		AP2-EREBP
AT2G46680	ATHB-7|ATHB7|HB-7	HB	MIR5021	AT1G77640		AP2-EREBP
AT4G37790	HAT22	HB	MIR5021	AT1G77640		AP2-EREBP
AT5G65310	ATHB-5|ATHB5|HB5	HB	MIR5021	AT1G77640		AP2-EREBP
AT2G28290	CHR3|SYD	SNF2	MIR5021	AT1G77640		AP2-EREBP
AT5G17430	BBM	AP2-EREBP	MIR5641	AT1G77640		AP2-EREBP
AT2G25180	ARR12|RR12	ARR-B	MIR5641	AT1G77640		AP2-EREBP
AT5G11260	HY5|TED	bZIP	MIR5641	AT1G77640		AP2-EREBP
AT5G18960	FRS12	FAR1	MIR5641	AT1G77640		AP2-EREBP
AT3G58190	ASL16|LBD29	LBD	MIR5641	AT1G77640		AP2-EREBP
AT1G24260	AGL9|SEP3	MADS	MIR5641	AT1G77640		AP2-EREBP
AT4G22140	EBS	PHD	MIR5641	AT1G77640		AP2-EREBP
AT3G15030	MEE35|TCP4	TCP	MIR5641	AT1G77640		AP2-EREBP
AT2G46270	GBF3	bZIP	MIR5650	AT2G31280	CPUORF7	bHLH
AT2G28290	CHR3|SYD	SNF2	MIR5650	AT2G31280	CPUORF7	bHLH
AT5G47640	NF-YB2	CCAAT	MIR5021	AT2G31380	BBX25|STH	Orphans
AT5G65310	ATHB-5|ATHB5|HB5	HB	MIR5021	AT2G31380	BBX25|STH	Orphans
AT1G77300	ASHH2|CCR1|EFS|LAZ2|SDG8	SET	MIR5021	AT2G31380	BBX25|STH	Orphans
AT5G17430	BBM	AP2-EREBP	MIR165a	AT2G34710	ATHB-14|ATHB14|PHB|PHB-1D	HB
AT2G01760	ARR14|RR14	ARR-B	MIR165a	AT2G34710	ATHB-14|ATHB14|PHB|PHB-1D	HB
AT3G16857	ARR1|RR1	ARR-B	MIR165a	AT2G34710	ATHB-14|ATHB14|PHB|PHB-1D	HB
AT2G01930	ATBPC1|BBR|BPC1	BBR-BPC	MIR165a	AT2G34710	ATHB-14|ATHB14|PHB|PHB-1D	HB
AT5G53210	SPCH	bHLH	MIR165a	AT2G34710	ATHB-14|ATHB14|PHB|PHB-1D	HB
AT1G49720	ABF1|AtABF1	bZIP	MIR165a	AT2G34710	ATHB-14|ATHB14|PHB|PHB-1D	HB
AT2G46270	GBF3	bZIP	MIR165a	AT2G34710	ATHB-14|ATHB14|PHB|PHB-1D	HB
AT3G19290	ABF4|AREB2	bZIP	MIR165a	AT2G34710	ATHB-14|ATHB14|PHB|PHB-1D	HB
AT4G01120	ATBZIP54|GBF2	bZIP	MIR165a	AT2G34710	ATHB-14|ATHB14|PHB|PHB-1D	HB
AT4G34000	ABF3|AtABF3|DPBF5	bZIP	MIR165a	AT2G34710	ATHB-14|ATHB14|PHB|PHB-1D	HB
AT5G11260	HY5|TED	bZIP	MIR165a	AT2G34710	ATHB-14|ATHB14|PHB|PHB-1D	HB
AT5G04340	C2H2|CZF2|ZAT6	C2H2	MIR165a	AT2G34710	ATHB-14|ATHB14|PHB|PHB-1D	HB
AT5G47640	NF-YB2	CCAAT	MIR165a	AT2G34710	ATHB-14|ATHB14|PHB|PHB-1D	HB
AT3G20740	FIE|FIE1|FIS3		MIR165a	AT2G34710	ATHB-14|ATHB14|PHB|PHB-1D	HB
AT4G37790	HAT22	HB	MIR165a	AT2G34710	ATHB-14|ATHB14|PHB|PHB-1D	HB
AT5G02030	BLH9|BLR|HB-6|LSN|PNY|RPL|VAN	HB	MIR165a	AT2G34710	ATHB-14|ATHB14|PHB|PHB-1D	HB
AT5G65310	ATHB-5|ATHB5|HB5	HB	MIR165a	AT2G34710	ATHB-14|ATHB14|PHB|PHB-1D	HB
AT1G24260	AGL9|SEP3	MADS	MIR165a	AT2G34710	ATHB-14|ATHB14|PHB|PHB-1D	HB
AT5G60910	AGL8|FUL	MADS	MIR165a	AT2G34710	ATHB-14|ATHB14|PHB|PHB-1D	HB
AT1G22640	ATMYB3|MYB3	MYB	MIR165a	AT2G34710	ATHB-14|ATHB14|PHB|PHB-1D	HB
AT5G04760		MYB	MIR165a	AT2G34710	ATHB-14|ATHB14|PHB|PHB-1D	HB
AT5G67300	ATMYB44|ATMYBR1|MYB44|MYBR1	MYB	MIR165a	AT2G34710	ATHB-14|ATHB14|PHB|PHB-1D	HB
AT1G49950	ATTRB1|TRB1	MYB-related	MIR165a	AT2G34710	ATHB-14|ATHB14|PHB|PHB-1D	HB
AT1G80840	ATWRKY40|WRKY40	WRKY	MIR165a	AT2G34710	ATHB-14|ATHB14|PHB|PHB-1D	HB
AT2G38470	ATWRKY33|WRKY33	WRKY	MIR165a	AT2G34710	ATHB-14|ATHB14|PHB|PHB-1D	HB
AT4G31800	ATWRKY18|WRKY18	WRKY	MIR165a	AT2G34710	ATHB-14|ATHB14|PHB|PHB-1D	HB
AT4G37750	ANT|CKC|CKC1|DRG	AP2-EREBP	MIR165b	AT2G34710	ATHB-14|ATHB14|PHB|PHB-1D	HB
AT5G17430	BBM	AP2-EREBP	MIR165b	AT2G34710	ATHB-14|ATHB14|PHB|PHB-1D	HB
AT2G01760	ARR14|RR14	ARR-B	MIR165b	AT2G34710	ATHB-14|ATHB14|PHB|PHB-1D	HB
AT2G01930	ATBPC1|BBR|BPC1	BBR-BPC	MIR165b	AT2G34710	ATHB-14|ATHB14|PHB|PHB-1D	HB
AT5G53210	SPCH	bHLH	MIR165b	AT2G34710	ATHB-14|ATHB14|PHB|PHB-1D	HB
AT5G56860	GATA21|GNC	C2C2-GATA	MIR165b	AT2G34710	ATHB-14|ATHB14|PHB|PHB-1D	HB
AT5G04340	C2H2|CZF2|ZAT6	C2H2	MIR165b	AT2G34710	ATHB-14|ATHB14|PHB|PHB-1D	HB
AT5G47640	NF-YB2	CCAAT	MIR165b	AT2G34710	ATHB-14|ATHB14|PHB|PHB-1D	HB
AT5G18960	FRS12	FAR1	MIR165b	AT2G34710	ATHB-14|ATHB14|PHB|PHB-1D	HB
AT3G20740	FIE|FIE1|FIS3		MIR165b	AT2G34710	ATHB-14|ATHB14|PHB|PHB-1D	HB
AT2G01570	RGA|RGA1	GRAS	MIR165b	AT2G34710	ATHB-14|ATHB14|PHB|PHB-1D	HB
AT4G37790	HAT22	HB	MIR165b	AT2G34710	ATHB-14|ATHB14|PHB|PHB-1D	HB
AT5G02030	BLH9|BLR|HB-6|LSN|PNY|RPL|VAN	HB	MIR165b	AT2G34710	ATHB-14|ATHB14|PHB|PHB-1D	HB
AT5G65310	ATHB-5|ATHB5|HB5	HB	MIR165b	AT2G34710	ATHB-14|ATHB14|PHB|PHB-1D	HB
AT5G16820	ATHSF3|ATHSFA1B|HSF3|HSFA1B	HSF	MIR165b	AT2G34710	ATHB-14|ATHB14|PHB|PHB-1D	HB
AT1G24260	AGL9|SEP3	MADS	MIR165b	AT2G34710	ATHB-14|ATHB14|PHB|PHB-1D	HB
AT1G69120	AGL7|AP1	MADS	MIR165b	AT2G34710	ATHB-14|ATHB14|PHB|PHB-1D	HB
AT5G60910	AGL8|FUL	MADS	MIR165b	AT2G34710	ATHB-14|ATHB14|PHB|PHB-1D	HB
AT1G22640	ATMYB3|MYB3	MYB	MIR165b	AT2G34710	ATHB-14|ATHB14|PHB|PHB-1D	HB
AT5G04760		MYB	MIR165b	AT2G34710	ATHB-14|ATHB14|PHB|PHB-1D	HB
AT1G01060	LHY|LHY1	MYB-related	MIR165b	AT2G34710	ATHB-14|ATHB14|PHB|PHB-1D	HB
AT3G01460	ATMBD9|MBD9	PHD	MIR165b	AT2G34710	ATHB-14|ATHB14|PHB|PHB-1D	HB
AT1G80840	ATWRKY40|WRKY40	WRKY	MIR165b	AT2G34710	ATHB-14|ATHB14|PHB|PHB-1D	HB
AT2G38470	ATWRKY33|WRKY33	WRKY	MIR165b	AT2G34710	ATHB-14|ATHB14|PHB|PHB-1D	HB
AT4G31800	ATWRKY18|WRKY18	WRKY	MIR165b	AT2G34710	ATHB-14|ATHB14|PHB|PHB-1D	HB
AT4G32010	HSI2-L1|HSL1|VAL2	ABI3-VP1	MIR166a	AT2G34710	ATHB-14|ATHB14|PHB|PHB-1D	HB
AT5G17430	BBM	AP2-EREBP	MIR166a	AT2G34710	ATHB-14|ATHB14|PHB|PHB-1D	HB
AT2G01760	ARR14|RR14	ARR-B	MIR166a	AT2G34710	ATHB-14|ATHB14|PHB|PHB-1D	HB
AT3G16857	ARR1|RR1	ARR-B	MIR166a	AT2G34710	ATHB-14|ATHB14|PHB|PHB-1D	HB
AT4G31920	ARR10|RR10	ARR-B	MIR166a	AT2G34710	ATHB-14|ATHB14|PHB|PHB-1D	HB
AT2G01930	ATBPC1|BBR|BPC1	BBR-BPC	MIR166a	AT2G34710	ATHB-14|ATHB14|PHB|PHB-1D	HB
AT5G42520	ATBPC6|BBR/BPC6|BPC6	BBR-BPC	MIR166a	AT2G34710	ATHB-14|ATHB14|PHB|PHB-1D	HB
AT1G09530	PAP3|PIF3|POC1	bHLH	MIR166a	AT2G34710	ATHB-14|ATHB14|PHB|PHB-1D	HB
AT1G32640	ATMYC2|JAI1|JIN1|MYC2|RD22BP1|ZBF1	bHLH	MIR166a	AT2G34710	ATHB-14|ATHB14|PHB|PHB-1D	HB
AT1G51140	FBH3	bHLH	MIR166a	AT2G34710	ATHB-14|ATHB14|PHB|PHB-1D	HB
AT2G43010	AtPIF4|PIF4|SRL2	bHLH	MIR166a	AT2G34710	ATHB-14|ATHB14|PHB|PHB-1D	HB
AT5G53210	SPCH	bHLH	MIR166a	AT2G34710	ATHB-14|ATHB14|PHB|PHB-1D	HB
AT5G67060	HEC1	bHLH	MIR166a	AT2G34710	ATHB-14|ATHB14|PHB|PHB-1D	HB
AT1G49720	ABF1|AtABF1	bZIP	MIR166a	AT2G34710	ATHB-14|ATHB14|PHB|PHB-1D	HB
AT2G46270	GBF3	bZIP	MIR166a	AT2G34710	ATHB-14|ATHB14|PHB|PHB-1D	HB
AT3G19290	ABF4|AREB2	bZIP	MIR166a	AT2G34710	ATHB-14|ATHB14|PHB|PHB-1D	HB
AT4G01120	ATBZIP54|GBF2	bZIP	MIR166a	AT2G34710	ATHB-14|ATHB14|PHB|PHB-1D	HB
AT4G34000	ABF3|AtABF3|DPBF5	bZIP	MIR166a	AT2G34710	ATHB-14|ATHB14|PHB|PHB-1D	HB
AT5G11260	HY5|TED	bZIP	MIR166a	AT2G34710	ATHB-14|ATHB14|PHB|PHB-1D	HB
AT5G56860	GATA21|GNC	C2C2-GATA	MIR166a	AT2G34710	ATHB-14|ATHB14|PHB|PHB-1D	HB
AT5G04340	C2H2|CZF2|ZAT6	C2H2	MIR166a	AT2G34710	ATHB-14|ATHB14|PHB|PHB-1D	HB
AT1G21970	AtLEC1|EMB|EMB212|LEC1|NF-YB9	CCAAT	MIR166a	AT2G34710	ATHB-14|ATHB14|PHB|PHB-1D	HB
AT1G56170	ATHAP5B|HAP5B|NF-YC2	CCAAT	MIR166a	AT2G34710	ATHB-14|ATHB14|PHB|PHB-1D	HB
AT5G47640	NF-YB2	CCAAT	MIR166a	AT2G34710	ATHB-14|ATHB14|PHB|PHB-1D	HB
AT5G18960	FRS12	FAR1	MIR166a	AT2G34710	ATHB-14|ATHB14|PHB|PHB-1D	HB
AT3G20740	FIE|FIE1|FIS3		MIR166a	AT2G34710	ATHB-14|ATHB14|PHB|PHB-1D	HB
AT2G01570	RGA|RGA1	GRAS	MIR166a	AT2G34710	ATHB-14|ATHB14|PHB|PHB-1D	HB
AT2G17950	PGA6|WUS|WUS1	HB	MIR166a	AT2G34710	ATHB-14|ATHB14|PHB|PHB-1D	HB
AT2G46680	ATHB-7|ATHB7|HB-7	HB	MIR166a	AT2G34710	ATHB-14|ATHB14|PHB|PHB-1D	HB
AT4G37790	HAT22	HB	MIR166a	AT2G34710	ATHB-14|ATHB14|PHB|PHB-1D	HB
AT5G60690	IFL|IFL1|REV	HB	MIR166a	AT2G34710	ATHB-14|ATHB14|PHB|PHB-1D	HB
AT5G65310	ATHB-5|ATHB5|HB5	HB	MIR166a	AT2G34710	ATHB-14|ATHB14|PHB|PHB-1D	HB
AT5G61850	LFY|LFY3	LFY	MIR166a	AT2G34710	ATHB-14|ATHB14|PHB|PHB-1D	HB
AT1G24260	AGL9|SEP3	MADS	MIR166a	AT2G34710	ATHB-14|ATHB14|PHB|PHB-1D	HB
AT5G60910	AGL8|FUL	MADS	MIR166a	AT2G34710	ATHB-14|ATHB14|PHB|PHB-1D	HB
AT1G22640	ATMYB3|MYB3	MYB	MIR166a	AT2G34710	ATHB-14|ATHB14|PHB|PHB-1D	HB
AT5G04760		MYB	MIR166a	AT2G34710	ATHB-14|ATHB14|PHB|PHB-1D	HB
AT5G67300	ATMYB44|ATMYBR1|MYB44|MYBR1	MYB	MIR166a	AT2G34710	ATHB-14|ATHB14|PHB|PHB-1D	HB
AT1G01060	LHY|LHY1	MYB-related	MIR166a	AT2G34710	ATHB-14|ATHB14|PHB|PHB-1D	HB
AT1G49950	ATTRB1|TRB1	MYB-related	MIR166a	AT2G34710	ATHB-14|ATHB14|PHB|PHB-1D	HB
AT1G77450	anac032|NAC032	NAC	MIR166a	AT2G34710	ATHB-14|ATHB14|PHB|PHB-1D	HB
AT4G27410	ANAC072|RD26	NAC	MIR166a	AT2G34710	ATHB-14|ATHB14|PHB|PHB-1D	HB
AT5G63790	ANAC102|NAC102	NAC	MIR166a	AT2G34710	ATHB-14|ATHB14|PHB|PHB-1D	HB
AT4G22140	EBS	PHD	MIR166a	AT2G34710	ATHB-14|ATHB14|PHB|PHB-1D	HB
AT5G24470	APRR5|PRR5	Pseudo ARR-B	MIR166a	AT2G34710	ATHB-14|ATHB14|PHB|PHB-1D	HB
AT4G13460	SDG22|SET22|SUVH9	SET	MIR166a	AT2G34710	ATHB-14|ATHB14|PHB|PHB-1D	HB
AT2G46020	ATBRM|BRM|CHA2|CHR2	SNF2	MIR166a	AT2G34710	ATHB-14|ATHB14|PHB|PHB-1D	HB
AT3G10390	FLD	SWI/SNF-SWI3	MIR166a	AT2G34710	ATHB-14|ATHB14|PHB|PHB-1D	HB
AT4G16310	LDL3	SWI/SNF-SWI3	MIR166a	AT2G34710	ATHB-14|ATHB14|PHB|PHB-1D	HB
AT1G80840	ATWRKY40|WRKY40	WRKY	MIR166a	AT2G34710	ATHB-14|ATHB14|PHB|PHB-1D	HB
AT2G38470	ATWRKY33|WRKY33	WRKY	MIR166a	AT2G34710	ATHB-14|ATHB14|PHB|PHB-1D	HB
AT4G31800	ATWRKY18|WRKY18	WRKY	MIR166a	AT2G34710	ATHB-14|ATHB14|PHB|PHB-1D	HB
AT2G30470	HSI2|VAL1	ABI3-VP1	MIR166b	AT2G34710	ATHB-14|ATHB14|PHB|PHB-1D	HB
AT4G32010	HSI2-L1|HSL1|VAL2	ABI3-VP1	MIR166b	AT2G34710	ATHB-14|ATHB14|PHB|PHB-1D	HB
AT4G37750	ANT|CKC|CKC1|DRG	AP2-EREBP	MIR166b	AT2G34710	ATHB-14|ATHB14|PHB|PHB-1D	HB
AT5G17430	BBM	AP2-EREBP	MIR166b	AT2G34710	ATHB-14|ATHB14|PHB|PHB-1D	HB
AT2G01760	ARR14|RR14	ARR-B	MIR166b	AT2G34710	ATHB-14|ATHB14|PHB|PHB-1D	HB
AT3G16857	ARR1|RR1	ARR-B	MIR166b	AT2G34710	ATHB-14|ATHB14|PHB|PHB-1D	HB
AT5G42520	ATBPC6|BBR/BPC6|BPC6	BBR-BPC	MIR166b	AT2G34710	ATHB-14|ATHB14|PHB|PHB-1D	HB
AT5G53210	SPCH	bHLH	MIR166b	AT2G34710	ATHB-14|ATHB14|PHB|PHB-1D	HB
AT5G67060	HEC1	bHLH	MIR166b	AT2G34710	ATHB-14|ATHB14|PHB|PHB-1D	HB
AT1G49720	ABF1|AtABF1	bZIP	MIR166b	AT2G34710	ATHB-14|ATHB14|PHB|PHB-1D	HB
AT2G46270	GBF3	bZIP	MIR166b	AT2G34710	ATHB-14|ATHB14|PHB|PHB-1D	HB
AT4G34000	ABF3|AtABF3|DPBF5	bZIP	MIR166b	AT2G34710	ATHB-14|ATHB14|PHB|PHB-1D	HB
AT5G11260	HY5|TED	bZIP	MIR166b	AT2G34710	ATHB-14|ATHB14|PHB|PHB-1D	HB
AT5G04340	C2H2|CZF2|ZAT6	C2H2	MIR166b	AT2G34710	ATHB-14|ATHB14|PHB|PHB-1D	HB
AT5G67450	AZF1|ZF1	C2H2	MIR166b	AT2G34710	ATHB-14|ATHB14|PHB|PHB-1D	HB
AT1G21970	AtLEC1|EMB|EMB212|LEC1|NF-YB9	CCAAT	MIR166b	AT2G34710	ATHB-14|ATHB14|PHB|PHB-1D	HB
AT5G47640	NF-YB2	CCAAT	MIR166b	AT2G34710	ATHB-14|ATHB14|PHB|PHB-1D	HB
AT3G20740	FIE|FIE1|FIS3		MIR166b	AT2G34710	ATHB-14|ATHB14|PHB|PHB-1D	HB
AT5G16560	KAN|KAN1	G2-like	MIR166b	AT2G34710	ATHB-14|ATHB14|PHB|PHB-1D	HB
AT2G01570	RGA|RGA1	GRAS	MIR166b	AT2G34710	ATHB-14|ATHB14|PHB|PHB-1D	HB
AT4G37790	HAT22	HB	MIR166b	AT2G34710	ATHB-14|ATHB14|PHB|PHB-1D	HB
AT5G02030	BLH9|BLR|HB-6|LSN|PNY|RPL|VAN	HB	MIR166b	AT2G34710	ATHB-14|ATHB14|PHB|PHB-1D	HB
AT5G65310	ATHB-5|ATHB5|HB5	HB	MIR166b	AT2G34710	ATHB-14|ATHB14|PHB|PHB-1D	HB
AT1G24260	AGL9|SEP3	MADS	MIR166b	AT2G34710	ATHB-14|ATHB14|PHB|PHB-1D	HB
AT1G69120	AGL7|AP1	MADS	MIR166b	AT2G34710	ATHB-14|ATHB14|PHB|PHB-1D	HB
AT4G18960	AG	MADS	MIR166b	AT2G34710	ATHB-14|ATHB14|PHB|PHB-1D	HB
AT5G20240	PI	MADS	MIR166b	AT2G34710	ATHB-14|ATHB14|PHB|PHB-1D	HB
AT5G60910	AGL8|FUL	MADS	MIR166b	AT2G34710	ATHB-14|ATHB14|PHB|PHB-1D	HB
AT5G04760		MYB	MIR166b	AT2G34710	ATHB-14|ATHB14|PHB|PHB-1D	HB
AT4G27410	ANAC072|RD26	NAC	MIR166b	AT2G34710	ATHB-14|ATHB14|PHB|PHB-1D	HB
AT2G46020	ATBRM|BRM|CHA2|CHR2	SNF2	MIR166b	AT2G34710	ATHB-14|ATHB14|PHB|PHB-1D	HB
AT3G10390	FLD	SWI/SNF-SWI3	MIR166b	AT2G34710	ATHB-14|ATHB14|PHB|PHB-1D	HB
AT1G80840	ATWRKY40|WRKY40	WRKY	MIR166b	AT2G34710	ATHB-14|ATHB14|PHB|PHB-1D	HB
AT2G38470	ATWRKY33|WRKY33	WRKY	MIR166b	AT2G34710	ATHB-14|ATHB14|PHB|PHB-1D	HB
AT4G31800	ATWRKY18|WRKY18	WRKY	MIR166b	AT2G34710	ATHB-14|ATHB14|PHB|PHB-1D	HB
AT5G17430	BBM	AP2-EREBP	MIR166c	AT2G34710	ATHB-14|ATHB14|PHB|PHB-1D	HB
AT2G01760	ARR14|RR14	ARR-B	MIR166c	AT2G34710	ATHB-14|ATHB14|PHB|PHB-1D	HB
AT3G16857	ARR1|RR1	ARR-B	MIR166c	AT2G34710	ATHB-14|ATHB14|PHB|PHB-1D	HB
AT4G31920	ARR10|RR10	ARR-B	MIR166c	AT2G34710	ATHB-14|ATHB14|PHB|PHB-1D	HB
AT5G53210	SPCH	bHLH	MIR166c	AT2G34710	ATHB-14|ATHB14|PHB|PHB-1D	HB
AT5G67060	HEC1	bHLH	MIR166c	AT2G34710	ATHB-14|ATHB14|PHB|PHB-1D	HB
AT1G49720	ABF1|AtABF1	bZIP	MIR166c	AT2G34710	ATHB-14|ATHB14|PHB|PHB-1D	HB
AT3G19290	ABF4|AREB2	bZIP	MIR166c	AT2G34710	ATHB-14|ATHB14|PHB|PHB-1D	HB
AT4G01120	ATBZIP54|GBF2	bZIP	MIR166c	AT2G34710	ATHB-14|ATHB14|PHB|PHB-1D	HB
AT4G34000	ABF3|AtABF3|DPBF5	bZIP	MIR166c	AT2G34710	ATHB-14|ATHB14|PHB|PHB-1D	HB
AT4G35900	atbzip14|FD|FD-1	bZIP	MIR166c	AT2G34710	ATHB-14|ATHB14|PHB|PHB-1D	HB
AT5G56860	GATA21|GNC	C2C2-GATA	MIR166c	AT2G34710	ATHB-14|ATHB14|PHB|PHB-1D	HB
AT5G04340	C2H2|CZF2|ZAT6	C2H2	MIR166c	AT2G34710	ATHB-14|ATHB14|PHB|PHB-1D	HB
AT5G18960	FRS12	FAR1	MIR166c	AT2G34710	ATHB-14|ATHB14|PHB|PHB-1D	HB
AT3G20740	FIE|FIE1|FIS3		MIR166c	AT2G34710	ATHB-14|ATHB14|PHB|PHB-1D	HB
AT2G01570	RGA|RGA1	GRAS	MIR166c	AT2G34710	ATHB-14|ATHB14|PHB|PHB-1D	HB
AT2G46680	ATHB-7|ATHB7|HB-7	HB	MIR166c	AT2G34710	ATHB-14|ATHB14|PHB|PHB-1D	HB
AT4G37790	HAT22	HB	MIR166c	AT2G34710	ATHB-14|ATHB14|PHB|PHB-1D	HB
AT5G02030	BLH9|BLR|HB-6|LSN|PNY|RPL|VAN	HB	MIR166c	AT2G34710	ATHB-14|ATHB14|PHB|PHB-1D	HB
AT5G65310	ATHB-5|ATHB5|HB5	HB	MIR166c	AT2G34710	ATHB-14|ATHB14|PHB|PHB-1D	HB
AT5G16820	ATHSF3|ATHSFA1B|HSF3|HSFA1B	HSF	MIR166c	AT2G34710	ATHB-14|ATHB14|PHB|PHB-1D	HB
AT1G24260	AGL9|SEP3	MADS	MIR166c	AT2G34710	ATHB-14|ATHB14|PHB|PHB-1D	HB
AT1G69120	AGL7|AP1	MADS	MIR166c	AT2G34710	ATHB-14|ATHB14|PHB|PHB-1D	HB
AT3G54340	AP3|ATAP3	MADS	MIR166c	AT2G34710	ATHB-14|ATHB14|PHB|PHB-1D	HB
AT4G18960	AG	MADS	MIR166c	AT2G34710	ATHB-14|ATHB14|PHB|PHB-1D	HB
AT5G20240	PI	MADS	MIR166c	AT2G34710	ATHB-14|ATHB14|PHB|PHB-1D	HB
AT5G60910	AGL8|FUL	MADS	MIR166c	AT2G34710	ATHB-14|ATHB14|PHB|PHB-1D	HB
AT1G22640	ATMYB3|MYB3	MYB	MIR166c	AT2G34710	ATHB-14|ATHB14|PHB|PHB-1D	HB
AT5G04760		MYB	MIR166c	AT2G34710	ATHB-14|ATHB14|PHB|PHB-1D	HB
AT5G67300	ATMYB44|ATMYBR1|MYB44|MYBR1	MYB	MIR166c	AT2G34710	ATHB-14|ATHB14|PHB|PHB-1D	HB
AT1G01060	LHY|LHY1	MYB-related	MIR166c	AT2G34710	ATHB-14|ATHB14|PHB|PHB-1D	HB
AT4G27410	ANAC072|RD26	NAC	MIR166c	AT2G34710	ATHB-14|ATHB14|PHB|PHB-1D	HB
AT3G01460	ATMBD9|MBD9	PHD	MIR166c	AT2G34710	ATHB-14|ATHB14|PHB|PHB-1D	HB
AT1G80840	ATWRKY40|WRKY40	WRKY	MIR166c	AT2G34710	ATHB-14|ATHB14|PHB|PHB-1D	HB
AT2G38470	ATWRKY33|WRKY33	WRKY	MIR166c	AT2G34710	ATHB-14|ATHB14|PHB|PHB-1D	HB
AT4G31800	ATWRKY18|WRKY18	WRKY	MIR166c	AT2G34710	ATHB-14|ATHB14|PHB|PHB-1D	HB
AT5G17430	BBM	AP2-EREBP	MIR166d	AT2G34710	ATHB-14|ATHB14|PHB|PHB-1D	HB
AT2G01760	ARR14|RR14	ARR-B	MIR166d	AT2G34710	ATHB-14|ATHB14|PHB|PHB-1D	HB
AT3G16857	ARR1|RR1	ARR-B	MIR166d	AT2G34710	ATHB-14|ATHB14|PHB|PHB-1D	HB
AT4G31920	ARR10|RR10	ARR-B	MIR166d	AT2G34710	ATHB-14|ATHB14|PHB|PHB-1D	HB
AT5G53210	SPCH	bHLH	MIR166d	AT2G34710	ATHB-14|ATHB14|PHB|PHB-1D	HB
AT5G67060	HEC1	bHLH	MIR166d	AT2G34710	ATHB-14|ATHB14|PHB|PHB-1D	HB
AT1G49720	ABF1|AtABF1	bZIP	MIR166d	AT2G34710	ATHB-14|ATHB14|PHB|PHB-1D	HB
AT3G19290	ABF4|AREB2	bZIP	MIR166d	AT2G34710	ATHB-14|ATHB14|PHB|PHB-1D	HB
AT4G01120	ATBZIP54|GBF2	bZIP	MIR166d	AT2G34710	ATHB-14|ATHB14|PHB|PHB-1D	HB
AT4G34000	ABF3|AtABF3|DPBF5	bZIP	MIR166d	AT2G34710	ATHB-14|ATHB14|PHB|PHB-1D	HB
AT4G35900	atbzip14|FD|FD-1	bZIP	MIR166d	AT2G34710	ATHB-14|ATHB14|PHB|PHB-1D	HB
AT5G56860	GATA21|GNC	C2C2-GATA	MIR166d	AT2G34710	ATHB-14|ATHB14|PHB|PHB-1D	HB
AT5G04340	C2H2|CZF2|ZAT6	C2H2	MIR166d	AT2G34710	ATHB-14|ATHB14|PHB|PHB-1D	HB
AT5G18960	FRS12	FAR1	MIR166d	AT2G34710	ATHB-14|ATHB14|PHB|PHB-1D	HB
AT3G20740	FIE|FIE1|FIS3		MIR166d	AT2G34710	ATHB-14|ATHB14|PHB|PHB-1D	HB
AT2G01570	RGA|RGA1	GRAS	MIR166d	AT2G34710	ATHB-14|ATHB14|PHB|PHB-1D	HB
AT2G46680	ATHB-7|ATHB7|HB-7	HB	MIR166d	AT2G34710	ATHB-14|ATHB14|PHB|PHB-1D	HB
AT4G37790	HAT22	HB	MIR166d	AT2G34710	ATHB-14|ATHB14|PHB|PHB-1D	HB
AT5G02030	BLH9|BLR|HB-6|LSN|PNY|RPL|VAN	HB	MIR166d	AT2G34710	ATHB-14|ATHB14|PHB|PHB-1D	HB
AT5G65310	ATHB-5|ATHB5|HB5	HB	MIR166d	AT2G34710	ATHB-14|ATHB14|PHB|PHB-1D	HB
AT5G16820	ATHSF3|ATHSFA1B|HSF3|HSFA1B	HSF	MIR166d	AT2G34710	ATHB-14|ATHB14|PHB|PHB-1D	HB
AT1G24260	AGL9|SEP3	MADS	MIR166d	AT2G34710	ATHB-14|ATHB14|PHB|PHB-1D	HB
AT1G69120	AGL7|AP1	MADS	MIR166d	AT2G34710	ATHB-14|ATHB14|PHB|PHB-1D	HB
AT3G54340	AP3|ATAP3	MADS	MIR166d	AT2G34710	ATHB-14|ATHB14|PHB|PHB-1D	HB
AT4G18960	AG	MADS	MIR166d	AT2G34710	ATHB-14|ATHB14|PHB|PHB-1D	HB
AT5G20240	PI	MADS	MIR166d	AT2G34710	ATHB-14|ATHB14|PHB|PHB-1D	HB
AT5G60910	AGL8|FUL	MADS	MIR166d	AT2G34710	ATHB-14|ATHB14|PHB|PHB-1D	HB
AT1G22640	ATMYB3|MYB3	MYB	MIR166d	AT2G34710	ATHB-14|ATHB14|PHB|PHB-1D	HB
AT5G04760		MYB	MIR166d	AT2G34710	ATHB-14|ATHB14|PHB|PHB-1D	HB
AT5G67300	ATMYB44|ATMYBR1|MYB44|MYBR1	MYB	MIR166d	AT2G34710	ATHB-14|ATHB14|PHB|PHB-1D	HB
AT1G01060	LHY|LHY1	MYB-related	MIR166d	AT2G34710	ATHB-14|ATHB14|PHB|PHB-1D	HB
AT4G27410	ANAC072|RD26	NAC	MIR166d	AT2G34710	ATHB-14|ATHB14|PHB|PHB-1D	HB
AT3G01460	ATMBD9|MBD9	PHD	MIR166d	AT2G34710	ATHB-14|ATHB14|PHB|PHB-1D	HB
AT1G80840	ATWRKY40|WRKY40	WRKY	MIR166d	AT2G34710	ATHB-14|ATHB14|PHB|PHB-1D	HB
AT2G38470	ATWRKY33|WRKY33	WRKY	MIR166d	AT2G34710	ATHB-14|ATHB14|PHB|PHB-1D	HB
AT4G31800	ATWRKY18|WRKY18	WRKY	MIR166d	AT2G34710	ATHB-14|ATHB14|PHB|PHB-1D	HB
AT3G16857	ARR1|RR1	ARR-B	MIR166e	AT2G34710	ATHB-14|ATHB14|PHB|PHB-1D	HB
AT5G42520	ATBPC6|BBR/BPC6|BPC6	BBR-BPC	MIR166e	AT2G34710	ATHB-14|ATHB14|PHB|PHB-1D	HB
AT1G09530	PAP3|PIF3|POC1	bHLH	MIR166e	AT2G34710	ATHB-14|ATHB14|PHB|PHB-1D	HB
AT2G43010	AtPIF4|PIF4|SRL2	bHLH	MIR166e	AT2G34710	ATHB-14|ATHB14|PHB|PHB-1D	HB
AT5G53210	SPCH	bHLH	MIR166e	AT2G34710	ATHB-14|ATHB14|PHB|PHB-1D	HB
AT5G67060	HEC1	bHLH	MIR166e	AT2G34710	ATHB-14|ATHB14|PHB|PHB-1D	HB
AT4G34000	ABF3|AtABF3|DPBF5	bZIP	MIR166e	AT2G34710	ATHB-14|ATHB14|PHB|PHB-1D	HB
AT4G35610		C2H2	MIR166e	AT2G34710	ATHB-14|ATHB14|PHB|PHB-1D	HB
AT5G04340	C2H2|CZF2|ZAT6	C2H2	MIR166e	AT2G34710	ATHB-14|ATHB14|PHB|PHB-1D	HB
AT5G47640	NF-YB2	CCAAT	MIR166e	AT2G34710	ATHB-14|ATHB14|PHB|PHB-1D	HB
AT5G18960	FRS12	FAR1	MIR166e	AT2G34710	ATHB-14|ATHB14|PHB|PHB-1D	HB
AT3G20740	FIE|FIE1|FIS3		MIR166e	AT2G34710	ATHB-14|ATHB14|PHB|PHB-1D	HB
AT5G16560	KAN|KAN1	G2-like	MIR166e	AT2G34710	ATHB-14|ATHB14|PHB|PHB-1D	HB
AT2G17950	PGA6|WUS|WUS1	HB	MIR166e	AT2G34710	ATHB-14|ATHB14|PHB|PHB-1D	HB
AT2G46680	ATHB-7|ATHB7|HB-7	HB	MIR166e	AT2G34710	ATHB-14|ATHB14|PHB|PHB-1D	HB
AT4G37790	HAT22	HB	MIR166e	AT2G34710	ATHB-14|ATHB14|PHB|PHB-1D	HB
AT5G60690	IFL|IFL1|REV	HB	MIR166e	AT2G34710	ATHB-14|ATHB14|PHB|PHB-1D	HB
AT5G65310	ATHB-5|ATHB5|HB5	HB	MIR166e	AT2G34710	ATHB-14|ATHB14|PHB|PHB-1D	HB
AT1G24260	AGL9|SEP3	MADS	MIR166e	AT2G34710	ATHB-14|ATHB14|PHB|PHB-1D	HB
AT1G22640	ATMYB3|MYB3	MYB	MIR166e	AT2G34710	ATHB-14|ATHB14|PHB|PHB-1D	HB
AT5G04760		MYB	MIR166e	AT2G34710	ATHB-14|ATHB14|PHB|PHB-1D	HB
AT5G67300	ATMYB44|ATMYBR1|MYB44|MYBR1	MYB	MIR166e	AT2G34710	ATHB-14|ATHB14|PHB|PHB-1D	HB
AT1G80840	ATWRKY40|WRKY40	WRKY	MIR166e	AT2G34710	ATHB-14|ATHB14|PHB|PHB-1D	HB
AT2G38470	ATWRKY33|WRKY33	WRKY	MIR166e	AT2G34710	ATHB-14|ATHB14|PHB|PHB-1D	HB
AT4G31800	ATWRKY18|WRKY18	WRKY	MIR166e	AT2G34710	ATHB-14|ATHB14|PHB|PHB-1D	HB
AT4G37750	ANT|CKC|CKC1|DRG	AP2-EREBP	MIR166g	AT2G34710	ATHB-14|ATHB14|PHB|PHB-1D	HB
AT5G17430	BBM	AP2-EREBP	MIR166g	AT2G34710	ATHB-14|ATHB14|PHB|PHB-1D	HB
AT2G01760	ARR14|RR14	ARR-B	MIR166g	AT2G34710	ATHB-14|ATHB14|PHB|PHB-1D	HB
AT3G16857	ARR1|RR1	ARR-B	MIR166g	AT2G34710	ATHB-14|ATHB14|PHB|PHB-1D	HB
AT5G53210	SPCH	bHLH	MIR166g	AT2G34710	ATHB-14|ATHB14|PHB|PHB-1D	HB
AT2G46270	GBF3	bZIP	MIR166g	AT2G34710	ATHB-14|ATHB14|PHB|PHB-1D	HB
AT3G19290	ABF4|AREB2	bZIP	MIR166g	AT2G34710	ATHB-14|ATHB14|PHB|PHB-1D	HB
AT4G01120	ATBZIP54|GBF2	bZIP	MIR166g	AT2G34710	ATHB-14|ATHB14|PHB|PHB-1D	HB
AT4G34000	ABF3|AtABF3|DPBF5	bZIP	MIR166g	AT2G34710	ATHB-14|ATHB14|PHB|PHB-1D	HB
AT4G35900	atbzip14|FD|FD-1	bZIP	MIR166g	AT2G34710	ATHB-14|ATHB14|PHB|PHB-1D	HB
AT5G11260	HY5|TED	bZIP	MIR166g	AT2G34710	ATHB-14|ATHB14|PHB|PHB-1D	HB
AT4G35610		C2H2	MIR166g	AT2G34710	ATHB-14|ATHB14|PHB|PHB-1D	HB
AT5G04340	C2H2|CZF2|ZAT6	C2H2	MIR166g	AT2G34710	ATHB-14|ATHB14|PHB|PHB-1D	HB
AT1G21970	AtLEC1|EMB|EMB212|LEC1|NF-YB9	CCAAT	MIR166g	AT2G34710	ATHB-14|ATHB14|PHB|PHB-1D	HB
AT1G56170	ATHAP5B|HAP5B|NF-YC2	CCAAT	MIR166g	AT2G34710	ATHB-14|ATHB14|PHB|PHB-1D	HB
AT5G47640	NF-YB2	CCAAT	MIR166g	AT2G34710	ATHB-14|ATHB14|PHB|PHB-1D	HB
AT2G01570	RGA|RGA1	GRAS	MIR166g	AT2G34710	ATHB-14|ATHB14|PHB|PHB-1D	HB
AT2G46680	ATHB-7|ATHB7|HB-7	HB	MIR166g	AT2G34710	ATHB-14|ATHB14|PHB|PHB-1D	HB
AT4G37790	HAT22	HB	MIR166g	AT2G34710	ATHB-14|ATHB14|PHB|PHB-1D	HB
AT5G02030	BLH9|BLR|HB-6|LSN|PNY|RPL|VAN	HB	MIR166g	AT2G34710	ATHB-14|ATHB14|PHB|PHB-1D	HB
AT5G65310	ATHB-5|ATHB5|HB5	HB	MIR166g	AT2G34710	ATHB-14|ATHB14|PHB|PHB-1D	HB
AT5G16820	ATHSF3|ATHSFA1B|HSF3|HSFA1B	HSF	MIR166g	AT2G34710	ATHB-14|ATHB14|PHB|PHB-1D	HB
AT1G24260	AGL9|SEP3	MADS	MIR166g	AT2G34710	ATHB-14|ATHB14|PHB|PHB-1D	HB
AT1G69120	AGL7|AP1	MADS	MIR166g	AT2G34710	ATHB-14|ATHB14|PHB|PHB-1D	HB
AT3G54340	AP3|ATAP3	MADS	MIR166g	AT2G34710	ATHB-14|ATHB14|PHB|PHB-1D	HB
AT4G18960	AG	MADS	MIR166g	AT2G34710	ATHB-14|ATHB14|PHB|PHB-1D	HB
AT5G20240	PI	MADS	MIR166g	AT2G34710	ATHB-14|ATHB14|PHB|PHB-1D	HB
AT5G60910	AGL8|FUL	MADS	MIR166g	AT2G34710	ATHB-14|ATHB14|PHB|PHB-1D	HB
AT5G04760		MYB	MIR166g	AT2G34710	ATHB-14|ATHB14|PHB|PHB-1D	HB
AT5G67300	ATMYB44|ATMYBR1|MYB44|MYBR1	MYB	MIR166g	AT2G34710	ATHB-14|ATHB14|PHB|PHB-1D	HB
AT4G27410	ANAC072|RD26	NAC	MIR166g	AT2G34710	ATHB-14|ATHB14|PHB|PHB-1D	HB
AT5G63790	ANAC102|NAC102	NAC	MIR166g	AT2G34710	ATHB-14|ATHB14|PHB|PHB-1D	HB
AT5G24470	APRR5|PRR5	Pseudo ARR-B	MIR166g	AT2G34710	ATHB-14|ATHB14|PHB|PHB-1D	HB
AT1G80840	ATWRKY40|WRKY40	WRKY	MIR166g	AT2G34710	ATHB-14|ATHB14|PHB|PHB-1D	HB
AT2G38470	ATWRKY33|WRKY33	WRKY	MIR166g	AT2G34710	ATHB-14|ATHB14|PHB|PHB-1D	HB
AT4G31800	ATWRKY18|WRKY18	WRKY	MIR166g	AT2G34710	ATHB-14|ATHB14|PHB|PHB-1D	HB
AT4G37750	ANT|CKC|CKC1|DRG	AP2-EREBP	MIR396a	AT2G36400	AtGRF3|GRF3	GRF
AT5G17430	BBM	AP2-EREBP	MIR396a	AT2G36400	AtGRF3|GRF3	GRF
AT2G01760	ARR14|RR14	ARR-B	MIR396a	AT2G36400	AtGRF3|GRF3	GRF
AT2G25180	ARR12|RR12	ARR-B	MIR396a	AT2G36400	AtGRF3|GRF3	GRF
AT3G16857	ARR1|RR1	ARR-B	MIR396a	AT2G36400	AtGRF3|GRF3	GRF
AT1G49720	ABF1|AtABF1	bZIP	MIR396a	AT2G36400	AtGRF3|GRF3	GRF
AT2G41070	ATBZIP12|DPBF4|EEL	bZIP	MIR396a	AT2G36400	AtGRF3|GRF3	GRF
AT2G46270	GBF3	bZIP	MIR396a	AT2G36400	AtGRF3|GRF3	GRF
AT3G19290	ABF4|AREB2	bZIP	MIR396a	AT2G36400	AtGRF3|GRF3	GRF
AT4G01120	ATBZIP54|GBF2	bZIP	MIR396a	AT2G36400	AtGRF3|GRF3	GRF
AT4G34000	ABF3|AtABF3|DPBF5	bZIP	MIR396a	AT2G36400	AtGRF3|GRF3	GRF
AT5G04340	C2H2|CZF2|ZAT6	C2H2	MIR396a	AT2G36400	AtGRF3|GRF3	GRF
AT5G47640	NF-YB2	CCAAT	MIR396a	AT2G36400	AtGRF3|GRF3	GRF
AT3G20740	FIE|FIE1|FIS3		MIR396a	AT2G36400	AtGRF3|GRF3	GRF
AT2G46680	ATHB-7|ATHB7|HB-7	HB	MIR396a	AT2G36400	AtGRF3|GRF3	GRF
AT4G37790	HAT22	HB	MIR396a	AT2G36400	AtGRF3|GRF3	GRF
AT5G65310	ATHB-5|ATHB5|HB5	HB	MIR396a	AT2G36400	AtGRF3|GRF3	GRF
AT5G16820	ATHSF3|ATHSFA1B|HSF3|HSFA1B	HSF	MIR396a	AT2G36400	AtGRF3|GRF3	GRF
AT5G60910	AGL8|FUL	MADS	MIR396a	AT2G36400	AtGRF3|GRF3	GRF
AT1G22640	ATMYB3|MYB3	MYB	MIR396a	AT2G36400	AtGRF3|GRF3	GRF
AT5G67300	ATMYB44|ATMYBR1|MYB44|MYBR1	MYB	MIR396a	AT2G36400	AtGRF3|GRF3	GRF
AT1G49950	ATTRB1|TRB1	MYB-related	MIR396a	AT2G36400	AtGRF3|GRF3	GRF
AT4G15180	ATXR3|SDG2	SET	MIR396a	AT2G36400	AtGRF3|GRF3	GRF
AT5G04940	SUVH1	SET	MIR396a	AT2G36400	AtGRF3|GRF3	GRF
AT2G16390	CHR35|DMS1|DRD1	SNF2	MIR396a	AT2G36400	AtGRF3|GRF3	GRF
AT2G46020	ATBRM|BRM|CHA2|CHR2	SNF2	MIR396a	AT2G36400	AtGRF3|GRF3	GRF
AT2G38470	ATWRKY33|WRKY33	WRKY	MIR396a	AT2G36400	AtGRF3|GRF3	GRF
AT5G17430	BBM	AP2-EREBP	MIR396b	AT2G36400	AtGRF3|GRF3	GRF
AT2G33860	ARF3|ETT	ARF	MIR396b	AT2G36400	AtGRF3|GRF3	GRF
AT2G01760	ARR14|RR14	ARR-B	MIR396b	AT2G36400	AtGRF3|GRF3	GRF
AT2G25180	ARR12|RR12	ARR-B	MIR396b	AT2G36400	AtGRF3|GRF3	GRF
AT3G16857	ARR1|RR1	ARR-B	MIR396b	AT2G36400	AtGRF3|GRF3	GRF
AT4G31920	ARR10|RR10	ARR-B	MIR396b	AT2G36400	AtGRF3|GRF3	GRF
AT5G42520	ATBPC6|BBR/BPC6|BPC6	BBR-BPC	MIR396b	AT2G36400	AtGRF3|GRF3	GRF
AT1G51140	FBH3	bHLH	MIR396b	AT2G36400	AtGRF3|GRF3	GRF
AT2G43010	AtPIF4|PIF4|SRL2	bHLH	MIR396b	AT2G36400	AtGRF3|GRF3	GRF
AT5G53210	SPCH	bHLH	MIR396b	AT2G36400	AtGRF3|GRF3	GRF
AT5G67060	HEC1	bHLH	MIR396b	AT2G36400	AtGRF3|GRF3	GRF
AT1G49720	ABF1|AtABF1	bZIP	MIR396b	AT2G36400	AtGRF3|GRF3	GRF
AT2G41070	ATBZIP12|DPBF4|EEL	bZIP	MIR396b	AT2G36400	AtGRF3|GRF3	GRF
AT2G46270	GBF3	bZIP	MIR396b	AT2G36400	AtGRF3|GRF3	GRF
AT3G19290	ABF4|AREB2	bZIP	MIR396b	AT2G36400	AtGRF3|GRF3	GRF
AT4G01120	ATBZIP54|GBF2	bZIP	MIR396b	AT2G36400	AtGRF3|GRF3	GRF
AT4G34000	ABF3|AtABF3|DPBF5	bZIP	MIR396b	AT2G36400	AtGRF3|GRF3	GRF
AT5G56860	GATA21|GNC	C2C2-GATA	MIR396b	AT2G36400	AtGRF3|GRF3	GRF
AT3G48430	JMJ12|REF6	C2H2	MIR396b	AT2G36400	AtGRF3|GRF3	GRF
AT5G04340	C2H2|CZF2|ZAT6	C2H2	MIR396b	AT2G36400	AtGRF3|GRF3	GRF
AT1G56170	ATHAP5B|HAP5B|NF-YC2	CCAAT	MIR396b	AT2G36400	AtGRF3|GRF3	GRF
AT5G47640	NF-YB2	CCAAT	MIR396b	AT2G36400	AtGRF3|GRF3	GRF
AT2G01570	RGA|RGA1	GRAS	MIR396b	AT2G36400	AtGRF3|GRF3	GRF
AT2G46680	ATHB-7|ATHB7|HB-7	HB	MIR396b	AT2G36400	AtGRF3|GRF3	GRF
AT4G37790	HAT22	HB	MIR396b	AT2G36400	AtGRF3|GRF3	GRF
AT5G02030	BLH9|BLR|HB-6|LSN|PNY|RPL|VAN	HB	MIR396b	AT2G36400	AtGRF3|GRF3	GRF
AT5G60690	IFL|IFL1|REV	HB	MIR396b	AT2G36400	AtGRF3|GRF3	GRF
AT5G65310	ATHB-5|ATHB5|HB5	HB	MIR396b	AT2G36400	AtGRF3|GRF3	GRF
AT5G16820	ATHSF3|ATHSFA1B|HSF3|HSFA1B	HSF	MIR396b	AT2G36400	AtGRF3|GRF3	GRF
AT1G24260	AGL9|SEP3	MADS	MIR396b	AT2G36400	AtGRF3|GRF3	GRF
AT5G60910	AGL8|FUL	MADS	MIR396b	AT2G36400	AtGRF3|GRF3	GRF
AT1G22640	ATMYB3|MYB3	MYB	MIR396b	AT2G36400	AtGRF3|GRF3	GRF
AT5G04760		MYB	MIR396b	AT2G36400	AtGRF3|GRF3	GRF
AT5G67300	ATMYB44|ATMYBR1|MYB44|MYBR1	MYB	MIR396b	AT2G36400	AtGRF3|GRF3	GRF
AT1G77450	anac032|NAC032	NAC	MIR396b	AT2G36400	AtGRF3|GRF3	GRF
AT4G27410	ANAC072|RD26	NAC	MIR396b	AT2G36400	AtGRF3|GRF3	GRF
AT3G01460	ATMBD9|MBD9	PHD	MIR396b	AT2G36400	AtGRF3|GRF3	GRF
AT5G04940	SUVH1	SET	MIR396b	AT2G36400	AtGRF3|GRF3	GRF
AT2G16390	CHR35|DMS1|DRD1	SNF2	MIR396b	AT2G36400	AtGRF3|GRF3	GRF
AT2G46020	ATBRM|BRM|CHA2|CHR2	SNF2	MIR396b	AT2G36400	AtGRF3|GRF3	GRF
AT4G31270		Trihelix	MIR396b	AT2G36400	AtGRF3|GRF3	GRF
AT5G47640	NF-YB2	CCAAT	MIR5021	AT2G38130	ATMAK3	GNAT
AT5G18960	FRS12	FAR1	MIR5021	AT2G38130	ATMAK3	GNAT
AT1G77300	ASHH2|CCR1|EFS|LAZ2|SDG8	SET	MIR5021	AT2G38130	ATMAK3	GNAT
AT5G67450	AZF1|ZF1	C2H2	MIR169d	AT2G46020	ATBRM|BRM|CHA2|CHR2	SNF2
AT3G20740	FIE|FIE1|FIS3		MIR169d	AT2G46020	ATBRM|BRM|CHA2|CHR2	SNF2
AT4G27410	ANAC072|RD26	NAC	MIR169d	AT2G46020	ATBRM|BRM|CHA2|CHR2	SNF2
AT5G17430	BBM	AP2-EREBP	MIR169e	AT2G46020	ATBRM|BRM|CHA2|CHR2	SNF2
AT2G01760	ARR14|RR14	ARR-B	MIR169e	AT2G46020	ATBRM|BRM|CHA2|CHR2	SNF2
AT4G34000	ABF3|AtABF3|DPBF5	bZIP	MIR169e	AT2G46020	ATBRM|BRM|CHA2|CHR2	SNF2
AT5G04340	C2H2|CZF2|ZAT6	C2H2	MIR169e	AT2G46020	ATBRM|BRM|CHA2|CHR2	SNF2
AT5G67450	AZF1|ZF1	C2H2	MIR169e	AT2G46020	ATBRM|BRM|CHA2|CHR2	SNF2
AT3G20740	FIE|FIE1|FIS3		MIR169e	AT2G46020	ATBRM|BRM|CHA2|CHR2	SNF2
AT4G28610	AtPHR1|PHR1	G2-like	MIR169e	AT2G46020	ATBRM|BRM|CHA2|CHR2	SNF2
AT2G22430	ATHB6|HB6	HB	MIR169e	AT2G46020	ATBRM|BRM|CHA2|CHR2	SNF2
AT5G04760		MYB	MIR169e	AT2G46020	ATBRM|BRM|CHA2|CHR2	SNF2
AT5G67300	ATMYB44|ATMYBR1|MYB44|MYBR1	MYB	MIR169e	AT2G46020	ATBRM|BRM|CHA2|CHR2	SNF2
AT2G46830	AtCCA1|CCA1	MYB-related	MIR169e	AT2G46020	ATBRM|BRM|CHA2|CHR2	SNF2
AT2G28290	CHR3|SYD	SNF2	MIR169e	AT2G46020	ATBRM|BRM|CHA2|CHR2	SNF2
AT4G31800	ATWRKY18|WRKY18	WRKY	MIR169e	AT2G46020	ATBRM|BRM|CHA2|CHR2	SNF2
AT1G49720	ABF1|AtABF1	bZIP	MIR169f	AT2G46020	ATBRM|BRM|CHA2|CHR2	SNF2
AT3G19290	ABF4|AREB2	bZIP	MIR169f	AT2G46020	ATBRM|BRM|CHA2|CHR2	SNF2
AT4G01120	ATBZIP54|GBF2	bZIP	MIR169f	AT2G46020	ATBRM|BRM|CHA2|CHR2	SNF2
AT5G04340	C2H2|CZF2|ZAT6	C2H2	MIR169f	AT2G46020	ATBRM|BRM|CHA2|CHR2	SNF2
AT4G27410	ANAC072|RD26	NAC	MIR169f	AT2G46020	ATBRM|BRM|CHA2|CHR2	SNF2
AT2G38470	ATWRKY33|WRKY33	WRKY	MIR169f	AT2G46020	ATBRM|BRM|CHA2|CHR2	SNF2
AT4G31800	ATWRKY18|WRKY18	WRKY	MIR169f	AT2G46020	ATBRM|BRM|CHA2|CHR2	SNF2
AT1G32150	AtbZIP68|bZIP68	bZIP	MIR169g	AT2G46020	ATBRM|BRM|CHA2|CHR2	SNF2
AT1G49720	ABF1|AtABF1	bZIP	MIR169g	AT2G46020	ATBRM|BRM|CHA2|CHR2	SNF2
AT2G41070	ATBZIP12|DPBF4|EEL	bZIP	MIR169g	AT2G46020	ATBRM|BRM|CHA2|CHR2	SNF2
AT2G46270	GBF3	bZIP	MIR169g	AT2G46020	ATBRM|BRM|CHA2|CHR2	SNF2
AT3G19290	ABF4|AREB2	bZIP	MIR169g	AT2G46020	ATBRM|BRM|CHA2|CHR2	SNF2
AT4G01120	ATBZIP54|GBF2	bZIP	MIR169g	AT2G46020	ATBRM|BRM|CHA2|CHR2	SNF2
AT4G34000	ABF3|AtABF3|DPBF5	bZIP	MIR169g	AT2G46020	ATBRM|BRM|CHA2|CHR2	SNF2
AT5G04340	C2H2|CZF2|ZAT6	C2H2	MIR169g	AT2G46020	ATBRM|BRM|CHA2|CHR2	SNF2
AT4G28610	AtPHR1|PHR1	G2-like	MIR169g	AT2G46020	ATBRM|BRM|CHA2|CHR2	SNF2
AT4G27410	ANAC072|RD26	NAC	MIR169g	AT2G46020	ATBRM|BRM|CHA2|CHR2	SNF2
AT5G04340	C2H2|CZF2|ZAT6	C2H2	MIR5021	AT2G48100		C2H2
AT5G47640	NF-YB2	CCAAT	MIR5021	AT2G48100		C2H2
AT2G46680	ATHB-7|ATHB7|HB-7	HB	MIR5021	AT2G48100		C2H2
AT4G37790	HAT22	HB	MIR5021	AT2G48100		C2H2
AT5G65310	ATHB-5|ATHB5|HB5	HB	MIR5021	AT2G48100		C2H2
AT1G77300	ASHH2|CCR1|EFS|LAZ2|SDG8	SET	MIR5021	AT2G48100		C2H2
AT2G28290	CHR3|SYD	SNF2	MIR5021	AT2G48100		C2H2
AT5G04340	C2H2|CZF2|ZAT6	C2H2	MIR5021	AT3G04850		CPP
AT5G47640	NF-YB2	CCAAT	MIR5021	AT3G04850		CPP
AT2G28290	CHR3|SYD	SNF2	MIR5021	AT3G04850		CPP
AT2G01760	ARR14|RR14	ARR-B	MIR866	AT3G05380	ALY2|ATALY2	MYB-related
AT3G16857	ARR1|RR1	ARR-B	MIR866	AT3G05380	ALY2|ATALY2	MYB-related
AT4G31920	ARR10|RR10	ARR-B	MIR866	AT3G05380	ALY2|ATALY2	MYB-related
AT5G53210	SPCH	bHLH	MIR866	AT3G05380	ALY2|ATALY2	MYB-related
AT1G32150	AtbZIP68|bZIP68	bZIP	MIR866	AT3G05380	ALY2|ATALY2	MYB-related
AT1G49720	ABF1|AtABF1	bZIP	MIR866	AT3G05380	ALY2|ATALY2	MYB-related
AT2G36270	ABI5|AtABI5|GIA1	bZIP	MIR866	AT3G05380	ALY2|ATALY2	MYB-related
AT2G41070	ATBZIP12|DPBF4|EEL	bZIP	MIR866	AT3G05380	ALY2|ATALY2	MYB-related
AT2G46270	GBF3	bZIP	MIR866	AT3G05380	ALY2|ATALY2	MYB-related
AT3G19290	ABF4|AREB2	bZIP	MIR866	AT3G05380	ALY2|ATALY2	MYB-related
AT4G01120	ATBZIP54|GBF2	bZIP	MIR866	AT3G05380	ALY2|ATALY2	MYB-related
AT4G34000	ABF3|AtABF3|DPBF5	bZIP	MIR866	AT3G05380	ALY2|ATALY2	MYB-related
AT4G35900	atbzip14|FD|FD-1	bZIP	MIR866	AT3G05380	ALY2|ATALY2	MYB-related
AT5G11260	HY5|TED	bZIP	MIR866	AT3G05380	ALY2|ATALY2	MYB-related
AT5G04340	C2H2|CZF2|ZAT6	C2H2	MIR866	AT3G05380	ALY2|ATALY2	MYB-related
AT1G21970	AtLEC1|EMB|EMB212|LEC1|NF-YB9	CCAAT	MIR866	AT3G05380	ALY2|ATALY2	MYB-related
AT1G56170	ATHAP5B|HAP5B|NF-YC2	CCAAT	MIR866	AT3G05380	ALY2|ATALY2	MYB-related
AT5G47640	NF-YB2	CCAAT	MIR866	AT3G05380	ALY2|ATALY2	MYB-related
AT2G22430	ATHB6|HB6	HB	MIR866	AT3G05380	ALY2|ATALY2	MYB-related
AT2G46680	ATHB-7|ATHB7|HB-7	HB	MIR866	AT3G05380	ALY2|ATALY2	MYB-related
AT4G37790	HAT22	HB	MIR866	AT3G05380	ALY2|ATALY2	MYB-related
AT5G65310	ATHB-5|ATHB5|HB5	HB	MIR866	AT3G05380	ALY2|ATALY2	MYB-related
AT5G04760		MYB	MIR866	AT3G05380	ALY2|ATALY2	MYB-related
AT5G67300	ATMYB44|ATMYBR1|MYB44|MYBR1	MYB	MIR866	AT3G05380	ALY2|ATALY2	MYB-related
AT1G77450	anac032|NAC032	NAC	MIR866	AT3G05380	ALY2|ATALY2	MYB-related
AT4G27410	ANAC072|RD26	NAC	MIR866	AT3G05380	ALY2|ATALY2	MYB-related
AT5G63790	ANAC102|NAC102	NAC	MIR866	AT3G05380	ALY2|ATALY2	MYB-related
AT3G11100		Trihelix	MIR866	AT3G05380	ALY2|ATALY2	MYB-related
AT3G16857	ARR1|RR1	ARR-B	MIR414	AT3G11200	AL2	Alfin-like
AT2G43010	AtPIF4|PIF4|SRL2	bHLH	MIR414	AT3G11200	AL2	Alfin-like
AT4G34000	ABF3|AtABF3|DPBF5	bZIP	MIR414	AT3G11200	AL2	Alfin-like
AT5G47640	NF-YB2	CCAAT	MIR414	AT3G11200	AL2	Alfin-like
AT2G36010	ATE2FA|E2F3	E2F-DP	MIR414	AT3G11200	AL2	Alfin-like
AT2G22430	ATHB6|HB6	HB	MIR414	AT3G11200	AL2	Alfin-like
AT2G46680	ATHB-7|ATHB7|HB-7	HB	MIR414	AT3G11200	AL2	Alfin-like
AT5G16820	ATHSF3|ATHSFA1B|HSF3|HSFA1B	HSF	MIR414	AT3G11200	AL2	Alfin-like
AT1G22640	ATMYB3|MYB3	MYB	MIR414	AT3G11200	AL2	Alfin-like
AT5G04760		MYB	MIR414	AT3G11200	AL2	Alfin-like
AT1G77450	anac032|NAC032	NAC	MIR414	AT3G11200	AL2	Alfin-like
AT4G27410	ANAC072|RD26	NAC	MIR414	AT3G11200	AL2	Alfin-like
AT5G63790	ANAC102|NAC102	NAC	MIR414	AT3G11200	AL2	Alfin-like
AT1G80840	ATWRKY40|WRKY40	WRKY	MIR414	AT3G11200	AL2	Alfin-like
AT2G38470	ATWRKY33|WRKY33	WRKY	MIR414	AT3G11200	AL2	Alfin-like
AT4G31800	ATWRKY18|WRKY18	WRKY	MIR414	AT3G11200	AL2	Alfin-like
AT5G47640	NF-YB2	CCAAT	MIR414	AT3G12270	ATPRMT3|PRMT3	C2H2
AT2G36010	ATE2FA|E2F3	E2F-DP	MIR414	AT3G12270	ATPRMT3|PRMT3	C2H2
AT5G04340	C2H2|CZF2|ZAT6	C2H2	MIR5021	AT3G23150	ETR2	Orphans
AT5G47640	NF-YB2	CCAAT	MIR5021	AT3G23150	ETR2	Orphans
AT5G18960	FRS12	FAR1	MIR5021	AT3G23150	ETR2	Orphans
AT2G46680	ATHB-7|ATHB7|HB-7	HB	MIR5021	AT3G23150	ETR2	Orphans
AT4G37790	HAT22	HB	MIR5021	AT3G23150	ETR2	Orphans
AT5G65310	ATHB-5|ATHB5|HB5	HB	MIR5021	AT3G23150	ETR2	Orphans
AT1G77300	ASHH2|CCR1|EFS|LAZ2|SDG8	SET	MIR5021	AT3G23150	ETR2	Orphans
AT2G28290	CHR3|SYD	SNF2	MIR5021	AT3G23150	ETR2	Orphans
AT2G01760	ARR14|RR14	ARR-B	MIR414	AT3G42790	AL3	Alfin-like
AT3G16857	ARR1|RR1	ARR-B	MIR414	AT3G42790	AL3	Alfin-like
AT4G31920	ARR10|RR10	ARR-B	MIR414	AT3G42790	AL3	Alfin-like
AT5G56860	GATA21|GNC	C2C2-GATA	MIR414	AT3G42790	AL3	Alfin-like
AT5G47640	NF-YB2	CCAAT	MIR414	AT3G42790	AL3	Alfin-like
AT2G46680	ATHB-7|ATHB7|HB-7	HB	MIR414	AT3G42790	AL3	Alfin-like
AT5G61850	LFY|LFY3	LFY	MIR414	AT3G42790	AL3	Alfin-like
AT5G04760		MYB	MIR414	AT3G42790	AL3	Alfin-like
AT1G80840	ATWRKY40|WRKY40	WRKY	MIR414	AT3G42790	AL3	Alfin-like
AT2G38470	ATWRKY33|WRKY33	WRKY	MIR414	AT3G42790	AL3	Alfin-like
AT4G31800	ATWRKY18|WRKY18	WRKY	MIR414	AT3G42790	AL3	Alfin-like
AT2G01760	ARR14|RR14	ARR-B	MIR414	AT3G51880	AtHMGB1|HMGB1|NFD1	HMG
AT2G25180	ARR12|RR12	ARR-B	MIR414	AT3G51880	AtHMGB1|HMGB1|NFD1	HMG
AT3G16857	ARR1|RR1	ARR-B	MIR414	AT3G51880	AtHMGB1|HMGB1|NFD1	HMG
AT4G31920	ARR10|RR10	ARR-B	MIR414	AT3G51880	AtHMGB1|HMGB1|NFD1	HMG
AT1G32640	ATMYC2|JAI1|JIN1|MYC2|RD22BP1|ZBF1	bHLH	MIR414	AT3G51880	AtHMGB1|HMGB1|NFD1	HMG
AT2G43010	AtPIF4|PIF4|SRL2	bHLH	MIR414	AT3G51880	AtHMGB1|HMGB1|NFD1	HMG
AT5G46760	MYC3	bHLH	MIR414	AT3G51880	AtHMGB1|HMGB1|NFD1	HMG
AT4G34000	ABF3|AtABF3|DPBF5	bZIP	MIR414	AT3G51880	AtHMGB1|HMGB1|NFD1	HMG
AT5G56860	GATA21|GNC	C2C2-GATA	MIR414	AT3G51880	AtHMGB1|HMGB1|NFD1	HMG
AT2G02080	AtIDD4|IDD4	C2H2	MIR414	AT3G51880	AtHMGB1|HMGB1|NFD1	HMG
AT5G04340	C2H2|CZF2|ZAT6	C2H2	MIR414	AT3G51880	AtHMGB1|HMGB1|NFD1	HMG
AT5G47640	NF-YB2	CCAAT	MIR414	AT3G51880	AtHMGB1|HMGB1|NFD1	HMG
AT2G36010	ATE2FA|E2F3	E2F-DP	MIR414	AT3G51880	AtHMGB1|HMGB1|NFD1	HMG
AT2G01570	RGA|RGA1	GRAS	MIR414	AT3G51880	AtHMGB1|HMGB1|NFD1	HMG
AT2G22430	ATHB6|HB6	HB	MIR414	AT3G51880	AtHMGB1|HMGB1|NFD1	HMG
AT2G46680	ATHB-7|ATHB7|HB-7	HB	MIR414	AT3G51880	AtHMGB1|HMGB1|NFD1	HMG
AT4G37790	HAT22	HB	MIR414	AT3G51880	AtHMGB1|HMGB1|NFD1	HMG
AT5G65310	ATHB-5|ATHB5|HB5	HB	MIR414	AT3G51880	AtHMGB1|HMGB1|NFD1	HMG
AT5G16820	ATHSF3|ATHSFA1B|HSF3|HSFA1B	HSF	MIR414	AT3G51880	AtHMGB1|HMGB1|NFD1	HMG
AT1G22640	ATMYB3|MYB3	MYB	MIR414	AT3G51880	AtHMGB1|HMGB1|NFD1	HMG
AT5G04760		MYB	MIR414	AT3G51880	AtHMGB1|HMGB1|NFD1	HMG
AT5G67300	ATMYB44|ATMYBR1|MYB44|MYBR1	MYB	MIR414	AT3G51880	AtHMGB1|HMGB1|NFD1	HMG
AT4G27410	ANAC072|RD26	NAC	MIR414	AT3G51880	AtHMGB1|HMGB1|NFD1	HMG
AT4G31800	ATWRKY18|WRKY18	WRKY	MIR414	AT3G51880	AtHMGB1|HMGB1|NFD1	HMG
AT5G04340	C2H2|CZF2|ZAT6	C2H2	MIR5021	AT3G52250		MYB
AT5G47640	NF-YB2	CCAAT	MIR5021	AT3G52250		MYB
AT2G46680	ATHB-7|ATHB7|HB-7	HB	MIR5021	AT3G52250		MYB
AT1G77300	ASHH2|CCR1|EFS|LAZ2|SDG8	SET	MIR5021	AT3G52250		MYB
AT5G05410	DREB2|DREB2A	AP2-EREBP	MIR824	AT3G57230	AGL16	MADS
AT2G01760	ARR14|RR14	ARR-B	MIR824	AT3G57230	AGL16	MADS
AT3G16857	ARR1|RR1	ARR-B	MIR824	AT3G57230	AGL16	MADS
AT4G31920	ARR10|RR10	ARR-B	MIR824	AT3G57230	AGL16	MADS
AT1G32640	ATMYC2|JAI1|JIN1|MYC2|RD22BP1|ZBF1	bHLH	MIR824	AT3G57230	AGL16	MADS
AT1G51140	FBH3	bHLH	MIR824	AT3G57230	AGL16	MADS
AT5G46760	MYC3	bHLH	MIR824	AT3G57230	AGL16	MADS
AT5G53210	SPCH	bHLH	MIR824	AT3G57230	AGL16	MADS
AT1G49720	ABF1|AtABF1	bZIP	MIR824	AT3G57230	AGL16	MADS
AT2G36270	ABI5|AtABI5|GIA1	bZIP	MIR824	AT3G57230	AGL16	MADS
AT2G46270	GBF3	bZIP	MIR824	AT3G57230	AGL16	MADS
AT3G19290	ABF4|AREB2	bZIP	MIR824	AT3G57230	AGL16	MADS
AT4G01120	ATBZIP54|GBF2	bZIP	MIR824	AT3G57230	AGL16	MADS
AT4G34000	ABF3|AtABF3|DPBF5	bZIP	MIR824	AT3G57230	AGL16	MADS
AT4G35900	atbzip14|FD|FD-1	bZIP	MIR824	AT3G57230	AGL16	MADS
AT1G56170	ATHAP5B|HAP5B|NF-YC2	CCAAT	MIR824	AT3G57230	AGL16	MADS
AT5G47640	NF-YB2	CCAAT	MIR824	AT3G57230	AGL16	MADS
AT2G36010	ATE2FA|E2F3	E2F-DP	MIR824	AT3G57230	AGL16	MADS
AT5G16560	KAN|KAN1	G2-like	MIR824	AT3G57230	AGL16	MADS
AT5G16820	ATHSF3|ATHSFA1B|HSF3|HSFA1B	HSF	MIR824	AT3G57230	AGL16	MADS
AT1G24260	AGL9|SEP3	MADS	MIR824	AT3G57230	AGL16	MADS
AT1G69120	AGL7|AP1	MADS	MIR824	AT3G57230	AGL16	MADS
AT5G10140	AGL25|FLC|FLF|RSB6	MADS	MIR824	AT3G57230	AGL16	MADS
AT5G60910	AGL8|FUL	MADS	MIR824	AT3G57230	AGL16	MADS
AT1G22640	ATMYB3|MYB3	MYB	MIR824	AT3G57230	AGL16	MADS
AT5G04760		MYB	MIR824	AT3G57230	AGL16	MADS
AT5G67300	ATMYB44|ATMYBR1|MYB44|MYBR1	MYB	MIR824	AT3G57230	AGL16	MADS
AT1G01060	LHY|LHY1	MYB-related	MIR824	AT3G57230	AGL16	MADS
AT1G49950	ATTRB1|TRB1	MYB-related	MIR824	AT3G57230	AGL16	MADS
AT1G77450	anac032|NAC032	NAC	MIR824	AT3G57230	AGL16	MADS
AT5G63790	ANAC102|NAC102	NAC	MIR824	AT3G57230	AGL16	MADS
AT2G46020	ATBRM|BRM|CHA2|CHR2	SNF2	MIR824	AT3G57230	AGL16	MADS
AT3G10390	FLD	SWI/SNF-SWI3	MIR824	AT3G57230	AGL16	MADS
AT3G11100		Trihelix	MIR824	AT3G57230	AGL16	MADS
AT4G31800	ATWRKY18|WRKY18	WRKY	MIR824	AT3G57230	AGL16	MADS
AT5G67450	AZF1|ZF1	C2H2	MIR414	AT4G16310	LDL3	SWI/SNF-SWI3
AT5G47640	NF-YB2	CCAAT	MIR414	AT4G16310	LDL3	SWI/SNF-SWI3
AT5G18960	FRS12	FAR1	MIR414	AT4G16310	LDL3	SWI/SNF-SWI3
AT4G32010	HSI2-L1|HSL1|VAL2	ABI3-VP1	MIR5658	AT4G24240	ATWRKY7|WRKY7	WRKY
AT5G17430	BBM	AP2-EREBP	MIR5658	AT4G24240	ATWRKY7|WRKY7	WRKY
AT2G01760	ARR14|RR14	ARR-B	MIR5658	AT4G24240	ATWRKY7|WRKY7	WRKY
AT2G25180	ARR12|RR12	ARR-B	MIR5658	AT4G24240	ATWRKY7|WRKY7	WRKY
AT3G16857	ARR1|RR1	ARR-B	MIR5658	AT4G24240	ATWRKY7|WRKY7	WRKY
AT4G31920	ARR10|RR10	ARR-B	MIR5658	AT4G24240	ATWRKY7|WRKY7	WRKY
AT1G09530	PAP3|PIF3|POC1	bHLH	MIR5658	AT4G24240	ATWRKY7|WRKY7	WRKY
AT2G43010	AtPIF4|PIF4|SRL2	bHLH	MIR5658	AT4G24240	ATWRKY7|WRKY7	WRKY
AT5G53210	SPCH	bHLH	MIR5658	AT4G24240	ATWRKY7|WRKY7	WRKY
AT5G67060	HEC1	bHLH	MIR5658	AT4G24240	ATWRKY7|WRKY7	WRKY
AT1G32150	AtbZIP68|bZIP68	bZIP	MIR5658	AT4G24240	ATWRKY7|WRKY7	WRKY
AT1G49720	ABF1|AtABF1	bZIP	MIR5658	AT4G24240	ATWRKY7|WRKY7	WRKY
AT2G46270	GBF3	bZIP	MIR5658	AT4G24240	ATWRKY7|WRKY7	WRKY
AT3G19290	ABF4|AREB2	bZIP	MIR5658	AT4G24240	ATWRKY7|WRKY7	WRKY
AT4G01120	ATBZIP54|GBF2	bZIP	MIR5658	AT4G24240	ATWRKY7|WRKY7	WRKY
AT4G34000	ABF3|AtABF3|DPBF5	bZIP	MIR5658	AT4G24240	ATWRKY7|WRKY7	WRKY
AT5G11260	HY5|TED	bZIP	MIR5658	AT4G24240	ATWRKY7|WRKY7	WRKY
AT5G56860	GATA21|GNC	C2C2-GATA	MIR5658	AT4G24240	ATWRKY7|WRKY7	WRKY
AT3G48430	JMJ12|REF6	C2H2	MIR5658	AT4G24240	ATWRKY7|WRKY7	WRKY
AT4G35610		C2H2	MIR5658	AT4G24240	ATWRKY7|WRKY7	WRKY
AT5G04340	C2H2|CZF2|ZAT6	C2H2	MIR5658	AT4G24240	ATWRKY7|WRKY7	WRKY
AT5G47640	NF-YB2	CCAAT	MIR5658	AT4G24240	ATWRKY7|WRKY7	WRKY
AT5G18960	FRS12	FAR1	MIR5658	AT4G24240	ATWRKY7|WRKY7	WRKY
AT2G17950	PGA6|WUS|WUS1	HB	MIR5658	AT4G24240	ATWRKY7|WRKY7	WRKY
AT2G22430	ATHB6|HB6	HB	MIR5658	AT4G24240	ATWRKY7|WRKY7	WRKY
AT2G46680	ATHB-7|ATHB7|HB-7	HB	MIR5658	AT4G24240	ATWRKY7|WRKY7	WRKY
AT4G37790	HAT22	HB	MIR5658	AT4G24240	ATWRKY7|WRKY7	WRKY
AT5G02030	BLH9|BLR|HB-6|LSN|PNY|RPL|VAN	HB	MIR5658	AT4G24240	ATWRKY7|WRKY7	WRKY
AT5G65310	ATHB-5|ATHB5|HB5	HB	MIR5658	AT4G24240	ATWRKY7|WRKY7	WRKY
AT5G16820	ATHSF3|ATHSFA1B|HSF3|HSFA1B	HSF	MIR5658	AT4G24240	ATWRKY7|WRKY7	WRKY
AT5G61850	LFY|LFY3	LFY	MIR5658	AT4G24240	ATWRKY7|WRKY7	WRKY
AT1G24260	AGL9|SEP3	MADS	MIR5658	AT4G24240	ATWRKY7|WRKY7	WRKY
AT5G60910	AGL8|FUL	MADS	MIR5658	AT4G24240	ATWRKY7|WRKY7	WRKY
AT1G22640	ATMYB3|MYB3	MYB	MIR5658	AT4G24240	ATWRKY7|WRKY7	WRKY
AT5G04760		MYB	MIR5658	AT4G24240	ATWRKY7|WRKY7	WRKY
AT5G67300	ATMYB44|ATMYBR1|MYB44|MYBR1	MYB	MIR5658	AT4G24240	ATWRKY7|WRKY7	WRKY
AT1G77450	anac032|NAC032	NAC	MIR5658	AT4G24240	ATWRKY7|WRKY7	WRKY
AT4G27410	ANAC072|RD26	NAC	MIR5658	AT4G24240	ATWRKY7|WRKY7	WRKY
AT5G63790	ANAC102|NAC102	NAC	MIR5658	AT4G24240	ATWRKY7|WRKY7	WRKY
AT5G24470	APRR5|PRR5	Pseudo ARR-B	MIR5658	AT4G24240	ATWRKY7|WRKY7	WRKY
AT4G24020	NLP7	RWP-RK	MIR5658	AT4G24240	ATWRKY7|WRKY7	WRKY
AT1G77300	ASHH2|CCR1|EFS|LAZ2|SDG8	SET	MIR5658	AT4G24240	ATWRKY7|WRKY7	WRKY
AT2G16390	CHR35|DMS1|DRD1	SNF2	MIR5658	AT4G24240	ATWRKY7|WRKY7	WRKY
AT2G28290	CHR3|SYD	SNF2	MIR5658	AT4G24240	ATWRKY7|WRKY7	WRKY
AT2G46020	ATBRM|BRM|CHA2|CHR2	SNF2	MIR5658	AT4G24240	ATWRKY7|WRKY7	WRKY
AT3G15030	MEE35|TCP4	TCP	MIR5658	AT4G24240	ATWRKY7|WRKY7	WRKY
AT4G14720	PPD2|TIFY4B	Tify	MIR5658	AT4G24240	ATWRKY7|WRKY7	WRKY
AT1G80840	ATWRKY40|WRKY40	WRKY	MIR5658	AT4G24240	ATWRKY7|WRKY7	WRKY
AT2G38470	ATWRKY33|WRKY33	WRKY	MIR5658	AT4G24240	ATWRKY7|WRKY7	WRKY
AT4G31800	ATWRKY18|WRKY18	WRKY	MIR5658	AT4G24240	ATWRKY7|WRKY7	WRKY
AT3G16857	ARR1|RR1	ARR-B	MIR864	AT4G25210		GeBP
AT1G09530	PAP3|PIF3|POC1	bHLH	MIR864	AT4G25210		GeBP
AT2G43010	AtPIF4|PIF4|SRL2	bHLH	MIR864	AT4G25210		GeBP
AT1G49720	ABF1|AtABF1	bZIP	MIR864	AT4G25210		GeBP
AT3G19290	ABF4|AREB2	bZIP	MIR864	AT4G25210		GeBP
AT4G01120	ATBZIP54|GBF2	bZIP	MIR864	AT4G25210		GeBP
AT4G34000	ABF3|AtABF3|DPBF5	bZIP	MIR864	AT4G25210		GeBP
AT5G47640	NF-YB2	CCAAT	MIR864	AT4G25210		GeBP
AT2G22430	ATHB6|HB6	HB	MIR864	AT4G25210		GeBP
AT5G04760		MYB	MIR864	AT4G25210		GeBP
AT1G49950	ATTRB1|TRB1	MYB-related	MIR864	AT4G25210		GeBP
AT4G27410	ANAC072|RD26	NAC	MIR864	AT4G25210		GeBP
AT2G28290	CHR3|SYD	SNF2	MIR864	AT4G25210		GeBP
AT1G80840	ATWRKY40|WRKY40	WRKY	MIR864	AT4G25210		GeBP
AT2G38470	ATWRKY33|WRKY33	WRKY	MIR864	AT4G25210		GeBP
AT4G31800	ATWRKY18|WRKY18	WRKY	MIR864	AT4G25210		GeBP
AT5G04340	C2H2|CZF2|ZAT6	C2H2	MIR5021	AT4G31550	ATWRKY11|WRKY11	WRKY
AT5G47640	NF-YB2	CCAAT	MIR5021	AT4G31550	ATWRKY11|WRKY11	WRKY
AT5G18960	FRS12	FAR1	MIR5021	AT4G31550	ATWRKY11|WRKY11	WRKY
AT2G46680	ATHB-7|ATHB7|HB-7	HB	MIR5021	AT4G31550	ATWRKY11|WRKY11	WRKY
AT4G37790	HAT22	HB	MIR5021	AT4G31550	ATWRKY11|WRKY11	WRKY
AT5G65310	ATHB-5|ATHB5|HB5	HB	MIR5021	AT4G31550	ATWRKY11|WRKY11	WRKY
AT2G28290	CHR3|SYD	SNF2	MIR5021	AT4G31550	ATWRKY11|WRKY11	WRKY
AT5G04340	C2H2|CZF2|ZAT6	C2H2	MIR5021	AT5G03150	JKD	C2H2
AT5G47640	NF-YB2	CCAAT	MIR5021	AT5G03150	JKD	C2H2
AT4G37790	HAT22	HB	MIR5021	AT5G03150	JKD	C2H2
AT5G65310	ATHB-5|ATHB5|HB5	HB	MIR5021	AT5G03150	JKD	C2H2
AT2G28290	CHR3|SYD	SNF2	MIR5021	AT5G03150	JKD	C2H2
AT2G01760	ARR14|RR14	ARR-B	MIR414	AT5G05550		Trihelix
AT3G16857	ARR1|RR1	ARR-B	MIR414	AT5G05550		Trihelix
AT5G04340	C2H2|CZF2|ZAT6	C2H2	MIR414	AT5G05550		Trihelix
AT5G47640	NF-YB2	CCAAT	MIR414	AT5G05550		Trihelix
AT2G22430	ATHB6|HB6	HB	MIR414	AT5G05550		Trihelix
AT2G46680	ATHB-7|ATHB7|HB-7	HB	MIR414	AT5G05550		Trihelix
AT5G16820	ATHSF3|ATHSFA1B|HSF3|HSFA1B	HSF	MIR414	AT5G05550		Trihelix
AT1G24260	AGL9|SEP3	MADS	MIR414	AT5G05550		Trihelix
AT5G04760		MYB	MIR414	AT5G05550		Trihelix
AT5G67300	ATMYB44|ATMYBR1|MYB44|MYBR1	MYB	MIR414	AT5G05550		Trihelix
AT4G31800	ATWRKY18|WRKY18	WRKY	MIR414	AT5G05550		Trihelix
AT3G16857	ARR1|RR1	ARR-B	MIR159a	AT5G06100	ATMYB33|MYB33	MYB
AT5G42520	ATBPC6|BBR/BPC6|BPC6	BBR-BPC	MIR159a	AT5G06100	ATMYB33|MYB33	MYB
AT5G53210	SPCH	bHLH	MIR159a	AT5G06100	ATMYB33|MYB33	MYB
AT2G41070	ATBZIP12|DPBF4|EEL	bZIP	MIR159a	AT5G06100	ATMYB33|MYB33	MYB
AT2G46270	GBF3	bZIP	MIR159a	AT5G06100	ATMYB33|MYB33	MYB
AT3G19290	ABF4|AREB2	bZIP	MIR159a	AT5G06100	ATMYB33|MYB33	MYB
AT4G01120	ATBZIP54|GBF2	bZIP	MIR159a	AT5G06100	ATMYB33|MYB33	MYB
AT4G34000	ABF3|AtABF3|DPBF5	bZIP	MIR159a	AT5G06100	ATMYB33|MYB33	MYB
AT5G11260	HY5|TED	bZIP	MIR159a	AT5G06100	ATMYB33|MYB33	MYB
AT5G56860	GATA21|GNC	C2C2-GATA	MIR159a	AT5G06100	ATMYB33|MYB33	MYB
AT5G04340	C2H2|CZF2|ZAT6	C2H2	MIR159a	AT5G06100	ATMYB33|MYB33	MYB
AT1G21970	AtLEC1|EMB|EMB212|LEC1|NF-YB9	CCAAT	MIR159a	AT5G06100	ATMYB33|MYB33	MYB
AT5G47640	NF-YB2	CCAAT	MIR159a	AT5G06100	ATMYB33|MYB33	MYB
AT2G17950	PGA6|WUS|WUS1	HB	MIR159a	AT5G06100	ATMYB33|MYB33	MYB
AT2G22430	ATHB6|HB6	HB	MIR159a	AT5G06100	ATMYB33|MYB33	MYB
AT2G46680	ATHB-7|ATHB7|HB-7	HB	MIR159a	AT5G06100	ATMYB33|MYB33	MYB
AT5G02030	BLH9|BLR|HB-6|LSN|PNY|RPL|VAN	HB	MIR159a	AT5G06100	ATMYB33|MYB33	MYB
AT5G65310	ATHB-5|ATHB5|HB5	HB	MIR159a	AT5G06100	ATMYB33|MYB33	MYB
AT5G60910	AGL8|FUL	MADS	MIR159a	AT5G06100	ATMYB33|MYB33	MYB
AT1G22640	ATMYB3|MYB3	MYB	MIR159a	AT5G06100	ATMYB33|MYB33	MYB
AT5G04760		MYB	MIR159a	AT5G06100	ATMYB33|MYB33	MYB
AT5G67300	ATMYB44|ATMYBR1|MYB44|MYBR1	MYB	MIR159a	AT5G06100	ATMYB33|MYB33	MYB
AT1G77450	anac032|NAC032	NAC	MIR159a	AT5G06100	ATMYB33|MYB33	MYB
AT4G27410	ANAC072|RD26	NAC	MIR159a	AT5G06100	ATMYB33|MYB33	MYB
AT5G63790	ANAC102|NAC102	NAC	MIR159a	AT5G06100	ATMYB33|MYB33	MYB
AT2G46020	ATBRM|BRM|CHA2|CHR2	SNF2	MIR159a	AT5G06100	ATMYB33|MYB33	MYB
AT3G10390	FLD	SWI/SNF-SWI3	MIR159a	AT5G06100	ATMYB33|MYB33	MYB
AT2G38470	ATWRKY33|WRKY33	WRKY	MIR159a	AT5G06100	ATMYB33|MYB33	MYB
AT4G31800	ATWRKY18|WRKY18	WRKY	MIR159a	AT5G06100	ATMYB33|MYB33	MYB
AT5G39760	AtHB23|HB23|ZHD10	zf-HD	MIR159a	AT5G06100	ATMYB33|MYB33	MYB
AT2G46270	GBF3	bZIP	MIR159c	AT5G06100	ATMYB33|MYB33	MYB
AT3G16857	ARR1|RR1	ARR-B	MIR319a	AT5G06100	ATMYB33|MYB33	MYB
AT4G34000	ABF3|AtABF3|DPBF5	bZIP	MIR319a	AT5G06100	ATMYB33|MYB33	MYB
AT5G47640	NF-YB2	CCAAT	MIR319a	AT5G06100	ATMYB33|MYB33	MYB
AT2G22430	ATHB6|HB6	HB	MIR319a	AT5G06100	ATMYB33|MYB33	MYB
AT2G46680	ATHB-7|ATHB7|HB-7	HB	MIR319a	AT5G06100	ATMYB33|MYB33	MYB
AT5G02030	BLH9|BLR|HB-6|LSN|PNY|RPL|VAN	HB	MIR319a	AT5G06100	ATMYB33|MYB33	MYB
AT5G65310	ATHB-5|ATHB5|HB5	HB	MIR319a	AT5G06100	ATMYB33|MYB33	MYB
AT5G60910	AGL8|FUL	MADS	MIR319a	AT5G06100	ATMYB33|MYB33	MYB
AT5G67300	ATMYB44|ATMYBR1|MYB44|MYBR1	MYB	MIR319a	AT5G06100	ATMYB33|MYB33	MYB
AT3G16857	ARR1|RR1	ARR-B	MIR319b	AT5G06100	ATMYB33|MYB33	MYB
AT2G46270	GBF3	bZIP	MIR319b	AT5G06100	ATMYB33|MYB33	MYB
AT3G19290	ABF4|AREB2	bZIP	MIR319b	AT5G06100	ATMYB33|MYB33	MYB
AT4G01120	ATBZIP54|GBF2	bZIP	MIR319b	AT5G06100	ATMYB33|MYB33	MYB
AT5G56860	GATA21|GNC	C2C2-GATA	MIR319b	AT5G06100	ATMYB33|MYB33	MYB
AT1G21970	AtLEC1|EMB|EMB212|LEC1|NF-YB9	CCAAT	MIR319b	AT5G06100	ATMYB33|MYB33	MYB
AT5G02030	BLH9|BLR|HB-6|LSN|PNY|RPL|VAN	HB	MIR319b	AT5G06100	ATMYB33|MYB33	MYB
AT5G60910	AGL8|FUL	MADS	MIR319b	AT5G06100	ATMYB33|MYB33	MYB
AT2G46270	GBF3	bZIP	MIR319c	AT5G06100	ATMYB33|MYB33	MYB
AT4G01120	ATBZIP54|GBF2	bZIP	MIR319c	AT5G06100	ATMYB33|MYB33	MYB
AT4G34000	ABF3|AtABF3|DPBF5	bZIP	MIR319c	AT5G06100	ATMYB33|MYB33	MYB
AT5G56860	GATA21|GNC	C2C2-GATA	MIR319c	AT5G06100	ATMYB33|MYB33	MYB
AT5G04340	C2H2|CZF2|ZAT6	C2H2	MIR319c	AT5G06100	ATMYB33|MYB33	MYB
AT5G47640	NF-YB2	CCAAT	MIR319c	AT5G06100	ATMYB33|MYB33	MYB
AT5G18960	FRS12	FAR1	MIR319c	AT5G06100	ATMYB33|MYB33	MYB
AT2G22430	ATHB6|HB6	HB	MIR319c	AT5G06100	ATMYB33|MYB33	MYB
AT2G46680	ATHB-7|ATHB7|HB-7	HB	MIR319c	AT5G06100	ATMYB33|MYB33	MYB
AT5G65310	ATHB-5|ATHB5|HB5	HB	MIR319c	AT5G06100	ATMYB33|MYB33	MYB
AT5G60910	AGL8|FUL	MADS	MIR319c	AT5G06100	ATMYB33|MYB33	MYB
AT1G22640	ATMYB3|MYB3	MYB	MIR319c	AT5G06100	ATMYB33|MYB33	MYB
AT5G04760		MYB	MIR319c	AT5G06100	ATMYB33|MYB33	MYB
AT5G04340	C2H2|CZF2|ZAT6	C2H2	MIR5021	AT5G10510	AIL6|PLT3	AP2-EREBP
AT5G47640	NF-YB2	CCAAT	MIR5021	AT5G10510	AIL6|PLT3	AP2-EREBP
AT5G18960	FRS12	FAR1	MIR5021	AT5G10510	AIL6|PLT3	AP2-EREBP
AT2G46680	ATHB-7|ATHB7|HB-7	HB	MIR5021	AT5G10510	AIL6|PLT3	AP2-EREBP
AT4G37790	HAT22	HB	MIR5021	AT5G10510	AIL6|PLT3	AP2-EREBP
AT5G65310	ATHB-5|ATHB5|HB5	HB	MIR5021	AT5G10510	AIL6|PLT3	AP2-EREBP
AT2G28290	CHR3|SYD	SNF2	MIR5021	AT5G10510	AIL6|PLT3	AP2-EREBP
AT5G04340	C2H2|CZF2|ZAT6	C2H2	MIR5021	AT5G10720	AHK5|CKI2|HK5	Orphans
AT5G47640	NF-YB2	CCAAT	MIR5021	AT5G10720	AHK5|CKI2|HK5	Orphans
AT5G18960	FRS12	FAR1	MIR5021	AT5G10720	AHK5|CKI2|HK5	Orphans
AT2G46680	ATHB-7|ATHB7|HB-7	HB	MIR5021	AT5G10720	AHK5|CKI2|HK5	Orphans
AT4G37790	HAT22	HB	MIR5021	AT5G10720	AHK5|CKI2|HK5	Orphans
AT5G65310	ATHB-5|ATHB5|HB5	HB	MIR5021	AT5G10720	AHK5|CKI2|HK5	Orphans
AT2G28290	CHR3|SYD	SNF2	MIR5021	AT5G10720	AHK5|CKI2|HK5	Orphans
AT2G01760	ARR14|RR14	ARR-B	MIR857	AT5G10720	AHK5|CKI2|HK5	Orphans
AT2G36010	ATE2FA|E2F3	E2F-DP	MIR857	AT5G10720	AHK5|CKI2|HK5	Orphans
AT3G11100		Trihelix	MIR857	AT5G10720	AHK5|CKI2|HK5	Orphans
AT4G31800	ATWRKY18|WRKY18	WRKY	MIR857	AT5G10720	AHK5|CKI2|HK5	Orphans
AT5G17430	BBM	AP2-EREBP	MIR167a	AT5G37020	ARF8|ATARF8	ARF
AT2G01760	ARR14|RR14	ARR-B	MIR167a	AT5G37020	ARF8|ATARF8	ARF
AT3G16857	ARR1|RR1	ARR-B	MIR167a	AT5G37020	ARF8|ATARF8	ARF
AT4G31920	ARR10|RR10	ARR-B	MIR167a	AT5G37020	ARF8|ATARF8	ARF
AT5G42520	ATBPC6|BBR/BPC6|BPC6	BBR-BPC	MIR167a	AT5G37020	ARF8|ATARF8	ARF
AT2G43010	AtPIF4|PIF4|SRL2	bHLH	MIR167a	AT5G37020	ARF8|ATARF8	ARF
AT5G53210	SPCH	bHLH	MIR167a	AT5G37020	ARF8|ATARF8	ARF
AT5G67060	HEC1	bHLH	MIR167a	AT5G37020	ARF8|ATARF8	ARF
AT1G49720	ABF1|AtABF1	bZIP	MIR167a	AT5G37020	ARF8|ATARF8	ARF
AT2G46270	GBF3	bZIP	MIR167a	AT5G37020	ARF8|ATARF8	ARF
AT3G19290	ABF4|AREB2	bZIP	MIR167a	AT5G37020	ARF8|ATARF8	ARF
AT4G01120	ATBZIP54|GBF2	bZIP	MIR167a	AT5G37020	ARF8|ATARF8	ARF
AT4G34000	ABF3|AtABF3|DPBF5	bZIP	MIR167a	AT5G37020	ARF8|ATARF8	ARF
AT5G11260	HY5|TED	bZIP	MIR167a	AT5G37020	ARF8|ATARF8	ARF
AT5G56860	GATA21|GNC	C2C2-GATA	MIR167a	AT5G37020	ARF8|ATARF8	ARF
AT5G04340	C2H2|CZF2|ZAT6	C2H2	MIR167a	AT5G37020	ARF8|ATARF8	ARF
AT1G21970	AtLEC1|EMB|EMB212|LEC1|NF-YB9	CCAAT	MIR167a	AT5G37020	ARF8|ATARF8	ARF
AT1G56170	ATHAP5B|HAP5B|NF-YC2	CCAAT	MIR167a	AT5G37020	ARF8|ATARF8	ARF
AT5G47640	NF-YB2	CCAAT	MIR167a	AT5G37020	ARF8|ATARF8	ARF
AT2G01570	RGA|RGA1	GRAS	MIR167a	AT5G37020	ARF8|ATARF8	ARF
AT2G17950	PGA6|WUS|WUS1	HB	MIR167a	AT5G37020	ARF8|ATARF8	ARF
AT2G22430	ATHB6|HB6	HB	MIR167a	AT5G37020	ARF8|ATARF8	ARF
AT2G46680	ATHB-7|ATHB7|HB-7	HB	MIR167a	AT5G37020	ARF8|ATARF8	ARF
AT4G37790	HAT22	HB	MIR167a	AT5G37020	ARF8|ATARF8	ARF
AT5G02030	BLH9|BLR|HB-6|LSN|PNY|RPL|VAN	HB	MIR167a	AT5G37020	ARF8|ATARF8	ARF
AT5G60690	IFL|IFL1|REV	HB	MIR167a	AT5G37020	ARF8|ATARF8	ARF
AT5G65310	ATHB-5|ATHB5|HB5	HB	MIR167a	AT5G37020	ARF8|ATARF8	ARF
AT5G16820	ATHSF3|ATHSFA1B|HSF3|HSFA1B	HSF	MIR167a	AT5G37020	ARF8|ATARF8	ARF
AT5G61850	LFY|LFY3	LFY	MIR167a	AT5G37020	ARF8|ATARF8	ARF
AT1G24260	AGL9|SEP3	MADS	MIR167a	AT5G37020	ARF8|ATARF8	ARF
AT5G60910	AGL8|FUL	MADS	MIR167a	AT5G37020	ARF8|ATARF8	ARF
AT1G22640	ATMYB3|MYB3	MYB	MIR167a	AT5G37020	ARF8|ATARF8	ARF
AT5G04760		MYB	MIR167a	AT5G37020	ARF8|ATARF8	ARF
AT5G67300	ATMYB44|ATMYBR1|MYB44|MYBR1	MYB	MIR167a	AT5G37020	ARF8|ATARF8	ARF
AT1G01060	LHY|LHY1	MYB-related	MIR167a	AT5G37020	ARF8|ATARF8	ARF
AT1G49950	ATTRB1|TRB1	MYB-related	MIR167a	AT5G37020	ARF8|ATARF8	ARF
AT1G77450	anac032|NAC032	NAC	MIR167a	AT5G37020	ARF8|ATARF8	ARF
AT4G27410	ANAC072|RD26	NAC	MIR167a	AT5G37020	ARF8|ATARF8	ARF
AT3G01460	ATMBD9|MBD9	PHD	MIR167a	AT5G37020	ARF8|ATARF8	ARF
AT5G24470	APRR5|PRR5	Pseudo ARR-B	MIR167a	AT5G37020	ARF8|ATARF8	ARF
AT4G02020	EZA1|SDG10|SWN	SET	MIR167a	AT5G37020	ARF8|ATARF8	ARF
AT2G46020	ATBRM|BRM|CHA2|CHR2	SNF2	MIR167a	AT5G37020	ARF8|ATARF8	ARF
AT3G10390	FLD	SWI/SNF-SWI3	MIR167a	AT5G37020	ARF8|ATARF8	ARF
AT4G31270		Trihelix	MIR167a	AT5G37020	ARF8|ATARF8	ARF
AT1G80840	ATWRKY40|WRKY40	WRKY	MIR167a	AT5G37020	ARF8|ATARF8	ARF
AT2G38470	ATWRKY33|WRKY33	WRKY	MIR167a	AT5G37020	ARF8|ATARF8	ARF
AT4G31800	ATWRKY18|WRKY18	WRKY	MIR167a	AT5G37020	ARF8|ATARF8	ARF
AT3G48430	JMJ12|REF6	C2H2	MIR167b	AT5G37020	ARF8|ATARF8	ARF
AT5G17430	BBM	AP2-EREBP	MIR167c	AT5G37020	ARF8|ATARF8	ARF
AT2G25180	ARR12|RR12	ARR-B	MIR167c	AT5G37020	ARF8|ATARF8	ARF
AT3G16857	ARR1|RR1	ARR-B	MIR167c	AT5G37020	ARF8|ATARF8	ARF
AT5G53210	SPCH	bHLH	MIR167c	AT5G37020	ARF8|ATARF8	ARF
AT5G67060	HEC1	bHLH	MIR167c	AT5G37020	ARF8|ATARF8	ARF
AT1G49720	ABF1|AtABF1	bZIP	MIR167c	AT5G37020	ARF8|ATARF8	ARF
AT2G46270	GBF3	bZIP	MIR167c	AT5G37020	ARF8|ATARF8	ARF
AT3G19290	ABF4|AREB2	bZIP	MIR167c	AT5G37020	ARF8|ATARF8	ARF
AT4G01120	ATBZIP54|GBF2	bZIP	MIR167c	AT5G37020	ARF8|ATARF8	ARF
AT4G34000	ABF3|AtABF3|DPBF5	bZIP	MIR167c	AT5G37020	ARF8|ATARF8	ARF
AT5G47640	NF-YB2	CCAAT	MIR167c	AT5G37020	ARF8|ATARF8	ARF
AT2G22430	ATHB6|HB6	HB	MIR167c	AT5G37020	ARF8|ATARF8	ARF
AT2G46680	ATHB-7|ATHB7|HB-7	HB	MIR167c	AT5G37020	ARF8|ATARF8	ARF
AT5G04760		MYB	MIR167c	AT5G37020	ARF8|ATARF8	ARF
AT5G67300	ATMYB44|ATMYBR1|MYB44|MYBR1	MYB	MIR167c	AT5G37020	ARF8|ATARF8	ARF
AT1G77450	anac032|NAC032	NAC	MIR167c	AT5G37020	ARF8|ATARF8	ARF
AT4G27410	ANAC072|RD26	NAC	MIR167c	AT5G37020	ARF8|ATARF8	ARF
AT5G63790	ANAC102|NAC102	NAC	MIR167c	AT5G37020	ARF8|ATARF8	ARF
AT4G02020	EZA1|SDG10|SWN	SET	MIR167c	AT5G37020	ARF8|ATARF8	ARF
AT5G04940	SUVH1	SET	MIR167c	AT5G37020	ARF8|ATARF8	ARF
AT2G16390	CHR35|DMS1|DRD1	SNF2	MIR167c	AT5G37020	ARF8|ATARF8	ARF
AT2G46020	ATBRM|BRM|CHA2|CHR2	SNF2	MIR167c	AT5G37020	ARF8|ATARF8	ARF
AT2G38470	ATWRKY33|WRKY33	WRKY	MIR167c	AT5G37020	ARF8|ATARF8	ARF
AT4G31800	ATWRKY18|WRKY18	WRKY	MIR167c	AT5G37020	ARF8|ATARF8	ARF
AT2G46270	GBF3	bZIP	MIR828	AT5G52600	AtMYB82|MYB82	MYB
AT3G10390	FLD	SWI/SNF-SWI3	MIR828	AT5G52600	AtMYB82|MYB82	MYB
AT3G16857	ARR1|RR1	ARR-B	MIR159a	AT5G55020	ATMYB120|MYB120	MYB
AT1G09530	PAP3|PIF3|POC1	bHLH	MIR159a	AT5G55020	ATMYB120|MYB120	MYB
AT2G46270	GBF3	bZIP	MIR159a	AT5G55020	ATMYB120|MYB120	MYB
AT5G04340	C2H2|CZF2|ZAT6	C2H2	MIR159a	AT5G55020	ATMYB120|MYB120	MYB
AT1G21970	AtLEC1|EMB|EMB212|LEC1|NF-YB9	CCAAT	MIR159a	AT5G55020	ATMYB120|MYB120	MYB
AT5G47640	NF-YB2	CCAAT	MIR159a	AT5G55020	ATMYB120|MYB120	MYB
AT2G01570	RGA|RGA1	GRAS	MIR159a	AT5G55020	ATMYB120|MYB120	MYB
AT2G46680	ATHB-7|ATHB7|HB-7	HB	MIR159a	AT5G55020	ATMYB120|MYB120	MYB
AT4G37790	HAT22	HB	MIR159a	AT5G55020	ATMYB120|MYB120	MYB
AT5G65310	ATHB-5|ATHB5|HB5	HB	MIR159a	AT5G55020	ATMYB120|MYB120	MYB
AT5G61850	LFY|LFY3	LFY	MIR159a	AT5G55020	ATMYB120|MYB120	MYB
AT1G49950	ATTRB1|TRB1	MYB-related	MIR159a	AT5G55020	ATMYB120|MYB120	MYB
AT2G28290	CHR3|SYD	SNF2	MIR159a	AT5G55020	ATMYB120|MYB120	MYB
AT3G10390	FLD	SWI/SNF-SWI3	MIR159a	AT5G55020	ATMYB120|MYB120	MYB
AT3G16857	ARR1|RR1	ARR-B	MIR159b	AT5G55020	ATMYB120|MYB120	MYB
AT1G09530	PAP3|PIF3|POC1	bHLH	MIR159b	AT5G55020	ATMYB120|MYB120	MYB
AT2G46270	GBF3	bZIP	MIR159b	AT5G55020	ATMYB120|MYB120	MYB
AT5G04340	C2H2|CZF2|ZAT6	C2H2	MIR159b	AT5G55020	ATMYB120|MYB120	MYB
AT1G21970	AtLEC1|EMB|EMB212|LEC1|NF-YB9	CCAAT	MIR159b	AT5G55020	ATMYB120|MYB120	MYB
AT5G47640	NF-YB2	CCAAT	MIR159b	AT5G55020	ATMYB120|MYB120	MYB
AT2G01570	RGA|RGA1	GRAS	MIR159b	AT5G55020	ATMYB120|MYB120	MYB
AT2G46680	ATHB-7|ATHB7|HB-7	HB	MIR159b	AT5G55020	ATMYB120|MYB120	MYB
AT4G37790	HAT22	HB	MIR159b	AT5G55020	ATMYB120|MYB120	MYB
AT5G65310	ATHB-5|ATHB5|HB5	HB	MIR159b	AT5G55020	ATMYB120|MYB120	MYB
AT5G61850	LFY|LFY3	LFY	MIR159b	AT5G55020	ATMYB120|MYB120	MYB
AT2G28290	CHR3|SYD	SNF2	MIR159b	AT5G55020	ATMYB120|MYB120	MYB
AT3G10390	FLD	SWI/SNF-SWI3	MIR159b	AT5G55020	ATMYB120|MYB120	MYB
AT2G46270	GBF3	bZIP	MIR159c	AT5G55020	ATMYB120|MYB120	MYB
AT3G58190	ASL16|LBD29	LBD	MIR159c	AT5G55020	ATMYB120|MYB120	MYB
AT2G28290	CHR3|SYD	SNF2	MIR159c	AT5G55020	ATMYB120|MYB120	MYB
AT3G16857	ARR1|RR1	ARR-B	MIR5658	AT5G55020	ATMYB120|MYB120	MYB
AT1G09530	PAP3|PIF3|POC1	bHLH	MIR5658	AT5G55020	ATMYB120|MYB120	MYB
AT2G46270	GBF3	bZIP	MIR5658	AT5G55020	ATMYB120|MYB120	MYB
AT3G48430	JMJ12|REF6	C2H2	MIR5658	AT5G55020	ATMYB120|MYB120	MYB
AT5G04340	C2H2|CZF2|ZAT6	C2H2	MIR5658	AT5G55020	ATMYB120|MYB120	MYB
AT5G47640	NF-YB2	CCAAT	MIR5658	AT5G55020	ATMYB120|MYB120	MYB
AT2G46680	ATHB-7|ATHB7|HB-7	HB	MIR5658	AT5G55020	ATMYB120|MYB120	MYB
AT4G37790	HAT22	HB	MIR5658	AT5G55020	ATMYB120|MYB120	MYB
AT5G65310	ATHB-5|ATHB5|HB5	HB	MIR5658	AT5G55020	ATMYB120|MYB120	MYB
AT5G61850	LFY|LFY3	LFY	MIR5658	AT5G55020	ATMYB120|MYB120	MYB
AT2G28290	CHR3|SYD	SNF2	MIR5658	AT5G55020	ATMYB120|MYB120	MYB
AT3G10390	FLD	SWI/SNF-SWI3	MIR5658	AT5G55020	ATMYB120|MYB120	MYB
AT3G16857	ARR1|RR1	ARR-B	MIR858b	AT5G55020	ATMYB120|MYB120	MYB
AT2G46270	GBF3	bZIP	MIR858b	AT5G55020	ATMYB120|MYB120	MYB
AT5G04340	C2H2|CZF2|ZAT6	C2H2	MIR858b	AT5G55020	ATMYB120|MYB120	MYB
AT1G21970	AtLEC1|EMB|EMB212|LEC1|NF-YB9	CCAAT	MIR858b	AT5G55020	ATMYB120|MYB120	MYB
AT5G47640	NF-YB2	CCAAT	MIR858b	AT5G55020	ATMYB120|MYB120	MYB
AT2G01570	RGA|RGA1	GRAS	MIR858b	AT5G55020	ATMYB120|MYB120	MYB
AT2G46680	ATHB-7|ATHB7|HB-7	HB	MIR858b	AT5G55020	ATMYB120|MYB120	MYB
AT5G61850	LFY|LFY3	LFY	MIR858b	AT5G55020	ATMYB120|MYB120	MYB
AT1G49950	ATTRB1|TRB1	MYB-related	MIR858b	AT5G55020	ATMYB120|MYB120	MYB
AT5G17430	BBM	AP2-EREBP	MIR165a	AT5G60690	IFL|IFL1|REV	HB
AT2G01760	ARR14|RR14	ARR-B	MIR165a	AT5G60690	IFL|IFL1|REV	HB
AT3G16857	ARR1|RR1	ARR-B	MIR165a	AT5G60690	IFL|IFL1|REV	HB
AT5G53210	SPCH	bHLH	MIR165a	AT5G60690	IFL|IFL1|REV	HB
AT2G41070	ATBZIP12|DPBF4|EEL	bZIP	MIR165a	AT5G60690	IFL|IFL1|REV	HB
AT2G46270	GBF3	bZIP	MIR165a	AT5G60690	IFL|IFL1|REV	HB
AT4G01120	ATBZIP54|GBF2	bZIP	MIR165a	AT5G60690	IFL|IFL1|REV	HB
AT4G34000	ABF3|AtABF3|DPBF5	bZIP	MIR165a	AT5G60690	IFL|IFL1|REV	HB
AT5G11260	HY5|TED	bZIP	MIR165a	AT5G60690	IFL|IFL1|REV	HB
AT5G04340	C2H2|CZF2|ZAT6	C2H2	MIR165a	AT5G60690	IFL|IFL1|REV	HB
AT5G47640	NF-YB2	CCAAT	MIR165a	AT5G60690	IFL|IFL1|REV	HB
AT4G37790	HAT22	HB	MIR165a	AT5G60690	IFL|IFL1|REV	HB
AT5G02030	BLH9|BLR|HB-6|LSN|PNY|RPL|VAN	HB	MIR165a	AT5G60690	IFL|IFL1|REV	HB
AT5G65310	ATHB-5|ATHB5|HB5	HB	MIR165a	AT5G60690	IFL|IFL1|REV	HB
AT1G24260	AGL9|SEP3	MADS	MIR165a	AT5G60690	IFL|IFL1|REV	HB
AT5G60910	AGL8|FUL	MADS	MIR165a	AT5G60690	IFL|IFL1|REV	HB
AT1G22640	ATMYB3|MYB3	MYB	MIR165a	AT5G60690	IFL|IFL1|REV	HB
AT5G04760		MYB	MIR165a	AT5G60690	IFL|IFL1|REV	HB
AT5G67300	ATMYB44|ATMYBR1|MYB44|MYBR1	MYB	MIR165a	AT5G60690	IFL|IFL1|REV	HB
AT3G11100		Trihelix	MIR165a	AT5G60690	IFL|IFL1|REV	HB
AT1G80840	ATWRKY40|WRKY40	WRKY	MIR165a	AT5G60690	IFL|IFL1|REV	HB
AT4G31800	ATWRKY18|WRKY18	WRKY	MIR165a	AT5G60690	IFL|IFL1|REV	HB
AT4G37750	ANT|CKC|CKC1|DRG	AP2-EREBP	MIR165b	AT5G60690	IFL|IFL1|REV	HB
AT5G17430	BBM	AP2-EREBP	MIR165b	AT5G60690	IFL|IFL1|REV	HB
AT2G01760	ARR14|RR14	ARR-B	MIR165b	AT5G60690	IFL|IFL1|REV	HB
AT5G53210	SPCH	bHLH	MIR165b	AT5G60690	IFL|IFL1|REV	HB
AT5G04340	C2H2|CZF2|ZAT6	C2H2	MIR165b	AT5G60690	IFL|IFL1|REV	HB
AT5G47640	NF-YB2	CCAAT	MIR165b	AT5G60690	IFL|IFL1|REV	HB
AT5G18960	FRS12	FAR1	MIR165b	AT5G60690	IFL|IFL1|REV	HB
AT4G37790	HAT22	HB	MIR165b	AT5G60690	IFL|IFL1|REV	HB
AT5G02030	BLH9|BLR|HB-6|LSN|PNY|RPL|VAN	HB	MIR165b	AT5G60690	IFL|IFL1|REV	HB
AT5G65310	ATHB-5|ATHB5|HB5	HB	MIR165b	AT5G60690	IFL|IFL1|REV	HB
AT5G16820	ATHSF3|ATHSFA1B|HSF3|HSFA1B	HSF	MIR165b	AT5G60690	IFL|IFL1|REV	HB
AT1G24260	AGL9|SEP3	MADS	MIR165b	AT5G60690	IFL|IFL1|REV	HB
AT1G69120	AGL7|AP1	MADS	MIR165b	AT5G60690	IFL|IFL1|REV	HB
AT5G60910	AGL8|FUL	MADS	MIR165b	AT5G60690	IFL|IFL1|REV	HB
AT1G22640	ATMYB3|MYB3	MYB	MIR165b	AT5G60690	IFL|IFL1|REV	HB
AT5G04760		MYB	MIR165b	AT5G60690	IFL|IFL1|REV	HB
AT3G01460	ATMBD9|MBD9	PHD	MIR165b	AT5G60690	IFL|IFL1|REV	HB
AT4G14720	PPD2|TIFY4B	Tify	MIR165b	AT5G60690	IFL|IFL1|REV	HB
AT1G80840	ATWRKY40|WRKY40	WRKY	MIR165b	AT5G60690	IFL|IFL1|REV	HB
AT4G31800	ATWRKY18|WRKY18	WRKY	MIR165b	AT5G60690	IFL|IFL1|REV	HB
AT5G17430	BBM	AP2-EREBP	MIR166a	AT5G60690	IFL|IFL1|REV	HB
AT2G01760	ARR14|RR14	ARR-B	MIR166a	AT5G60690	IFL|IFL1|REV	HB
AT3G16857	ARR1|RR1	ARR-B	MIR166a	AT5G60690	IFL|IFL1|REV	HB
AT4G31920	ARR10|RR10	ARR-B	MIR166a	AT5G60690	IFL|IFL1|REV	HB
AT5G42520	ATBPC6|BBR/BPC6|BPC6	BBR-BPC	MIR166a	AT5G60690	IFL|IFL1|REV	HB
AT1G32640	ATMYC2|JAI1|JIN1|MYC2|RD22BP1|ZBF1	bHLH	MIR166a	AT5G60690	IFL|IFL1|REV	HB
AT2G43010	AtPIF4|PIF4|SRL2	bHLH	MIR166a	AT5G60690	IFL|IFL1|REV	HB
AT5G53210	SPCH	bHLH	MIR166a	AT5G60690	IFL|IFL1|REV	HB
AT2G46270	GBF3	bZIP	MIR166a	AT5G60690	IFL|IFL1|REV	HB
AT4G01120	ATBZIP54|GBF2	bZIP	MIR166a	AT5G60690	IFL|IFL1|REV	HB
AT4G34000	ABF3|AtABF3|DPBF5	bZIP	MIR166a	AT5G60690	IFL|IFL1|REV	HB
AT5G11260	HY5|TED	bZIP	MIR166a	AT5G60690	IFL|IFL1|REV	HB
AT5G04340	C2H2|CZF2|ZAT6	C2H2	MIR166a	AT5G60690	IFL|IFL1|REV	HB
AT1G21970	AtLEC1|EMB|EMB212|LEC1|NF-YB9	CCAAT	MIR166a	AT5G60690	IFL|IFL1|REV	HB
AT1G56170	ATHAP5B|HAP5B|NF-YC2	CCAAT	MIR166a	AT5G60690	IFL|IFL1|REV	HB
AT5G47640	NF-YB2	CCAAT	MIR166a	AT5G60690	IFL|IFL1|REV	HB
AT5G18960	FRS12	FAR1	MIR166a	AT5G60690	IFL|IFL1|REV	HB
AT2G17950	PGA6|WUS|WUS1	HB	MIR166a	AT5G60690	IFL|IFL1|REV	HB
AT2G22430	ATHB6|HB6	HB	MIR166a	AT5G60690	IFL|IFL1|REV	HB
AT2G46680	ATHB-7|ATHB7|HB-7	HB	MIR166a	AT5G60690	IFL|IFL1|REV	HB
AT4G37790	HAT22	HB	MIR166a	AT5G60690	IFL|IFL1|REV	HB
AT5G60690	IFL|IFL1|REV	HB	MIR166a	AT5G60690	IFL|IFL1|REV	HB
AT5G65310	ATHB-5|ATHB5|HB5	HB	MIR166a	AT5G60690	IFL|IFL1|REV	HB
AT1G24260	AGL9|SEP3	MADS	MIR166a	AT5G60690	IFL|IFL1|REV	HB
AT5G60910	AGL8|FUL	MADS	MIR166a	AT5G60690	IFL|IFL1|REV	HB
AT1G22640	ATMYB3|MYB3	MYB	MIR166a	AT5G60690	IFL|IFL1|REV	HB
AT5G04760		MYB	MIR166a	AT5G60690	IFL|IFL1|REV	HB
AT5G67300	ATMYB44|ATMYBR1|MYB44|MYBR1	MYB	MIR166a	AT5G60690	IFL|IFL1|REV	HB
AT1G77450	anac032|NAC032	NAC	MIR166a	AT5G60690	IFL|IFL1|REV	HB
AT4G27410	ANAC072|RD26	NAC	MIR166a	AT5G60690	IFL|IFL1|REV	HB
AT5G63790	ANAC102|NAC102	NAC	MIR166a	AT5G60690	IFL|IFL1|REV	HB
AT2G46020	ATBRM|BRM|CHA2|CHR2	SNF2	MIR166a	AT5G60690	IFL|IFL1|REV	HB
AT3G10390	FLD	SWI/SNF-SWI3	MIR166a	AT5G60690	IFL|IFL1|REV	HB
AT4G16310	LDL3	SWI/SNF-SWI3	MIR166a	AT5G60690	IFL|IFL1|REV	HB
AT3G15030	MEE35|TCP4	TCP	MIR166a	AT5G60690	IFL|IFL1|REV	HB
AT4G14720	PPD2|TIFY4B	Tify	MIR166a	AT5G60690	IFL|IFL1|REV	HB
AT1G80840	ATWRKY40|WRKY40	WRKY	MIR166a	AT5G60690	IFL|IFL1|REV	HB
AT4G31800	ATWRKY18|WRKY18	WRKY	MIR166a	AT5G60690	IFL|IFL1|REV	HB
AT4G37750	ANT|CKC|CKC1|DRG	AP2-EREBP	MIR166b	AT5G60690	IFL|IFL1|REV	HB
AT5G17430	BBM	AP2-EREBP	MIR166b	AT5G60690	IFL|IFL1|REV	HB
AT2G01760	ARR14|RR14	ARR-B	MIR166b	AT5G60690	IFL|IFL1|REV	HB
AT3G16857	ARR1|RR1	ARR-B	MIR166b	AT5G60690	IFL|IFL1|REV	HB
AT5G42520	ATBPC6|BBR/BPC6|BPC6	BBR-BPC	MIR166b	AT5G60690	IFL|IFL1|REV	HB
AT5G53210	SPCH	bHLH	MIR166b	AT5G60690	IFL|IFL1|REV	HB
AT2G46270	GBF3	bZIP	MIR166b	AT5G60690	IFL|IFL1|REV	HB
AT4G34000	ABF3|AtABF3|DPBF5	bZIP	MIR166b	AT5G60690	IFL|IFL1|REV	HB
AT5G11260	HY5|TED	bZIP	MIR166b	AT5G60690	IFL|IFL1|REV	HB
AT5G04340	C2H2|CZF2|ZAT6	C2H2	MIR166b	AT5G60690	IFL|IFL1|REV	HB
AT1G21970	AtLEC1|EMB|EMB212|LEC1|NF-YB9	CCAAT	MIR166b	AT5G60690	IFL|IFL1|REV	HB
AT5G47640	NF-YB2	CCAAT	MIR166b	AT5G60690	IFL|IFL1|REV	HB
AT5G16560	KAN|KAN1	G2-like	MIR166b	AT5G60690	IFL|IFL1|REV	HB
AT4G37790	HAT22	HB	MIR166b	AT5G60690	IFL|IFL1|REV	HB
AT5G02030	BLH9|BLR|HB-6|LSN|PNY|RPL|VAN	HB	MIR166b	AT5G60690	IFL|IFL1|REV	HB
AT5G65310	ATHB-5|ATHB5|HB5	HB	MIR166b	AT5G60690	IFL|IFL1|REV	HB
AT1G24260	AGL9|SEP3	MADS	MIR166b	AT5G60690	IFL|IFL1|REV	HB
AT1G69120	AGL7|AP1	MADS	MIR166b	AT5G60690	IFL|IFL1|REV	HB
AT4G18960	AG	MADS	MIR166b	AT5G60690	IFL|IFL1|REV	HB
AT5G20240	PI	MADS	MIR166b	AT5G60690	IFL|IFL1|REV	HB
AT5G60910	AGL8|FUL	MADS	MIR166b	AT5G60690	IFL|IFL1|REV	HB
AT5G04760		MYB	MIR166b	AT5G60690	IFL|IFL1|REV	HB
AT4G27410	ANAC072|RD26	NAC	MIR166b	AT5G60690	IFL|IFL1|REV	HB
AT2G46020	ATBRM|BRM|CHA2|CHR2	SNF2	MIR166b	AT5G60690	IFL|IFL1|REV	HB
AT3G10390	FLD	SWI/SNF-SWI3	MIR166b	AT5G60690	IFL|IFL1|REV	HB
AT1G80840	ATWRKY40|WRKY40	WRKY	MIR166b	AT5G60690	IFL|IFL1|REV	HB
AT4G31800	ATWRKY18|WRKY18	WRKY	MIR166b	AT5G60690	IFL|IFL1|REV	HB
AT5G17430	BBM	AP2-EREBP	MIR166c	AT5G60690	IFL|IFL1|REV	HB
AT2G01760	ARR14|RR14	ARR-B	MIR166c	AT5G60690	IFL|IFL1|REV	HB
AT3G16857	ARR1|RR1	ARR-B	MIR166c	AT5G60690	IFL|IFL1|REV	HB
AT4G31920	ARR10|RR10	ARR-B	MIR166c	AT5G60690	IFL|IFL1|REV	HB
AT5G53210	SPCH	bHLH	MIR166c	AT5G60690	IFL|IFL1|REV	HB
AT4G01120	ATBZIP54|GBF2	bZIP	MIR166c	AT5G60690	IFL|IFL1|REV	HB
AT4G34000	ABF3|AtABF3|DPBF5	bZIP	MIR166c	AT5G60690	IFL|IFL1|REV	HB
AT5G04340	C2H2|CZF2|ZAT6	C2H2	MIR166c	AT5G60690	IFL|IFL1|REV	HB
AT5G18960	FRS12	FAR1	MIR166c	AT5G60690	IFL|IFL1|REV	HB
AT2G22430	ATHB6|HB6	HB	MIR166c	AT5G60690	IFL|IFL1|REV	HB
AT2G46680	ATHB-7|ATHB7|HB-7	HB	MIR166c	AT5G60690	IFL|IFL1|REV	HB
AT4G37790	HAT22	HB	MIR166c	AT5G60690	IFL|IFL1|REV	HB
AT5G02030	BLH9|BLR|HB-6|LSN|PNY|RPL|VAN	HB	MIR166c	AT5G60690	IFL|IFL1|REV	HB
AT5G65310	ATHB-5|ATHB5|HB5	HB	MIR166c	AT5G60690	IFL|IFL1|REV	HB
AT5G16820	ATHSF3|ATHSFA1B|HSF3|HSFA1B	HSF	MIR166c	AT5G60690	IFL|IFL1|REV	HB
AT1G24260	AGL9|SEP3	MADS	MIR166c	AT5G60690	IFL|IFL1|REV	HB
AT1G69120	AGL7|AP1	MADS	MIR166c	AT5G60690	IFL|IFL1|REV	HB
AT3G54340	AP3|ATAP3	MADS	MIR166c	AT5G60690	IFL|IFL1|REV	HB
AT4G18960	AG	MADS	MIR166c	AT5G60690	IFL|IFL1|REV	HB
AT5G20240	PI	MADS	MIR166c	AT5G60690	IFL|IFL1|REV	HB
AT5G60910	AGL8|FUL	MADS	MIR166c	AT5G60690	IFL|IFL1|REV	HB
AT1G22640	ATMYB3|MYB3	MYB	MIR166c	AT5G60690	IFL|IFL1|REV	HB
AT5G04760		MYB	MIR166c	AT5G60690	IFL|IFL1|REV	HB
AT5G67300	ATMYB44|ATMYBR1|MYB44|MYBR1	MYB	MIR166c	AT5G60690	IFL|IFL1|REV	HB
AT4G27410	ANAC072|RD26	NAC	MIR166c	AT5G60690	IFL|IFL1|REV	HB
AT3G01460	ATMBD9|MBD9	PHD	MIR166c	AT5G60690	IFL|IFL1|REV	HB
AT1G80840	ATWRKY40|WRKY40	WRKY	MIR166c	AT5G60690	IFL|IFL1|REV	HB
AT4G31800	ATWRKY18|WRKY18	WRKY	MIR166c	AT5G60690	IFL|IFL1|REV	HB
AT5G17430	BBM	AP2-EREBP	MIR166d	AT5G60690	IFL|IFL1|REV	HB
AT2G01760	ARR14|RR14	ARR-B	MIR166d	AT5G60690	IFL|IFL1|REV	HB
AT3G16857	ARR1|RR1	ARR-B	MIR166d	AT5G60690	IFL|IFL1|REV	HB
AT4G31920	ARR10|RR10	ARR-B	MIR166d	AT5G60690	IFL|IFL1|REV	HB
AT5G53210	SPCH	bHLH	MIR166d	AT5G60690	IFL|IFL1|REV	HB
AT4G01120	ATBZIP54|GBF2	bZIP	MIR166d	AT5G60690	IFL|IFL1|REV	HB
AT4G34000	ABF3|AtABF3|DPBF5	bZIP	MIR166d	AT5G60690	IFL|IFL1|REV	HB
AT5G04340	C2H2|CZF2|ZAT6	C2H2	MIR166d	AT5G60690	IFL|IFL1|REV	HB
AT5G18960	FRS12	FAR1	MIR166d	AT5G60690	IFL|IFL1|REV	HB
AT2G22430	ATHB6|HB6	HB	MIR166d	AT5G60690	IFL|IFL1|REV	HB
AT2G46680	ATHB-7|ATHB7|HB-7	HB	MIR166d	AT5G60690	IFL|IFL1|REV	HB
AT4G37790	HAT22	HB	MIR166d	AT5G60690	IFL|IFL1|REV	HB
AT5G02030	BLH9|BLR|HB-6|LSN|PNY|RPL|VAN	HB	MIR166d	AT5G60690	IFL|IFL1|REV	HB
AT5G65310	ATHB-5|ATHB5|HB5	HB	MIR166d	AT5G60690	IFL|IFL1|REV	HB
AT5G16820	ATHSF3|ATHSFA1B|HSF3|HSFA1B	HSF	MIR166d	AT5G60690	IFL|IFL1|REV	HB
AT1G24260	AGL9|SEP3	MADS	MIR166d	AT5G60690	IFL|IFL1|REV	HB
AT1G69120	AGL7|AP1	MADS	MIR166d	AT5G60690	IFL|IFL1|REV	HB
AT3G54340	AP3|ATAP3	MADS	MIR166d	AT5G60690	IFL|IFL1|REV	HB
AT4G18960	AG	MADS	MIR166d	AT5G60690	IFL|IFL1|REV	HB
AT5G20240	PI	MADS	MIR166d	AT5G60690	IFL|IFL1|REV	HB
AT5G60910	AGL8|FUL	MADS	MIR166d	AT5G60690	IFL|IFL1|REV	HB
AT1G22640	ATMYB3|MYB3	MYB	MIR166d	AT5G60690	IFL|IFL1|REV	HB
AT5G04760		MYB	MIR166d	AT5G60690	IFL|IFL1|REV	HB
AT5G67300	ATMYB44|ATMYBR1|MYB44|MYBR1	MYB	MIR166d	AT5G60690	IFL|IFL1|REV	HB
AT4G27410	ANAC072|RD26	NAC	MIR166d	AT5G60690	IFL|IFL1|REV	HB
AT3G01460	ATMBD9|MBD9	PHD	MIR166d	AT5G60690	IFL|IFL1|REV	HB
AT1G80840	ATWRKY40|WRKY40	WRKY	MIR166d	AT5G60690	IFL|IFL1|REV	HB
AT4G31800	ATWRKY18|WRKY18	WRKY	MIR166d	AT5G60690	IFL|IFL1|REV	HB
AT3G16857	ARR1|RR1	ARR-B	MIR166e	AT5G60690	IFL|IFL1|REV	HB
AT5G42520	ATBPC6|BBR/BPC6|BPC6	BBR-BPC	MIR166e	AT5G60690	IFL|IFL1|REV	HB
AT2G43010	AtPIF4|PIF4|SRL2	bHLH	MIR166e	AT5G60690	IFL|IFL1|REV	HB
AT5G53210	SPCH	bHLH	MIR166e	AT5G60690	IFL|IFL1|REV	HB
AT4G34000	ABF3|AtABF3|DPBF5	bZIP	MIR166e	AT5G60690	IFL|IFL1|REV	HB
AT4G35610		C2H2	MIR166e	AT5G60690	IFL|IFL1|REV	HB
AT5G04340	C2H2|CZF2|ZAT6	C2H2	MIR166e	AT5G60690	IFL|IFL1|REV	HB
AT5G47640	NF-YB2	CCAAT	MIR166e	AT5G60690	IFL|IFL1|REV	HB
AT5G18960	FRS12	FAR1	MIR166e	AT5G60690	IFL|IFL1|REV	HB
AT5G16560	KAN|KAN1	G2-like	MIR166e	AT5G60690	IFL|IFL1|REV	HB
AT2G17950	PGA6|WUS|WUS1	HB	MIR166e	AT5G60690	IFL|IFL1|REV	HB
AT2G22430	ATHB6|HB6	HB	MIR166e	AT5G60690	IFL|IFL1|REV	HB
AT2G46680	ATHB-7|ATHB7|HB-7	HB	MIR166e	AT5G60690	IFL|IFL1|REV	HB
AT4G37790	HAT22	HB	MIR166e	AT5G60690	IFL|IFL1|REV	HB
AT5G60690	IFL|IFL1|REV	HB	MIR166e	AT5G60690	IFL|IFL1|REV	HB
AT5G65310	ATHB-5|ATHB5|HB5	HB	MIR166e	AT5G60690	IFL|IFL1|REV	HB
AT1G24260	AGL9|SEP3	MADS	MIR166e	AT5G60690	IFL|IFL1|REV	HB
AT1G22640	ATMYB3|MYB3	MYB	MIR166e	AT5G60690	IFL|IFL1|REV	HB
AT5G04760		MYB	MIR166e	AT5G60690	IFL|IFL1|REV	HB
AT5G67300	ATMYB44|ATMYBR1|MYB44|MYBR1	MYB	MIR166e	AT5G60690	IFL|IFL1|REV	HB
AT1G80840	ATWRKY40|WRKY40	WRKY	MIR166e	AT5G60690	IFL|IFL1|REV	HB
AT4G31800	ATWRKY18|WRKY18	WRKY	MIR166e	AT5G60690	IFL|IFL1|REV	HB
AT4G14720	PPD2|TIFY4B	Tify	MIR166f	AT5G60690	IFL|IFL1|REV	HB
AT4G37750	ANT|CKC|CKC1|DRG	AP2-EREBP	MIR166g	AT5G60690	IFL|IFL1|REV	HB
AT5G17430	BBM	AP2-EREBP	MIR166g	AT5G60690	IFL|IFL1|REV	HB
AT2G01760	ARR14|RR14	ARR-B	MIR166g	AT5G60690	IFL|IFL1|REV	HB
AT3G16857	ARR1|RR1	ARR-B	MIR166g	AT5G60690	IFL|IFL1|REV	HB
AT5G53210	SPCH	bHLH	MIR166g	AT5G60690	IFL|IFL1|REV	HB
AT2G46270	GBF3	bZIP	MIR166g	AT5G60690	IFL|IFL1|REV	HB
AT4G01120	ATBZIP54|GBF2	bZIP	MIR166g	AT5G60690	IFL|IFL1|REV	HB
AT4G34000	ABF3|AtABF3|DPBF5	bZIP	MIR166g	AT5G60690	IFL|IFL1|REV	HB
AT5G11260	HY5|TED	bZIP	MIR166g	AT5G60690	IFL|IFL1|REV	HB
AT4G35610		C2H2	MIR166g	AT5G60690	IFL|IFL1|REV	HB
AT5G04340	C2H2|CZF2|ZAT6	C2H2	MIR166g	AT5G60690	IFL|IFL1|REV	HB
AT1G21970	AtLEC1|EMB|EMB212|LEC1|NF-YB9	CCAAT	MIR166g	AT5G60690	IFL|IFL1|REV	HB
AT1G56170	ATHAP5B|HAP5B|NF-YC2	CCAAT	MIR166g	AT5G60690	IFL|IFL1|REV	HB
AT5G47640	NF-YB2	CCAAT	MIR166g	AT5G60690	IFL|IFL1|REV	HB
AT2G46680	ATHB-7|ATHB7|HB-7	HB	MIR166g	AT5G60690	IFL|IFL1|REV	HB
AT4G37790	HAT22	HB	MIR166g	AT5G60690	IFL|IFL1|REV	HB
AT5G02030	BLH9|BLR|HB-6|LSN|PNY|RPL|VAN	HB	MIR166g	AT5G60690	IFL|IFL1|REV	HB
AT5G65310	ATHB-5|ATHB5|HB5	HB	MIR166g	AT5G60690	IFL|IFL1|REV	HB
AT5G16820	ATHSF3|ATHSFA1B|HSF3|HSFA1B	HSF	MIR166g	AT5G60690	IFL|IFL1|REV	HB
AT1G24260	AGL9|SEP3	MADS	MIR166g	AT5G60690	IFL|IFL1|REV	HB
AT1G69120	AGL7|AP1	MADS	MIR166g	AT5G60690	IFL|IFL1|REV	HB
AT3G54340	AP3|ATAP3	MADS	MIR166g	AT5G60690	IFL|IFL1|REV	HB
AT4G18960	AG	MADS	MIR166g	AT5G60690	IFL|IFL1|REV	HB
AT5G20240	PI	MADS	MIR166g	AT5G60690	IFL|IFL1|REV	HB
AT5G60910	AGL8|FUL	MADS	MIR166g	AT5G60690	IFL|IFL1|REV	HB
AT5G04760		MYB	MIR166g	AT5G60690	IFL|IFL1|REV	HB
AT5G67300	ATMYB44|ATMYBR1|MYB44|MYBR1	MYB	MIR166g	AT5G60690	IFL|IFL1|REV	HB
AT4G27410	ANAC072|RD26	NAC	MIR166g	AT5G60690	IFL|IFL1|REV	HB
AT5G63790	ANAC102|NAC102	NAC	MIR166g	AT5G60690	IFL|IFL1|REV	HB
AT1G80840	ATWRKY40|WRKY40	WRKY	MIR166g	AT5G60690	IFL|IFL1|REV	HB
AT4G31800	ATWRKY18|WRKY18	WRKY	MIR166g	AT5G60690	IFL|IFL1|REV	HB
AT5G04340	C2H2|CZF2|ZAT6	C2H2	MIR5021	AT5G60690	IFL|IFL1|REV	HB
AT5G47640	NF-YB2	CCAAT	MIR5021	AT5G60690	IFL|IFL1|REV	HB
AT5G18960	FRS12	FAR1	MIR5021	AT5G60690	IFL|IFL1|REV	HB
AT2G46680	ATHB-7|ATHB7|HB-7	HB	MIR5021	AT5G60690	IFL|IFL1|REV	HB
AT4G37790	HAT22	HB	MIR5021	AT5G60690	IFL|IFL1|REV	HB
AT5G65310	ATHB-5|ATHB5|HB5	HB	MIR5021	AT5G60690	IFL|IFL1|REV	HB
AT1G77300	ASHH2|CCR1|EFS|LAZ2|SDG8	SET	MIR5021	AT5G60690	IFL|IFL1|REV	HB
AT2G28290	CHR3|SYD	SNF2	MIR5021	AT5G60690	IFL|IFL1|REV	HB
AT5G05410	DREB2|DREB2A	AP2-EREBP	MIR866	AT5G62000	ARF1-BP|ARF2|HSS|ORE14	ARF
AT2G01760	ARR14|RR14	ARR-B	MIR866	AT5G62000	ARF1-BP|ARF2|HSS|ORE14	ARF
AT2G25180	ARR12|RR12	ARR-B	MIR866	AT5G62000	ARF1-BP|ARF2|HSS|ORE14	ARF
AT3G16857	ARR1|RR1	ARR-B	MIR866	AT5G62000	ARF1-BP|ARF2|HSS|ORE14	ARF
AT4G31920	ARR10|RR10	ARR-B	MIR866	AT5G62000	ARF1-BP|ARF2|HSS|ORE14	ARF
AT2G43010	AtPIF4|PIF4|SRL2	bHLH	MIR866	AT5G62000	ARF1-BP|ARF2|HSS|ORE14	ARF
AT3G59060	PIF5|PIL6	bHLH	MIR866	AT5G62000	ARF1-BP|ARF2|HSS|ORE14	ARF
AT5G53210	SPCH	bHLH	MIR866	AT5G62000	ARF1-BP|ARF2|HSS|ORE14	ARF
AT1G32150	AtbZIP68|bZIP68	bZIP	MIR866	AT5G62000	ARF1-BP|ARF2|HSS|ORE14	ARF
AT1G49720	ABF1|AtABF1	bZIP	MIR866	AT5G62000	ARF1-BP|ARF2|HSS|ORE14	ARF
AT2G36270	ABI5|AtABI5|GIA1	bZIP	MIR866	AT5G62000	ARF1-BP|ARF2|HSS|ORE14	ARF
AT2G41070	ATBZIP12|DPBF4|EEL	bZIP	MIR866	AT5G62000	ARF1-BP|ARF2|HSS|ORE14	ARF
AT2G46270	GBF3	bZIP	MIR866	AT5G62000	ARF1-BP|ARF2|HSS|ORE14	ARF
AT3G19290	ABF4|AREB2	bZIP	MIR866	AT5G62000	ARF1-BP|ARF2|HSS|ORE14	ARF
AT4G01120	ATBZIP54|GBF2	bZIP	MIR866	AT5G62000	ARF1-BP|ARF2|HSS|ORE14	ARF
AT4G34000	ABF3|AtABF3|DPBF5	bZIP	MIR866	AT5G62000	ARF1-BP|ARF2|HSS|ORE14	ARF
AT4G35900	atbzip14|FD|FD-1	bZIP	MIR866	AT5G62000	ARF1-BP|ARF2|HSS|ORE14	ARF
AT5G11260	HY5|TED	bZIP	MIR866	AT5G62000	ARF1-BP|ARF2|HSS|ORE14	ARF
AT5G04340	C2H2|CZF2|ZAT6	C2H2	MIR866	AT5G62000	ARF1-BP|ARF2|HSS|ORE14	ARF
AT1G21970	AtLEC1|EMB|EMB212|LEC1|NF-YB9	CCAAT	MIR866	AT5G62000	ARF1-BP|ARF2|HSS|ORE14	ARF
AT1G56170	ATHAP5B|HAP5B|NF-YC2	CCAAT	MIR866	AT5G62000	ARF1-BP|ARF2|HSS|ORE14	ARF
AT5G47640	NF-YB2	CCAAT	MIR866	AT5G62000	ARF1-BP|ARF2|HSS|ORE14	ARF
AT2G22430	ATHB6|HB6	HB	MIR866	AT5G62000	ARF1-BP|ARF2|HSS|ORE14	ARF
AT2G46680	ATHB-7|ATHB7|HB-7	HB	MIR866	AT5G62000	ARF1-BP|ARF2|HSS|ORE14	ARF
AT4G37790	HAT22	HB	MIR866	AT5G62000	ARF1-BP|ARF2|HSS|ORE14	ARF
AT5G65310	ATHB-5|ATHB5|HB5	HB	MIR866	AT5G62000	ARF1-BP|ARF2|HSS|ORE14	ARF
AT5G43840	AT-HSFA6A|HSFA6A	HSF	MIR866	AT5G62000	ARF1-BP|ARF2|HSS|ORE14	ARF
AT3G58190	ASL16|LBD29	LBD	MIR866	AT5G62000	ARF1-BP|ARF2|HSS|ORE14	ARF
AT5G61850	LFY|LFY3	LFY	MIR866	AT5G62000	ARF1-BP|ARF2|HSS|ORE14	ARF
AT1G22640	ATMYB3|MYB3	MYB	MIR866	AT5G62000	ARF1-BP|ARF2|HSS|ORE14	ARF
AT5G04760		MYB	MIR866	AT5G62000	ARF1-BP|ARF2|HSS|ORE14	ARF
AT5G67300	ATMYB44|ATMYBR1|MYB44|MYBR1	MYB	MIR866	AT5G62000	ARF1-BP|ARF2|HSS|ORE14	ARF
AT1G49950	ATTRB1|TRB1	MYB-related	MIR866	AT5G62000	ARF1-BP|ARF2|HSS|ORE14	ARF
AT1G77450	anac032|NAC032	NAC	MIR866	AT5G62000	ARF1-BP|ARF2|HSS|ORE14	ARF
AT4G27410	ANAC072|RD26	NAC	MIR866	AT5G62000	ARF1-BP|ARF2|HSS|ORE14	ARF
AT5G63790	ANAC102|NAC102	NAC	MIR866	AT5G62000	ARF1-BP|ARF2|HSS|ORE14	ARF
AT5G04940	SUVH1	SET	MIR866	AT5G62000	ARF1-BP|ARF2|HSS|ORE14	ARF
AT2G28290	CHR3|SYD	SNF2	MIR866	AT5G62000	ARF1-BP|ARF2|HSS|ORE14	ARF
AT4G14720	PPD2|TIFY4B	Tify	MIR866	AT5G62000	ARF1-BP|ARF2|HSS|ORE14	ARF
AT3G11100		Trihelix	MIR866	AT5G62000	ARF1-BP|ARF2|HSS|ORE14	ARF
AT2G38470	ATWRKY33|WRKY33	WRKY	MIR866	AT5G62000	ARF1-BP|ARF2|HSS|ORE14	ARF
AT5G17430	BBM	AP2-EREBP	MIR396b	AT1G01520	ASG4	MYB-related
AT2G01760	ARR14|RR14	ARR-B	MIR396b	AT1G01520	ASG4	MYB-related
AT3G16857	ARR1|RR1	ARR-B	MIR396b	AT1G01520	ASG4	MYB-related
AT2G43010	AtPIF4|PIF4|SRL2	bHLH	MIR396b	AT1G01520	ASG4	MYB-related
AT5G53210	SPCH	bHLH	MIR396b	AT1G01520	ASG4	MYB-related
AT1G49720	ABF1|AtABF1	bZIP	MIR396b	AT1G01520	ASG4	MYB-related
AT2G41070	ATBZIP12|DPBF4|EEL	bZIP	MIR396b	AT1G01520	ASG4	MYB-related
AT2G46270	GBF3	bZIP	MIR396b	AT1G01520	ASG4	MYB-related
AT3G19290	ABF4|AREB2	bZIP	MIR396b	AT1G01520	ASG4	MYB-related
AT4G01120	ATBZIP54|GBF2	bZIP	MIR396b	AT1G01520	ASG4	MYB-related
AT4G34000	ABF3|AtABF3|DPBF5	bZIP	MIR396b	AT1G01520	ASG4	MYB-related
AT3G48430	JMJ12|REF6	C2H2	MIR396b	AT1G01520	ASG4	MYB-related
AT1G56170	ATHAP5B|HAP5B|NF-YC2	CCAAT	MIR396b	AT1G01520	ASG4	MYB-related
AT5G47640	NF-YB2	CCAAT	MIR396b	AT1G01520	ASG4	MYB-related
AT2G01570	RGA|RGA1	GRAS	MIR396b	AT1G01520	ASG4	MYB-related
AT5G04760		MYB	MIR396b	AT1G01520	ASG4	MYB-related
AT5G67300	ATMYB44|ATMYBR1|MYB44|MYBR1	MYB	MIR396b	AT1G01520	ASG4	MYB-related
AT2G46020	ATBRM|BRM|CHA2|CHR2	SNF2	MIR396b	AT1G01520	ASG4	MYB-related
AT3G16857	ARR1|RR1	ARR-B	MIR414	AT1G04050	SDG13|SUVR1	SET
AT2G43010	AtPIF4|PIF4|SRL2	bHLH	MIR414	AT1G04050	SDG13|SUVR1	SET
AT5G67060	HEC1	bHLH	MIR414	AT1G04050	SDG13|SUVR1	SET
AT4G34000	ABF3|AtABF3|DPBF5	bZIP	MIR414	AT1G04050	SDG13|SUVR1	SET
AT5G04340	C2H2|CZF2|ZAT6	C2H2	MIR414	AT1G04050	SDG13|SUVR1	SET
AT5G47640	NF-YB2	CCAAT	MIR414	AT1G04050	SDG13|SUVR1	SET
AT2G01570	RGA|RGA1	GRAS	MIR414	AT1G04050	SDG13|SUVR1	SET
AT2G22430	ATHB6|HB6	HB	MIR414	AT1G04050	SDG13|SUVR1	SET
AT2G46680	ATHB-7|ATHB7|HB-7	HB	MIR414	AT1G04050	SDG13|SUVR1	SET
AT4G37790	HAT22	HB	MIR414	AT1G04050	SDG13|SUVR1	SET
AT5G65310	ATHB-5|ATHB5|HB5	HB	MIR414	AT1G04050	SDG13|SUVR1	SET
AT5G16820	ATHSF3|ATHSFA1B|HSF3|HSFA1B	HSF	MIR414	AT1G04050	SDG13|SUVR1	SET
AT1G22640	ATMYB3|MYB3	MYB	MIR414	AT1G04050	SDG13|SUVR1	SET
AT5G04760		MYB	MIR414	AT1G04050	SDG13|SUVR1	SET
AT5G67300	ATMYB44|ATMYBR1|MYB44|MYBR1	MYB	MIR414	AT1G04050	SDG13|SUVR1	SET
AT1G77450	anac032|NAC032	NAC	MIR414	AT1G04050	SDG13|SUVR1	SET
AT4G27410	ANAC072|RD26	NAC	MIR414	AT1G04050	SDG13|SUVR1	SET
AT5G63790	ANAC102|NAC102	NAC	MIR414	AT1G04050	SDG13|SUVR1	SET
AT1G80840	ATWRKY40|WRKY40	WRKY	MIR414	AT1G04050	SDG13|SUVR1	SET
AT2G38470	ATWRKY33|WRKY33	WRKY	MIR414	AT1G04050	SDG13|SUVR1	SET
AT4G31800	ATWRKY18|WRKY18	WRKY	MIR414	AT1G04050	SDG13|SUVR1	SET
AT4G31920	ARR10|RR10	ARR-B	MIR1886	AT1G06040	BBX24|STO	Orphans
AT4G37790	HAT22	HB	MIR1886	AT1G06040	BBX24|STO	Orphans
AT4G31800	ATWRKY18|WRKY18	WRKY	MIR1886	AT1G06040	BBX24|STO	Orphans
AT5G04340	C2H2|CZF2|ZAT6	C2H2	MIR5021	AT1G06070		bZIP
AT5G47640	NF-YB2	CCAAT	MIR5021	AT1G06070		bZIP
AT2G46680	ATHB-7|ATHB7|HB-7	HB	MIR5021	AT1G06070		bZIP
AT4G37790	HAT22	HB	MIR5021	AT1G06070		bZIP
AT5G65310	ATHB-5|ATHB5|HB5	HB	MIR5021	AT1G06070		bZIP
AT1G77300	ASHH2|CCR1|EFS|LAZ2|SDG8	SET	MIR5021	AT1G06070		bZIP
AT5G04340	C2H2|CZF2|ZAT6	C2H2	MIR5021	AT1G10470	ARR4|ATRR1|IBC7|MEE7	Orphans
AT5G47640	NF-YB2	CCAAT	MIR5021	AT1G10470	ARR4|ATRR1|IBC7|MEE7	Orphans
AT2G46680	ATHB-7|ATHB7|HB-7	HB	MIR5021	AT1G10470	ARR4|ATRR1|IBC7|MEE7	Orphans
AT4G37790	HAT22	HB	MIR5021	AT1G10470	ARR4|ATRR1|IBC7|MEE7	Orphans
AT5G65310	ATHB-5|ATHB5|HB5	HB	MIR5021	AT1G10470	ARR4|ATRR1|IBC7|MEE7	Orphans
AT1G77300	ASHH2|CCR1|EFS|LAZ2|SDG8	SET	MIR5021	AT1G10470	ARR4|ATRR1|IBC7|MEE7	Orphans
AT2G28290	CHR3|SYD	SNF2	MIR5021	AT1G10470	ARR4|ATRR1|IBC7|MEE7	Orphans
AT5G47640	NF-YB2	CCAAT	MIR5021	AT1G12860	ICE2|SCRM2	bHLH
AT5G65310	ATHB-5|ATHB5|HB5	HB	MIR5021	AT1G12860	ICE2|SCRM2	bHLH
AT1G77300	ASHH2|CCR1|EFS|LAZ2|SDG8	SET	MIR5021	AT1G12860	ICE2|SCRM2	bHLH
AT2G28290	CHR3|SYD	SNF2	MIR5021	AT1G12890		AP2-EREBP
AT4G32010	HSI2-L1|HSL1|VAL2	ABI3-VP1	MIR5658	AT1G14920	GAI|RGA2	GRAS
AT5G17430	BBM	AP2-EREBP	MIR5658	AT1G14920	GAI|RGA2	GRAS
AT2G01760	ARR14|RR14	ARR-B	MIR5658	AT1G14920	GAI|RGA2	GRAS
AT2G25180	ARR12|RR12	ARR-B	MIR5658	AT1G14920	GAI|RGA2	GRAS
AT3G16857	ARR1|RR1	ARR-B	MIR5658	AT1G14920	GAI|RGA2	GRAS
AT4G31920	ARR10|RR10	ARR-B	MIR5658	AT1G14920	GAI|RGA2	GRAS
AT1G09530	PAP3|PIF3|POC1	bHLH	MIR5658	AT1G14920	GAI|RGA2	GRAS
AT1G32640	ATMYC2|JAI1|JIN1|MYC2|RD22BP1|ZBF1	bHLH	MIR5658	AT1G14920	GAI|RGA2	GRAS
AT2G43010	AtPIF4|PIF4|SRL2	bHLH	MIR5658	AT1G14920	GAI|RGA2	GRAS
AT5G46760	MYC3	bHLH	MIR5658	AT1G14920	GAI|RGA2	GRAS
AT5G53210	SPCH	bHLH	MIR5658	AT1G14920	GAI|RGA2	GRAS
AT5G67060	HEC1	bHLH	MIR5658	AT1G14920	GAI|RGA2	GRAS
AT1G32150	AtbZIP68|bZIP68	bZIP	MIR5658	AT1G14920	GAI|RGA2	GRAS
AT1G49720	ABF1|AtABF1	bZIP	MIR5658	AT1G14920	GAI|RGA2	GRAS
AT2G46270	GBF3	bZIP	MIR5658	AT1G14920	GAI|RGA2	GRAS
AT3G19290	ABF4|AREB2	bZIP	MIR5658	AT1G14920	GAI|RGA2	GRAS
AT4G01120	ATBZIP54|GBF2	bZIP	MIR5658	AT1G14920	GAI|RGA2	GRAS
AT4G34000	ABF3|AtABF3|DPBF5	bZIP	MIR5658	AT1G14920	GAI|RGA2	GRAS
AT5G11260	HY5|TED	bZIP	MIR5658	AT1G14920	GAI|RGA2	GRAS
AT5G56860	GATA21|GNC	C2C2-GATA	MIR5658	AT1G14920	GAI|RGA2	GRAS
AT4G35610		C2H2	MIR5658	AT1G14920	GAI|RGA2	GRAS
AT5G04340	C2H2|CZF2|ZAT6	C2H2	MIR5658	AT1G14920	GAI|RGA2	GRAS
AT5G47640	NF-YB2	CCAAT	MIR5658	AT1G14920	GAI|RGA2	GRAS
AT5G18960	FRS12	FAR1	MIR5658	AT1G14920	GAI|RGA2	GRAS
AT2G17950	PGA6|WUS|WUS1	HB	MIR5658	AT1G14920	GAI|RGA2	GRAS
AT2G22430	ATHB6|HB6	HB	MIR5658	AT1G14920	GAI|RGA2	GRAS
AT2G46680	ATHB-7|ATHB7|HB-7	HB	MIR5658	AT1G14920	GAI|RGA2	GRAS
AT4G37790	HAT22	HB	MIR5658	AT1G14920	GAI|RGA2	GRAS
AT5G02030	BLH9|BLR|HB-6|LSN|PNY|RPL|VAN	HB	MIR5658	AT1G14920	GAI|RGA2	GRAS
AT5G65310	ATHB-5|ATHB5|HB5	HB	MIR5658	AT1G14920	GAI|RGA2	GRAS
AT5G16820	ATHSF3|ATHSFA1B|HSF3|HSFA1B	HSF	MIR5658	AT1G14920	GAI|RGA2	GRAS
AT5G61850	LFY|LFY3	LFY	MIR5658	AT1G14920	GAI|RGA2	GRAS
AT1G24260	AGL9|SEP3	MADS	MIR5658	AT1G14920	GAI|RGA2	GRAS
AT5G60910	AGL8|FUL	MADS	MIR5658	AT1G14920	GAI|RGA2	GRAS
AT1G22640	ATMYB3|MYB3	MYB	MIR5658	AT1G14920	GAI|RGA2	GRAS
AT5G04760		MYB	MIR5658	AT1G14920	GAI|RGA2	GRAS
AT5G67300	ATMYB44|ATMYBR1|MYB44|MYBR1	MYB	MIR5658	AT1G14920	GAI|RGA2	GRAS
AT1G77450	anac032|NAC032	NAC	MIR5658	AT1G14920	GAI|RGA2	GRAS
AT4G27410	ANAC072|RD26	NAC	MIR5658	AT1G14920	GAI|RGA2	GRAS
AT5G63790	ANAC102|NAC102	NAC	MIR5658	AT1G14920	GAI|RGA2	GRAS
AT5G02810	APRR7|PRR7	Pseudo ARR-B	MIR5658	AT1G14920	GAI|RGA2	GRAS
AT5G24470	APRR5|PRR5	Pseudo ARR-B	MIR5658	AT1G14920	GAI|RGA2	GRAS
AT4G24020	NLP7	RWP-RK	MIR5658	AT1G14920	GAI|RGA2	GRAS
AT1G77300	ASHH2|CCR1|EFS|LAZ2|SDG8	SET	MIR5658	AT1G14920	GAI|RGA2	GRAS
AT2G28290	CHR3|SYD	SNF2	MIR5658	AT1G14920	GAI|RGA2	GRAS
AT2G46020	ATBRM|BRM|CHA2|CHR2	SNF2	MIR5658	AT1G14920	GAI|RGA2	GRAS
AT3G10390	FLD	SWI/SNF-SWI3	MIR5658	AT1G14920	GAI|RGA2	GRAS
AT3G15030	MEE35|TCP4	TCP	MIR5658	AT1G14920	GAI|RGA2	GRAS
AT4G14720	PPD2|TIFY4B	Tify	MIR5658	AT1G14920	GAI|RGA2	GRAS
AT3G11100		Trihelix	MIR5658	AT1G14920	GAI|RGA2	GRAS
AT1G80840	ATWRKY40|WRKY40	WRKY	MIR5658	AT1G14920	GAI|RGA2	GRAS
AT2G38470	ATWRKY33|WRKY33	WRKY	MIR5658	AT1G14920	GAI|RGA2	GRAS
AT4G31800	ATWRKY18|WRKY18	WRKY	MIR5658	AT1G14920	GAI|RGA2	GRAS
AT2G46270	GBF3	bZIP	MIR169a	AT1G17590	NF-YA8	CCAAT
AT3G48430	JMJ12|REF6	C2H2	MIR169a	AT1G17590	NF-YA8	CCAAT
AT2G46680	ATHB-7|ATHB7|HB-7	HB	MIR169a	AT1G17590	NF-YA8	CCAAT
AT2G28290	CHR3|SYD	SNF2	MIR169a	AT1G17590	NF-YA8	CCAAT
AT2G46270	GBF3	bZIP	MIR169b	AT1G17590	NF-YA8	CCAAT
AT2G46680	ATHB-7|ATHB7|HB-7	HB	MIR169b	AT1G17590	NF-YA8	CCAAT
AT2G46270	GBF3	bZIP	MIR169m	AT1G17590	NF-YA8	CCAAT
AT2G46270	GBF3	bZIP	MIR169n	AT1G17590	NF-YA8	CCAAT
AT2G46270	GBF3	bZIP	MIR5650	AT1G17590	NF-YA8	CCAAT
AT2G28290	CHR3|SYD	SNF2	MIR5650	AT1G17590	NF-YA8	CCAAT
AT5G04340	C2H2|CZF2|ZAT6	C2H2	MIR5021	AT1G20696	HMGB3|NFD03|NFD3	HMG
AT5G47640	NF-YB2	CCAAT	MIR5021	AT1G20696	HMGB3|NFD03|NFD3	HMG
AT2G46680	ATHB-7|ATHB7|HB-7	HB	MIR5021	AT1G20696	HMGB3|NFD03|NFD3	HMG
AT4G37790	HAT22	HB	MIR5021	AT1G20696	HMGB3|NFD03|NFD3	HMG
AT5G65310	ATHB-5|ATHB5|HB5	HB	MIR5021	AT1G20696	HMGB3|NFD03|NFD3	HMG
AT1G77300	ASHH2|CCR1|EFS|LAZ2|SDG8	SET	MIR5021	AT1G20696	HMGB3|NFD03|NFD3	HMG
AT2G28290	CHR3|SYD	SNF2	MIR5021	AT1G20696	HMGB3|NFD03|NFD3	HMG
AT4G37790	HAT22	HB	MIR5021	AT1G24190	ATSIN3|SIN3|SNL3	Orphans
AT5G65310	ATHB-5|ATHB5|HB5	HB	MIR5021	AT1G24190	ATSIN3|SIN3|SNL3	Orphans
AT1G77300	ASHH2|CCR1|EFS|LAZ2|SDG8	SET	MIR5021	AT1G24190	ATSIN3|SIN3|SNL3	Orphans
AT2G01760	ARR14|RR14	ARR-B	MIR156a	AT1G27370	SPL10	SBP
AT3G16857	ARR1|RR1	ARR-B	MIR156a	AT1G27370	SPL10	SBP
AT5G42520	ATBPC6|BBR/BPC6|BPC6	BBR-BPC	MIR156a	AT1G27370	SPL10	SBP
AT5G53210	SPCH	bHLH	MIR156a	AT1G27370	SPL10	SBP
AT5G56860	GATA21|GNC	C2C2-GATA	MIR156a	AT1G27370	SPL10	SBP
AT5G04340	C2H2|CZF2|ZAT6	C2H2	MIR156a	AT1G27370	SPL10	SBP
AT5G47640	NF-YB2	CCAAT	MIR156a	AT1G27370	SPL10	SBP
AT5G16560	KAN|KAN1	G2-like	MIR156a	AT1G27370	SPL10	SBP
AT5G65310	ATHB-5|ATHB5|HB5	HB	MIR156a	AT1G27370	SPL10	SBP
AT1G24260	AGL9|SEP3	MADS	MIR156a	AT1G27370	SPL10	SBP
AT5G60910	AGL8|FUL	MADS	MIR156a	AT1G27370	SPL10	SBP
AT5G04760		MYB	MIR156a	AT1G27370	SPL10	SBP
AT4G27410	ANAC072|RD26	NAC	MIR156a	AT1G27370	SPL10	SBP
AT2G28290	CHR3|SYD	SNF2	MIR156a	AT1G27370	SPL10	SBP
AT2G46020	ATBRM|BRM|CHA2|CHR2	SNF2	MIR156a	AT1G27370	SPL10	SBP
AT3G10390	FLD	SWI/SNF-SWI3	MIR156a	AT1G27370	SPL10	SBP
AT1G80840	ATWRKY40|WRKY40	WRKY	MIR156a	AT1G27370	SPL10	SBP
AT4G31800	ATWRKY18|WRKY18	WRKY	MIR156a	AT1G27370	SPL10	SBP
AT2G01760	ARR14|RR14	ARR-B	MIR156b	AT1G27370	SPL10	SBP
AT3G16857	ARR1|RR1	ARR-B	MIR156b	AT1G27370	SPL10	SBP
AT5G53210	SPCH	bHLH	MIR156b	AT1G27370	SPL10	SBP
AT5G16560	KAN|KAN1	G2-like	MIR156b	AT1G27370	SPL10	SBP
AT1G24260	AGL9|SEP3	MADS	MIR156b	AT1G27370	SPL10	SBP
AT5G60910	AGL8|FUL	MADS	MIR156b	AT1G27370	SPL10	SBP
AT1G22640	ATMYB3|MYB3	MYB	MIR156b	AT1G27370	SPL10	SBP
AT2G28290	CHR3|SYD	SNF2	MIR156b	AT1G27370	SPL10	SBP
AT2G46020	ATBRM|BRM|CHA2|CHR2	SNF2	MIR156b	AT1G27370	SPL10	SBP
AT2G01760	ARR14|RR14	ARR-B	MIR156c	AT1G27370	SPL10	SBP
AT3G16857	ARR1|RR1	ARR-B	MIR156c	AT1G27370	SPL10	SBP
AT4G31920	ARR10|RR10	ARR-B	MIR156c	AT1G27370	SPL10	SBP
AT5G42520	ATBPC6|BBR/BPC6|BPC6	BBR-BPC	MIR156c	AT1G27370	SPL10	SBP
AT1G09530	PAP3|PIF3|POC1	bHLH	MIR156c	AT1G27370	SPL10	SBP
AT5G53210	SPCH	bHLH	MIR156c	AT1G27370	SPL10	SBP
AT5G56860	GATA21|GNC	C2C2-GATA	MIR156c	AT1G27370	SPL10	SBP
AT1G14580		C2H2	MIR156c	AT1G27370	SPL10	SBP
AT5G04340	C2H2|CZF2|ZAT6	C2H2	MIR156c	AT1G27370	SPL10	SBP
AT5G47640	NF-YB2	CCAAT	MIR156c	AT1G27370	SPL10	SBP
AT5G16560	KAN|KAN1	G2-like	MIR156c	AT1G27370	SPL10	SBP
AT2G01570	RGA|RGA1	GRAS	MIR156c	AT1G27370	SPL10	SBP
AT2G17950	PGA6|WUS|WUS1	HB	MIR156c	AT1G27370	SPL10	SBP
AT2G46680	ATHB-7|ATHB7|HB-7	HB	MIR156c	AT1G27370	SPL10	SBP
AT5G02030	BLH9|BLR|HB-6|LSN|PNY|RPL|VAN	HB	MIR156c	AT1G27370	SPL10	SBP
AT5G60690	IFL|IFL1|REV	HB	MIR156c	AT1G27370	SPL10	SBP
AT5G65310	ATHB-5|ATHB5|HB5	HB	MIR156c	AT1G27370	SPL10	SBP
AT1G24260	AGL9|SEP3	MADS	MIR156c	AT1G27370	SPL10	SBP
AT5G60910	AGL8|FUL	MADS	MIR156c	AT1G27370	SPL10	SBP
AT1G22640	ATMYB3|MYB3	MYB	MIR156c	AT1G27370	SPL10	SBP
AT5G04760		MYB	MIR156c	AT1G27370	SPL10	SBP
AT5G67300	ATMYB44|ATMYBR1|MYB44|MYBR1	MYB	MIR156c	AT1G27370	SPL10	SBP
AT4G27410	ANAC072|RD26	NAC	MIR156c	AT1G27370	SPL10	SBP
AT3G01460	ATMBD9|MBD9	PHD	MIR156c	AT1G27370	SPL10	SBP
AT5G24470	APRR5|PRR5	Pseudo ARR-B	MIR156c	AT1G27370	SPL10	SBP
AT2G28290	CHR3|SYD	SNF2	MIR156c	AT1G27370	SPL10	SBP
AT2G46020	ATBRM|BRM|CHA2|CHR2	SNF2	MIR156c	AT1G27370	SPL10	SBP
AT3G10390	FLD	SWI/SNF-SWI3	MIR156c	AT1G27370	SPL10	SBP
AT3G15030	MEE35|TCP4	TCP	MIR156c	AT1G27370	SPL10	SBP
AT3G11100		Trihelix	MIR156c	AT1G27370	SPL10	SBP
AT1G80840	ATWRKY40|WRKY40	WRKY	MIR156c	AT1G27370	SPL10	SBP
AT2G38470	ATWRKY33|WRKY33	WRKY	MIR156c	AT1G27370	SPL10	SBP
AT4G31800	ATWRKY18|WRKY18	WRKY	MIR156c	AT1G27370	SPL10	SBP
AT5G39760	AtHB23|HB23|ZHD10	zf-HD	MIR156c	AT1G27370	SPL10	SBP
AT1G09530	PAP3|PIF3|POC1	bHLH	MIR156d	AT1G27370	SPL10	SBP
AT5G56860	GATA21|GNC	C2C2-GATA	MIR156d	AT1G27370	SPL10	SBP
AT5G67450	AZF1|ZF1	C2H2	MIR156d	AT1G27370	SPL10	SBP
AT1G24260	AGL9|SEP3	MADS	MIR156d	AT1G27370	SPL10	SBP
AT5G60910	AGL8|FUL	MADS	MIR156d	AT1G27370	SPL10	SBP
AT5G67300	ATMYB44|ATMYBR1|MYB44|MYBR1	MYB	MIR156d	AT1G27370	SPL10	SBP
AT2G46020	ATBRM|BRM|CHA2|CHR2	SNF2	MIR156d	AT1G27370	SPL10	SBP
AT3G15030	MEE35|TCP4	TCP	MIR156d	AT1G27370	SPL10	SBP
AT3G16857	ARR1|RR1	ARR-B	MIR156e	AT1G27370	SPL10	SBP
AT4G31920	ARR10|RR10	ARR-B	MIR156e	AT1G27370	SPL10	SBP
AT1G09530	PAP3|PIF3|POC1	bHLH	MIR156e	AT1G27370	SPL10	SBP
AT5G04340	C2H2|CZF2|ZAT6	C2H2	MIR156e	AT1G27370	SPL10	SBP
AT5G47640	NF-YB2	CCAAT	MIR156e	AT1G27370	SPL10	SBP
AT5G16560	KAN|KAN1	G2-like	MIR156e	AT1G27370	SPL10	SBP
AT2G01570	RGA|RGA1	GRAS	MIR156e	AT1G27370	SPL10	SBP
AT2G17950	PGA6|WUS|WUS1	HB	MIR156e	AT1G27370	SPL10	SBP
AT5G02030	BLH9|BLR|HB-6|LSN|PNY|RPL|VAN	HB	MIR156e	AT1G27370	SPL10	SBP
AT5G65310	ATHB-5|ATHB5|HB5	HB	MIR156e	AT1G27370	SPL10	SBP
AT1G24260	AGL9|SEP3	MADS	MIR156e	AT1G27370	SPL10	SBP
AT5G60910	AGL8|FUL	MADS	MIR156e	AT1G27370	SPL10	SBP
AT1G22640	ATMYB3|MYB3	MYB	MIR156e	AT1G27370	SPL10	SBP
AT5G04760		MYB	MIR156e	AT1G27370	SPL10	SBP
AT5G67300	ATMYB44|ATMYBR1|MYB44|MYBR1	MYB	MIR156e	AT1G27370	SPL10	SBP
AT4G27410	ANAC072|RD26	NAC	MIR156e	AT1G27370	SPL10	SBP
AT1G80840	ATWRKY40|WRKY40	WRKY	MIR156e	AT1G27370	SPL10	SBP
AT2G38470	ATWRKY33|WRKY33	WRKY	MIR156e	AT1G27370	SPL10	SBP
AT4G31800	ATWRKY18|WRKY18	WRKY	MIR156e	AT1G27370	SPL10	SBP
AT2G01760	ARR14|RR14	ARR-B	MIR156f	AT1G27370	SPL10	SBP
AT3G16857	ARR1|RR1	ARR-B	MIR156f	AT1G27370	SPL10	SBP
AT4G31920	ARR10|RR10	ARR-B	MIR156f	AT1G27370	SPL10	SBP
AT5G42520	ATBPC6|BBR/BPC6|BPC6	BBR-BPC	MIR156f	AT1G27370	SPL10	SBP
AT5G04340	C2H2|CZF2|ZAT6	C2H2	MIR156f	AT1G27370	SPL10	SBP
AT5G47640	NF-YB2	CCAAT	MIR156f	AT1G27370	SPL10	SBP
AT2G46680	ATHB-7|ATHB7|HB-7	HB	MIR156f	AT1G27370	SPL10	SBP
AT5G65310	ATHB-5|ATHB5|HB5	HB	MIR156f	AT1G27370	SPL10	SBP
AT5G60910	AGL8|FUL	MADS	MIR156f	AT1G27370	SPL10	SBP
AT1G22640	ATMYB3|MYB3	MYB	MIR156f	AT1G27370	SPL10	SBP
AT5G04760		MYB	MIR156f	AT1G27370	SPL10	SBP
AT5G67300	ATMYB44|ATMYBR1|MYB44|MYBR1	MYB	MIR156f	AT1G27370	SPL10	SBP
AT4G27410	ANAC072|RD26	NAC	MIR156f	AT1G27370	SPL10	SBP
AT4G31920	ARR10|RR10	ARR-B	MIR156g	AT1G27370	SPL10	SBP
AT5G60910	AGL8|FUL	MADS	MIR156g	AT1G27370	SPL10	SBP
AT2G46830	AtCCA1|CCA1	MYB-related	MIR156g	AT1G27370	SPL10	SBP
AT3G11100		Trihelix	MIR156g	AT1G27370	SPL10	SBP
AT2G01760	ARR14|RR14	ARR-B	MIR156h	AT1G27370	SPL10	SBP
AT3G16857	ARR1|RR1	ARR-B	MIR156h	AT1G27370	SPL10	SBP
AT4G31920	ARR10|RR10	ARR-B	MIR156h	AT1G27370	SPL10	SBP
AT1G09530	PAP3|PIF3|POC1	bHLH	MIR156h	AT1G27370	SPL10	SBP
AT5G56860	GATA21|GNC	C2C2-GATA	MIR156h	AT1G27370	SPL10	SBP
AT5G04340	C2H2|CZF2|ZAT6	C2H2	MIR156h	AT1G27370	SPL10	SBP
AT2G01570	RGA|RGA1	GRAS	MIR156h	AT1G27370	SPL10	SBP
AT2G17950	PGA6|WUS|WUS1	HB	MIR156h	AT1G27370	SPL10	SBP
AT2G46680	ATHB-7|ATHB7|HB-7	HB	MIR156h	AT1G27370	SPL10	SBP
AT5G02030	BLH9|BLR|HB-6|LSN|PNY|RPL|VAN	HB	MIR156h	AT1G27370	SPL10	SBP
AT5G16820	ATHSF3|ATHSFA1B|HSF3|HSFA1B	HSF	MIR156h	AT1G27370	SPL10	SBP
AT5G60910	AGL8|FUL	MADS	MIR156h	AT1G27370	SPL10	SBP
AT1G22640	ATMYB3|MYB3	MYB	MIR156h	AT1G27370	SPL10	SBP
AT5G04760		MYB	MIR156h	AT1G27370	SPL10	SBP
AT5G67300	ATMYB44|ATMYBR1|MYB44|MYBR1	MYB	MIR156h	AT1G27370	SPL10	SBP
AT4G27410	ANAC072|RD26	NAC	MIR156h	AT1G27370	SPL10	SBP
AT2G28290	CHR3|SYD	SNF2	MIR156h	AT1G27370	SPL10	SBP
AT2G46020	ATBRM|BRM|CHA2|CHR2	SNF2	MIR156h	AT1G27370	SPL10	SBP
AT3G15030	MEE35|TCP4	TCP	MIR156h	AT1G27370	SPL10	SBP
AT3G11100		Trihelix	MIR156h	AT1G27370	SPL10	SBP
AT4G31270		Trihelix	MIR156h	AT1G27370	SPL10	SBP
AT5G67450	AZF1|ZF1	C2H2	MIR156i	AT1G27370	SPL10	SBP
AT1G24260	AGL9|SEP3	MADS	MIR156i	AT1G27370	SPL10	SBP
AT5G60910	AGL8|FUL	MADS	MIR156i	AT1G27370	SPL10	SBP
AT4G27410	ANAC072|RD26	NAC	MIR156i	AT1G27370	SPL10	SBP
AT2G28290	CHR3|SYD	SNF2	MIR156i	AT1G27370	SPL10	SBP
AT5G67450	AZF1|ZF1	C2H2	MIR156j	AT1G27370	SPL10	SBP
AT5G16560	KAN|KAN1	G2-like	MIR156j	AT1G27370	SPL10	SBP
AT2G46680	ATHB-7|ATHB7|HB-7	HB	MIR156j	AT1G27370	SPL10	SBP
AT5G04760		MYB	MIR156j	AT1G27370	SPL10	SBP
AT3G15030	MEE35|TCP4	TCP	MIR156j	AT1G27370	SPL10	SBP
AT2G01760	ARR14|RR14	ARR-B	MIR157a	AT1G27370	SPL10	SBP
AT3G16857	ARR1|RR1	ARR-B	MIR157a	AT1G27370	SPL10	SBP
AT5G67450	AZF1|ZF1	C2H2	MIR157a	AT1G27370	SPL10	SBP
AT5G16560	KAN|KAN1	G2-like	MIR157a	AT1G27370	SPL10	SBP
AT2G17950	PGA6|WUS|WUS1	HB	MIR157a	AT1G27370	SPL10	SBP
AT5G02030	BLH9|BLR|HB-6|LSN|PNY|RPL|VAN	HB	MIR157a	AT1G27370	SPL10	SBP
AT1G24260	AGL9|SEP3	MADS	MIR157a	AT1G27370	SPL10	SBP
AT5G60910	AGL8|FUL	MADS	MIR157a	AT1G27370	SPL10	SBP
AT5G04760		MYB	MIR157a	AT1G27370	SPL10	SBP
AT1G80840	ATWRKY40|WRKY40	WRKY	MIR157a	AT1G27370	SPL10	SBP
AT2G38470	ATWRKY33|WRKY33	WRKY	MIR157a	AT1G27370	SPL10	SBP
AT4G31800	ATWRKY18|WRKY18	WRKY	MIR157a	AT1G27370	SPL10	SBP
AT5G04340	C2H2|CZF2|ZAT6	C2H2	MIR157b	AT1G27370	SPL10	SBP
AT5G67450	AZF1|ZF1	C2H2	MIR157b	AT1G27370	SPL10	SBP
AT5G47640	NF-YB2	CCAAT	MIR157b	AT1G27370	SPL10	SBP
AT5G16560	KAN|KAN1	G2-like	MIR157b	AT1G27370	SPL10	SBP
AT2G46680	ATHB-7|ATHB7|HB-7	HB	MIR157b	AT1G27370	SPL10	SBP
AT5G02030	BLH9|BLR|HB-6|LSN|PNY|RPL|VAN	HB	MIR157b	AT1G27370	SPL10	SBP
AT5G65310	ATHB-5|ATHB5|HB5	HB	MIR157b	AT1G27370	SPL10	SBP
AT5G60910	AGL8|FUL	MADS	MIR157b	AT1G27370	SPL10	SBP
AT5G04760		MYB	MIR157b	AT1G27370	SPL10	SBP
AT4G27410	ANAC072|RD26	NAC	MIR157b	AT1G27370	SPL10	SBP
AT2G28290	CHR3|SYD	SNF2	MIR157b	AT1G27370	SPL10	SBP
AT1G80840	ATWRKY40|WRKY40	WRKY	MIR157b	AT1G27370	SPL10	SBP
AT2G38470	ATWRKY33|WRKY33	WRKY	MIR157b	AT1G27370	SPL10	SBP
AT4G31800	ATWRKY18|WRKY18	WRKY	MIR157b	AT1G27370	SPL10	SBP
AT2G01760	ARR14|RR14	ARR-B	MIR157c	AT1G27370	SPL10	SBP
AT3G16857	ARR1|RR1	ARR-B	MIR157c	AT1G27370	SPL10	SBP
AT4G31920	ARR10|RR10	ARR-B	MIR157c	AT1G27370	SPL10	SBP
AT5G42520	ATBPC6|BBR/BPC6|BPC6	BBR-BPC	MIR157c	AT1G27370	SPL10	SBP
AT1G09530	PAP3|PIF3|POC1	bHLH	MIR157c	AT1G27370	SPL10	SBP
AT5G53210	SPCH	bHLH	MIR157c	AT1G27370	SPL10	SBP
AT5G56860	GATA21|GNC	C2C2-GATA	MIR157c	AT1G27370	SPL10	SBP
AT5G04340	C2H2|CZF2|ZAT6	C2H2	MIR157c	AT1G27370	SPL10	SBP
AT5G47640	NF-YB2	CCAAT	MIR157c	AT1G27370	SPL10	SBP
AT5G16560	KAN|KAN1	G2-like	MIR157c	AT1G27370	SPL10	SBP
AT2G01570	RGA|RGA1	GRAS	MIR157c	AT1G27370	SPL10	SBP
AT2G46680	ATHB-7|ATHB7|HB-7	HB	MIR157c	AT1G27370	SPL10	SBP
AT5G02030	BLH9|BLR|HB-6|LSN|PNY|RPL|VAN	HB	MIR157c	AT1G27370	SPL10	SBP
AT5G60690	IFL|IFL1|REV	HB	MIR157c	AT1G27370	SPL10	SBP
AT5G65310	ATHB-5|ATHB5|HB5	HB	MIR157c	AT1G27370	SPL10	SBP
AT5G16820	ATHSF3|ATHSFA1B|HSF3|HSFA1B	HSF	MIR157c	AT1G27370	SPL10	SBP
AT1G24260	AGL9|SEP3	MADS	MIR157c	AT1G27370	SPL10	SBP
AT5G60910	AGL8|FUL	MADS	MIR157c	AT1G27370	SPL10	SBP
AT1G22640	ATMYB3|MYB3	MYB	MIR157c	AT1G27370	SPL10	SBP
AT5G04760		MYB	MIR157c	AT1G27370	SPL10	SBP
AT5G67300	ATMYB44|ATMYBR1|MYB44|MYBR1	MYB	MIR157c	AT1G27370	SPL10	SBP
AT3G01460	ATMBD9|MBD9	PHD	MIR157c	AT1G27370	SPL10	SBP
AT2G28290	CHR3|SYD	SNF2	MIR157c	AT1G27370	SPL10	SBP
AT1G80840	ATWRKY40|WRKY40	WRKY	MIR157c	AT1G27370	SPL10	SBP
AT2G38470	ATWRKY33|WRKY33	WRKY	MIR157c	AT1G27370	SPL10	SBP
AT4G31800	ATWRKY18|WRKY18	WRKY	MIR157c	AT1G27370	SPL10	SBP
AT3G16857	ARR1|RR1	ARR-B	MIR157d	AT1G27370	SPL10	SBP
AT4G31920	ARR10|RR10	ARR-B	MIR157d	AT1G27370	SPL10	SBP
AT5G42520	ATBPC6|BBR/BPC6|BPC6	BBR-BPC	MIR157d	AT1G27370	SPL10	SBP
AT1G09530	PAP3|PIF3|POC1	bHLH	MIR157d	AT1G27370	SPL10	SBP
AT5G53210	SPCH	bHLH	MIR157d	AT1G27370	SPL10	SBP
AT5G56860	GATA21|GNC	C2C2-GATA	MIR157d	AT1G27370	SPL10	SBP
AT5G47640	NF-YB2	CCAAT	MIR157d	AT1G27370	SPL10	SBP
AT2G01570	RGA|RGA1	GRAS	MIR157d	AT1G27370	SPL10	SBP
AT2G17950	PGA6|WUS|WUS1	HB	MIR157d	AT1G27370	SPL10	SBP
AT2G46680	ATHB-7|ATHB7|HB-7	HB	MIR157d	AT1G27370	SPL10	SBP
AT5G02030	BLH9|BLR|HB-6|LSN|PNY|RPL|VAN	HB	MIR157d	AT1G27370	SPL10	SBP
AT5G16820	ATHSF3|ATHSFA1B|HSF3|HSFA1B	HSF	MIR157d	AT1G27370	SPL10	SBP
AT1G24260	AGL9|SEP3	MADS	MIR157d	AT1G27370	SPL10	SBP
AT5G60910	AGL8|FUL	MADS	MIR157d	AT1G27370	SPL10	SBP
AT1G22640	ATMYB3|MYB3	MYB	MIR157d	AT1G27370	SPL10	SBP
AT5G04760		MYB	MIR157d	AT1G27370	SPL10	SBP
AT5G67300	ATMYB44|ATMYBR1|MYB44|MYBR1	MYB	MIR157d	AT1G27370	SPL10	SBP
AT4G27410	ANAC072|RD26	NAC	MIR157d	AT1G27370	SPL10	SBP
AT3G01460	ATMBD9|MBD9	PHD	MIR157d	AT1G27370	SPL10	SBP
AT5G24470	APRR5|PRR5	Pseudo ARR-B	MIR157d	AT1G27370	SPL10	SBP
AT2G46020	ATBRM|BRM|CHA2|CHR2	SNF2	MIR157d	AT1G27370	SPL10	SBP
AT3G15030	MEE35|TCP4	TCP	MIR157d	AT1G27370	SPL10	SBP
AT3G11100		Trihelix	MIR157d	AT1G27370	SPL10	SBP
AT1G80840	ATWRKY40|WRKY40	WRKY	MIR157d	AT1G27370	SPL10	SBP
AT2G38470	ATWRKY33|WRKY33	WRKY	MIR157d	AT1G27370	SPL10	SBP
AT4G31800	ATWRKY18|WRKY18	WRKY	MIR157d	AT1G27370	SPL10	SBP
AT5G39760	AtHB23|HB23|ZHD10	zf-HD	MIR157d	AT1G27370	SPL10	SBP
AT5G17430	BBM	AP2-EREBP	MIR5658	AT1G28310		C2C2-Dof
AT2G01760	ARR14|RR14	ARR-B	MIR5658	AT1G28310		C2C2-Dof
AT3G16857	ARR1|RR1	ARR-B	MIR5658	AT1G28310		C2C2-Dof
AT4G31920	ARR10|RR10	ARR-B	MIR5658	AT1G28310		C2C2-Dof
AT1G32640	ATMYC2|JAI1|JIN1|MYC2|RD22BP1|ZBF1	bHLH	MIR5658	AT1G28310		C2C2-Dof
AT2G46270	GBF3	bZIP	MIR5658	AT1G28310		C2C2-Dof
AT4G34000	ABF3|AtABF3|DPBF5	bZIP	MIR5658	AT1G28310		C2C2-Dof
AT5G56860	GATA21|GNC	C2C2-GATA	MIR5658	AT1G28310		C2C2-Dof
AT5G04340	C2H2|CZF2|ZAT6	C2H2	MIR5658	AT1G28310		C2C2-Dof
AT2G17950	PGA6|WUS|WUS1	HB	MIR5658	AT1G28310		C2C2-Dof
AT4G37790	HAT22	HB	MIR5658	AT1G28310		C2C2-Dof
AT5G02030	BLH9|BLR|HB-6|LSN|PNY|RPL|VAN	HB	MIR5658	AT1G28310		C2C2-Dof
AT5G65310	ATHB-5|ATHB5|HB5	HB	MIR5658	AT1G28310		C2C2-Dof
AT5G61850	LFY|LFY3	LFY	MIR5658	AT1G28310		C2C2-Dof
AT1G24260	AGL9|SEP3	MADS	MIR5658	AT1G28310		C2C2-Dof
AT5G60910	AGL8|FUL	MADS	MIR5658	AT1G28310		C2C2-Dof
AT1G22640	ATMYB3|MYB3	MYB	MIR5658	AT1G28310		C2C2-Dof
AT5G67300	ATMYB44|ATMYBR1|MYB44|MYBR1	MYB	MIR5658	AT1G28310		C2C2-Dof
AT4G27410	ANAC072|RD26	NAC	MIR5658	AT1G28310		C2C2-Dof
AT5G24470	APRR5|PRR5	Pseudo ARR-B	MIR5658	AT1G28310		C2C2-Dof
AT2G16390	CHR35|DMS1|DRD1	SNF2	MIR5658	AT1G28310		C2C2-Dof
AT2G28290	CHR3|SYD	SNF2	MIR5658	AT1G28310		C2C2-Dof
AT3G10390	FLD	SWI/SNF-SWI3	MIR5658	AT1G28310		C2C2-Dof
AT3G15030	MEE35|TCP4	TCP	MIR5658	AT1G28310		C2C2-Dof
AT4G31800	ATWRKY18|WRKY18	WRKY	MIR5658	AT1G28310		C2C2-Dof
AT2G46270	GBF3	bZIP	MIR417	AT1G28420	HB-1|RLT1	HB
AT5G47640	NF-YB2	CCAAT	MIR5021	AT1G28420	HB-1|RLT1	HB
AT1G77300	ASHH2|CCR1|EFS|LAZ2|SDG8	SET	MIR5021	AT1G28420	HB-1|RLT1	HB
AT5G04340	C2H2|CZF2|ZAT6	C2H2	MIR5021	AT1G29950		bHLH
AT5G47640	NF-YB2	CCAAT	MIR5021	AT1G29950		bHLH
AT4G37790	HAT22	HB	MIR5021	AT1G29950		bHLH
AT5G65310	ATHB-5|ATHB5|HB5	HB	MIR5021	AT1G29950		bHLH
AT1G77300	ASHH2|CCR1|EFS|LAZ2|SDG8	SET	MIR5021	AT1G29950		bHLH
AT5G47640	NF-YB2	CCAAT	MIR5021	AT1G30810	JMJ18	Jumonji
AT2G46680	ATHB-7|ATHB7|HB-7	HB	MIR5021	AT1G30810	JMJ18	Jumonji
AT1G77300	ASHH2|CCR1|EFS|LAZ2|SDG8	SET	MIR5021	AT1G30810	JMJ18	Jumonji
AT2G28290	CHR3|SYD	SNF2	MIR5021	AT1G30810	JMJ18	Jumonji
AT2G01760	ARR14|RR14	ARR-B	MIR847	AT1G30970	SUF4	C2H2
AT2G46270	GBF3	bZIP	MIR847	AT1G30970	SUF4	C2H2
AT5G47640	NF-YB2	CCAAT	MIR847	AT1G30970	SUF4	C2H2
AT3G10390	FLD	SWI/SNF-SWI3	MIR847	AT1G30970	SUF4	C2H2
AT5G17430	BBM	AP2-EREBP	MIR5658	AT1G32360		C3H
AT2G01760	ARR14|RR14	ARR-B	MIR5658	AT1G32360		C3H
AT3G16857	ARR1|RR1	ARR-B	MIR5658	AT1G32360		C3H
AT4G31920	ARR10|RR10	ARR-B	MIR5658	AT1G32360		C3H
AT1G32640	ATMYC2|JAI1|JIN1|MYC2|RD22BP1|ZBF1	bHLH	MIR5658	AT1G32360		C3H
AT5G46760	MYC3	bHLH	MIR5658	AT1G32360		C3H
AT5G53210	SPCH	bHLH	MIR5658	AT1G32360		C3H
AT4G34000	ABF3|AtABF3|DPBF5	bZIP	MIR5658	AT1G32360		C3H
AT5G11260	HY5|TED	bZIP	MIR5658	AT1G32360		C3H
AT5G56860	GATA21|GNC	C2C2-GATA	MIR5658	AT1G32360		C3H
AT4G35610		C2H2	MIR5658	AT1G32360		C3H
AT5G04340	C2H2|CZF2|ZAT6	C2H2	MIR5658	AT1G32360		C3H
AT5G47640	NF-YB2	CCAAT	MIR5658	AT1G32360		C3H
AT2G36010	ATE2FA|E2F3	E2F-DP	MIR5658	AT1G32360		C3H
AT2G22430	ATHB6|HB6	HB	MIR5658	AT1G32360		C3H
AT4G37790	HAT22	HB	MIR5658	AT1G32360		C3H
AT5G65310	ATHB-5|ATHB5|HB5	HB	MIR5658	AT1G32360		C3H
AT5G16820	ATHSF3|ATHSFA1B|HSF3|HSFA1B	HSF	MIR5658	AT1G32360		C3H
AT5G60910	AGL8|FUL	MADS	MIR5658	AT1G32360		C3H
AT1G22640	ATMYB3|MYB3	MYB	MIR5658	AT1G32360		C3H
AT5G04760		MYB	MIR5658	AT1G32360		C3H
AT5G67300	ATMYB44|ATMYBR1|MYB44|MYBR1	MYB	MIR5658	AT1G32360		C3H
AT4G27410	ANAC072|RD26	NAC	MIR5658	AT1G32360		C3H
AT1G77300	ASHH2|CCR1|EFS|LAZ2|SDG8	SET	MIR5658	AT1G32360		C3H
AT2G46020	ATBRM|BRM|CHA2|CHR2	SNF2	MIR5658	AT1G32360		C3H
AT3G10390	FLD	SWI/SNF-SWI3	MIR5658	AT1G32360		C3H
AT2G38470	ATWRKY33|WRKY33	WRKY	MIR5658	AT1G32360		C3H
AT4G31800	ATWRKY18|WRKY18	WRKY	MIR5658	AT1G32360		C3H
AT2G01760	ARR14|RR14	ARR-B	MIR156h	AT1G32700		PLATZ
AT2G25180	ARR12|RR12	ARR-B	MIR156h	AT1G32700		PLATZ
AT3G16857	ARR1|RR1	ARR-B	MIR156h	AT1G32700		PLATZ
AT4G31920	ARR10|RR10	ARR-B	MIR156h	AT1G32700		PLATZ
AT1G09530	PAP3|PIF3|POC1	bHLH	MIR156h	AT1G32700		PLATZ
AT1G32640	ATMYC2|JAI1|JIN1|MYC2|RD22BP1|ZBF1	bHLH	MIR156h	AT1G32700		PLATZ
AT1G51140	FBH3	bHLH	MIR156h	AT1G32700		PLATZ
AT2G43010	AtPIF4|PIF4|SRL2	bHLH	MIR156h	AT1G32700		PLATZ
AT1G49720	ABF1|AtABF1	bZIP	MIR156h	AT1G32700		PLATZ
AT2G46270	GBF3	bZIP	MIR156h	AT1G32700		PLATZ
AT3G19290	ABF4|AREB2	bZIP	MIR156h	AT1G32700		PLATZ
AT4G01120	ATBZIP54|GBF2	bZIP	MIR156h	AT1G32700		PLATZ
AT4G34000	ABF3|AtABF3|DPBF5	bZIP	MIR156h	AT1G32700		PLATZ
AT5G56860	GATA21|GNC	C2C2-GATA	MIR156h	AT1G32700		PLATZ
AT3G48430	JMJ12|REF6	C2H2	MIR156h	AT1G32700		PLATZ
AT5G04340	C2H2|CZF2|ZAT6	C2H2	MIR156h	AT1G32700		PLATZ
AT1G56170	ATHAP5B|HAP5B|NF-YC2	CCAAT	MIR156h	AT1G32700		PLATZ
AT2G01570	RGA|RGA1	GRAS	MIR156h	AT1G32700		PLATZ
AT2G17950	PGA6|WUS|WUS1	HB	MIR156h	AT1G32700		PLATZ
AT2G22430	ATHB6|HB6	HB	MIR156h	AT1G32700		PLATZ
AT2G46680	ATHB-7|ATHB7|HB-7	HB	MIR156h	AT1G32700		PLATZ
AT4G37790	HAT22	HB	MIR156h	AT1G32700		PLATZ
AT5G02030	BLH9|BLR|HB-6|LSN|PNY|RPL|VAN	HB	MIR156h	AT1G32700		PLATZ
AT5G16820	ATHSF3|ATHSFA1B|HSF3|HSFA1B	HSF	MIR156h	AT1G32700		PLATZ
AT5G43840	AT-HSFA6A|HSFA6A	HSF	MIR156h	AT1G32700		PLATZ
AT5G60910	AGL8|FUL	MADS	MIR156h	AT1G32700		PLATZ
AT1G22640	ATMYB3|MYB3	MYB	MIR156h	AT1G32700		PLATZ
AT5G04760		MYB	MIR156h	AT1G32700		PLATZ
AT5G67300	ATMYB44|ATMYBR1|MYB44|MYBR1	MYB	MIR156h	AT1G32700		PLATZ
AT1G49950	ATTRB1|TRB1	MYB-related	MIR156h	AT1G32700		PLATZ
AT1G77450	anac032|NAC032	NAC	MIR156h	AT1G32700		PLATZ
AT4G27410	ANAC072|RD26	NAC	MIR156h	AT1G32700		PLATZ
AT2G28290	CHR3|SYD	SNF2	MIR156h	AT1G32700		PLATZ
AT2G46020	ATBRM|BRM|CHA2|CHR2	SNF2	MIR156h	AT1G32700		PLATZ
AT3G15030	MEE35|TCP4	TCP	MIR156h	AT1G32700		PLATZ
AT4G14720	PPD2|TIFY4B	Tify	MIR156h	AT1G32700		PLATZ
AT3G11100		Trihelix	MIR156h	AT1G32700		PLATZ
AT4G31270		Trihelix	MIR156h	AT1G32700		PLATZ
AT5G04340	C2H2|CZF2|ZAT6	C2H2	MIR5021	AT1G33240	AT-GTL1|ATGTL1|GTL1	Trihelix
AT5G47640	NF-YB2	CCAAT	MIR5021	AT1G33240	AT-GTL1|ATGTL1|GTL1	Trihelix
AT2G46680	ATHB-7|ATHB7|HB-7	HB	MIR5021	AT1G33240	AT-GTL1|ATGTL1|GTL1	Trihelix
AT4G37790	HAT22	HB	MIR5021	AT1G33240	AT-GTL1|ATGTL1|GTL1	Trihelix
AT5G65310	ATHB-5|ATHB5|HB5	HB	MIR5021	AT1G33240	AT-GTL1|ATGTL1|GTL1	Trihelix
AT1G77300	ASHH2|CCR1|EFS|LAZ2|SDG8	SET	MIR5021	AT1G33240	AT-GTL1|ATGTL1|GTL1	Trihelix
AT2G28290	CHR3|SYD	SNF2	MIR5021	AT1G33240	AT-GTL1|ATGTL1|GTL1	Trihelix
AT3G16857	ARR1|RR1	ARR-B	MIR414	AT1G34190	anac017|NAC017	NAC
AT5G56860	GATA21|GNC	C2C2-GATA	MIR414	AT1G34190	anac017|NAC017	NAC
AT5G47640	NF-YB2	CCAAT	MIR414	AT1G34190	anac017|NAC017	NAC
AT2G46680	ATHB-7|ATHB7|HB-7	HB	MIR414	AT1G34190	anac017|NAC017	NAC
AT4G27410	ANAC072|RD26	NAC	MIR414	AT1G34190	anac017|NAC017	NAC
AT2G25180	ARR12|RR12	ARR-B	MIR414	AT1G49900		C2H2
AT3G16857	ARR1|RR1	ARR-B	MIR414	AT1G49900		C2H2
AT4G34000	ABF3|AtABF3|DPBF5	bZIP	MIR414	AT1G49900		C2H2
AT5G04340	C2H2|CZF2|ZAT6	C2H2	MIR414	AT1G49900		C2H2
AT5G67450	AZF1|ZF1	C2H2	MIR414	AT1G49900		C2H2
AT5G47640	NF-YB2	CCAAT	MIR414	AT1G49900		C2H2
AT2G22430	ATHB6|HB6	HB	MIR414	AT1G49900		C2H2
AT2G46680	ATHB-7|ATHB7|HB-7	HB	MIR414	AT1G49900		C2H2
AT4G37790	HAT22	HB	MIR414	AT1G49900		C2H2
AT5G65310	ATHB-5|ATHB5|HB5	HB	MIR414	AT1G49900		C2H2
AT5G04760		MYB	MIR414	AT1G49900		C2H2
AT5G67300	ATMYB44|ATMYBR1|MYB44|MYBR1	MYB	MIR414	AT1G49900		C2H2
AT1G77450	anac032|NAC032	NAC	MIR414	AT1G49900		C2H2
AT4G27410	ANAC072|RD26	NAC	MIR414	AT1G49900		C2H2
AT5G63790	ANAC102|NAC102	NAC	MIR414	AT1G49900		C2H2
AT4G02020	EZA1|SDG10|SWN	SET	MIR414	AT1G49900		C2H2
AT1G80840	ATWRKY40|WRKY40	WRKY	MIR414	AT1G49900		C2H2
AT2G38470	ATWRKY33|WRKY33	WRKY	MIR414	AT1G49900		C2H2
AT4G31800	ATWRKY18|WRKY18	WRKY	MIR414	AT1G49900		C2H2
AT5G04340	C2H2|CZF2|ZAT6	C2H2	MIR5021	AT1G49900		C2H2
AT5G47640	NF-YB2	CCAAT	MIR5021	AT1G49900		C2H2
AT2G46680	ATHB-7|ATHB7|HB-7	HB	MIR5021	AT1G49900		C2H2
AT4G37790	HAT22	HB	MIR5021	AT1G49900		C2H2
AT5G65310	ATHB-5|ATHB5|HB5	HB	MIR5021	AT1G49900		C2H2
AT2G28290	CHR3|SYD	SNF2	MIR5021	AT1G49900		C2H2
AT5G17430	BBM	AP2-EREBP	MIR165a	AT1G52150	ATHB-15|ATHB15|CNA|ICU4	HB
AT3G16857	ARR1|RR1	ARR-B	MIR165a	AT1G52150	ATHB-15|ATHB15|CNA|ICU4	HB
AT4G34000	ABF3|AtABF3|DPBF5	bZIP	MIR165a	AT1G52150	ATHB-15|ATHB15|CNA|ICU4	HB
AT5G11260	HY5|TED	bZIP	MIR165a	AT1G52150	ATHB-15|ATHB15|CNA|ICU4	HB
AT5G04340	C2H2|CZF2|ZAT6	C2H2	MIR165a	AT1G52150	ATHB-15|ATHB15|CNA|ICU4	HB
AT5G47640	NF-YB2	CCAAT	MIR165a	AT1G52150	ATHB-15|ATHB15|CNA|ICU4	HB
AT4G37790	HAT22	HB	MIR165a	AT1G52150	ATHB-15|ATHB15|CNA|ICU4	HB
AT5G02030	BLH9|BLR|HB-6|LSN|PNY|RPL|VAN	HB	MIR165a	AT1G52150	ATHB-15|ATHB15|CNA|ICU4	HB
AT5G65310	ATHB-5|ATHB5|HB5	HB	MIR165a	AT1G52150	ATHB-15|ATHB15|CNA|ICU4	HB
AT1G24260	AGL9|SEP3	MADS	MIR165a	AT1G52150	ATHB-15|ATHB15|CNA|ICU4	HB
AT5G60910	AGL8|FUL	MADS	MIR165a	AT1G52150	ATHB-15|ATHB15|CNA|ICU4	HB
AT1G22640	ATMYB3|MYB3	MYB	MIR165a	AT1G52150	ATHB-15|ATHB15|CNA|ICU4	HB
AT5G04760		MYB	MIR165a	AT1G52150	ATHB-15|ATHB15|CNA|ICU4	HB
AT5G67300	ATMYB44|ATMYBR1|MYB44|MYBR1	MYB	MIR165a	AT1G52150	ATHB-15|ATHB15|CNA|ICU4	HB
AT4G02020	EZA1|SDG10|SWN	SET	MIR165a	AT1G52150	ATHB-15|ATHB15|CNA|ICU4	HB
AT4G31800	ATWRKY18|WRKY18	WRKY	MIR165a	AT1G52150	ATHB-15|ATHB15|CNA|ICU4	HB
AT5G17430	BBM	AP2-EREBP	MIR165b	AT1G52150	ATHB-15|ATHB15|CNA|ICU4	HB
AT5G04340	C2H2|CZF2|ZAT6	C2H2	MIR165b	AT1G52150	ATHB-15|ATHB15|CNA|ICU4	HB
AT5G47640	NF-YB2	CCAAT	MIR165b	AT1G52150	ATHB-15|ATHB15|CNA|ICU4	HB
AT5G18960	FRS12	FAR1	MIR165b	AT1G52150	ATHB-15|ATHB15|CNA|ICU4	HB
AT4G37790	HAT22	HB	MIR165b	AT1G52150	ATHB-15|ATHB15|CNA|ICU4	HB
AT5G02030	BLH9|BLR|HB-6|LSN|PNY|RPL|VAN	HB	MIR165b	AT1G52150	ATHB-15|ATHB15|CNA|ICU4	HB
AT5G65310	ATHB-5|ATHB5|HB5	HB	MIR165b	AT1G52150	ATHB-15|ATHB15|CNA|ICU4	HB
AT1G24260	AGL9|SEP3	MADS	MIR165b	AT1G52150	ATHB-15|ATHB15|CNA|ICU4	HB
AT5G60910	AGL8|FUL	MADS	MIR165b	AT1G52150	ATHB-15|ATHB15|CNA|ICU4	HB
AT1G22640	ATMYB3|MYB3	MYB	MIR165b	AT1G52150	ATHB-15|ATHB15|CNA|ICU4	HB
AT5G04760		MYB	MIR165b	AT1G52150	ATHB-15|ATHB15|CNA|ICU4	HB
AT4G02020	EZA1|SDG10|SWN	SET	MIR165b	AT1G52150	ATHB-15|ATHB15|CNA|ICU4	HB
AT5G04940	SUVH1	SET	MIR165b	AT1G52150	ATHB-15|ATHB15|CNA|ICU4	HB
AT4G14720	PPD2|TIFY4B	Tify	MIR165b	AT1G52150	ATHB-15|ATHB15|CNA|ICU4	HB
AT4G31800	ATWRKY18|WRKY18	WRKY	MIR165b	AT1G52150	ATHB-15|ATHB15|CNA|ICU4	HB
AT5G17430	BBM	AP2-EREBP	MIR166a	AT1G52150	ATHB-15|ATHB15|CNA|ICU4	HB
AT3G16857	ARR1|RR1	ARR-B	MIR166a	AT1G52150	ATHB-15|ATHB15|CNA|ICU4	HB
AT1G32640	ATMYC2|JAI1|JIN1|MYC2|RD22BP1|ZBF1	bHLH	MIR166a	AT1G52150	ATHB-15|ATHB15|CNA|ICU4	HB
AT5G46760	MYC3	bHLH	MIR166a	AT1G52150	ATHB-15|ATHB15|CNA|ICU4	HB
AT5G67060	HEC1	bHLH	MIR166a	AT1G52150	ATHB-15|ATHB15|CNA|ICU4	HB
AT4G34000	ABF3|AtABF3|DPBF5	bZIP	MIR166a	AT1G52150	ATHB-15|ATHB15|CNA|ICU4	HB
AT5G11260	HY5|TED	bZIP	MIR166a	AT1G52150	ATHB-15|ATHB15|CNA|ICU4	HB
AT5G04340	C2H2|CZF2|ZAT6	C2H2	MIR166a	AT1G52150	ATHB-15|ATHB15|CNA|ICU4	HB
AT5G47640	NF-YB2	CCAAT	MIR166a	AT1G52150	ATHB-15|ATHB15|CNA|ICU4	HB
AT5G18960	FRS12	FAR1	MIR166a	AT1G52150	ATHB-15|ATHB15|CNA|ICU4	HB
AT2G17950	PGA6|WUS|WUS1	HB	MIR166a	AT1G52150	ATHB-15|ATHB15|CNA|ICU4	HB
AT2G22430	ATHB6|HB6	HB	MIR166a	AT1G52150	ATHB-15|ATHB15|CNA|ICU4	HB
AT2G46680	ATHB-7|ATHB7|HB-7	HB	MIR166a	AT1G52150	ATHB-15|ATHB15|CNA|ICU4	HB
AT4G37790	HAT22	HB	MIR166a	AT1G52150	ATHB-15|ATHB15|CNA|ICU4	HB
AT5G60690	IFL|IFL1|REV	HB	MIR166a	AT1G52150	ATHB-15|ATHB15|CNA|ICU4	HB
AT5G65310	ATHB-5|ATHB5|HB5	HB	MIR166a	AT1G52150	ATHB-15|ATHB15|CNA|ICU4	HB
AT5G61850	LFY|LFY3	LFY	MIR166a	AT1G52150	ATHB-15|ATHB15|CNA|ICU4	HB
AT1G24260	AGL9|SEP3	MADS	MIR166a	AT1G52150	ATHB-15|ATHB15|CNA|ICU4	HB
AT5G60910	AGL8|FUL	MADS	MIR166a	AT1G52150	ATHB-15|ATHB15|CNA|ICU4	HB
AT1G22640	ATMYB3|MYB3	MYB	MIR166a	AT1G52150	ATHB-15|ATHB15|CNA|ICU4	HB
AT5G04760		MYB	MIR166a	AT1G52150	ATHB-15|ATHB15|CNA|ICU4	HB
AT5G67300	ATMYB44|ATMYBR1|MYB44|MYBR1	MYB	MIR166a	AT1G52150	ATHB-15|ATHB15|CNA|ICU4	HB
AT1G77450	anac032|NAC032	NAC	MIR166a	AT1G52150	ATHB-15|ATHB15|CNA|ICU4	HB
AT4G27410	ANAC072|RD26	NAC	MIR166a	AT1G52150	ATHB-15|ATHB15|CNA|ICU4	HB
AT5G63790	ANAC102|NAC102	NAC	MIR166a	AT1G52150	ATHB-15|ATHB15|CNA|ICU4	HB
AT4G02020	EZA1|SDG10|SWN	SET	MIR166a	AT1G52150	ATHB-15|ATHB15|CNA|ICU4	HB
AT3G10390	FLD	SWI/SNF-SWI3	MIR166a	AT1G52150	ATHB-15|ATHB15|CNA|ICU4	HB
AT4G14720	PPD2|TIFY4B	Tify	MIR166a	AT1G52150	ATHB-15|ATHB15|CNA|ICU4	HB
AT4G31800	ATWRKY18|WRKY18	WRKY	MIR166a	AT1G52150	ATHB-15|ATHB15|CNA|ICU4	HB
AT5G17430	BBM	AP2-EREBP	MIR166b	AT1G52150	ATHB-15|ATHB15|CNA|ICU4	HB
AT3G16857	ARR1|RR1	ARR-B	MIR166b	AT1G52150	ATHB-15|ATHB15|CNA|ICU4	HB
AT5G67060	HEC1	bHLH	MIR166b	AT1G52150	ATHB-15|ATHB15|CNA|ICU4	HB
AT4G34000	ABF3|AtABF3|DPBF5	bZIP	MIR166b	AT1G52150	ATHB-15|ATHB15|CNA|ICU4	HB
AT5G11260	HY5|TED	bZIP	MIR166b	AT1G52150	ATHB-15|ATHB15|CNA|ICU4	HB
AT5G04340	C2H2|CZF2|ZAT6	C2H2	MIR166b	AT1G52150	ATHB-15|ATHB15|CNA|ICU4	HB
AT5G47640	NF-YB2	CCAAT	MIR166b	AT1G52150	ATHB-15|ATHB15|CNA|ICU4	HB
AT4G37790	HAT22	HB	MIR166b	AT1G52150	ATHB-15|ATHB15|CNA|ICU4	HB
AT5G02030	BLH9|BLR|HB-6|LSN|PNY|RPL|VAN	HB	MIR166b	AT1G52150	ATHB-15|ATHB15|CNA|ICU4	HB
AT5G65310	ATHB-5|ATHB5|HB5	HB	MIR166b	AT1G52150	ATHB-15|ATHB15|CNA|ICU4	HB
AT3G58190	ASL16|LBD29	LBD	MIR166b	AT1G52150	ATHB-15|ATHB15|CNA|ICU4	HB
AT1G24260	AGL9|SEP3	MADS	MIR166b	AT1G52150	ATHB-15|ATHB15|CNA|ICU4	HB
AT5G60910	AGL8|FUL	MADS	MIR166b	AT1G52150	ATHB-15|ATHB15|CNA|ICU4	HB
AT5G04760		MYB	MIR166b	AT1G52150	ATHB-15|ATHB15|CNA|ICU4	HB
AT4G27410	ANAC072|RD26	NAC	MIR166b	AT1G52150	ATHB-15|ATHB15|CNA|ICU4	HB
AT4G02020	EZA1|SDG10|SWN	SET	MIR166b	AT1G52150	ATHB-15|ATHB15|CNA|ICU4	HB
AT3G10390	FLD	SWI/SNF-SWI3	MIR166b	AT1G52150	ATHB-15|ATHB15|CNA|ICU4	HB
AT4G31800	ATWRKY18|WRKY18	WRKY	MIR166b	AT1G52150	ATHB-15|ATHB15|CNA|ICU4	HB
AT5G17430	BBM	AP2-EREBP	MIR166c	AT1G52150	ATHB-15|ATHB15|CNA|ICU4	HB
AT3G16857	ARR1|RR1	ARR-B	MIR166c	AT1G52150	ATHB-15|ATHB15|CNA|ICU4	HB
AT5G67060	HEC1	bHLH	MIR166c	AT1G52150	ATHB-15|ATHB15|CNA|ICU4	HB
AT4G34000	ABF3|AtABF3|DPBF5	bZIP	MIR166c	AT1G52150	ATHB-15|ATHB15|CNA|ICU4	HB
AT5G04340	C2H2|CZF2|ZAT6	C2H2	MIR166c	AT1G52150	ATHB-15|ATHB15|CNA|ICU4	HB
AT5G18960	FRS12	FAR1	MIR166c	AT1G52150	ATHB-15|ATHB15|CNA|ICU4	HB
AT2G22430	ATHB6|HB6	HB	MIR166c	AT1G52150	ATHB-15|ATHB15|CNA|ICU4	HB
AT2G46680	ATHB-7|ATHB7|HB-7	HB	MIR166c	AT1G52150	ATHB-15|ATHB15|CNA|ICU4	HB
AT4G37790	HAT22	HB	MIR166c	AT1G52150	ATHB-15|ATHB15|CNA|ICU4	HB
AT5G02030	BLH9|BLR|HB-6|LSN|PNY|RPL|VAN	HB	MIR166c	AT1G52150	ATHB-15|ATHB15|CNA|ICU4	HB
AT5G65310	ATHB-5|ATHB5|HB5	HB	MIR166c	AT1G52150	ATHB-15|ATHB15|CNA|ICU4	HB
AT1G24260	AGL9|SEP3	MADS	MIR166c	AT1G52150	ATHB-15|ATHB15|CNA|ICU4	HB
AT5G60910	AGL8|FUL	MADS	MIR166c	AT1G52150	ATHB-15|ATHB15|CNA|ICU4	HB
AT1G22640	ATMYB3|MYB3	MYB	MIR166c	AT1G52150	ATHB-15|ATHB15|CNA|ICU4	HB
AT5G04760		MYB	MIR166c	AT1G52150	ATHB-15|ATHB15|CNA|ICU4	HB
AT5G67300	ATMYB44|ATMYBR1|MYB44|MYBR1	MYB	MIR166c	AT1G52150	ATHB-15|ATHB15|CNA|ICU4	HB
AT4G27410	ANAC072|RD26	NAC	MIR166c	AT1G52150	ATHB-15|ATHB15|CNA|ICU4	HB
AT4G31800	ATWRKY18|WRKY18	WRKY	MIR166c	AT1G52150	ATHB-15|ATHB15|CNA|ICU4	HB
AT5G17430	BBM	AP2-EREBP	MIR166d	AT1G52150	ATHB-15|ATHB15|CNA|ICU4	HB
AT3G16857	ARR1|RR1	ARR-B	MIR166d	AT1G52150	ATHB-15|ATHB15|CNA|ICU4	HB
AT5G67060	HEC1	bHLH	MIR166d	AT1G52150	ATHB-15|ATHB15|CNA|ICU4	HB
AT4G34000	ABF3|AtABF3|DPBF5	bZIP	MIR166d	AT1G52150	ATHB-15|ATHB15|CNA|ICU4	HB
AT5G04340	C2H2|CZF2|ZAT6	C2H2	MIR166d	AT1G52150	ATHB-15|ATHB15|CNA|ICU4	HB
AT5G18960	FRS12	FAR1	MIR166d	AT1G52150	ATHB-15|ATHB15|CNA|ICU4	HB
AT2G22430	ATHB6|HB6	HB	MIR166d	AT1G52150	ATHB-15|ATHB15|CNA|ICU4	HB
AT2G46680	ATHB-7|ATHB7|HB-7	HB	MIR166d	AT1G52150	ATHB-15|ATHB15|CNA|ICU4	HB
AT4G37790	HAT22	HB	MIR166d	AT1G52150	ATHB-15|ATHB15|CNA|ICU4	HB
AT5G02030	BLH9|BLR|HB-6|LSN|PNY|RPL|VAN	HB	MIR166d	AT1G52150	ATHB-15|ATHB15|CNA|ICU4	HB
AT5G65310	ATHB-5|ATHB5|HB5	HB	MIR166d	AT1G52150	ATHB-15|ATHB15|CNA|ICU4	HB
AT1G24260	AGL9|SEP3	MADS	MIR166d	AT1G52150	ATHB-15|ATHB15|CNA|ICU4	HB
AT5G60910	AGL8|FUL	MADS	MIR166d	AT1G52150	ATHB-15|ATHB15|CNA|ICU4	HB
AT1G22640	ATMYB3|MYB3	MYB	MIR166d	AT1G52150	ATHB-15|ATHB15|CNA|ICU4	HB
AT5G04760		MYB	MIR166d	AT1G52150	ATHB-15|ATHB15|CNA|ICU4	HB
AT5G67300	ATMYB44|ATMYBR1|MYB44|MYBR1	MYB	MIR166d	AT1G52150	ATHB-15|ATHB15|CNA|ICU4	HB
AT4G27410	ANAC072|RD26	NAC	MIR166d	AT1G52150	ATHB-15|ATHB15|CNA|ICU4	HB
AT4G31800	ATWRKY18|WRKY18	WRKY	MIR166d	AT1G52150	ATHB-15|ATHB15|CNA|ICU4	HB
AT3G16857	ARR1|RR1	ARR-B	MIR166e	AT1G52150	ATHB-15|ATHB15|CNA|ICU4	HB
AT5G67060	HEC1	bHLH	MIR166e	AT1G52150	ATHB-15|ATHB15|CNA|ICU4	HB
AT4G34000	ABF3|AtABF3|DPBF5	bZIP	MIR166e	AT1G52150	ATHB-15|ATHB15|CNA|ICU4	HB
AT5G04340	C2H2|CZF2|ZAT6	C2H2	MIR166e	AT1G52150	ATHB-15|ATHB15|CNA|ICU4	HB
AT5G47640	NF-YB2	CCAAT	MIR166e	AT1G52150	ATHB-15|ATHB15|CNA|ICU4	HB
AT5G18960	FRS12	FAR1	MIR166e	AT1G52150	ATHB-15|ATHB15|CNA|ICU4	HB
AT2G17950	PGA6|WUS|WUS1	HB	MIR166e	AT1G52150	ATHB-15|ATHB15|CNA|ICU4	HB
AT2G22430	ATHB6|HB6	HB	MIR166e	AT1G52150	ATHB-15|ATHB15|CNA|ICU4	HB
AT2G46680	ATHB-7|ATHB7|HB-7	HB	MIR166e	AT1G52150	ATHB-15|ATHB15|CNA|ICU4	HB
AT4G37790	HAT22	HB	MIR166e	AT1G52150	ATHB-15|ATHB15|CNA|ICU4	HB
AT5G60690	IFL|IFL1|REV	HB	MIR166e	AT1G52150	ATHB-15|ATHB15|CNA|ICU4	HB
AT5G65310	ATHB-5|ATHB5|HB5	HB	MIR166e	AT1G52150	ATHB-15|ATHB15|CNA|ICU4	HB
AT1G24260	AGL9|SEP3	MADS	MIR166e	AT1G52150	ATHB-15|ATHB15|CNA|ICU4	HB
AT1G22640	ATMYB3|MYB3	MYB	MIR166e	AT1G52150	ATHB-15|ATHB15|CNA|ICU4	HB
AT5G04760		MYB	MIR166e	AT1G52150	ATHB-15|ATHB15|CNA|ICU4	HB
AT5G67300	ATMYB44|ATMYBR1|MYB44|MYBR1	MYB	MIR166e	AT1G52150	ATHB-15|ATHB15|CNA|ICU4	HB
AT4G02020	EZA1|SDG10|SWN	SET	MIR166e	AT1G52150	ATHB-15|ATHB15|CNA|ICU4	HB
AT4G31800	ATWRKY18|WRKY18	WRKY	MIR166e	AT1G52150	ATHB-15|ATHB15|CNA|ICU4	HB
AT4G14720	PPD2|TIFY4B	Tify	MIR166f	AT1G52150	ATHB-15|ATHB15|CNA|ICU4	HB
AT5G17430	BBM	AP2-EREBP	MIR166g	AT1G52150	ATHB-15|ATHB15|CNA|ICU4	HB
AT3G16857	ARR1|RR1	ARR-B	MIR166g	AT1G52150	ATHB-15|ATHB15|CNA|ICU4	HB
AT4G34000	ABF3|AtABF3|DPBF5	bZIP	MIR166g	AT1G52150	ATHB-15|ATHB15|CNA|ICU4	HB
AT5G11260	HY5|TED	bZIP	MIR166g	AT1G52150	ATHB-15|ATHB15|CNA|ICU4	HB
AT5G04340	C2H2|CZF2|ZAT6	C2H2	MIR166g	AT1G52150	ATHB-15|ATHB15|CNA|ICU4	HB
AT5G47640	NF-YB2	CCAAT	MIR166g	AT1G52150	ATHB-15|ATHB15|CNA|ICU4	HB
AT2G46680	ATHB-7|ATHB7|HB-7	HB	MIR166g	AT1G52150	ATHB-15|ATHB15|CNA|ICU4	HB
AT4G37790	HAT22	HB	MIR166g	AT1G52150	ATHB-15|ATHB15|CNA|ICU4	HB
AT5G02030	BLH9|BLR|HB-6|LSN|PNY|RPL|VAN	HB	MIR166g	AT1G52150	ATHB-15|ATHB15|CNA|ICU4	HB
AT5G65310	ATHB-5|ATHB5|HB5	HB	MIR166g	AT1G52150	ATHB-15|ATHB15|CNA|ICU4	HB
AT1G24260	AGL9|SEP3	MADS	MIR166g	AT1G52150	ATHB-15|ATHB15|CNA|ICU4	HB
AT5G60910	AGL8|FUL	MADS	MIR166g	AT1G52150	ATHB-15|ATHB15|CNA|ICU4	HB
AT5G04760		MYB	MIR166g	AT1G52150	ATHB-15|ATHB15|CNA|ICU4	HB
AT5G67300	ATMYB44|ATMYBR1|MYB44|MYBR1	MYB	MIR166g	AT1G52150	ATHB-15|ATHB15|CNA|ICU4	HB
AT4G27410	ANAC072|RD26	NAC	MIR166g	AT1G52150	ATHB-15|ATHB15|CNA|ICU4	HB
AT5G63790	ANAC102|NAC102	NAC	MIR166g	AT1G52150	ATHB-15|ATHB15|CNA|ICU4	HB
AT4G02020	EZA1|SDG10|SWN	SET	MIR166g	AT1G52150	ATHB-15|ATHB15|CNA|ICU4	HB
AT4G31800	ATWRKY18|WRKY18	WRKY	MIR166g	AT1G52150	ATHB-15|ATHB15|CNA|ICU4	HB
AT5G17430	BBM	AP2-EREBP	MIR319a	AT1G53230	TCP3	TCP
AT3G16857	ARR1|RR1	ARR-B	MIR319a	AT1G53230	TCP3	TCP
AT2G01930	ATBPC1|BBR|BPC1	BBR-BPC	MIR319a	AT1G53230	TCP3	TCP
AT2G43010	AtPIF4|PIF4|SRL2	bHLH	MIR319a	AT1G53230	TCP3	TCP
AT4G34000	ABF3|AtABF3|DPBF5	bZIP	MIR319a	AT1G53230	TCP3	TCP
AT5G47640	NF-YB2	CCAAT	MIR319a	AT1G53230	TCP3	TCP
AT2G46680	ATHB-7|ATHB7|HB-7	HB	MIR319a	AT1G53230	TCP3	TCP
AT4G37790	HAT22	HB	MIR319a	AT1G53230	TCP3	TCP
AT5G02030	BLH9|BLR|HB-6|LSN|PNY|RPL|VAN	HB	MIR319a	AT1G53230	TCP3	TCP
AT5G65310	ATHB-5|ATHB5|HB5	HB	MIR319a	AT1G53230	TCP3	TCP
AT5G61850	LFY|LFY3	LFY	MIR319a	AT1G53230	TCP3	TCP
AT1G24260	AGL9|SEP3	MADS	MIR319a	AT1G53230	TCP3	TCP
AT5G60910	AGL8|FUL	MADS	MIR319a	AT1G53230	TCP3	TCP
AT5G67300	ATMYB44|ATMYBR1|MYB44|MYBR1	MYB	MIR319a	AT1G53230	TCP3	TCP
AT2G28290	CHR3|SYD	SNF2	MIR319a	AT1G53230	TCP3	TCP
AT5G17430	BBM	AP2-EREBP	MIR319b	AT1G53230	TCP3	TCP
AT2G01760	ARR14|RR14	ARR-B	MIR319b	AT1G53230	TCP3	TCP
AT3G16857	ARR1|RR1	ARR-B	MIR319b	AT1G53230	TCP3	TCP
AT2G46270	GBF3	bZIP	MIR319b	AT1G53230	TCP3	TCP
AT4G01120	ATBZIP54|GBF2	bZIP	MIR319b	AT1G53230	TCP3	TCP
AT5G56860	GATA21|GNC	C2C2-GATA	MIR319b	AT1G53230	TCP3	TCP
AT5G02030	BLH9|BLR|HB-6|LSN|PNY|RPL|VAN	HB	MIR319b	AT1G53230	TCP3	TCP
AT1G24260	AGL9|SEP3	MADS	MIR319b	AT1G53230	TCP3	TCP
AT5G60910	AGL8|FUL	MADS	MIR319b	AT1G53230	TCP3	TCP
AT5G17430	BBM	AP2-EREBP	MIR319c	AT1G53230	TCP3	TCP
AT2G46270	GBF3	bZIP	MIR319c	AT1G53230	TCP3	TCP
AT4G01120	ATBZIP54|GBF2	bZIP	MIR319c	AT1G53230	TCP3	TCP
AT4G34000	ABF3|AtABF3|DPBF5	bZIP	MIR319c	AT1G53230	TCP3	TCP
AT5G56860	GATA21|GNC	C2C2-GATA	MIR319c	AT1G53230	TCP3	TCP
AT5G04340	C2H2|CZF2|ZAT6	C2H2	MIR319c	AT1G53230	TCP3	TCP
AT5G47640	NF-YB2	CCAAT	MIR319c	AT1G53230	TCP3	TCP
AT2G46680	ATHB-7|ATHB7|HB-7	HB	MIR319c	AT1G53230	TCP3	TCP
AT4G37790	HAT22	HB	MIR319c	AT1G53230	TCP3	TCP
AT5G65310	ATHB-5|ATHB5|HB5	HB	MIR319c	AT1G53230	TCP3	TCP
AT1G24260	AGL9|SEP3	MADS	MIR319c	AT1G53230	TCP3	TCP
AT5G60910	AGL8|FUL	MADS	MIR319c	AT1G53230	TCP3	TCP
AT1G22640	ATMYB3|MYB3	MYB	MIR319c	AT1G53230	TCP3	TCP
AT5G04760		MYB	MIR319c	AT1G53230	TCP3	TCP
AT5G04340	C2H2|CZF2|ZAT6	C2H2	MIR5021	AT1G53230	TCP3	TCP
AT5G47640	NF-YB2	CCAAT	MIR5021	AT1G53230	TCP3	TCP
AT2G46680	ATHB-7|ATHB7|HB-7	HB	MIR5021	AT1G53230	TCP3	TCP
AT4G37790	HAT22	HB	MIR5021	AT1G53230	TCP3	TCP
AT5G65310	ATHB-5|ATHB5|HB5	HB	MIR5021	AT1G53230	TCP3	TCP
AT1G77300	ASHH2|CCR1|EFS|LAZ2|SDG8	SET	MIR5021	AT1G53230	TCP3	TCP
AT2G28290	CHR3|SYD	SNF2	MIR5021	AT1G53230	TCP3	TCP
AT5G17430	BBM	AP2-EREBP	MIR5658	AT1G53230	TCP3	TCP
AT2G01760	ARR14|RR14	ARR-B	MIR5658	AT1G53230	TCP3	TCP
AT3G16857	ARR1|RR1	ARR-B	MIR5658	AT1G53230	TCP3	TCP
AT4G31920	ARR10|RR10	ARR-B	MIR5658	AT1G53230	TCP3	TCP
AT2G43010	AtPIF4|PIF4|SRL2	bHLH	MIR5658	AT1G53230	TCP3	TCP
AT5G53210	SPCH	bHLH	MIR5658	AT1G53230	TCP3	TCP
AT5G67060	HEC1	bHLH	MIR5658	AT1G53230	TCP3	TCP
AT2G46270	GBF3	bZIP	MIR5658	AT1G53230	TCP3	TCP
AT4G01120	ATBZIP54|GBF2	bZIP	MIR5658	AT1G53230	TCP3	TCP
AT4G34000	ABF3|AtABF3|DPBF5	bZIP	MIR5658	AT1G53230	TCP3	TCP
AT5G56860	GATA21|GNC	C2C2-GATA	MIR5658	AT1G53230	TCP3	TCP
AT3G48430	JMJ12|REF6	C2H2	MIR5658	AT1G53230	TCP3	TCP
AT4G35610		C2H2	MIR5658	AT1G53230	TCP3	TCP
AT5G04340	C2H2|CZF2|ZAT6	C2H2	MIR5658	AT1G53230	TCP3	TCP
AT5G47640	NF-YB2	CCAAT	MIR5658	AT1G53230	TCP3	TCP
AT2G36010	ATE2FA|E2F3	E2F-DP	MIR5658	AT1G53230	TCP3	TCP
AT2G17950	PGA6|WUS|WUS1	HB	MIR5658	AT1G53230	TCP3	TCP
AT2G46680	ATHB-7|ATHB7|HB-7	HB	MIR5658	AT1G53230	TCP3	TCP
AT4G37790	HAT22	HB	MIR5658	AT1G53230	TCP3	TCP
AT5G02030	BLH9|BLR|HB-6|LSN|PNY|RPL|VAN	HB	MIR5658	AT1G53230	TCP3	TCP
AT5G65310	ATHB-5|ATHB5|HB5	HB	MIR5658	AT1G53230	TCP3	TCP
AT5G16820	ATHSF3|ATHSFA1B|HSF3|HSFA1B	HSF	MIR5658	AT1G53230	TCP3	TCP
AT5G61850	LFY|LFY3	LFY	MIR5658	AT1G53230	TCP3	TCP
AT1G24260	AGL9|SEP3	MADS	MIR5658	AT1G53230	TCP3	TCP
AT5G60910	AGL8|FUL	MADS	MIR5658	AT1G53230	TCP3	TCP
AT1G22640	ATMYB3|MYB3	MYB	MIR5658	AT1G53230	TCP3	TCP
AT5G04760		MYB	MIR5658	AT1G53230	TCP3	TCP
AT5G67300	ATMYB44|ATMYBR1|MYB44|MYBR1	MYB	MIR5658	AT1G53230	TCP3	TCP
AT1G77450	anac032|NAC032	NAC	MIR5658	AT1G53230	TCP3	TCP
AT4G27410	ANAC072|RD26	NAC	MIR5658	AT1G53230	TCP3	TCP
AT5G63790	ANAC102|NAC102	NAC	MIR5658	AT1G53230	TCP3	TCP
AT1G77300	ASHH2|CCR1|EFS|LAZ2|SDG8	SET	MIR5658	AT1G53230	TCP3	TCP
AT2G28290	CHR3|SYD	SNF2	MIR5658	AT1G53230	TCP3	TCP
AT2G46020	ATBRM|BRM|CHA2|CHR2	SNF2	MIR5658	AT1G53230	TCP3	TCP
AT3G10390	FLD	SWI/SNF-SWI3	MIR5658	AT1G53230	TCP3	TCP
AT3G11100		Trihelix	MIR5658	AT1G53230	TCP3	TCP
AT1G80840	ATWRKY40|WRKY40	WRKY	MIR5658	AT1G53230	TCP3	TCP
AT2G38470	ATWRKY33|WRKY33	WRKY	MIR5658	AT1G53230	TCP3	TCP
AT4G31800	ATWRKY18|WRKY18	WRKY	MIR5658	AT1G53230	TCP3	TCP
AT3G16857	ARR1|RR1	ARR-B	MIR158a	AT1G64100		NAC
AT5G53210	SPCH	bHLH	MIR158a	AT1G64100		NAC
AT2G46270	GBF3	bZIP	MIR158a	AT1G64100		NAC
AT3G48430	JMJ12|REF6	C2H2	MIR158a	AT1G64100		NAC
AT5G47640	NF-YB2	CCAAT	MIR158a	AT1G64100		NAC
AT2G46680	ATHB-7|ATHB7|HB-7	HB	MIR158a	AT1G64100		NAC
AT4G37790	HAT22	HB	MIR158a	AT1G64100		NAC
AT5G65310	ATHB-5|ATHB5|HB5	HB	MIR158a	AT1G64100		NAC
[truncated: 11,633 more rows]
