# Supplementary material for: ChIP-Hub provides an integrative platform for exploring plant regulome
Source: Nat Commun. 2022 Jun 14;13:3413. doi: 10.1038/s41467-022-30770-1 (PMC9197862; doi:10.1038/s41467-022-30770-1)
Supplement: Supplementary file 7 — Supplementary Data 4 [file 41467_2022_30770_MOESM7_ESM.xlsx]

## Sheet: Supplementary Data 4
Supplementary Data 4: Open chromatin datasets used for enhancer prediction.
Sample ID	Tissue	Project ID	Pubmed ID	NSC	RSC	QT	FRIP	SPOT
SRX2000803	﻿root	SRP080945	27903897	1.19422	0	NA	0.39196	0.5905
SRX2000804	root	SRP080945	27903897	1.33079	3.41262	2	0.38251	0.6
SRX5036313	root	SRP169954	30598689	1.19097	1.65802	2	0.19454	0.4108
SRX5036315	root	SRP169954	30598689	1.19081	1.88492	2	0.21706	0.4396
SRX5036314	root	SRP169954	30598689	1.32722	2.76778	2	0.31109	0.5243
SRX3348146	root	SRP120499	30420712	1.28982	2.11343	2	0.35492	0.5532
SRX3348141	root	SRP120499	30420712	1.31322	1.17008	1	0.37179	0.5108
SRX3348142	root	SRP120499	30420712	1.24328	1.2465	1	0.32938	0.4827
SRX3348147	root	SRP120499	30420712	1.48055	1.35433	1	0.51332	0.632
SRX3348150	root	SRP120499	30420712	1.31218	1.61073	2	0.41618	0.6023
SRX3348152	root	SRP120499	30420712	1.29229	2.70188	2	0.3887	0.5872
SRX3348145	root	SRP120499	30420712	1.32036	2.34468	2	0.39017	0.5508
SRX3348149	root	SRP120499	30420712	1.33551	2.21486	2	0.42343	0.6111
SRX1096551	root	SRP034156	31798605	1.60554	1.70298	2	0.41544	0.6287
SRX391990	root	SRP034156	31798605	1.51501	1.50687	2	0.48094	0.5991
SRX3006646	root hair	SRP111984	29229750	1.71175	1.2549	1	0.37817	0.4764
SRX3006647	root hair	SRP111984	29229750	1.68698	1.23392	1	0.35373	0.5164
SRX1098137	root hair	SRP034156	31798605	1.24789	0.275941	-1	0.42554	0.5391
SRX1098138	root hair	SRP034156	31798605	1.70915	1.73281	2	0.45042	0.6307
SRX391992	root hair	SRP034156	31798605	1.81292	1.33651	1	0.50392	0.6234
SRX3006644	root non-hair	SRP111984	29229750	2.0128	1.28272	1	0.46342	0.563
SRX3006645	root non-hair	SRP111984	29229750	1.5845	1.26309	1	0.30845	0.4777
SRX391991	root non-hair	SRP034156	31798605	1.52372	1.27168	1	0.42149	0.5015
SRX1096548	root non-hair	SRP034156	31798605	1.70133	1.04267	1	0.52354	0.5682
SRX1096549	root non-hair	SRP034156	31798605	1.7328	1.10094	1	0.43849	0.5387
SRX1096550	root non-hair	SRP034156	31798605	1.6656	1.07315	1	0.43269	0.5466
SRX3348137	shoot	SRP120499	30420712	1.25764	1.27804	1	0.35853	0.5024
SRX3348139	shoot	SRP120499	30420712	1.33765	1.61325	2	0.44887	0.6113
SRX2000807	seedling	SRP080945	27903897	1.42672	4.06168	2	0.55674	0.6273
SRX2000799	seedling	SRP080945	27903897	1.40745	4.7684	2	0.54357	0.644
SRX2000801	seedling	SRP080945	27903897	1.32324	4.50857	2	0.43202	0.6473
SRX2000806	seedling	SRP080945	27903897	1.41441	2.14229	2	0.52457	0.6247
SRX3041699	seedling	SRP113667	29513366	1.46288	1.4099	1	0.52338	0.6207
SRX3041697	seedling	SRP113667	29513366	1.51657	1.38412	1	0.5252	0.6314
SRX3041698	seedling	SRP113667	29513366	1.55378	1.45571	1	0.54459	0.6325
SRX2000805	seedling	SRP080945	27903897	1.39113	11.1724	2	0.36183	0.5978
SRX2000808	seedling	SRP080945	27903897	1.20193	4.32578	2	0.32566	0.4622
SRX2000800	seedling	SRP080945	27903897	1.20389	0	NA	0.36177	0.5387
SRX2000802	seedling	SRP080945	27903897	1.19586	3.84926	2	0.30915	0.5792
SRX3041700	leaf	SRP113667	29513366	1.38781	1.30926	1	0.5091	0.6508
SRX3041701	leaf	SRP113667	29513366	1.57671	1.3194	1	0.53587	0.6644
SRX3041702	leaf	SRP113667	29513366	1.43007	1.33453	1	0.52216	0.6704
SRX391993	seed coat	SRP034156	31798605	1.46078	1.12237	1	0.46025	0.6171
SRX391994	seed coat	SRP034156	31798605	1.51022	1.2391	1	0.50753	0.6184
SRX1098135	seed coat	SRP034156	31798605	1.72608	1.08693	1	0.48936	0.657
SRX1098136	seed coat	SRP034156	31798605	1.51071	1.04586	1	0.46949	0.6382
SRX391995	seed coat	SRP034156	31798605	1.16024	0.651157	0	0.32171	0.5507
SRX1098134	seed coat	SRP034156	31798605	1.27766	0.609099	0	0.29014	0.5471
SRX3040869	seed	SRP113642	31798605	1.51389	1.24177	1	0.50939	0.6172
SRX3040867	seed	SRP113642	31798605	1.58485	1.31913	1	0.49082	0.6477
SRX3040868	seed	SRP113642	31798605	1.8782	1.35542	1	0.43263	0.6612
SRX3040866	seed	SRP113642	31798605	1.19848	1.09677	1	0.34211	0.5553
SRX3040870	seed	SRP113642	31798605	1.3964	1.29701	1	0.29524	0.5815
SRX277582	inflorescences	SRP022587	24581456	1.12732	1.01389	1	0.26791	0.4347
SRX277581	inflorescences	SRP022587	24581456	1.04033	0.408507	-1	0.18817	0.529
SRX277579	inflorescences	SRP022587	24581456	1.04611	0.359184	-1	0.2228	0.4435
SRX277580	inflorescences	SRP022587	24581456	1.12169	1.12698	1	0.1856	0.4805
SRX111007	flower	SRP009678	22773751	1.70684	0.899735	0	0.32581	0.3951
SRX111008	flower	SRP009678	22773751	2.02639	0.99524	0	0.35477	0.4107
SRX391996	flower	SRP034156	31798605	1.19596	0.690769	0	0.32247	0.4621
SRX391997	flower	SRP034156	31798605	1.35049	0.53617	0	0.28768	0.5321
SRX277583	control	SRP022587	24581456	1.06154	0.172467	-2	0.12258	0.2063
SRX3006648	control	SRP111984	29229750	1.31184	1.27381	1	0.08035	0.1666
SRX2000810	control	SRP080945	27903897	1.09796	1.19583	1	0.10593	0.2259
SRX2000809	control	SRP080945	27903897	1.08266	0.769052	0	0.09961	0.1917
