# Supplementary material for: ChIP-Hub provides an integrative platform for exploring plant regulome
Source: Nat Commun. 2022 Jun 14;13:3413. doi: 10.1038/s41467-022-30770-1 (PMC9197862; doi:10.1038/s41467-022-30770-1)
Supplement: Supplementary file 8 — Supplementary Data 5 [file 41467_2022_30770_MOESM8_ESM.xlsx]

## Sheet: Supplementary Data 5
Supplementary Data 5: Quantitative analysis of promoters and enhancers.
Chrom	Start	End	Category	JSD score	SRX2000803	SRX2000804	SRX5036313	SRX5036315	SRX5036314	SRX3348146	SRX3348141	SRX3348142	SRX3348147	SRX3348150	SRX3348152	SRX3348145	SRX3348149	SRX1096551	SRX391990	SRX3006646	SRX3006647	SRX1098137	SRX1098138	SRX391992	SRX3006644	SRX3006645	SRX391991	SRX1096548	SRX1096549	SRX1096550	SRX3348137	SRX3348139	SRX2000807	SRX2000799	SRX2000801	SRX2000806	SRX3041699	SRX3041697	SRX3041698	SRX2000805	SRX2000808	SRX2000800	SRX2000802	SRX3041700	SRX3041701	SRX3041702	SRX391993	SRX391994	SRX1098135
Chr1	1190	1993	enhancer	0.281692	310.938	238.58	250.932	259.383	206.531	293.907	224.988	290.802	250.148	351.722	355.728	345.179	319.364	641.099	435.617	219.914	200.204	438.58	694.025	566.84	318.537	265.84	913.716	534.611	618.889	319.099	189.247	240.321	184.679	194.704	115.716	220.494	194.031	261.728	237.877	125.037	124.765	182.136	237.79	205.84	214.852	194.975	293.173	293.519	243.13
Chr1	2197	3754	promoter	0.155654	1279.41	460.444	1353.84	1291.62	904.123	1476.16	975.981	1298.64	1341.78	1378.44	1105.01	1237.51	1133.32	1389.83	1585.83	726.086	800.568	1105.15	1316.39	1160.25	979.864	608.321	1582.72	1218.78	1408.78	1390.91	895.667	923.062	816.426	626.846	601.914	718.327	744.562	846.846	872.593	833.79	463.235	895.29	588.679	612.586	565.537	617.519	1145.52	1091.91	1186.47
Chr1	8031	9054	promoter	0.23356	336.852	243.84	493.957	543.253	306.407	507.543	440.605	380.654	501.463	454.71	456.426	465.852	341.975	720.543	650.222	417.296	425.562	832.086	645.401	667.469	644.037	423.877	492.16	607.272	544.914	515.568	459.994	522.272	305.63	250.593	228.735	433.537	465.852	538.84	456.426	464.173	208.778	297.506	205.383	448.63	504.802	492.593	937.765	1069.75	974.235
Chr1	10877	11591	enhancer	0.296482	40.642	58.5802	67.8519	93.0123	101.772	87.1852	85.1914	99.1173	110.377	101.562	119.691	122.296	85	238.704	158.84	45.4136	43.4938	76.1235	230.852	70.0494	62.8642	62.9259	119.333	114.765	88.9383	98.7654	142.185	141.556	45.1728	35.8148	52.0123	87.0864	50.0741	72.4691	51	149.901	49.7716	65.9568	99.9815	112.173	113.735	99.7407	108.969	110.123	173.278
Chr1	13348	14165	promoter	0.279795	309.938	189.889	294.481	222.963	161.259	296.407	208.716	239.136	259.877	280.753	288.58	309.025	202.599	524.025	455.901	143.068	118.358	260.167	401.222	290.914	224.395	132.049	432.407	387.062	324.136	304.728	397.031	485.605	202.444	146.358	175.327	216.074	318.506	290.914	276.778	283.284	173.173	316.259	385.556	426.191	504.802	494.642	260.321	268.84	288.043
Chr1	14652	15795	enhancer	0.241112	496.444	195.253	471.444	443.222	341.142	399.654	299.29	315.383	417.235	442.136	469.426	443.667	302.741	1364.49	1280.25	134.765	128.062	983.728	1134.77	1210.19	305.728	202.062	1191.14	1247.99	1131.15	885.926	305.704	290.432	224.179	142.321	133.963	240.383	190.642	223.309	230.901	176.938	190.556	244.16	184.716	208.969	207.679	263.827	664.29	557.815	630.333
Chr1	16423	16936	enhancer	0.284303	72.2469	26.8889	125.512	114.864	68.642	136.395	104.691	121.5	130.58	141.21	161.296	145.525	117.272	144.543	144.247	74.6173	70.284	76.1235	113.42	81.1111	108.235	65.3333	83.5864	98.4444	85.1728	72.0123	304.716	383.765	168.358	111.37	125.963	171.728	319.272	275.296	246.815	395.198	90.4938	129.099	125.716	499.568	506.204	458.512	424.815	395.099	422.34
Chr1	19366	19583	enhancer	0.301042	82.9753	69.5802	18.2716	44.8272	24.5617	63.858	72.7037	90.5062	105.667	104.407	76.7901	62.4568	69.642	190.327	207.84	43.358	45.6667	232.475	296.574	215.42	88.6914	53.3827	156.438	177.346	85.1728	136.765	71.284	100.173	72.4444	41.7284	48.4444	41.1728	63.2469	57.0988	67.9877	36.3951	33.8395	76.821	76.2716	34.7778	34.0679	44.4198	71.8765	76.6358	114.414
Chr1	19989	21816	enhancer	0.220865	1539.79	852.963	1295.51	1423.06	1103.52	1839.58	1474.93	1500.67	1769.73	1635.74	1358.47	1574.84	1474.72	1508.31	1745.55	1478.56	1604.6	2448.9	1419.2	1635.27	2202.78	1210.07	1376.4	1550.16	1672.88	1878.65	2194.67	2861.96	2116.6	1482.08	1411.26	1974.28	2153.67	2345.05	2195.26	2959.06	1320.41	2011.4	1555.9	2393.34	2207.91	2121.14	2320.64	2406.78	2143.77
Chr1	22400	23454	promoter	0.269564	407.34	108.173	406.16	323.21	297.111	350.395	279.809	321.383	345.568	355.235	388.809	334.049	346.827	506.37	550.278	227.63	236.963	394.296	370.42	371.383	236.383	168.71	438.654	398.728	404.012	463.617	337.278	433.29	296.469	260.506	273.994	322.222	283.914	280.975	316.802	309.907	190.556	387.296	224.988	208.969	274.111	315.136	708.111	565.451	842.284
Chr1	32838	34103	promoter	0.131985	787.593	562.975	918.969	926.741	975.765	776.198	663.679	758.833	796.951	780.543	813.79	774.148	683.667	1061.58	989.926	808.543	777.438	1298.47	977.969	974.037	1085.91	673.543	1036.09	1014.77	817.963	798.16	552.537	613.71	1335.4	973.759	944.5	847.586	856.309	996.074	964.42	1607.27	620.506	687.716	414.346	827.543	893.815	874.605	1259.32	1262.32	1448.74
Chr1	37610	38737	promoter	0.19461	1306.38	1204.98	1441.22	1583.27	1215.04	1177.98	1242.43	1136.44	1229.32	1239.99	1026.96	1098.86	1029.19	1248.67	1524.32	2241.51	2139.9	1631.22	1519.13	1422.12	3356.85	1789.79	2206.72	1919.84	2126.95	1965.67	775.08	1079.69	2033.05	1522.88	1601.42	1681.14	2026.88	2335.59	2083.32	4404.09	831.444	977.914	1035.15	2448.9	2194.09	1977.72	2137.85	2316.14	2015.79
Chr1	39748	40640	promoter	0.287765	606.543	323.815	609.395	627.031	540.012	352.198	300.358	371.173	534.889	441.136	379.58	513.111	421.284	688.704	807.765	383.864	427.704	562.914	478.586	514.815	365.605	193.457	686.556	565.37	550.049	446.556	143.148	163	263.123	205.346	170.765	193.346	129.802	146.333	99.2654	266.167	166.136	240.617	273.136	54.3765	96.5679	71.4198	185.815	157.173	162.506
Chr1	41880	42124	enhancer	0.305085	92.6728	36.7531	88.7778	59.7407	93.0432	58.2593	55.4815	51.4012	108.988	97.858	73.5432	54.784	82.3827	129.056	150.16	60.3395	70.284	62.8025	113.42	102.679	57.6914	38.5556	116.358	93.8642	137.833	116.074	43.5802	50.2099	50.7778	56.3333	68.821	66.2222	43.7222	48.6173	32.8148	55.321	22.4198	60.9136	43.4938	30.5926	40.8395	40.0864	77.3827	67.963	32.7778
Chr1	44135	45360	promoter	0.240269	720.667	416.457	909.37	888.623	726.235	986.284	645.358	685.21	998.951	938.568	746.981	838.642	708.611	864.753	993.642	581.667	639.148	774.605	534.247	638.247	691.512	447.469	774.481	711.691	796.086	716.611	520.531	577.272	310.938	244.932	379.901	363.37	332.111	317.278	316.802	456.809	246.117	471.346	302.247	325.37	352.951	315.136	602.093	625.611	622.975
Chr1	46560	47245	promoter	0.283973	393.481	260.617	419.481	357.877	282.401	424.691	329.765	342.932	444.636	388.636	386.346	422.778	385.105	365.062	413.648	229.704	230.395	361.216	436.938	311.864	327.556	182.136	553.914	431.747	639.92	531	288.043	391.111	361.809	282.531	373	354.852	292.222	323.531	323.802	657.012	231.58	249.994	141.173	334.123	387.315	352.284	526.204	494.42	403.975
Chr1	48302	48516	promoter	0.305085	33.358	40.2099	77.3827	104.457	59.4815	60.7901	71.3704	52.0494	79.7716	71.0309	58.0247	50.9136	58.0494	74.679	82.3333	86.8765	107.981	103.821	113.42	81.1111	138.988	97.1235	122.852	89.179	145.889	76.4568	58.2593	48.2716	39.7901	28.2593	59.8827	68.8889	68.5556	77.8395	74.5679	114.543	33.8395	29.5494	28.1975	147.074	113.735	106.636	82.7407	102.309	162.506
Chr1	49389	50346	promoter	0.273596	536.5	293.938	511.586	454.136	386.654	747.691	462.253	507.506	667.444	635.086	551.556	728.741	525.716	699.154	809.13	237.556	236.963	361.216	512.716	512.37	288.796	168.71	683.296	541.438	582.148	488.852	472.926	588.506	465.704	376.802	296.049	296.235	379.444	394.321	439.802	559.864	318.92	465.34	576.173	316.321	356.296	287.969	724.895	651.21	738.093
Chr1	50954	52328	promoter	0.163133	1199.56	754.148	1107.86	1166.11	907.469	1368.49	1075.02	1158.27	1445.64	1265.77	1223.73	1222.49	1131.81	1571.33	1689.04	721.827	689.16	1447.67	1432.52	1380.04	1075.27	580.846	1466.43	1371.22	1643.82	1689.74	1252.51	1398.25	1502.4	1184.2	1181.79	1090.96	1035.92	1151.32	1138.05	1569.17	846.407	1398.59	816.16	900.605	1007.13	824.605	1292.27	1341.09	1283.83
Chr1	53944	54160	enhancer	0.304241	30.8395	58.5802	139.117	132.784	41.4938	128.235	92	67.9012	76.9506	91.4506	97.037	94.6914	80.9506	74.679	72.6173	132.259	133.309	89.8025	135.667	49.7654	284.167	137.284	97.1605	73.8519	121.093	67.5926	72.2654	88.6296	53.3827	28.2593	32.284	123.284	122.802	98.7654	104.377	158.704	31.2469	31.7654	22.1235	164.673	198.438	162.765	77.3827	76.9506	101.21
Chr1	54877	55830	enhancer	0.152261	759.358	669.864	915.321	1003.8	833.222	1034.65	1032.78	943.111	1090.81	1008.81	792.827	962.117	787.63	1631.47	1423.66	1349.9	1349.49	2459.24	1390.02	1585.43	2239.33	1133.86	1428.49	1487.91	1550.16	1403.53	954.451	1214.86	1198.3	867.321	815.802	1076.46	1599.27	1615.65	1521.78	2404.83	492.099	689.469	681.272	1722.42	1572.78	1444.59	1851.04	1994.53	1981.08
Chr1	56571	57823	promoter	0.156654	1574.96	1065.22	1346.75	1284.79	1014.8	1691.77	1726.4	1526.28	2028.35	1944.32	1764.23	1669.25	1613.53	1646.43	2053.35	1013.75	952.247	2036.68	2079.7	2026.88	1683.66	1287.41	2356.06	2228.81	2604.32	2152.3	1477.7	1811.51	1552.02	1324.95	1486.77	867.531	1549.7	1637.7	1634.27	2099.5	1117.22	1491.57	878.728	958.457	898.58	908.593	942.642	946.259	1048.07
Chr1	58398	58735	promoter	0.281577	299.79	202.037	204.364	222.963	143.123	303.512	363.895	270.333	414.802	368.309	244.864	237.315	337.012	206.642	138.08	338.611	324.753	218.272	250.025	225.846	574.401	257.444	333.012	321.821	451.444	463.617	218.049	248.259	181.704	154.198	158.377	178.296	300.753	269.741	210	675.383	202.309	169.154	108.099	339.642	275.994	243.784	215.407	260.321	193.679
Chr1	59243	61872	enhancer	0.240618	998.636	533.66	1396.65	1280.46	1186.2	1154.23	1401.72	1148.11	1356.64	1307.33	1365.16	1135.15	1065.95	1559.38	1713.14	522.691	593.185	949.062	1357.46	1079.31	788.951	545.377	1714.72	1154.69	1305.22	1439.96	1795.44	2234.59	1389.83	1066.18	1083.42	968.407	1108.33	1410.78	1390.12	1542.42	868.105	1489.6	922.321	1004.15	969.444	940.148	4565.55	4201.72	4886.7
Chr1	62409	63334	promoter	0.295633	207.185	154.87	337.111	316.951	265.444	173.099	209.864	221.852	193.556	277.08	214.895	198	195.778	254.877	415.654	137.988	178.759	232.475	250.025	269.117	236.383	151.247	495.444	278.759	174.333	242.802	205.506	277.679	250.531	201.123	219.951	231.605	337.494	373.432	345.932	506.235	152.963	211.975	238.383	139.691	205.654	200.432	679.364	682.617	842.284
Chr1	63713	64560	promoter	0.278782	224.827	159.741	319.259	311.58	255.71	348.889	299.605	243.975	307.062	377.074	254.494	310.383	287.932	230.753	250.951	210.79	200.204	260.167	258.969	194.438	274.741	174.216	373.728	285.302	263.716	308.247	770.432	882.852	474.833	364.815	350.673	301.519	894.068	944.543	818.63	977.395	318.173	520.914	370.395	651.21	732.198	642.79	488.963	446.302	386.315
Chr1	67315	69484	enhancer	0.139098	1525.02	968.605	1269.73	1222.74	1129.28	1724.47	1445.73	1496.21	1873.6	1643.72	1524.56	1603.38	1431.93	1881.17	2345.05	789.827	800.568	1716.9	2014.54	1957.54	1066.32	796.556	2458.98	2219.25	2640.03	2641.06	2018.07	2357.43	2100.67	1578.8	1696.5	1927.61	2015.57	2078.96	2128.59	2662.14	1231.31	2064.07	1607.27	1453.14	1404.09	1236.25	2143.77	1988.41	2100.09
Chr1	71982	72664	promoter	0.225969	298.235	268.21	301.296	407.611	353.272	469.025	378.586	388.901	447.228	461.42	429.728	387.21	356.543	635.765	643.481	506.086	470.488	974.901	676.272	718.84	743.253	449.846	634.698	645.593	639.92	622.636	456.556	458.574	519.259	317.5	396.049	478.864	557.481	614.346	652.512	1323.6	214.321	341.407	294.747	576.494	563.185	543.84	957.086	983.309	1101.1
Chr1	74491	76691	promoter	0.205801	992.519	651.642	831.025	908.691	583.963	1223.28	1227.87	1017.63	1194.65	1069.98	1198.99	1185.56	1356.91	1028.11	1242.43	789.827	655.66	1028.31	1081.01	1064.85	956.438	763.185	1560.4	1335.98	1589.16	1692.96	1475.11	1283.91	1029.11	838.284	741.877	843.593	1020.91	1077.57	1013.75	1604.34	831.444	1250.01	1049.31	802.975	683.914	756.13	1316.86	1209.78	1121.31
Chr1	77408	78054	enhancer	0.252186	254.728	228.815	231.605	316.951	270.333	338.846	303.414	274.895	356.716	361.241	330.444	340.852	292.123	726	641.574	280.37	302.086	664.025	526.574	774.185	414.673	293.488	631.951	717.019	629.444	611.593	259.031	336.784	405.562	276.605	273.994	340.494	414.265	471.383	393.049	574.698	210.704	207.29	262.265	251.556	258.741	306.253	708.111	719.907	895.247
Chr1	79319	80040	enhancer	0.27444	288.309	115.605	219.735	246.086	283.475	333.611	237.889	263.58	385.716	309.704	355.728	385.204	245.204	731.506	626.556	66.858	51.5309	394.296	190.957	299.037	104.21	101.864	300.21	233.198	282.444	253.525	200.198	228.63	201.938	156.562	194.525	151.506	144.247	109.815	162.321	204.031	109.074	214.951	211.333	61.5432	70.858	55.7901	757.722	685.049	1077.47
Chr1	81592	82585	enhancer	0.202296	521.481	348.414	820.827	655.704	712.506	529.296	531.451	426.235	477.364	542.049	560.654	501.284	439.895	1622.42	1370.76	445.623	499.352	1571.98	1505.77	1395.36	593.5	489.173	1938.32	1730.56	1790.4	1603.24	288.043	294.222	449.932	332.877	413.296	422.093	611.309	969.37	790.481	638.037	290.086	300.679	279.012	1948.8	1188.88	1825.02	2052	526.716	1564.54
Chr1	82793	83738	enhancer	0.211732	307.673	207.377	827.494	788.068	456.901	506.222	321.679	320.043	364.957	362.062	426.944	462.889	387.63	190.327	279.321	537.784	565.741	470.975	296.574	274.136	857.753	585.321	332.012	319.037	494.407	439.543	502.444	556.488	580.802	286.494	304.753	466.531	579.901	630.827	582.778	1108.53	426.877	318.228	347.012	789.16	797.198	708.926	395.173	439.043	297.321
Chr1	85023	85792	promoter	0.258473	279.42	180.302	343.383	270.79	358.864	267.272	233.963	209.685	277.136	307.691	321.444	276.988	351.549	1080.03	980.29	161.278	145.741	1080.62	1116.04	1219.53	221.667	162.877	1246.93	1369.67	1237.78	904.012	234.531	217.87	186.16	154.198	234.531	154.136	151.827	142.593	134.278	90.1852	104.685	107.605	108.099	98.4568	137.216	162.765	142.79	131.864	243.13
Chr1	86722	87057	enhancer	0.242035	253.198	177.654	257.444	249.185	158.444	295.049	270.512	213.111	284.019	289.5	262	224.907	247.475	214.963	235.951	174.068	230.395	286.198	277.889	230.407	302.778	249.679	224.957	253.228	282.444	363.012	152.074	159.42	139.525	119.006	104.148	121.778	124.494	145.062	186.444	263.864	73.3457	101.333	83.6543	132.198	170.086	124.173	127.901	184.895	173.278
Chr1	88113	89138	promoter	0.184736	844.42	456.136	860.728	866.13	805.253	891.648	733.012	813.617	1087.05	1053.67	805.926	856.346	767.889	1354.02	1167	587.198	618.358	623.117	712.667	744.562	635.735	392.148	1109.8	838.679	992.519	845.111	374.981	485.605	789.938	536.012	565.698	457.704	511.79	598.846	579.833	915.914	441.259	561.37	629.34	355.506	410.623	410.37	660.778	794.568	834.932
Chr1	90956	91663	promoter	0.264851	240.444	133.71	250.932	229.728	223.988	312.111	282.222	261.864	344.815	294.296	323.642	340.136	390.247	553.272	507.259	300.611	338.327	682.111	464.852	482.87	421.173	268.284	399.278	422.957	326.889	439.543	291.846	273.84	324.994	245.901	286.833	346.123	322.247	314.648	346.574	579.049	173.605	235.457	194.037	316.321	247.42	297.148	557.932	547.531	607.5
Chr1	95276	96180	promoter	0.183946	485.698	403.963	772.531	834.235	693.568	769.926	573.006	549.259	693.481	589.241	601.074	725.272	644.074	547.025	596.185	711.753	779.056	691.241	639.179	641.685	957.296	562.914	919.358	756.025	746.58	709.58	421.481	493.432	588.37	400.531	423.469	522.914	524.352	578.988	588.383	926.907	360.809	387.296	199.056	692.63	590.364	580.469	1058.8	1071.94	926.191
Chr1	99008	100146	promoter	0.211225	1610.28	975.222	1456.3	1184.64	1111.01	1318.25	1282.1	1219.89	1624.35	1418.06	1133.64	1108.15	1035.15	1731.95	2090.56	1466.1	1349.49	1887.78	1694.13	1538.07	1852.79	1109.61	2338.89	2153.18	2333.17	2249.01	913.111	1088.67	1266.52	1041.19	1067.91	1250.74	1251.31	1481.49	1345.31	1566.74	917.519	1348.35	966.228	1029.63	1017.19	953.636	2242.33	2232.36	1847.42
Chr1	102494	102948	enhancer	0.302052	127.432	97.8951	157.469	107.025	125.593	113.407	153.037	121.975	180.42	142.111	161.296	154.765	115.877	222.79	274.963	86.2593	114.358	260.167	313.667	290.914	153.062	74.3827	223.815	224.259	195.852	140.654	166.012	242.185	135.901	65.963	110.34	168.58	165.444	193.79	169.802	144.247	87.0679	101.333	43.4938	502.198	472.444	431.037	691.802	594.346	630.333
Chr1	103827	104129	enhancer	0.300723	70.1728	11.0494	81.5185	67.0617	56.6975	103.593	42.0494	39.037	70.9012	68.4815	83.6543	71.5926	82.3827	206.642	184.123	52.1358	59.1975	132.025	201.123	119.191	78.8704	34.9321	126.185	122.815	137.833	136.765	101.716	157.531	217.086	133.074	169.086	246.228	237.34	256.525	237.877	204.031	97	140.062	117.481	208.969	288.259	186.37	240.642	235.747	173.278
Chr1	107255	109329	enhancer	0.160114	1992.37	1206.84	2357.77	2695.33	2154.8	2459.75	2650.58	2464.37	2773.89	2869.64	2329.81	2429.12	2148.94	2931.86	3125.68	1761.8	1798.39	4502.72	3155.83	3240.72	2670.94	1572.6	3438.43	3837.54	4030.25	4287.94	1746.4	2316.4	2124.25	1793.04	1717.54	1864.02	1802.01	1890.83	2018.73	2402.06	1234.46	1879.36	1563.69	2023.63	1922.78	1811.94	4766	4905.32	5060.43
Chr1	111618	113139	promoter	0.165974	1438.44	971.148	1821.77	1901.16	1275.11	1758.63	1532.21	1535.35	1803.96	1774.45	1488.32	1540.8	1436.36	1075.27	1226.33	1513.11	1548.38	1857.25	917.099	1122.42	2001.62	1112.11	1396.93	1150.25	1048.02	1278.52	1715.11	1734.9	1789.65	1320.31	1299.29	1209.7	2115.63	2077.67	1996.6	3842.48	1122.17	1491.57	1272.76	1662.49	1527.64	1570.76	1617.57	1731.12	1752.39
Chr1	113866	114404	promoter	0.304499	347.809	192.642	312.296	309.975	290.543	431.191	348.481	358.642	559.84	525.685	425.79	369.444	383.938	328.802	400.58	287.185	367.136	523.099	478.586	416.204	461.531	260.358	478.272	384.247	471.21	500.136	329.914	441.975	517.864	338.704	289.852	511.438	399.321	419.543	410.901	599.901	301.926	358.111	251.877	361.321	456.407	388.346	460.444	450.765	446.728
Chr1	115757	117162	promoter	0.20586	885.099	504.16	1152.57	1066.12	872.062	1299.37	1117.74	1336.31	1572.41	1493.98	1475.93	1321.06	1468.99	1381.2	1423.66	658.481	727.432	1402.04	1495.59	1408.16	864.864	562.914	1819.07	1392.49	1440.14	1177.4	1004.59	1280.04	1010.04	771.074	839.346	911.87	1086.65	1032.67	1135.96	877.926	582.321	761.975	711.975	913	862.272	792.716	1779.38	1579.02	1833.15
Chr1	118213	118993	promoter	0.250916	845.457	394.864	573.944	509.802	470.821	1013.85	725.025	713.222	949.901	965.08	807.272	821.568	864.074	535.21	514.309	395.802	443.92	325.012	457.951	405.333	650.012	470.58	435.025	475.457	584.407	523.012	860.29	947.617	534.605	463.099	482.414	454.889	732.815	814.198	843.272	1048.75	423.926	596.951	577.16	670.173	740.37	683.753	648.691	733.062	803.815
Chr1	120135	121567	promoter	0.129395	1155.69	866.765	1210.01	1261.15	922.494	1710.86	1672.29	1382.97	1834.19	1478.2	1351.06	1455.06	1615.72	547.025	734.747	1523.05	1406.46	774.605	657.84	638.247	2413.32	1262.07	651.34	820.58	817.963	1195.57	1604.21	1559.38	1804.15	1073.36	1354.11	1441.91	1509.38	1682.36	1573.17	4701.94	1371.56	1613.84	1339.67	1867.93	1950.86	1680.78	902.006	951.198	746.099
Chr1	128013	129830	promoter	0.174612	938.426	546.457	893.019	790.63	594.895	914.16	829.753	822.086	1008.7	895.481	923.179	866.698	727.451	1099.52	1102.48	805.457	788.296	1088.41	1101.1	992.494	1050.77	750.444	1066.54	1178.54	1369.3	1304.65	611.944	633.259	542.556	520.16	603.84	607.704	525.469	490.012	539	760.481	433.728	551.296	262.741	479.568	403.914	396.136	1705.16	1608.67	1711.95
Chr1	130317	131675	promoter	0.12231	943.111	447.926	1340.47	1262.77	1207.04	1264.62	1053.55	1067.91	1410.91	1227.27	1049.24	1072.56	947.815	1108.59	1337.77	1247.91	1220.55	1096.19	1052.86	1088.83	1754.23	1115.28	1440.67	1295.85	1332.6	1383.89	1190.6	1652.51	1844.38	1180.01	1201.56	1658.14	1336.06	1547.41	1514.75	2179.94	1100.67	1316.52	1174.49	1349.12	1250.2	1285.89	2390.65	2637.15	2356.22
Chr1	135122	136345	promoter	0.196403	623.216	444.37	844.58	707.136	622.667	977.58	851.346	809.284	967.71	893.346	776.173	1056.19	836.914	1319.68	1313.77	595.827	602.562	1638.99	1248.99	1445.89	777.302	476.802	1231.98	1340.14	1423.06	1124.8	562.296	684.778	620.556	466.648	613.488	522.296	385.049	438.222	411.815	599.901	337.37	442.457	253.605	561.056	496.617	507.864	742.802	800.099	1033.78
Chr1	138023	139368	promoter	0.254861	328.716	299.358	856.753	757.506	540.012	612.457	607.228	554.568	571.321	571.389	448.019	499.469	464.852	512.5	550.278	769.852	719.611	857.247	621	431.463	1128.94	786.519	656.636	551.364	725.92	770.698	524.704	545.79	482.901	357.833	346.389	537.198	620.574	726.086	673.981	909.062	334.123	271.778	401.605	781.204	756.29	600.506	691.802	656.617	574.049
Chr1	139785	140791	enhancer	0.187034	386.802	317.469	416.204	462.66	484.753	557.444	456.79	472.302	505.111	522.611	386.346	442.358	485.802	839.988	835.636	328.556	306.272	913.451	683.272	698.012	427.821	293.488	841.63	709.235	786.346	690.117	454.58	538.957	818.667	467.123	560.698	531.969	495.741	524.259	474.58	622.142	458.123	446.383	282.198	635.432	621.691	548.407	1379.14	1367.13	1257.08
Chr1	141307	142221	promoter	0.235074	516.827	418.543	455.901	489.506	414.383	597.185	483.975	506.265	627.068	580.049	542.111	583.198	544.019	967.938	1019.58	269.228	244.401	1061.58	1015.86	898.352	352.432	315.506	1300.35	1004.3	901.617	720.444	291.846	283.438	464.667	298.802	318.599	299.481	206.049	221.401	221.821	449.154	211.988	361.08	290.605	264.321	249.235	266.611	742.802	793.049	746.099
Chr1	143084	143810	promoter	0.284818	205.42	159.741	247.914	269.494	243.358	383.302	305.395	344.741	366.827	344.58	301.963	379.543	394.123	524.025	405.889	279.66	270.63	361.216	337.92	573.469	379.136	241.321	520.42	486.198	559.198	430.148	220.84	305.16	237.58	200.16	200.136	262.654	279.333	257.531	246.086	319.062	127.309	213.358	106.951	409.735	320.802	290.914	652.284	624.611	540.099
Chr1	145830	147281	promoter	0.202952	996.173	598.327	1677.09	1443.89	1282.02	740.605	764.395	875.636	991.932	901.846	918.642	919.944	765.728	1988.41	2059.91	593.012	559.84	1857.25	1622.81	1587.98	730.494	532.667	1954.68	1885.33	1797.41	1932.46	369.426	554.735	794.463	609.864	746.346	562.753	501.309	632.815	627.191	990.5	421.352	677.778	400.753	513.494	466.198	505.642	785.691	745.21	599.654
Chr1	148673	150244	promoter	0.233698	513.031	453.679	866.988	951.901	580.63	665.272	763.074	679.432	714.988	686.309	578.148	653.864	630.111	437.63	578.543	830.975	975.099	582.228	736.049	566.84	1275.52	885.383	1147.7	723.383	1022.64	1121.31	588.012	619.346	777.568	445.741	522.383	618.765	890.025	831.778	929.321	1202.35	548.691	422.636	390.08	799.099	704.247	765.259	522.272	518.099	403.975
Chr1	155967	157330	promoter	0.232959	1818.06	1251.44	1701.17	1645.43	1333.85	1904.45	2084.2	1816.54	2163.01	2152.95	1729.8	1706.36	1948.8	1894.06	2174.91	1556.77	1665.64	2763.03	2337.93	2221.8	2516.59	1721.3	2696	2820.64	2731.72	2465.17	1930.48	2255.65	2720.49	1927.49	2154.8	2449.07	1990.49	2132.55	2145.64	3318.94	1657.02	2038.54	1626.28	1997.2	2088.3	1838.48	2226.2	2292.65	2073.35
Chr1	158530	159901	promoter	0.167674	1383.89	1061.52	1658.14	1691.35	1431.79	1873.24	1950.65	1660.32	2104.58	2126.81	2006.81	1931.01	1792.84	2324.3	2664.38	1290.95	1433.61	2566.97	2470.37	2431.04	1943.01	1523.05	2966.1	2449.07	2345.98	2168.59	1210.58	1606.99	2355.38	1767.46	1920.74	2052	1661.32	1817.01	1767.74	3599.15	1262.91	2199.75	1379.25	1282.75	1186.41	1076.86	3258.02	3413.88	3780.58
Chr1	162500	163496	promoter	0.193609	646.358	607.148	542.981	543.253	506.432	884	835.333	653.346	960.086	888.383	843.111	884.198	883.877	1070.3	1302.01	519.37	630.568	1193.51	1277.36	1422.12	691.512	560	1383.98	1440.48	1225.54	1112.78	459.994	547.642	735.037	711.037	504.957	540.148	514.123	558.963	551.401	711.117	377.556	585.802	426.42	462.994	393.827	403.58	921.889	901.846	1019.99
Chr1	166920	168713	promoter	0.156904	947.617	728.086	1215.88	1181.04	888.265	1188.98	1364.3	1216.57	1361.48	1313.94	1165.42	1102.13	949.204	831.815	887.84	1160.73	1148.65	1341.78	1150.37	1178.68	1836.75	1203.43	1532.78	1318.81	1450.73	1340.57	1085.17	1019.36	948.5	657.056	648.16	783.148	799.136	824.944	793.858	2337.47	749.179	575.889	528.383	982.031	812.877	857.457	1076.53	1095.19	902.352
Chr1	171522	171958	enhancer	0.30048	280.284	85.0247	291.272	281.605	226.481	317.21	272.451	315.951	396.296	408.253	253.438	251.617	240.778	306.111	216.444	149.506	172.679	246.877	211.105	161.568	226.08	116.827	288.327	239.42	258.457	283.605	329.914	368.951	197.926	147.951	139.123	213.914	284.432	262.796	243.988	198	97.8642	124.309	93.5556	409.735	416.204	383.568	251.969	279.691	173.278
Chr1	172447	174019	promoter	0.227905	3604.3	2107.84	3114.67	3095.34	2470.64	3773.42	3711.4	3572.69	4301.72	3887.19	2730.55	3402.78	3330.84	2198.14	2739.65	3813.78	3698.64	2727.16	2798.48	2167.61	6282.38	3805.81	4302.85	3097.75	4161.91	3601.83	2514.05	3205.83	3146.3	2773.05	2933.8	3051.78	3210.72	3402.07	3206.95	4029.2	1491.57	1793.51	1542.57	3851.7	3856.49	3729.16	2256.4	2640.36	2122.53
Chr1	176690	177549	promoter	0.2322	817.34	433.728	893.019	902.556	739.031	925.346	1213.86	970.37	1070.3	1094.83	831.284	829.877	875.049	641.099	827.519	810.981	727.432	874.963	621	853.154	1281.22	760.895	921.648	1048.02	1112.86	1285.78	727.975	866.259	557.327	477.327	466.944	625.148	715.883	685.049	590.901	1238.77	314.531	462.617	378.395	660.148	660.383	592.006	1137.02	1165.3	1019.99
Chr1	178447	179495	enhancer	0.23949	1862.04	981.852	890.29	870.222	850.062	1191.64	1286.8	1321.17	1645.43	1756.69	1333.35	1399.23	1247.31	2383.12	2619.52	557.444	621.469	1895.12	2202.6	2075.59	973.593	727.222	2401.8	2368.04	2458.69	1907.52	583.84	872.691	591.37	666.432	666.654	580.605	356.63	354.574	407.951	624.852	391.296	789.037	527.438	232.34	349.753	396.136	546.025	489.84	489.42
Chr1	180244	180496	enhancer	0.305052	223.278	141.636	142.395	166.753	118.623	189.247	218.056	183.753	246.247	211.284	178.185	224.907	163.654	174.401	104.951	76.2716	95.9198	36.7284	147.123	194.438	146.679	85.7284	114.562	114.765	145.889	107.296	237.568	338.574	170.543	153.679	176.444	165.605	163.889	167.272	175.222	235.63	158.333	205.753	171.975	120.395	99.0741	71.4198	93.2346	63.0802	101.21
Chr1	181994	183973	enhancer	0.199475	3644.38	2260.49	2783.58	3078.94	2494.58	3238.02	3083.91	2913.31	4018.75	3673.53	3082.27	3210.01	3084.78	4064.53	4246.3	2097.4	2144.09	3543.01	3866.1	3400.75	3259.17	2247.17	4801.42	4445.49	5154.65	5146.41	2554.67	3356.85	3365.14	2759.27	2710.74	3731.01	2448.72	2738.22	2638.04	5612.22	2120.3	3280.63	2911.62	2058.1	1920.27	1919.2	2849.8	2766.99	2889.91
Chr1	184186	185817	promoter	0.194335	1106.9	671.679	1522.08	1464.9	1063.19	1267.72	1276.52	1299.88	1511.67	1431.19	1139.38	1399.23	1256.45	1385.25	1408.78	956.593	1044.41	1394.1	1052.86	1134.06	1455.85	985.228	1408.16	1313.15	1697.73	1547.53	1251.16	1468.99	1033.86	926.938	855.043	1117.96	1127.18	1226.72	1099.01	1604.34	838.086	1336.52	1003.15	930.531	919.062	947.222	1534.48	1559.38	1448.74
Chr1	186673	187615	promoter	0.272639	617.099	388.012	715.519	645.531	461.667	920.957	875.265	820.105	1028.16	897.019	791.543	818.37	798.358	677.84	594.198	597.321	559.84	791.975	683.272	698.012	862.309	470.58	908.593	829.191	1157.15	852.735	801.37	770.21	570.407	472.302	374.272	688.975	531	602.815	546.16	1120.8	395.068	481.074	414.346	670.173	661.741	692.037	691.802	672.914	531.29
Chr1	189977	190778	promoter	0.176728	419.259	325.821	752.34	633.988	532.79	402.13	398.611	407.642	416.253	421.42	369.84	426.914	340.679	399.222	411.475	772.284	738.191	204.333	258.969	330.34	1155.36	817.963	670.71	399.667	420.08	484.901	489.173	557.864	904.562	582.586	710.105	1015.2	1098.41	1238.91	1127.65	1918.51	438.58	391.58	578.988	1328.32	1114.65	1130.14	1054.88	1082.85	850.957
Chr1	192306	192753	enhancer	0.304971	101.086	64.179	83.9753	76.6543	86.3148	114.679	103.593	95.5432	115.531	107.519	105.414	116.074	82.3827	174.401	254.556	71.5926	68.5062	145.395	180.043	151.191	141.494	104.16	397.488	210.309	152.981	220.327	102.395	122.864	256.235	155.191	165.025	212.716	204.383	203.556	215.938	359.778	115.302	140.062	132.753	205.84	163.469	162.765	161.444	166.698	127.198
Chr1	194014	195955	promoter	0.168711	2251.69	1304.15	2874.12	2626.19	2486.91	2421.65	2707.94	2567.19	2734.12	2761.12	2694.06	2695.33	2390.9	4423.54	3936.42	6000.95	6111.02	4879.38	4716.65	4949.18	2916.65	1783.65	3660.51	3891.85	3726.65	3414.99	1672.51	2356.22	2543.25	1984.79	1905.91	2021.01	1824.04	2066.99	1991.23	1966.21	1220.12	1896.68	1498.25	1414.91	1501.62	1454.22	4285.43	4458.8	4628.32
Chr1	198259	200038	promoter	0.15006	2406.99	1513.32	2049.06	1934.99	1868.43	2530.59	2751.02	2406.99	2778.54	2570.36	2103.91	2533.63	1904.81	3048.82	3324.59	4485.54	4277.99	3780.58	4332.65	4395.24	2249.5	1615.31	5099.48	4455.56	4775.69	4454.02	2796.63	3058.48	2008.75	1995.99	2138.69	1904.13	1923.1	2208.85	2079.07	3774.27	1747.91	2398.32	1980.23	2088.69	2024.25	2017.58	2332.28	2470.64	2332.28
Chr1	201433	202256	promoter	0.270012	692.074	408.253	536.352	468.062	532.79	899.469	815.21	754.247	993.16	961.469	632.068	806.086	633.296	629.815	686.469	821.272	788.296	653.938	973.074	910.407	509.994	263.136	1210.12	849.543	918.272	908.309	801.37	952.173	408.704	424.395	483.716	348.414	410.568	404.815	390.105	668.852	379.364	527.481	275.815	630.963	656.951	593.963	609.778	549.475	438.877
Chr1	204486	204873	promoter	0.285111	435.444	207.377	172.037	211.432	215.321	418.383	306.926	323.321	479.698	485.593	354.488	426.914	454.506	794.636	741.778	331.389	341.975	691.241	862.716	750.142	192.42	140.056	433.309	521.63	474.099	507.864	153.037	232.617	164.117	165.123	207.636	191.691	119.025	141.333	166.025	171.975	92.7099	228.346	154.981	132.198	132.049	113.525	472.901	440.685	582.84
Chr1	206081	208864	promoter	0.196442	3788.49	2577.32	4236.87	4081.01	3181.3	4126.68	4480.68	4079.86	5231.16	4674.73	4028.16	4058.14	4093.27	2572.42	2739.65	12828.6	12828.6	3425.8	3667.53	3245.25	8133.02	4480.68	3140.9	3330.84	3440.43	4374.94	4061.4	5016.47	5023.69	3800.2	3882.28	4312.38	4769.64	5149.38	4789.68	10747.8	2554.67	3595.75	2893.97	4551.85	4755.58	4289	3612.06	3773.42	3139.17
Chr1	210509	211096	enhancer	0.275899	278.617	248.753	267.691	278.321	235.235	504.802	449.123	323.981	443.494	489.889	418.148	451.463	376.765	572	586.877	908.235	934.012	782.932	996.531	929.481	693.883	472.852	495.444	721.907	773.037	739.475	316.63	446.642	377.414	236.901	279.809	406.012	559.728	606.519	536.42	776.481	255.309	213.358	295.519	578.772	517.444	433.309	406.568	472.494	497.247
Chr1	214943	215169	promoter	0.304175	23.6358	26.8889	13.5864	17.7407	11.1667	32.8395	23.7284	25.9383	36.6852	27.784	37.6914	36.5802	28.2284	129.056	38.7407	19.6481	23.537	49.9753	62.6914	37.7593	12.5802	6.44444	39.3827	22.2222	11.0494	8.92593	28.0988	38.2469	37.9259	24.0741	15.1728	47.7099	13.5864	25.8889	26.8025	15.0494	34.4198	24.6173	58.8333	5.66667	10.8951	13.9383	123.074	60.8765	127.198
Chr1	218673	220723	promoter	0.106269	1592.8	1031.96	1850.89	1753.48	1143.3	1707.93	1761.63	1698.74	1917.96	1722.01	1477.61	1601.59	1528.38	848.815	1077.42	5506.69	5111.69	1333.85	845.938	1176.23	3386.69	2039.02	1513.74	1393.15	1694.36	1868.43	1759.56	1886.12	1958.65	1384.9	1411.79	1674.02	2071.42	2270.07	2113.95	4454.02	1252.33	1328.25	1092.67	2187.63	1921	1744.31	2819.8	2842.36	2276.1
Chr1	224733	226127	promoter	0.221399	1765.06	1110.02	1618.12	1541.91	1320.22	2520.3	1983.78	2061.41	2608.3	2288.73	1770.58	2276.3	2128.59	2410.62	2339.96	3552.13	3429.19	2535.71	2066.85	2563.23	2370.17	1474.05	1972.43	1981.88	2101.4	1833.26	1770.47	2025.31	1787.05	1206.52	1503.4	1630	1508.91	1562.77	1610.19	2420.28	1129.41	1642.93	1015.35	1550.99	1465.52	1323.53	2150.06	2348.57	2421.37
Chr1	227062	229306	promoter	0.151449	3002.31	2122.74	3051.37	2999.37	2358.59	3790.36	2968.56	3337.49	3538.37	3383.15	3077.65	3577.09	3571.94	2996.41	3545.37	5852.73	5931.37	3709.47	3276.42	3439.1	3729.16	2477.39	4086.88	3463.05	3512.67	3515.07	2447.54	2820.64	4678.75	2905.68	2778.54	2819.8	2851.14	3261.96	3144.12	5251.09	2230.2	3409.64	2934.85	1935.36	1970.52	2094.67	3137.75	3177.62	2428.78
Chr1	229835	230334	promoter	0.293657	117.889	77.0123	174.827	159.488	123.833	153.309	118.395	128	157.321	129.451	168.519	134.259	143.988	284.963	169.586	132.753	118.358	76.1235	135.667	173.265	93.7407	81	157.432	129.086	137.833	149.358	110.642	100.173	91.2346	81.9259	70.3457	93.2716	90.3457	80.4198	112.494	100.852	63.8025	93.2716	82.9568	101.895	121.5	67.2469	908.691	828.938	895.247
Chr1	232446	233048	promoter	0.288782	253.883	224.043	264.062	313.451	338.877	448.019	360.79	391.395	547.599	453.864	406.426	423.735	413.407	450.111	353.698	309.426	384.951	371.938	547.438	354.58	217.673	114.562	392.914	385.204	335.414	257.599	330.901	391.111	226.272	201.914	170.136	209.34	259	221.401	224.216	255.827	96.4753	237.29	148.642	322.272	347.642	332.747	440.031	453.42	582.84
Chr1	237437	238328	promoter	0.126309	727.432	495.025	642.333	628.259	574.148	855.358	831.111	759.395	969.111	832.167	836.296	1004.22	790.753	827.074	1124.86	1166.11	1154.69	1071.77	1052.86	1021.32	678.111	426.741	947.716	1110.02	1218.86	1136.21	534.037	674.704	661.741	487.741	677.222	715.951	613.741	671.025	657.932	974.284	331.765	396.778	367.444	723.593	676.852	657.148	1111.77	1204.46	1013.55
Chr1	239223	240354	enhancer	0.108264	808.204	598.327	896.241	1086.09	939.198	1323.53	1136.69	1217.58	1518.36	1400.17	1092.17	1489.6	1205.04	972.37	969.636	2142.15	1885.86	1071.77	1208.18	1198.99	1316.23	959.741	1283.65	1220.17	1519.34	1320.12	827.272	1056.23	896.494	578.426	646.21	970.025	776.907	715.475	700.395	1032.72	428.691	553.741	366.105	1259.32	1121.8	1085.47	1263.31	1414.21	1148.52
Chr1	245683	246493	promoter	0.214987	178.037	177.654	287.988	232.784	218.457	301.944	316.259	293.383	329.63	309.704	388.809	306.235	351.549	372.037	372.136	717.58	734.086	481.006	547.438	489.679	443.704	293.488	586.901	326.747	344.198	334.593	232.543	266.84	422.111	290.716	245.932	455.321	462.296	488.111	471.599	434.333	234.062	205.753	238.383	438.222	349.753	354.79	822.247	899.765	981.358
Chr1	248205	249427	promoter	0.1358	781.58	444.37	1035.73	839.037	933.395	759.5	837.667	739.21	778.105	750.185	841.877	822.519	712.012	1449.3	1680.78	1539.79	1538.67	1532.78	1735.93	1827.86	966.926	706.506	1395.85	1514.2	1473.4	1552.25	468.605	461.728	721.037	540.543	681.148	733.407	557.481	598.846	545.012	474.333	366.025	328.753	284.975	361.321	354.599	442.148	711.852	776.698	850.957
Chr1	254259	255208	enhancer	0.161294	278.617	270.58	498.037	615.16	446.259	433.519	447.914	454.42	461.531	423.975	395.735	490	335.556	1240.09	1060.86	1213.15	1051.09	1571.98	1272.07	1646.21	613.593	467.938	1001.57	1333.23	990.037	1002.79	291.846	383.765	316	275.395	207.074	378.259	388.642	462.864	391.5	423.852	126.019	244.16	180.753	350.673	382.272	359.549	961.037	1013.75	959.302
Chr1	262181	263159	promoter	0.129673	688.864	348.414	649.938	589.031	513.444	823.79	682.549	701.753	843.383	834.809	575.802	693.815	749.148	1121.73	1157.09	1143.4	1102.24	1298.47	1218.6	1224.02	653.827	517	1132.82	1005.19	1193.72	1162.1	651.222	622.222	634.488	514.457	545.537	556.778	548.815	548.284	464.827	487.543	348.321	445.148	477.556	446.457	523.296	431.037	1157.71	1179.33	1349.32
Chr1	265988	266618	enhancer	0.29306	430.006	268.21	532.605	519.401	435.741	482.216	507.901	539.259	653.864	542.049	472.272	452.556	511.42	437.63	381.667	843.074	740.333	572.284	423.444	438.123	583.673	355.272	423.148	401.259	479.062	548.438	521.333	578.914	546.889	404.864	377.975	461.494	548.037	609.605	550.593	1149.54	295.753	428.383	308.284	578.772	481.642	471.16	633.444	792.673	682.488
Chr1	267759	268676	promoter	0.115615	1724.47	1244.65	1104.44	1202.35	940.198	1730.45	1507.25	1407.24	1686.17	1610.75	1321.35	1331.47	1635.05	699.154	959.302	2601.43	2245.09	966.556	934.951	940.198	1973.85	963.358	1267.91	1079.31	1373.43	1403.53	1704.23	1943.53	1575.76	1306.1	1360.98	1528.19	1455.92	1553.99	1521.78	5173.83	905.08	1110.96	1101.22	2075.81	1820.66	1803.05	1981.44	2121.32	1508.31
Chr1	269139	271246	promoter	0.162775	1938.04	1411.47	1875.72	2050.94	1164.57	2140.59	1876.88	1794.53	2266.79	1864.52	1930.48	1785.93	1890.51	880.741	1290.79	3372.7	3393.12	1410.91	1316.39	1290.04	2132.55	1603.47	1614	1365.93	1684.86	1479.67	1773.06	1862.04	1446.47	1124.53	1115.86	1509.28	1266.45	1422.8	1357.38	2782.84	1284.16	1420.48	1044.6	1599.81	1545.41	1559.94	1831.67	1857.36	1572.31
Chr1	274415	275598	promoter	0.145465	640.136	412.519	860.728	977.204	864.235	869.296	907.086	848.864	863.296	896.586	864.753	793.593	772.272	886.469	982.753	1423.16	1611.48	1548.38	1450.64	1399.88	959.019	650.012	1504.57	1270.07	1243.78	1422.67	624.006	711.531	913.691	794.568	870.222	679.593	730.16	741.074	756.654	1337.47	420.654	510.253	657.148	723.593	667.42	733.704	861.951	966.605	860.105
Chr1	278326	278605	promoter	0.305085	112.778	74.5309	116.901	78.7716	104.969	182.494	143.346	146.346	225.846	161	168.519	116.772	194.284	206.642	142.235	288.543	248.481	189.556	313.667	278.759	191.16	123.735	183.444	251.08	185.074	204.272	139.272	172.642	139.111	119.753	127.198	181.889	141.407	161.457	169.802	100.852	87.9938	115.302	88.0247	132.198	126.84	109.753	219.191	208.438	252.87
Chr1	282129	282623	promoter	0.280389	271.062	270.58	250.932	340.889	435.741	338.846	267.537	387.296	386.284	361.241	305.377	302.963	255.086	424.802	351.84	446.741	425.562	204.333	83.1728	269.117	317.901	171.383	292.309	235.864	208.716	124.506	113.562	137.704	191.778	157.346	157.185	95.7407	127.79	139.907	151.525	275.877	95.2654	132.364	158.802	135.802	119	78.8704	77.3827	83.2963	60.9136
Chr1	283985	284774	promoter	0.245699	321.963	306.37	343.383	402.198	307.432	516.673	385.716	434.605	444.636	410.012	353.568	318.469	310.698	313.444	335.728	657.469	572.284	371.938	322.136	479.352	425.821	318.037	536.352	420.444	370.333	363.012	246.117	296.222	440.704	338.302	386.13	341.611	329.957	387.679	384.543	683.623	260.846	277.889	190.963	399.685	397.272	290.914	529.79	566.235	489.42
Chr1	290637	291940	enhancer	0.155683	677.938	431.463	779.185	896.728	790.049	672.346	684.16	613.827	721.358	784.185	602.512	759.704	602.63	1199.66	1361.57	1331.99	1257.92	1371.9	1532.05	1453.43	858.494	608.321	1420.38	1375.31	1420.64	1218.27	544.704	619.346	741.735	617.296	634.716	645.852	624.438	623.216	668.877	724.975	482.383	765.784	397.963	587.191	548.605	561.432	1232.56	1291.52	1234.65
Chr1	292726	293599	promoter	0.116984	790.926	451.753	761.975	812.148	766.994	822.519	880.994	971.358	1030.91	982.642	858.383	881.827	858.753	1394.44	1273.83	1335.74	1176.14	2344.52	1700.3	2006.38	902.728	570.796	1703.98	1758.31	1538.23	1215.43	581.617	696.111	1113.1	943.451	1029	747.765	723.012	787.667	822.623	972.654	406.185	674.549	582.407	644.784	514.457	563.642	889.864	987.259	974.235
Chr1	294843	295377	promoter	0.303259	267.642	231.074	305.13	370.58	289.333	290.37	331.5	324.556	438.827	360.42	294.309	269.963	309.148	313.444	176.988	480.599	488.728	246.877	305.574	303.068	424.21	318.037	259.481	271.099	310.068	341.654	311.79	355.296	321.562	258.79	351.296	294.704	403.691	428.63	426.944	615.852	171.667	265.198	260	342.432	342.383	285.025	440.031	457.296	358.42
Chr1	297921	298891	promoter	0.201333	1415.1	1061.52	1135.09	1184.64	1121.04	1569.6	1554.14	1424.22	1845.96	1718.52	1378.69	1405.37	1474.72	2620.62	2844.36	2477.39	2255.01	2891.32	2886.52	3146.79	1821.09	1092.74	2010.81	2322.8	2333.17	1759.44	1099.65	1312.08	1496.74	1265.59	1332.7	1460.91	950.593	1151.32	1117.96	1745.83	846.407	1077.42	1059.41	1107.57	1028.01	1005.74	1691.48	1771.96	1868.99
Chr1	300704	301465	promoter	0.231083	167.358	147.309	226.167	226.148	170.117	182.494	178.759	192.519	190.926	206.148	226.617	215.272	271.988	222.79	302.296	235.136	258.457	438.58	296.574	326.13	172.086	129.432	469.259	254.222	365.117	326.975	292.778	379.963	487.796	327.759	321.852	774.438	422.444	472.185	469.605	549.636	255.988	300.679	274.358	535	441.92	401.259	2046.44	2108.2	1944.46
Chr1	302094	303850	promoter	0.214314	2837.47	2066.25	3619.42	3562.79	3211.36	2715.54	2773.89	2890.81	3128	3276.42	2769.84	3019	2731.72	3356.85	3116.15	6210.25	6058.8	3840.6	3472.02	3642.67	4740.98	2898.88	4315.91	3635.75	4079.86	3541.86	1679.3	2101.22	3901.22	3156.93	3217.23	3189.86	2940.79	3291.6	3245.25	4935.16	1576.05	2163.78	1735.25	2576.49	2497.93	2440.6	4085.47	4243.8	3843.35
Chr1	306085	306604	promoter	0.288864	538.272	483.136	280.944	273.926	178.432	624.086	595.432	582.914	772.63	596.488	539.519	585.154	559.605	412.537	283.79	686.914	554.735	405.63	337.92	290.914	563.71	369.914	491.198	351.42	448.568	422.741	706.019	679.568	454.654	401.383	347.963	446.16	340.562	399.58	346.574	1786.04	410.136	476.296	438.988	602.877	447.951	528.16	356.377	324.16	438.877
Chr1	308813	310596	promoter	0.118741	1498.95	878.173	1751.84	1706.04	1181.94	1656.56	1660.88	1775.01	2010.68	1913.94	1458.41	1475.7	1547.53	1004.93	1193.65	2487.25	2280.19	1096.19	1248.99	1191.41	1747.62	1200.33	1280.63	1099.2	1235.73	1527.53	1816.18	1999.69	1974.99	1509.28	1342.85	1603.1	1838.07	1868.99	1915.07	3034.57	1142.94	1271.11	1145.86	1646.9	1522.38	1522.49	1565.8	1620.26	1427.86
Chr1	312345	312949	enhancer	0.30058	199.444	149.963	216.772	244.673	140.84	241.086	296.944	225.309	252.346	261.901	287.796	217.827	293.346	206.642	138.08	555.568	517.222	118.185	169.154	225.846	479.914	331.222	174.438	170.531	215.191	192.593	256.451	288.543	213.568	141.864	135.222	240.642	286.111	343.346	325.753	388.346	113.654	135.352	165.235	350.673	292.444	335.642	232.037	225.13	151.228
Chr1	315642	316461	promoter	0.203902	415.815	332.79	419.481	534.247	389.086	595.728	602.815	599.062	688.494	595.679	499.654	614.914	556.42	350.679	375.926	850.753	868.29	602.259	393.469	615.901	611.179	465.556	483.586	496.741	476.765	604.154	513.938	623.79	583.605	491.247	523.531	611.802	519.167	641.938	565.833	691.951	322.765	300.679	464.914	515.802	560.698	455.895	739.031	711.494	574.049
Chr1	319189	320061	enhancer	0.247172	322.722	327.988	402.741	498.241	399.37	534.13	417.586	572.42	500.117	597.111	364.84	357.914	435.877	710.105	619.926	991.309	1020.56	700.593	753.086	589.79	667.012	405.136	714.494	571.352	556.049	507.864	295.901	296.222	497.895	330.753	357.198	233.173	278.753	280.975	275.16	253.333	199.333	233.5	55.8765	219.056	203.37	149.136	282.16	312.284	358.42
Chr1	322551	323233	promoter	0.275396	247.753	226.389	343.383	340.889	295.778	406.093	477.765	436.074	518.086	503.204	362.673	373.802	449.296	328.802	315.222	638.963	690.488	394.296	322.136	416.204	521.593	293.488	361.309	342.469	301.123	519.327	394.969	412.605	325.562	317.5	216.377	436.173	416.667	417.525	385.617	380.142	195.444	242.407	212.981	446.457	403.914	352.284	379.753	425.383	446.728
Chr1	324470	325700	promoter	0.100807	1692.02	1430.44	1649.06	1653.26	1253.64	1997.81	2111.3	1813.19	2404.57	2104.97	1641.99	1810.37	1784.81	601.012	982.753	4090.77	4055.1	1136.57	1035.83	1125.15	3344.22	1952.35	975.265	1142.88	1394.56	1536.78	1722.87	2116.22	1732.08	1445.16	1382.58	1644.48	1851.4	2172.04	2042.35	4615.7	1219.58	1117.43	1292.36	2111.69	1925.36	1744.31	1285.56	1414.41	1263.62
Chr1	330378	330683	enhancer	0.304169	98.1852	43.4074	57.6049	81.1975	90.3827	84.8765	79.9506	82.2963	129.901	107.519	125.765	96.2963	101.444	106.148	85.1111	66.3086	62.6914	103.821	102.92	141.148	64.7778	76.5185	120.642	87.8272	95.9753	81.037	54.7654	44.2346	68.2593	74.6235	61.6296	26.0741	49.1111	63.5802	69.1728	84.642	55.5864	93.2716	51.037	75.8333	77.9877	27.5802	55.7778	78.2593	101.21
Chr1	337015	338564	promoter	0.104227	1090.36	907.469	1226.19	1280.46	1054.19	1422.93	1155.36	1101.35	1387.12	1134.66	1121.99	1175.4	1115.73	954.531	953.068	2356.06	2391.15	1179.88	1244.48	1189.43	1696.99	1169.78	1016.6	1101.31	1074.21	1095.91	1004.59	955.648	1264.59	967.827	1078.42	1208.18	1251.31	1245.78	1293.32	1874.67	858.185	1065.67	1086.62	1142.81	1100.54	1016.09	1177.8	1333.35	1324.48
Chr1	342021	342785	promoter	0.221294	430.006	379.556	566.84	570.537	555.241	595.728	551.79	591.778	582.093	705.66	515.877	577.556	558.691	672.222	834.179	909.272	970.321	1163.22	1101.1	1100.17	714.086	591.074	750.506	988.815	946.086	874.963	344.222	499.568	817.469	642.901	630.16	599.809	670.71	765.691	706.395	833.79	327.556	428.383	311.772	578.772	537.63	471.16	609.778	609.198	639.099
Chr1	343644	346061	promoter	0.142195	1657.28	769.407	2142.53	2095.65	1643.05	1823.3	1770.47	1772.53	2107.14	2068.19	2059.62	2106.75	1696.86	2687.85	2771.43	1787.54	1956.88	2797.51	2940.79	2903.5	1489.41	1161.58	2565.68	2443.88	2464.61	2159.14	978.222	916.432	1109.46	942.531	1070.12	860.691	735.944	819.173	756.654	921.383	750.037	908.877	836.654	532.765	561.951	490.296	2689.86	2838.33	3139.17
Chr1	346327	347054	promoter	0.304156	142.79	123.63	340.154	337.716	192.593	175.407	246.037	223.667	228.815	196.654	173.012	172.426	131.698	174.401	123.136	451.846	475.623	218.272	124.123	194.438	442.475	296.086	134.883	125.136	236.914	224.16	143.148	152.963	78.0864	71.4568	81.0123	168.58	163.889	168.42	142.21	326.58	98.3025	94.7407	55.2716	298.506	262.741	207.284	178.432	163.506	139.444
Chr1	347548	348008	promoter	0.302244	133.469	100.21	57.6049	82.3951	72.2531	117.123	125.716	125.58	188.432	149.932	167.284	134.259	160.907	129.056	133.71	93.2963	90.3889	189.556	102.92	167.568	63.5556	38.5556	171.16	162.222	67.8827	94.3889	113.562	112.648	115.556	95.4691	93.8025	80.0741	59.8457	48.6173	56.6667	235.63	118.191	101.333	90.5926	54.3765	88.3457	51.858	137.519	125.006	101.21
Chr1	352866	353311	enhancer	0.297429	74.0617	69.5802	222.722	188.457	172.951	157.29	145.716	129.889	176.994	145.148	123.123	153.265	158.481	34.037	107.185	396.889	321.185	174.63	93.1728	189.247	375.87	287.407	123.864	137.216	159.494	132.821	142.185	109.457	91.2346	75.284	88.1358	101.117	164.704	203.556	163.068	243.074	97.8642	67.3951	85.7531	164.673	180.642	145.654	157.241	150.222	101.21
Chr1	354492	355455	promoter	0.220119	543.099	301.667	685.914	692.63	525.716	547.025	624.086	559.481	637.938	631.395	525.037	464	704.889	450.111	561.309	1011.9	917.907	543.272	669.784	675.778	817.173	519.722	817.34	690.741	668.765	589.444	347	433.29	401.765	329.821	270.827	433.778	346.914	393.37	351.63	611.84	342	303.907	366.827	428.556	437.556	315.136	406.568	515.136	394.969
Chr1	356176	357759	promoter	0.173298	721.568	509.506	1137.65	1067.81	980.049	606.253	641.543	777.494	628.914	681.272	766.772	698.185	771.074	1194.78	1307.93	1073.04	979.864	1154.11	1302.93	1328.46	838.037	552.778	1746.1	1396.01	1342.5	1336.95	385.889	508.056	908.198	718.704	726.568	584.173	716.519	657.753	707.13	870.889	438.58	429.988	319.302	507.66	467.852	473.519	1047.23	1008.28	943.926
Chr1	358683	358888	promoter	0.304523	21.2469	46.2469	98.5432	83.716	38.6975	54.0617	56.9506	55.0802	59.3827	54.0741	66.3765	44.679	39.7407	144.543	85.1111	139.938	122.241	118.185	180.043	86.5679	147.302	70.0617	77.6235	86.6358	74.6296	63.2593	53.0864	30.6667	42.3333	40.7037	50.0494	72.3025	78.6296	63.5802	66.9506	119.679	19.2469	16.4259	23.2284	79.5679	111.198	89.0741	87.6914	123.938	74.1728
Chr1	362675	365623	promoter	0.132345	2263.04	1531.86	3554.47	3677.09	2614.38	2804.98	2518.37	2692.19	3221.41	2780.72	2376.65	2917.46	2626.19	2020.07	2759.27	5620.38	5506.69	2526.57	2105.11	2003.86	4929.77	3397.11	1962.49	2196.78	2478.36	2888.72	2355.06	3060.75	2785.54	1847.72	1820.66	2790.7	2807.99	2732.91	2803.96	5069.94	1872.28	1941.06	1977.31	2739.04	2573.67	2329.57	4308.19	4896.67	4029.2
Chr1	367349	368711	enhancer	0.207774	490.932	293.938	1231.44	1102.35	806.525	500.333	674.296	679.907	580.969	597.765	610.704	583.198	514.198	666.741	692.815	809.537	752.216	653.938	567.71	685.086	720.444	437.926	571.395	503.784	491.963	656.901	1209.84	1313.59	1357.78	849.185	748.765	1201.44	1486.01	1452.01	1548.7	1986.67	731.531	776.784	581.136	885.852	902.988	754.148	2379.65	2421.94	2457.61
Chr1	369458	369898	enhancer	0.292677	178.037	64.179	136.185	198.383	231.284	154.685	123.037	137.21	191.444	212.981	148.093	145.525	158.481	350.679	383.241	225.617	278.519	273.617	250.025	295.031	188.16	109.185	204.222	212.358	174.333	188.704	157.29	167.111	306.679	233.056	292.235	224.864	267.235	323.531	264.117	190.241	139.568	210.432	80.1975	171.333	139.716	145.654	464.432	396.556	574.049
Chr1	371703	372212	promoter	0.304416	95.5309	55.4198	145.346	114.864	133.914	109.21	100.679	117.296	134.883	118.673	91.9136	136.747	109.457	166.79	173.352	127.309	95.9198	62.8025	180.043	245.123	137.21	72.2531	115.488	95.1852	152.981	128.475	171.117	177.833	241.79	217.556	163.469	171.728	275.877	223.309	229.716	245.531	112.21	145.827	185.34	157.617	232.926	210.481	428.586	479.154	522.494
Chr1	372422	373976	promoter	0.158397	652.58	470.395	1026.16	916.71	595.79	859.704	759.574	817.296	823.704	756.975	763.907	885.148	630.111	1075.27	1087.73	1276.52	1111.51	1595.67	1126.06	1090.96	957.772	637.654	659.37	973.704	857.605	923	771.877	976.877	893.198	763.025	707.611	796.142	814.198	839.988	840.525	1515.65	546.204	679.79	509.21	689.037	631.481	650.395	1401.89	1439.65	1648.4
Chr1	386585	387489	enhancer	0.288721	386.173	323.815	373.012	419.926	326.864	465.062	359.667	385.815	370.37	385.049	375.864	353.049	404.494	254.877	222.914	409.309	403.117	260.167	258.969	269.117	357.975	312.79	285.259	287.364	292.123	283.605	377.938	332.852	287.296	264.012	344.765	248.957	327.728	378.994	361.247	506.235	235.049	297.506	199.963	290.728	310.432	285.025	289.444	261.741	315.815
Chr1	389306	390111	promoter	0.20654	452.272	379.556	429.728	435.642	367.019	564.864	560.407	472.302	627.512	516.914	545.759	471.988	551.364	365.062	453.951	827.395	808.543	460.704	492.358	489.679	628.716	510.062	426.16	542.383	591.346	559.593	461.105	480.432	531.858	417.111	377.346	506.284	475.753	510.506	495.519	1021.67	335.864	425.395	427.951	380.58	519.222	465.019	492.864	490.821	472.395
Chr1	392371	393483	promoter	0.226316	439.951	325.821	802.235	824.259	547.309	637.543	638.556	549.858	559.321	539.519	624.759	500.259	458.654	166.79	311.099	1045.52	995.617	438.58	362.691	358.926	865.864	652.481	263.296	318.259	315.469	430.148	591.358	570.605	651.685	489.093	590	468.062	596.648	609.605	553.784	1140.89	513.833	527.481	330.543	734.37	816.333	631.383	300.259	404.889	315.815
Chr1	394824	396050	promoter	0.130575	540.543	507.679	972.889	1205.4	767.932	773.222	917.074	834.235	865.728	784.975	752.691	691.272	709.765	590.099	495.08	2105.51	2274.91	1172.01	803.543	808.154	1895.64	1150.81	572.383	771.074	764.198	838.716	777.951	768.543	931.049	656.679	714.333	871.117	1097.43	1212.17	1169.27	1940.35	787.167	659.988	572.988	1032.04	992.63	909.914	974.525	932.469	754.444
Chr1	400998	402685	promoter	0.130467	690.883	711.531	1289.81	1262.77	923.593	864.809	919.519	946.086	942.309	936.901	797.562	800.432	741.216	1085.02	1327.36	1766.91	1849.25	1792.65	1111.01	1424.85	1533.5	980.123	1055.91	1145.8	1087.44	1006.13	832.167	876.093	1453	1040.57	1023.73	1148.01	1231.54	1289.14	1160.81	2135.63	779.136	841.457	1049.31	1034.34	1004.36	953.636	1129.51	1109.12	1302.71
Chr1	404156	404894	promoter	0.198208	453.951	435.759	570.16	516.21	480.086	683.58	661.667	568.741	788.667	603.42	562.679	606.21	589.722	688.704	576.623	1025.41	1027.3	966.556	633.519	730.938	862.994	597.778	521.593	574.296	582.148	626.481	587.049	633.259	467.519	425.42	538.241	577.586	513.636	557.963	552	868.29	303.691	378.963	281.444	657.889	625.63	552.895	602.093	689.63	657.42
Chr1	408276	408987	promoter	0.270423	198.327	219.395	422.938	389.642	194.79	309.58	361	301.235	331.951	313.549	263.259	296.222	232.272	254.877	281.494	645.049	593.185	232.475	370.42	346.049	553.062	440.383	415.549	364.012	324.136	349.71	284.926	285.309	326.531	289.691	353.049	361.988	422.444	485.593	415.037	479.988	187.988	274.605	252.963	460.63	405.444	376.654	472.901	562.852	540.099
Chr1	410221	412039	promoter	0.191761	899.469	592.056	1611.93	1613.53	1061.52	1482.37	1579.27	1382.97	1463.67	1395.04	1240.09	1239.86	1334.12	989.605	1041.07	2201.8	2183.28	1218.7	910.951	1017.11	1753.38	1133.86	1447.45	1062.15	952.667	1187.81	1382.58	1395.68	1046.85	775.864	903.975	877.519	1224.9	1294.06	1166.3	1769.89	689.765	765.784	752.926	1154.11	1088.07	1010.77	1405.37	1439.15	1377.01
Chr1	414325	415655	promoter	0.131725	659.494	517.704	1475.49	1393.84	910.222	753.284	957.716	976.938	878.599	921.049	813.79	849.938	669.679	1080.03	1029.57	1973.85	1951.78	1670.04	996.531	1125.15	1824.49	1109.61	883.241	965.852	1004.36	1065.01	1043.28	1220.17	1237.2	862.66	887.84	1077.17	1386.09	1547.41	1470.7	2492.75	653.099	761.975	772.16	1620.94	1527.64	1553.99	1548.95	1655.03	1475.4
Chr1	417863	418994	promoter	0.161616	387.593	236.049	673.414	678.772	537.506	521.451	517.79	507.506	511.938	632.253	474.37	458.123	383.938	437.63	512.84	912.525	785.531	511.901	393.469	482.87	940.889	591.074	563.062	444.272	411.877	527.438	578.852	647.198	638.062	383.358	355.79	634.568	734.988	876.432	858.438	1196.36	484.136	441.043	256.012	1011.64	948.722	831.494	1628.88	1806.9	1760.96
Chr1	419782	420810	enhancer	0.171085	667.864	442.525	878.84	765.506	664.247	829.531	729.809	769.889	800	838.444	727.451	780.926	618.056	959.469	1309.62	1093.02	1111.51	1357.2	1342.98	1180.97	884.87	758.531	1309.27	1297.25	1182.05	962.049	443.247	475.506	584.907	495.519	484.358	449.074	593.457	640.907	577.667	551.42	313.877	375.012	313.346	494.296	366.864	373.914	785.691	729.136	827.519
Chr1	424414	425104	enhancer	0.190688	420.049	299.358	343.383	410.531	372.383	428.599	316.858	369.784	441.154	440.488	328.185	467.049	393.173	804.469	897.426	714.963	637.383	939.506	934.951	1027.7	548.438	397.444	724.123	888.895	913.809	766.914	310.642	330.938	378.191	327.759	249.636	421.401	455.346	448.5	464.827	307.432	220.395	279.37	239.117	339.642	326.864	332.747	606.185	540.84	639.099
Chr1	426140	427174	enhancer	0.144977	802.019	511.259	758.593	776.981	661.383	899.469	765.691	976.938	952.951	892.63	874	1047.52	799.685	683.296	809.13	1215.82	1250.46	1044.22	889.42	808.154	1056.9	813.333	819.309	995.204	1062.06	1274.38	563.852	736.296	1013.99	891.204	556.123	779.173	1157.22	1097.54	1184.47	1021.67	562.086	676.025	625.352	818.241	807.852	740.926	858.099	854.235	860.105
Chr1	428116	428818	promoter	0.251159	238.383	272.889	204.364	247.648	297.111	345.932	362.519	245.284	284.019	294.296	335.062	366.951	376.765	779.84	820.062	477.58	477.5	884.926	1005.94	1183.67	391.864	304.562	1477.25	1254.25	1133.22	935.543	157.29	130.5	182.543	189.142	215.901	218.568	119.741	145.062	150.574	169.395	117.049	110.753	121.235	199.185	163.469	145.654	399.593	356.21	489.42
Chr1	430632	431448	promoter	0.181611	597.852	410.309	577.556	429.056	461.667	780.691	706.222	778.222	826.901	797.006	830.148	930	904.716	1268.51	1362.44	777.506	798.444	1402.04	1478.43	1447.99	572	458.685	1523.82	1624.86	1561.75	1696.75	482.63	502.735	470.735	438.352	401.401	645.383	452.222	510.506	465.556	460.691	294.981	355.136	412.42	520.914	499.784	475.79	549.747	532.642	556.593
Chr1	433897	435118	enhancer	0.131201	824.006	449.691	935.247	845.395	783.37	1027.22	833	967.593	1049.84	1066.18	1080.19	1144.8	920.84	1331.72	1496.83	1237.26	1184.98	1631.22	1870.19	1718.52	973	721.315	1685.7	1613.01	1662.35	1696.75	616.204	677.858	635.432	609.864	591.475	870.346	500.79	540.716	517.864	731.148	399.111	486.123	392.988	583.086	553.574	492.593	1228.22	1157.09	1283.83
Chr1	436725	437848	promoter	0.164806	616.272	521.741	566.84	506.815	487.438	819.71	691.395	777.025	888.352	855.444	638.778	829.877	780.963	1032.22	1134.55	877.309	687.519	913.451	1316.39	1352.89	684.13	447.469	1267.91	1255.81	1371.63	1503.67	591.358	550.216	415.568	396.543	449.154	560.346	457.796	528.58	479.346	1724.75	456.019	378.963	419.802	525.593	610.068	589.864	869.84	952.389	935.086
Chr1	439714	440361	promoter	0.289352	188.519	197.438	250.932	294.975	275.617	324.617	293.506	319.531	307.877	385.049	371.074	273.741	412.16	646.506	586.877	458.821	508.506	553.574	694.025	543.296	415.685	171.383	676.272	571.352	566.79	559.593	284.926	263.136	286.056	282.025	303.864	267.21	289.691	332.235	288.019	464.173	181.907	153.111	201.481	293.556	219.617	243.784	390.975	428.216	489.42
Chr1	442724	443240	promoter	0.293586	208.259	133.71	228.981	249.185	183.735	337.642	279.506	256.593	322.79	295.167	342.765	325.037	360.988	450.111	311.099	288.025	254.673	470.975	492.358	482.87	224.84	151.247	406.765	445.148	459.321	446.556	190.42	205.84	160.605	159.358	121.617	178.296	171.148	208.488	175.975	230.79	117.679	135.352	169.395	290.728	284.16	252.012	334.926	320.519	325.037
Chr1	446193	447492	promoter	0.239795	499.049	177.654	695.938	642.259	679.907	522.765	500.469	523.222	663.79	681.963	507.864	500.259	529.753	1061.58	1038.22	518.895	597.031	884.926	1194.57	1128.12	455.228	290.401	904.123	1018.68	1174.85	1128.12	526.704	458.574	274.802	251.148	273.617	267.71	381.691	432.543	386.42	338.877	205.463	364.617	187.685	488.809	458.111	453.025	328.074	377.556	358.42
Chr1	447826	448282	enhancer	0.297042	130.105	79.679	139.117	120.722	164.383	181.191	160.623	192.877	210.136	204.716	198.235	160.605	170.012	263.16	277.185	183.321	194.691	325.012	158.333	274.136	186.852	129.432	285.259	240.395	282.444	220.327	160.858	200.167	103.926	99.5864	137.679	132.753	163.889	174.914	174.333	135.778	77.7407	103.037	77.6543	157.617	165.543	197.623	342.383	411.642	306.722
Chr1	452455	453512	promoter	0.171075	1038.72	1057.74	790.34	766.963	792.543	1207.83	1165.1	1131.33	1384.33	1319.28	1319.85	1225.46	1179.56	2159.14	2040.67	1545.41	1538.67	2923.15	2141.74	2415.88	1240.05	727.222	1713.47	1835.51	1616.93	1514.75	1066.23	1172.01	1822.12	1516.4	1516.73	1741.56	1289.14	1412.49	1367.31	1325.12	914.525	1361.27	1451.42	1226.54	1176.78	1373.81	1970.98	1929.43	2301.51
Chr1	455353	456009	promoter	0.257431	369.951	338.994	284.432	266.346	319	427.049	439.414	396.728	470.309	445.586	385	435.568	454.506	635.765	601.302	542.938	466.531	884.926	724.778	792.772	454.173	362.691	752.722	787.556	706.265	556.185	281.383	275.679	365.407	357.284	363.123	391.222	279.333	288.815	298.407	812.469	262.889	251.827	365.074	304.716	270.444	320.204	656.574	663.66	682.488
Chr1	458646	460420	promoter	0.194655	1976.95	1273.83	2459.75	2461.49	2350.08	1706.15	2037.47	1811.79	2082.93	1944.72	1845.6	1684.62	1772.84	2913.75	2860.25	1904.13	1989.62	3282.62	3511.33	3347.15	1585.35	1325.88	3296.47	3053.38	3400.75	2875.71	752.864	786.315	831.556	822.309	885.698	1238.25	612.556	697.006	613.543	1171.49	620.506	715.093	548.062	476.963	656.951	605.21	708.111	716.679	812.235
Chr1	460888	462162	promoter	0.124556	1648.96	808.765	1475.49	1337.67	1379.38	1435.12	1492.11	1470.77	1640.79	1770.47	1539.9	1493.98	1507.15	3238.8	2914.95	1862.44	1618.2	3234.18	3188.11	3581.94	1588.86	1103.84	3339.99	2950.63	2827.81	2402.58	812.728	802.346	1140.8	1050.77	882.358	1184.06	789.309	804.086	833.815	1004.22	679.432	844.617	635.086	597.593	643.272	648.463	1639.83	1488.58	1349.32
Chr1	463322	464104	promoter	0.22051	701.265	496.753	638.765	619.654	530.062	709.642	666.981	645.926	949.901	792.346	678.716	661.988	681.173	1080.03	1029.57	967.827	1051.09	1507.05	1225.88	1380.04	912.438	537.815	1322.54	1040.89	1072.26	955	644.827	666.173	699.636	584.407	528.827	779.537	563.975	669.87	696.278	681.599	459.265	674.549	495.852	482.025	540.593	465.019	853.889	821.568	943.926
Chr1	467622	469972	promoter	0.120847	3406.85	2174.67	3928.92	3747.9	3543.01	2973.95	3417.91	3199.59	3507.09	3809.58	3244.56	3253.47	2996.41	4568.85	4773.53	6037.05	6551.46	4490.01	5114.28	4979.45	5270.86	3297.09	3965.12	4387.58	4873.05	4859.17	2447.1	2925.12	4891.99	3913.64	3600.65	4910.05	3976.2	4374.94	4147.72	4817.15	3033.25	4009.53	3137.3	2673.85	2515.04	2456.17	2867.8	3015	2812.67
Chr1	471216	472469	enhancer	0.190354	1050.67	892.802	1152.57	1273.38	1055.56	1607.85	1731.12	1510.54	1771.33	1938.04	1402.69	1445.81	1573.64	1264.12	1341.2	1811.94	1671.61	1386.87	1730	1789.51	1429.25	1155.15	1597.2	1577.43	1678.57	1829.36	1893.95	1977.88	1362.05	1106.21	1131.89	1340.47	1225.59	1311.57	1300.49	1700.3	1238.25	1376.91	1237.66	1020.91	946.321	975.981	2219.56	2218.21	2197.25
Chr1	473228	474037	promoter	0.252871	756.568	662.173	649.938	550.346	666.951	742.074	1038.98	857.568	1017.72	1075.51	855.358	712.827	732.512	2058.63	2252.06	799.512	860.105	2420.28	2376.28	2762.64	632.815	465.556	1875.72	2180.3	2084.57	1730.35	303.778	463.29	343.247	498.148	519.037	385.889	204.383	221.401	168.864	255.827	252.617	396.778	357.753	167.79	241.852	260.901	353.037	295.438	297.321
Chr1	476332	476973	promoter	0.278841	485.698	288.457	522.198	353.148	421.864	470.605	488.481	521.123	584.432	668.907	601.074	456.284	558.691	967.938	1034.6	521.667	618.358	874.963	1262.83	1299.06	410.833	315.506	1620.01	1119.18	968.031	827.185	314.438	402.617	393.79	327.759	295.685	407.642	284.988	280.975	299.852	471.568	282.79	326.963	226.593	313.481	241.852	241.056	965.469	854.235	935.086
Chr1	478764	480311	enhancer	0.224133	1010.93	694.802	1032.33	1016.97	1213.58	895.012	1326.96	1153.36	1182.05	1326.09	1291.43	1007.62	932.537	2474.86	2632.95	1015.58	1051.09	2137.38	3072.28	3003.91	848.926	683.358	3043	2730.19	2848.91	2611.52	646.062	698.235	758.136	661.16	484.358	1176.54	586.025	630.827	602.512	636	533.068	552.593	494.994	367	342.383	349.685	2325.57	2229.02	2619.98
Chr1	480567	480940	promoter	0.304731	180.043	141.636	186.29	172.123	240.914	197.988	341.648	233.519	311.395	346.105	267.154	177.741	171.42	350.679	407.623	262.605	234.765	273.617	485.185	492.827	313.457	233.216	443.074	383.469	425.29	408.29	208.531	399.247	160.025	141.173	148.988	314.395	319.272	404.815	379.198	253.333	131.852	85.2716	90.1111	171.333	198.438	124.173	182.198	221.926	193.679
Chr1	482282	484328	promoter	0.156922	1946.4	1041.07	2004.46	2139.15	1794.73	1798.39	2194.47	1980.23	2277.32	2435.21	1976.38	2011.71	1606	3488.44	3704.52	3353	3241.58	4857.18	3593.41	4113.89	2988.04	2163.21	3614.7	3487.02	3465.85	3315.33	1747.23	1799.11	1969.36	1515.31	1346.12	1782.37	1813.01	2168.83	2032.9	2235.66	1362.05	1451.12	1089.43	1155.94	1173.73	1117.88	2863.75	3059.35	3201.17
Chr1	485441	486910	promoter	0.241371	2718.4	1124.68	1879.23	1903.98	1732.62	2211.9	2548.46	2304.42	2847.15	2607.96	2204.3	2182.23	2137.14	3649.75	3730.09	2139.9	2169.29	4126.68	4312.38	4036.48	1917.48	1422.67	3453.02	3540.36	3553.7	3623.46	2062.83	2374.37	1269.56	1229.49	1167.38	1053.44	1082.41	1294.06	1206.3	1664.62	865.444	1095.49	1017.72	892.543	899.636	974.099	1145.52	1056.23	1186.47
Chr1	487541	489670	promoter	0.169452	2891.57	1428.16	2600.27	2324.56	2138.69	2333.99	2530.88	2456.17	2658.88	2635.58	2257.95	2298.7	2256.62	2846.81	2912.04	3014.6	2961.27	3076.47	2765.81	2978.17	2653.6	2025.12	3335.44	2947.86	3332.94	3330.84	3522.52	3812.79	2499.2	2011.1	1889.72	2732.54	2880.69	2814.42	2700.85	2539.19	1686.96	1835.77	1593.73	2724.32	2829.19	2853.91	2551.59	2360.41	1904.81
Chr1	490501	491173	promoter	0.250301	530.012	446.179	395.383	351.642	260.938	458.284	607.228	478.093	685.611	619.395	436.037	448.531	430.883	900.648	1062.41	518.309	505.136	1201.98	1081.01	1228.48	411.327	378.191	995.79	936.346	987.025	966.049	694.568	699.667	472.432	441.247	360.117	459.667	506.481	503.42	494.099	689.63	384.099	566.086	329.66	448.63	459.63	424.025	790.321	885.049	1055.8
Chr1	492759	493870	promoter	0.132436	844.42	705.531	939.037	1057.52	981.093	1113.96	1220.72	1045.72	1350.35	1208.14	1052.27	990.975	955.506	1035.94	1217.81	1383.89	1210.9	1105.15	1281.88	1001.25	1141.83	738.988	1008.58	1008.09	1203.28	1199.16	1077.25	1147.12	1101.04	999.778	1020.51	1240.26	970.123	1085.91	1061.86	1094.78	769.383	843.037	734.525	888.062	1016.27	1000.01	1022.26	1157.64	1019.99
Chr1	496280	496567	promoter	0.301562	21.2469	30.4568	35.179	62.9074	29.9383	89.358	77.0123	64.9506	92.0864	117.889	53.0988	76.6975	106.864	113.815	92.2099	91.6728	66.7407	174.63	221.21	199.401	62.2593	34.9321	320.735	228.481	230.901	184.802	60.6667	52.1543	28.6728	72.0802	113.198	29.3025	48.2593	35.2222	39.7037	90.1852	27.6543	47.4815	61.1111	57.9938	40.8395	31.8025	71.8765	98.3457	74.1728
Chr1	498327	499367	promoter	0.119077	907.117	824.259	719.012	593.827	567.222	929.543	827.185	855.914	916.58	908.309	785.691	1137.1	741.216	1381.2	1630.23	1595.96	1403.07	1595.67	1647.37	1557.29	1211.95	878.556	1639.96	1703.16	1955.74	1654.36	616.204	594.321	821.531	841.167	917.654	845.309	742.136	730.185	741.568	719.969	432.16	511.679	321.704	729.136	675.519	685.58	1295.17	1180.67	1148.52
Chr1	501298	502740	enhancer	0.209362	404.778	361.506	657.123	529.506	477.963	536.741	514.012	581.395	634.346	657.056	449.136	614.914	479.667	1336.26	1220.99	684.963	657.309	1759.56	1096.27	1237.34	545.716	517	847.728	1158.04	1108.48	868.414	491.426	550.216	492.611	388.494	414.21	493.593	504.074	548.284	466.148	331.123	281.667	380.525	311.772	298.506	420.827	393.37	1022.26	931.148	1219.89
Chr1	504939	506309	promoter	0.270813	608.728	346.037	626.346	590.728	568.877	583.451	447.914	581.395	597.29	453.049	532.605	467.049	463.667	488.698	648.741	985.543	870.222	523.099	633.519	524.16	868.951	494.481	582.765	581.111	600.358	746.796	407.636	408.173	515.401	436.802	335.111	527.969	664.914	681.346	705.531	585.105	400.173	396.778	284.975	367	372.864	335.642	504.506	574.068	522.494
Chr1	508083	508283	enhancer	0.304711	62.3827	46.2469	39.4198	50.2099	81.1728	59.5556	39.0617	48.0864	74.8457	59.0123	87.4506	64.1975	60.4938	97.9259	96.6605	39.7654	20.8765	49.9753	93.1728	64.8148	32.0741	49.0679	37.3025	39.8148	38.9012	72.0123	27.3333	44.2346	65.1481	63.5556	47.7099	53.6543	64.0679	69.6605	61.7469	26.7407	48.1358	52.784	66.4815	22.0741	14.6543	22.9012	165.914	132.667	204.056
Chr1	510907	511558	enhancer	0.270022	199.444	123.63	222.722	256.049	271.667	315.969	333.531	296.543	352.901	282.235	282.136	326.111	278.247	412.537	443.148	501.562	538.957	691.241	574.66	482.87	405.932	257.444	371.42	424.185	417.272	426.395	243.136	240.321	301.963	273.889	322.333	319.457	423.253	447.877	442.889	333.519	142.235	228.346	100.778	334.123	392.222	282.272	553.407	532.099	722.142
Chr1	515178	515932	promoter	0.160895	878.914	688.944	622.889	633.988	493.809	1060.8	873.568	888.938	1125.67	972.136	858.383	885.148	830.784	657.123	749.481	810.099	736.049	791.975	742.136	755.654	711.753	499.519	873.938	863.617	972.346	977.58	1010.33	981.519	928.957	884.617	1064.06	938.907	724.315	863.401	815.543	1780.85	614.265	780.42	822.031	823.457	676.852	708.926	794.407	846.846	935.086
Chr1	516362	518474	promoter	0.164807	1560.4	1088.01	2200.27	2287.94	2035.92	1676.42	1746.4	1857.25	1956.05	1864.96	1999.14	1699.81	1669.06	1946.4	2065.23	2513.72	2381.9	1962.9	1819.88	1904.13	1796.44	1276.6	1812.07	1747.23	1913.4	2061.96	1516.14	1588.65	1772.38	1495.43	1667.28	1643.93	1557.19	1690.02	1586.36	1718.16	1203.98	1371.82	1235.09	1276.6	1052.07	1000.01	3098.87	3125.07	2853.52
Chr1	519294	520077	enhancer	0.293813	264.84	238.58	570.16	564.198	230.056	332.043	303.907	306.981	292.605	350.247	240.093	225.914	253.84	166.79	222.914	808.049	910.92	311.772	354.66	259.951	800.642	576.37	336.488	252.198	404.012	287.259	286.056	266.84	130.309	139.883	118.864	276.654	265.568	295.827	292.074	445.123	175.426	144.432	53.0864	322.272	344.049	403.58	285.667	281.691	342.222
Chr1	521507	523009	promoter	0.117556	1201.5	1134.02	1645.86	1588.65	1576.57	1225.8	1161.23	1051.02	1098.78	1201.91	1219.41	1156.49	1014.77	2223.56	2039.55	2569.69	2843.64	2684.38	2271.56	2364.14	2182.86	1470.64	2711.59	2563.46	2758.08	2480.17	607.821	833	1250.85	1117.92	1184.47	1256.09	1353.84	1495.91	1324.38	1726.56	560.099	695.802	734.525	964.994	927.358	796.951	2609.13	2435.98	2781.52
Chr1	523246	523746	promoter	0.295617	146.006	102.852	207.148	165.519	255.71	158.444	148.543	142.617	163.488	144.321	206.13	168.617	194.284	357.815	355.704	143.568	149.963	532.988	547.438	618.691	110.321	81	495.444	510.914	448.568	384.099	53.963	86.7222	90.7037	86.8395	62.0741	86.4753	62.3395	43.6852	71.5679	117.074	49.0926	81.8025	19.6481	61.5432	10.8951	40.0864	236.377	228.457	193.679
Chr1	528785	529577	promoter	0.264098	231.895	167.556	226.167	185.963	247.988	275.074	201.914	210.457	252.346	224.574	270.444	265.247	228.784	559.642	496.617	182.074	256.642	394.296	492.358	456	133.395	156.494	480.272	416.58	349.735	319.099	106.136	94.4321	183.778	156.562	147.519	138.605	106.889	138.568	107.37	63.1728	89	113.605	61.1111	104.79	49.8765	106.636	675.012	647.111	820.272
Chr1	536692	538182	promoter	0.120899	923.296	862.747	824.049	932.136	730.123	934.735	1080.67	935.037	1089.22	1038.46	856.654	944.123	813.883	1316.06	1338.79	1758.9	1548.38	1744.96	1741.56	1665.73	1394.02	992.759	1350.73	1580.59	1688.48	1543.89	875.58	884.87	1203.93	904.012	1091.67	1282.8	1116.76	1167.97	1188.73	758.321	807.056	862.605	855.84	953.481	919.062	902.006	1408.46	1469.44	1580.11
Chr1	539743	540493	enhancer	0.251115	148.531	133.71	189.284	198.383	143.123	197.988	203.883	183.753	235.877	225.148	209.42	172.426	223.667	313.444	256.574	219.914	232.37	189.556	378.432	316.475	148.395	151.247	272.642	263.148	304.259	239.37	141.21	179.222	134.272	147.272	128.846	171.179	197.951	181.42	198.623	212.309	105.407	170.654	144.37	164.673	146.605	179.728	517.593	484.198	665.938
Chr1	544244	545114	promoter	0.299142	152.846	102.852	125.512	123.37	106.025	245.963	219.019	213.111	222.63	251.574	174.068	187.994	167.358	365.062	368.216	111.284	92.3519	562.914	639.179	618.691	78.8704	60.2222	457.173	450.568	352.315	439.543	162.765	203.815	172.938	199.056	173.92	120.142	156.278	138.568	168.864	152.778	145.525	197.704	144.988	104.79	44.2222	103.333	440.031	358.556	548.438
Chr1	552212	554438	promoter	0.121017	1623.83	1344.46	1538.07	1463.95	1280.8	2051.52	2137.63	2020.27	2259.62	1858.95	1701.49	2177.5	1488.58	1449.3	1571.9	2126.23	2274.91	1341.78	1527.88	1456.14	1868.8	1338.3	1664.62	1537.31	1519.34	1633.4	2180.3	2093.65	1704.23	1236.91	1439.56	1420.93	1644.13	1537.67	1482.27	2553.16	1485.89	1833.58	1935.51	1367.41	1317.83	1268.27	2635.58	2642.85	2840.88
Chr1	554868	555527	promoter	0.259001	434.407	399.346	322.809	300.265	381.469	306.938	355.735	293.383	388.346	325.84	338.741	330.784	311.951	754.062	941.654	370.741	341.975	874.963	934.951	932.136	307.691	260.358	818.111	761.747	968.031	735.778	282.951	379.963	438.086	308.444	222.259	394.056	278.136	371.167	369.407	489.685	293.506	495.444	324.753	423.481	364.981	315.136	1478.43	1305.74	1667.64
Chr1	555893	557505	promoter	0.161244	1189.59	841.401	1534.37	1369.52	1482.08	1505.77	1355.12	1314.91	1378.17	1261.9	1316.44	1428.49	1215.63	2189.89	2305.54	2038.54	2309.57	2467.38	2431.36	2458.69	1708.65	1252.27	2515.04	2383.85	2570.94	2501.98	1485.59	1789.65	1967.02	1657.67	1744.43	1506.67	1593.17	1834.86	1745.72	1213.43	1288.25	1804.73	1277.93	1229.38	1158.27	1090.36	1561.14	1496.06	1682.78
Chr1	558469	559170	enhancer	0.294822	347.809	286.346	429.728	479.136	414.383	389.278	389.259	369.784	457.265	359.568	258.914	363.87	302.741	759.735	636.562	574.519	597.031	532.988	627.512	570.086	458.296	321.123	454.315	484.58	420.08	534.13	254.383	319.759	372.79	323.784	358.42	315.136	374.926	374.37	387.111	523.321	317.432	356.747	264.068	296.062	264.79	248.889	541.975	544.84	648.556
Chr1	559472	560573	enhancer	0.255739	714.086	410.309	752.34	660.994	631.889	682.111	512.926	700.759	755.074	573.944	599.691	838.642	662.395	1445.11	1105.28	636.123	666.765	501.012	581.568	427.543	341.432	287.407	413.679	398.728	388.383	426.395	686.87	895.395	884.136	954.198	1138.69	763.37	915.809	1007.07	1005.52	399.593	638.667	1141.34	708.852	287.932	333.58	317.833	565.864	557.333	514.062
Chr1	563665	563991	promoter	0.299034	117.889	115.605	128.074	135.642	118.623	221.852	160.623	211.679	300.741	231.012	240.093	269.963	217.364	418.642	375.926	138.432	172.679	159.722	124.123	178.691	104.21	90.2593	190.185	151.741	117.296	128.475	260.79	408.173	168.179	212.235	174.914	132.753	187.432	183.444	168.012	245.531	135.765	256.938	214.407	54.3765	101.321	89.0741	444.537	478.877	842.284
Chr1	564310	567453	promoter	0.163283	3033.69	1726.86	3797.99	4519.48	3249.91	4445.49	3849.17	3997.6	4748.17	3729.16	3565.86	4186.76	3463.05	1622.42	1660.88	6341.65	5817.14	1768.86	1554.7	1265.88	5282.44	3450.98	1875.72	1755.77	1933.8	2787.63	5060.43	4812.35	4352.05	3469.19	3549.52	3222.85	4667.23	4771.59	4797.96	7339.37	3429.19	3633.21	3068.99	3072.28	3184.46	3078.11	3318.94	3766.33	3075.62
Chr1	568261	568549	promoter	0.293201	186.605	95.3086	148.395	151.543	138.815	242.327	212.741	150.444	281.383	213.753	254.494	203.957	212.821	391.988	306.84	162.253	213.765	159.722	230.852	282.84	199.093	114.562	276	243.42	212.086	261.043	240.556	416.025	350.673	277.185	283.432	257.364	298.198	319.099	287.327	309.907	171.667	238.877	284.185	290.728	272.142	269.253	513.154	418.667	403.975
Chr1	569083	569513	promoter	0.301639	258.358	202.037	399.321	342.451	275.617	534.13	458.975	327.16	564.802	459	369.84	365	407.66	206.642	256.574	763.605	698.877	232.475	250.025	390.784	669.074	407.636	414.494	306.667	315.469	401.253	665.556	618	327.185	253.16	205.049	463.926	475.753	584.685	492.012	921.383	248.92	339.704	242.654	510.895	385.975	381.389	359.667	323.914	271.975
Chr1	571086	572607	enhancer	0.243362	1135.02	499.753	1126.01	1061.35	993.617	1499.63	1783.32	1784.57	1779.15	1622.68	1353.84	1646.43	1213.26	1339.93	1315.43	1180.86	1330.32	1019.2	1035.83	1070.93	918.457	732.981	1208.63	1083.36	1036.4	1285.78	2613.08	3162.31	1662.62	1684.42	1685.57	1212.67	2081.49	2025.77	1952.07	1039.27	1195.67	1823.65	1780.05	1151.99	1237.42	1193.77	1731.95	1700.02	1704.89
Chr1	574843	576555	promoter	0.158602	2818.52	1217.11	1830.95	1844.87	1616.3	2391.37	2209.3	2147.38	3054.48	2884.86	1754.41	2057.5	2067.46	2022.88	2047.88	2578.36	2078.53	2051.76	1982.07	1889.57	2173.4	1422.67	2262.56	2167.19	2811.22	3315.33	3061.74	3483.09	1750.75	1664.36	1564.46	2022.88	1881.44	2124.64	1968.22	2779.46	1974.16	3335.44	2401.2	1782.22	1670.04	1676.17	3009.26	3175.3	2478.94
Chr1	580234	580886	promoter	0.227038	389.494	416.457	498.037	430.698	342.148	544.333	555.272	488.951	593.506	605.185	421.111	429.475	421.284	444.173	425.802	1071.33	1098.53	449.877	471.988	604.753	962.426	765.802	602.049	535.654	556.049	507.864	489.173	466.617	540.025	463.099	448.827	617.778	721.383	771.309	712.383	969.043	289.37	309.753	276.451	569.358	641.636	541.642	517.593	579.605	590.975
Chr1	581749	582748	enhancer	0.269659	348.519	281.84	546.062	567.42	444.019	407.438	412.963	357.543	472.444	446.623	375.864	420.71	340.679	488.698	557.444	754.895	684.16	737.185	712.667	675.778	649.296	467.938	479.173	565.37	600.358	552.383	444.259	422.889	388.679	357.833	320.222	409.012	486.185	470.728	445.914	401.926	329.469	299.037	200.827	391.951	371.167	357.117	541.975	587.377	796.086
Chr1	583561	584537	promoter	0.117076	731.481	764.642	745.284	739.167	759.605	968.136	1136.69	916.432	1056.05	1049.17	912.58	823.457	881.198	1089.72	1148.84	1817.01	1691.48	1420.28	1199.66	1196.49	1344.6	1011.52	1215.96	1197.88	1383.17	1143.96	901.099	910.543	1003.64	820.79	989.025	1024.26	1126.56	1119.78	1130.78	735.673	537.012	543.222	558.049	813.481	745.401	807.63	1100.09	1164.01	1263.62
Chr1	590645	591919	promoter	0.141293	1380.36	808.765	1210.01	1199.1	1047.04	1154.23	1032.25	1226.4	1402.89	1163.69	1061.64	1426.43	1116.72	1244.6	1138.58	1435.01	1490.22	983.728	830.951	811.099	1249.57	921.827	1079.93	816.994	970.198	811.981	482.63	536.858	948.809	845.568	718.093	558.049	615.549	564.988	657.932	543.099	520.198	668.481	584.926	404.654	426	393.37	1666.33	1577.73	1580.11
Chr1	593158	593848	enhancer	0.29003	197.395	149.963	210.21	226.148	227.914	217.92	198.383	238.84	344.815	226.617	232.284	201.938	228.784	238.704	268.636	374.111	334.395	204.333	258.969	167.568	226.741	106.617	209.506	185.136	177.944	192.593	270.519	192.747	240.617	183.494	160.346	161.809	207.58	232.617	227.735	176.938	178.074	153.111	165.235	248.056	178.648	141.889	517.593	438.358	358.42
Chr1	598446	599184	promoter	0.170279	371.667	385.34	419.481	413.426	367.019	524.222	394.79	441.395	404.778	502.16	416.019	406.185	378.074	635.765	731.87	593.012	594.864	653.938	874	831.778	525.284	375.222	592.858	759.247	805.809	727.685	325.216	347.938	517.556	450.568	520.074	520.383	439.747	586.926	503.222	547.395	286.457	218.389	220.852	348.154	439.043	405.599	1216.6	1295.83	1283.83
Chr1	599400	599887	promoter	0.294804	99.1605	108.173	192.747	159.488	193.741	224.457	145.716	160.877	161.975	174.852	161.296	160.605	151.907	462.469	340.562	171.605	131.451	449.877	534.247	509.321	161.469	95.0864	613.981	412.79	341.37	349.71	124.667	128.438	152.574	118.556	144.481	92.1914	101.537	97.2099	77.5494	127.611	84.6914	91.9136	79.5926	104.79	103.821	35.9012	251.969	263.074	350.272
Chr1	601812	602843	promoter	0.218328	1104.59	813.617	1049.31	1022.4	932.259	969.963	1112.54	962.531	1125.09	1026.79	936.179	958.753	986.969	1762.13	1743.84	1947.88	1721.91	1912.12	1780.66	2058.3	1785.17	1257.28	1703.16	1817.63	1843.27	1387.12	738.093	918.716	1246.43	1042.51	1098.53	1244.54	1098.41	1264.72	1203.93	921.383	880.5	900.296	931.111	1160.67	1158.27	1046.64	1336.77	1418.46	1548.62
Chr1	607089	608240	promoter	0.204397	386.173	474.432	467.728	446.012	390.136	693.481	431.111	495.802	559.84	532.5	556.401	606.21	515.642	418.642	476.407	421.506	389.031	232.475	346.247	371.383	306.722	202.062	524.469	421.401	279.235	290.759	483.642	464.963	525.877	385.105	423.469	330.84	340.562	378.994	344.247	668.852	355.673	419.395	326.938	383.117	399.074	352.284	1035.54	1025.9	1234.65
Chr1	609203	609771	promoter	0.296574	352.858	317.469	241.556	209.259	233.284	391.63	328.012	342.932	431.5	355.778	369.84	402.241	338.346	399.222	417.525	361.136	336.426	246.877	444.16	420.296	373.519	263.136	152.426	340.506	324.136	401.253	299.16	378.025	317.031	280.284	264.951	334.154	289.691	305.401	321.543	220.037	277.315	338.123	396.636	264.321	306.815	255.383	375.901	363.259	413.056
Chr1	616123	618467	promoter	0.153377	2715.86	2159.14	2189.01	2314.52	2163.01	1960.4	2848.46	2514.05	2590.72	2685.4	2480.47	2396.49	1894.06	3642.67	4189.86	3721	3543.59	5130.18	4821.58	5135.04	3345.23	2847.49	4488.28	4458.8	4324.44	3724.21	1330.12	1487.4	2490.04	2124.81	2179.58	1782.37	1824.04	2030.92	1966.56	1963.66	1440.31	1395.14	1294.39	1483.23	1477.61	1553.99	2016.67	2098.9	1995.83
Chr1	619807	621762	promoter	0.196395	2800.8	1859.95	2700.46	2497.09	1908.69	2458.14	2621.38	2355.89	2737.27	2730.19	2115.26	2262.8	2027.91	2072.35	2242.03	4586.04	4573	3092.97	2202.6	2343.09	4410.85	3232.42	2668.42	2402.06	3101.3	2646.56	1951.06	1798.28	2583.59	2138.22	2207.47	2213	2170.85	2241.73	2259.1	4201.72	1584.8	1956.05	1841.11	1584.28	1740.89	1830.62	2604.11	2765.48	2666.95
Chr1	622791	623559	enhancer	0.305044	208.259	100.21	213.586	165.519	156.21	168.691	195.802	182.543	198.957	206.778	235.914	198.728	191.753	306.111	357.815	172.735	155.988	361.216	337.92	338.716	136.636	101.864	661.235	326.747	354.704	301.296	355.543	358.988	418.16	220.691	251.185	321.728	271.21	250.37	266.883	506.235	356.728	401.556	334.654	530.37	466.198	473.519	264.481	266.185	315.815
Chr1	625454	626140	promoter	0.222645	344.16	323.815	660.691	565.852	473.698	390.414	501.864	419.444	513.654	476.901	322.623	410.877	339.475	759.735	488.235	1107.37	991.827	1136.57	724.778	826.556	1035.94	786.519	620.049	548.852	629.444	571.173	416.42	419.235	586.877	438.827	360.802	573.21	672.914	771.309	767.13	702.636	354.148	318.228	213.568	708.025	739	631.383	569.796	621.512	614.963
Chr1	626449	627057	promoter	0.295188	370.84	334.951	350.457	369.222	288.198	333.611	369.58	335.79	372.827	426.599	259.87	327.111	357.784	284.963	331.784	439.395	401.142	501.012	436.938	350.154	399.395	293.488	458.259	419.204	559.198	404.457	295.123	263.136	285.395	260.938	336.278	327.401	328.877	400.549	338.321	523.321	251.549	245.716	191.488	358.265	284.16	287.969	331.21	358.667	297.321
Chr1	629579	630671	promoter	0.23331	534.531	438.049	653.481	622.543	480.086	535.457	548.086	543.667	519.494	505.642	469.426	543.296	413.407	541.383	509.259	705.321	748.216	613.296	478.586	534.531	560.407	402.753	1144.02	639.519	662.531	453.358	545.815	572.444	601.395	563.759	628.716	869.407	499.753	566.173	554.525	917.907	394.556	346.389	435.568	313.481	325.037	285.025	590.179	553.191	472.395
Chr1	633122	635498	promoter	0.16368	1918.51	1210.3	1463.01	1304.65	1384.16	2007.17	1796.15	1878.85	2297.74	2095.37	1918.67	2147.95	1946.54	2597.71	2863.35	1522.8	1640.63	2891.32	2837.9	3285.32	1063.96	1014.16	2391.81	2766.26	2490.04	2637.44	1511.35	1478.02	1382.81	1447.27	1277.51	1190.43	964.642	1084.63	1030.17	1001.85	1060.59	1404.81	1321.72	537.21	531.407	593.963	656.574	736.37	796.086
Chr1	636135	636667	promoter	0.294354	125.753	110.765	234.63	202.568	210.012	225.809	241.438	229.272	201.846	215.037	160.012	174.333	222.383	263.16	283.79	319.907	274.778	511.901	519.259	629.099	280.586	276	663.481	615.136	494.407	446.556	155.648	126.469	103.346	131.802	139.623	127.407	85.3951	133.37	98.2963	161.37	99.7654	98.1667	43.4938	112.173	99.0741	82.1975	66.4136	104.765	74.1728
Chr1	638660	639003	promoter	0.288994	247.753	350.673	114.519	76.6543	207.679	345.932	243.222	223.667	369.407	321.549	232.284	264.241	300.506	159.383	146.222	285.926	240.481	174.63	124.123	209.753	261.698	190.654	137.778	167.111	152.981	204.272	268.111	313.815	202.741	187.827	198.488	255.031	249.086	243.136	258.148	359.778	211.395	221.802	189.889	267.321	221.654	203.815	232.037	230.333	333.753
Chr1	641534	643146	enhancer	0.249896	545.506	451.753	811	732.006	649.253	600.198	691.395	695.938	668	661.691	661.469	608.765	667.204	565.543	681.852	821.951	794.84	691.241	945.605	602	619.395	555.21	1020.22	826.475	798.519	746.796	640.704	547.642	398.938	314.185	370.444	395.5	433.309	454.506	460.247	555.309	574.272	447.877	400.753	467.747	389.012	325.16	716.086	705.309	607.5
Chr1	644240	645521	promoter	0.144821	796.5	583.469	905.889	900.821	1022.7	956.815	1070.07	990.228	1232.51	1186.69	1036.36	925.654	1107.86	929.512	988.457	1023.65	883.833	1044.22	1357.46	1286.2	793.63	657.852	1123.98	1243.1	1313.94	1556.12	984.025	1027.54	738.914	676.043	629.136	719.568	607.901	619.728	703.815	975.667	623.944	751.753	673.432	633.272	612.679	534.074	853.889	885.889	959.302
Chr1	651854	655654	promoter	0.13972	3760.47	2027.1	3292.07	3308.75	3545.37	4254.21	4014.31	4293.83	4602.77	4249.3	4082.16	4251.93	3738.89	4374.94	4362.44	3634.12	3849.17	3526.27	3766.33	3920.86	2759.27	2557.98	4382.46	3549.52	3814.72	4231.1	2747.1	2984.59	3318.32	3554.47	3356.85	1702.9	2312.23	2448.2	2499.98	2237.84	2363.34	2933.02	2215.11	1365.16	1289.81	1143.35	1952.66	2129.56	2031.47
Chr1	658057	658897	promoter	0.249945	662.519	605.154	409.58	446.012	529.123	463.926	546.457	501.864	504.136	585.642	483.852	444.84	498.802	1398.59	1423.66	878.321	925.556	1702.23	2061.96	1907.69	787.389	613.117	1661.67	1779.38	1573.86	1187.81	323.407	340.63	496.605	694.951	629.136	367.037	317.735	369.389	346.574	366.333	433.086	385.309	261.84	261.519	232.926	320.204	356.377	310.759	342.222
Chr1	659609	660447	promoter	0.244674	250.765	519.759	347	264.377	352.241	380.784	606.932	431.5	332.58	472.444	345.253	245.907	290.759	651.981	728.821	875.265	868.29	974.901	1058.33	1155.69	831.994	730.142	1416.48	1147.91	1115.33	1068.63	402.87	568.877	330.877	843.321	813.333	259.099	293.617	275.296	296.963	350.531	352.364	210.432	222.16	241.691	282.309	364.981	137.519	146.5	151.228
Chr1	661155	661355	enhancer	0.303489	51.8086	49.5185	67.8519	38.216	62.716	37.8889	70.3333	61.2346	79.7716	61.3333	67.6852	47.4815	75.216	144.543	115.272	69.5185	70.284	174.63	268.383	215.42	67.5864	53.3827	223.815	258.191	215.191	157.747	92.7407	88.6296	48.6358	83.6173	97.3704	16.5864	42.5802	17.1111	31.5062	50.4691	46.7963	16.4259	55.8765	72.4568	85.6296	55.7901	27.216	28.2593	17.6481
Chr1	662115	662931	promoter	0.184944	361.198	377.222	471.444	430.698	571.728	408.58	505.605	539.031	447.988	509.562	412.815	398.037	310.698	635.765	879.222	684.42	729.852	904.198	1139.68	1097.28	593.012	455.784	1081.05	1091.67	1052.2	1202.94	752.864	841.562	585.877	917.716	964.994	491.84	786.395	693.636	816.426	373.247	530.753	318.228	440	839.037	795.556	859.704	456.247	460.877	386.315
Chr1	669506	670115	promoter	0.291906	287.444	212.031	241.556	168.049	202.568	332.043	300.358	259.309	339.117	312.086	300.13	245.907	263.296	399.222	437.63	463.519	445.66	501.012	354.66	531.383	445.716	276	258.611	360.37	367.642	356.877	388	401.006	295.802	323.784	381.716	367.037	448.049	468.438	431.802	314.704	346.815	364.617	329.66	391.951	357.852	367.198	363.92	326.272	367.617
Chr1	670977	671192	enhancer	0.299208	20.0988	11.0494	25.2901	21.3086	20.179	50.7469	15.963	16.0864	57.9506	53.2346	41.1975	37.2593	53.2716	74.679	43.6667	8.34568	7.70988	76.1235	41.5185	59.9753	10.2963	11.5556	14.3951	20.8765	27.8272	25.4938	31.1481	60.3395	9.32099	8.49383	12.1914	10.5802	10.4198	11.6728	7.70988	10.1728	13.9383	39.7901	44.5309	13.2037	17.9753	6.75926	55.7778	21.8272	47.8025
Chr1	672581	673563	promoter	0.142702	810.068	521.741	536.352	562.556	566.13	815.679	601.506	688.642	822.562	780.543	742.691	720.105	722.142	1032.22	986.691	1103.84	1206.37	746.815	996.531	903.895	936.074	676.025	582.765	814.889	868.815	1038.22	534.716	707.321	694.969	748.216	541.901	929.272	943.654	869.247	964.42	838.414	589.37	782.815	669.846	633.272	627.068	567.975	798.358	874.142	1019.99
Chr1	687000	687885	promoter	0.2644	400.778	253.506	267.691	246.086	416.716	236.741	197.833	253.302	276.241	242.525	262	271.086	310.698	306.111	405.889	210.79	213.765	481.006	464.852	452.309	156.506	116.827	412.574	397.827	481.457	484.901	202.957	207.673	379.136	421.321	478.247	320.235	259	268.185	302.457	314.704	452.111	343.025	392.988	150.444	170.086	271.778	637.216	629.333	738.093
Chr1	692303	693208	promoter	0.280274	400.191	322.049	222.722	269.494	363.148	269.519	226.765	326.747	307.877	356.432	301.963	294.821	330.117	372.037	372.136	329.827	340.302	371.938	393.469	346.049	181.272	207.636	222.63	234.531	349.735	279.926	295.901	340.63	421.642	435.111	381.29	345.309	330.5	308.247	336.877	406.642	483.63	449.506	317.883	293.556	200.975	246.185	637.216	588.975	657.42
Chr1	700890	701768	promoter	0.12566	810.068	1067.65	699.025	669.846	791.049	689.37	769.815	786.741	818.883	841.765	660.29	681.086	741.216	612.488	1007.27	1639.1	1679.45	1186.81	967.827	1079.31	1488.58	1075.44	972.852	1047.62	1171.73	1199.16	802.704	850.574	1046.47	1205.64	1170.72	1056.9	1256.94	1373.04	1332.92	1996.2	848.691	778.642	683.778	992.864	1004.36	1106.15	961.037	1080.67	877.08
Chr1	704410	705270	enhancer	0.267031	501.086	456.136	480.469	546.667	475.753	562.914	512.593	588.654	624.37	565.309	589.457	535.173	580.716	379.025	498.611	632.117	657.309	427.71	401.222	330.34	486.765	321.123	432.407	357.543	326.889	326.975	367.352	404.395	349.272	331.901	257.593	221.488	190.642	248.031	189.037	440.704	385.321	261.969	293.506	202.802	235.049	223.364	609.778	605.049	582.84
Chr1	706302	707688	promoter	0.109409	1476.05	1253.33	1444.19	1480.28	1415.59	1140.45	1311.36	1347.31	1481.99	1361.37	1321.35	1475.7	1173.77	1641.17	1577.67	1939.3	1973.02	1816.18	1571.98	1519.02	1373.36	1216.93	1335.98	1395.14	1561.75	1749.05	977.025	1196.78	1512.87	1838.59	1861.58	1435.2	1642.93	1553.99	1803.44	992.926	1190.96	1284.69	1344.12	859.432	865.117	773.414	2262.05	2201.8	1833.15
Chr1	711941	712302	promoter	0.291634	92.6728	74.5309	35.179	43.7778	66.5185	79.8148	53.7037	77	83.8704	92.0988	87.4506	68.4321	102.84	74.679	100.802	48.2716	37.0617	118.185	221.21	113.704	42.1235	18.9259	53.4136	85.3457	74.6296	85.716	79.9877	94.4321	134.784	137.914	164.654	107.79	104.377	107.068	115.488	63.1728	123.123	122.623	132.049	47.4383	91.4506	78.8704	108.969	107.228	101.21
Chr1	713360	713589	enhancer	0.303067	18.9877	55.4198	72.7037	86.7531	71.037	43.9136	56.5926	59.6235	36.6852	42.9074	54.4506	48.8765	42.2963	24.463	51.3765	137.988	99.4568	89.8025	29.5185	54.9877	122.377	116.827	64.7099	74.9383	52.1728	85.716	46.321	38.2469	52.3333	48.037	52.6667	44.037	45.9753	51.7222	41.2222	87.2901	20.6543	16.4259	56.7284	65.1728	80.6235	40.0864	44.4753	76.6358	74.1728
Chr1	727042	729203	promoter	0.1429	1382.81	998.58	1665.07	1512.12	1648.06	1352.09	1437.56	1355.35	1594.48	1546.96	1413.41	1520.36	1222.99	2072.35	2117.8	1808.62	1831.56	2858.96	2669.43	2708.69	1258.75	1224.16	1815.36	2449.07	2343.4	2950.63	1139.56	1193	1233.78	1684.42	1636.07	1362.92	1144.75	1194.14	1257.16	724.975	1194.65	1446.36	1462.56	850.821	816.333	754.148	2358.59	2101.06	2428.78
Chr1	729488	730184	promoter	0.256404	258.901	246.185	477.481	509.802	414.383	247.111	272.031	249.79	253.728	253.691	219.358	228.025	209.895	328.802	353.698	529.827	565.741	311.772	492.358	448.5	498.679	355.272	405.926	340.506	471.21	411.926	177.42	228.63	303.883	285.981	235.012	428.685	368.667	438.222	417.148	591.815	181.907	156.136	220.852	394.377	382.272	403.58	648.691	686.802	622.975
Chr1	737712	740262	promoter	0.216699	2846.81	2107.84	3090.19	2870.06	2941.56	3292.52	3061.74	2940.79	2970.77	2782.84	2829.92	3540.36	2637.44	4037.49	3862.6	4402.22	4610.17	4471.45	4440.18	4716.65	3527.12	2995.02	3839.6	4086.88	4009.53	3856.49	1934.11	2104.33	3637.54	3166.84	2903.09	2652.17	2540.6	2780.33	2663.56	3099.28	1991.59	2442.3	2141.54	1999.96	1827.41	1883.47	3548.77	3541.3	3149.84
Chr1	741903	742181	enhancer	0.305049	31.9753	30.4568	103.593	58.358	54.0864	133.963	115.469	92.4136	75.4691	64.6049	58.0247	103.58	73.7222	43.358	56.1728	76.6543	81.2346	103.821	72.8519	75.5494	63.5556	74.3827	84.679	69.321	52.1728	67.5926	76.1975	86.7222	191.444	102.333	81.0123	53.037	51.037	95.7901	91.4568	209.494	76.6728	80.1543	113.543	94.5309	60.0556	67.2469	32.5123	66.7901	74.1728
Chr1	744059	744755	enhancer	0.305058	105.086	95.3086	151.506	183.173	141.981	548.438	346.136	315.383	238.025	231.79	160.012	521.42	302.741	121.031	117.043	202.568	192.667	204.333	180.043	183.975	148.926	162.877	215.463	164.735	170.667	157.747	188.265	246.111	339.914	157.346	154.198	109.593	314.025	251.383	220.506	414.877	185.963	207.29	233.173	120.395	132.049	152.512	148.148	181.42	101.21
Chr1	746325	747203	promoter	0.292037	236.019	197.438	216.772	202.568	141.981	356.617	299.29	259.698	243.383	264.012	267.154	332.951	248.802	238.704	214.457	238.765	198.198	232.475	240.481	346.049	178.685	126.617	254.29	233.198	205.568	172.981	252.605	307.074	236.963	180.537	202.537	235.728	317.735	322.667	327.648	227.988	269.185	208.963	224.407	212.63	241.852	232.333	460.444	375.463	497.247
Chr1	747892	749502	promoter	0.156125	582.062	649.42	899.272	891.815	710.556	729.019	895.512	738.148	780.222	714.938	726.111	686.469	626.63	859.568	922.074	1244.75	1172.91	1315.99	1121.04	1017.11	992.086	860.728	1273.74	1113.32	1002.25	1081.34	732.512	728.704	1043.59	912.099	831.815	979.506	1032.96	1146.36	1105.06	969.043	555.272	605.889	617.049	674.605	715.988	693.938	1202.07	1333.35	895.247
Chr1	751871	752436	promoter	0.287993	151.883	85.0247	136.185	193.963	151.883	153.309	161.809	163.901	181.753	172.123	121.901	151.667	128.475	263.16	258.611	204.198	198.198	204.333	180.043	189.247	221.111	137.284	149.395	133.679	185.074	196.475	137.309	190.778	252.247	194.136	342.988	263.099	187.858	223.309	230.309	305.352	154.84	190.463	114.796	282.352	185.062	169.395	549.747	520.543	548.438
Chr1	753168	753545	promoter	0.304894	60.1605	26.8889	63.6111	53.7716	76.8148	88.2469	61.7901	48.3457	68.821	69.3025	59.1667	59.7654	73.7222	24.463	77.3827	68.8889	49.9753	103.821	83.1728	70.0494	61.3333	49.0679	112.506	87.8272	67.8827	85.716	112.346	167.111	182.765	121.914	133.012	140.179	96.5123	98.7654	92.5062	382.272	210.074	196.086	199.963	72.4568	88.3457	59.7284	93.2346	94.3086	101.21
Chr1	753892	754767	promoter	0.181807	224.827	226.389	380.259	337.716	271.667	312.111	325.926	335.414	286.494	313.549	294.309	296.222	304.21	246.642	300.012	647.025	663.117	349.333	230.852	427.543	609.469	542.741	421.019	391.296	352.315	484.901	671.988	775.253	944.5	642.901	735.358	1007.19	1016.88	956.623	949.531	1612.58	893.864	930.79	811.198	964.994	997.296	869.191	508.593	533.469	455.037
Chr1	755942	756722	promoter	0.227563	430.951	412.519	412.852	384.099	425.753	470.605	573.556	510.778	568.858	514.716	448.019	485.883	552.519	462.469	443.148	708.451	633.185	746.815	471.988	527.802	605.401	481.185	430.383	498.741	479.062	523.012	633.821	499.568	355.599	393.92	341.611	479.883	540.556	490.012	541.383	689.63	358.111	364.617	449.611	553.062	525.074	455.895	517.593	515.136	489.42
Chr1	760336	761680	promoter	0.162683	530.012	385.34	893.019	806.957	685.438	694.716	712.87	664.654	717.63	688.253	692.858	620.827	588.506	916.71	854.642	1109.28	1176.14	1257.34	973.074	1036.36	1039.42	741.877	1101.04	966.827	857.605	969.963	653.556	802.346	697.778	623.519	779.889	726.852	839.494	934.377	911.901	807.21	452.111	614.883	508.679	789.16	773.92	812.673	1302.27	1231.14	1148.52
Chr1	766570	768463	enhancer	0.223386	501.864	388.012	931.111	1014.72	1189.13	643.938	579.383	733.741	608.728	644.679	649.741	638.284	650.062	618.864	798.272	802.111	902.79	673.414	663.753	742.185	490.037	455.784	779.284	664.84	666.407	720.444	706.019	748.728	1132.47	1051.94	961.654	938.568	1019.83	1320.31	1257.7	835.951	836.543	926.148	847.944	555.753	517.444	446.531	1298.64	1257.79	1343.86
Chr1	771311	771630	enhancer	0.297989	121.346	61.3889	59.6173	84.9012	134.802	113.407	81.5	77.7407	107.79	113.753	101.235	99.8704	72.2654	166.79	194.568	94.5062	99.4568	76.1235	180.043	86.5679	114.414	95.0864	98.3086	96.2284	121.093	172.981	76.1975	121.037	142.772	96.8148	73.4444	127.407	150.42	200.185	164.062	133.037	83.7531	122.623	138.093	65.1728	91.4506	109.753	232.037	264.63	262.741
Chr1	772317	773711	promoter	0.159627	595.877	537.272	899.272	802.796	790.049	666.259	828.778	797.951	756.321	740.136	636.66	770.494	696.111	916.71	801.84	1066.9	1025.35	974.901	951.42	863.086	933.802	652.481	673.019	849.543	736.975	1040.94	622.864	628.309	805.364	690.222	659.037	728.383	790.049	878.512	793.858	553.191	464.63	460.852	438.395	827.543	751.506	706.377	1346.28	1309.98	1309.73
Chr1	779888	780970	promoter	0.145238	610.407	456.136	679.889	759.21	761.074	715.568	700.827	756.16	842.142	729.407	666.556	657.5	580.716	704.531	787.63	998.691	1078.72	895.012	825.938	1014.51	910.333	758.531	812.198	896.617	955.648	1295.51	617.667	699.667	620.13	590.827	501.506	679.123	651.222	661.321	636.951	547.395	364.333	439.556	401.605	651.21	507.728	517.315	1100.09	1150.77	1033.78
Chr1	785264	787596	enhancer	0.172214	3388.14	2227.14	2953.01	2615.52	2702.81	4480.68	3536.94	3860.57	3993.6	4113.89	3426.91	3936.42	3815.65	4586.04	4647.14	3109.1	3265.6	4327.3	4537.02	4865.02	2577.32	2156.84	3765.52	4506.36	4493.51	4220.73	2721.72	2738.63	2817.96	2732.54	2900.63	3005.41	2178.44	2291.9	2321.74	2248.22	2295.46	2731.72	2501.63	1889.88	1833.58	1777.19	2464.85	2471.1	2356.22
Chr1	787875	789147	promoter	0.268845	1099.2	820.407	831.025	968.241	693.568	1481.31	1061.17	1040.36	1237.2	1099.94	971.395	1064.9	1080.67	949.531	863.568	806.191	856.654	983.728	1035.83	1017.11	858.494	557.444	1052.68	904.123	1059.64	1035.09	930.173	768.543	589.556	585.321	799.117	622.444	592.741	548.284	633.296	1277.86	1020.77	789.037	699.426	567.185	560.698	510.556	577.938	605.889	622.975
Chr1	789754	790306	promoter	0.299338	309.938	310.333	284.432	250.951	161.259	442.506	322.352	354.469	368.988	456.753	396.852	311.136	346.827	399.222	550.278	379.988	418.401	460.704	541.531	615.901	401.765	265.84	371.42	469.79	456.679	387.877	358.13	299.741	255.938	292.204	187.475	346.333	258	312.432	273.821	384.198	280.444	255.031	336.543	258.346	243.84	194.975	285.667	274.815	333.753
Chr1	790935	791515	promoter	0.286442	429.154	390.309	395.383	379.296	301.111	492.833	466.531	403.457	562.852	466.457	465.469	471.988	525.716	379.025	457.975	732.469	606.198	325.012	401.222	445.037	682.71	423.877	336.488	372.778	497.056	507.864	564.593	456.809	362.605	374.926	435.025	497.407	537.296	554.556	522.327	1295.86	348.321	391.58	377.062	456.284	466.198	383.568	444.537	534.87	403.975
Chr1	792751	793599	promoter	0.200558	371.667	350.673	540.025	425.889	559.333	378.025	473.333	430.278	497.185	438.877	327.21	437.173	364.648	629.815	621.543	582.704	594.864	416.667	588.654	681.852	501.802	307.691	613.981	616.167	676.469	774.148	472.926	491.815	488.259	482.852	359.296	480.741	552.753	511.728	502.667	485.451	304.296	403.173	375.691	580.926	603.062	485.099	750.296	627.16	540.099
Chr1	795142	795753	promoter	0.278038	311.858	248.753	442.506	357.877	392.512	355.296	465.21	390.364	479.062	422.938	433.556	325.037	370.593	357.815	313.123	420.259	440.42	232.475	277.889	321.321	434.031	318.037	421.019	350.025	464.074	599.932	481.568	387.469	294.253	278.796	133.525	350.111	383.543	354.574	342.426	587.395	220.395	282.975	370.395	367	384.222	330.21	428.586	443.42	367.617
Chr1	798258	799445	promoter	0.19216	569.222	385.34	817.58	794.543	707.864	589.833	658.432	645.444	619.877	597.111	683.519	521.42	568.284	683.296	780.346	741.117	732.006	949.062	1010.44	971.889	665.173	562.914	717.136	805.926	899.469	932.259	499.006	518.778	507.358	443.772	390.099	557.642	491.963	521.123	504.642	797.747	347.605	489.852	328.333	446.457	491.056	458.512	905.259	1011.26	902.352
Chr1	802770	803061	promoter	0.294673	110.901	97.8951	67.8519	77.7654	47.142	132.389	120.543	122.457	143.79	129.451	134.852	137.469	134.259	137.037	144.247	75.2593	72.2469	132.025	230.852	97.5062	70.9259	60.2222	116.358	115.914	124.728	153.704	69.5432	105.815	175.025	131.259	148.611	129.58	116.228	114.685	141.463	130.265	86.2037	148.642	125.191	72.4568	106.358	89.0741	304.568	234.148	252.87
Chr1	806651	807666	promoter	0.135736	566.574	478.809	416.204	435.642	531.852	595.728	599.265	621.815	672.765	635.827	602.512	571.593	544.019	818.222	874.605	931.617	888.173	913.451	1111.01	1046.23	823.679	560	1099.65	1135.91	1273.01	1102.61	431.037	550.216	597.519	565.068	654.877	757.926	653.617	685.049	628.309	1035.92	465.377	477.716	498.444	602.877	578.148	510.556	1285.56	1336.31	1370.6
Chr1	812853	813763	promoter	0.180828	322.722	325.821	515.222	462.66	449.932	494.074	476.963	483.654	495.667	473.852	455.074	356.951	379.296	198.79	355.704	804.222	711.642	553.574	313.667	398.827	796.222	532.667	436.809	415.747	404.012	519.327	379.691	493.432	681.889	566.272	661.605	889.358	786.395	734.667	793.315	1554.93	377.556	459.247	485.42	662.37	669.056	536.352	969.833	1055.26	690.185
Chr1	819073	819953	promoter	0.241444	366.957	350.673	231.605	302.358	319	453.21	478.926	356.722	488.975	403.031	406.426	415.414	378.074	704.531	643.481	418.914	376.963	709.284	967.827	755.654	342.864	273.37	795.247	622.049	621.512	585.975	385.889	421.056	403.605	415.444	389.401	496.068	349.716	365.407	390.105	227.988	227.716	318.228	307.117	423.481	439.043	393.37	488.963	411.975	455.037
Chr1	824025	824923	promoter	0.262631	298.963	286.346	452.284	434.049	334.204	420.741	402.488	390.852	482.716	381.37	350.056	306.235	395.864	635.765	514.309	569.321	534.975	774.605	651.741	573.469	480.432	355.272	637.42	565.37	624.309	589.444	388	310.21	288.37	267.691	344.321	421.593	372.068	334.228	367.111	430.574	205.463	258.636	279.765	334.123	322.914	294.204	617.463	642.056	622.975
Chr1	826151	826653	promoter	0.271041	157.901	202.037	145.346	164.08	187.099	278.599	246.691	232.716	268.84	211.284	210.401	244.864	235.025	406.185	245.265	374.79	360.037	337.469	337.92	240.043	317.407	213.154	267.043	297.846	279.235	283.605	168.136	169.309	170.198	148.932	180.568	241.025	194.728	180.37	197.704	111.914	131.272	129.099	137.309	212.63	174.383	235.105	296.488	376.704	342.222
Chr1	830061	830931	promoter	0.188991	506.204	470.395	412.852	455.895	456.901	562.914	634.16	572.877	634.346	629.173	570.765	534.265	534.222	500.148	618.383	595.321	521.358	782.932	786.284	849.938	475.66	486.525	727.037	767.574	841.914	815.741	399.222	580.333	446.333	516.636	563.42	501.759	474.235	533.988	505.136	485.451	297.556	403.173	416.605	612.586	583.543	548.407	757.722	653.074	722.142
Chr1	835113	836164	promoter	0.29776	355.395	251.235	297.611	316.951	333.414	360.79	323.815	340.284	374.259	328.222	333.753	376.778	344.494	500.148	511.346	245.42	261.901	623.117	627.512	531.383	187.617	184.642	455.284	480.79	502.426	450.049	336.278	391.111	384.296	337.827	367.87	309.716	238.494	241.981	292.778	384.198	333.321	387.296	152.019	307.765	416.204	311.926	338.716	375.901	288.043
Chr1	840845	841149	enhancer	0.304513	71.2346	49.5185	44.284	77.7654	84.1235	67.3333	69.9568	79.8395	65.0679	66.9321	87.4506	89	61.8086	97.9259	77.3827	99.679	101.265	118.185	124.123	64.8148	90.8889	81	108.062	80.2716	85.1728	76.4568	69.5432	81.1111	53.0988	67.1481	49.5556	57.0864	79.3704	80.4198	67.9877	72.0185	44.9136	49.5556	67.4383	112.173	80.6235	71.4198	82.7407	63.0802	47.8025
Chr1	843968	844625	promoter	0.292905	201.846	209.605	151.506	151.543	191.481	128.235	177.204	159.08	159.488	152.79	142.531	171.543	167.358	553.272	411.475	274.074	240.481	438.58	608.302	607.136	219.037	129.432	671.617	510.105	569.191	443.148	216.198	234.605	292.407	331.327	263.623	370.259	310.475	319.099	321.019	393.049	218.92	321.586	374.889	325.37	290.401	290.914	178.432	189.012	173.278
Chr1	846005	846975	promoter	0.29174	273.617	296.648	507.975	535.895	309.975	375.358	401.006	433.42	427.173	422.938	289.5	357.914	430.883	488.698	501.926	509.864	440.42	709.284	519.259	592.086	434.42	301.617	674.753	502.037	544.914	496.556	370.58	294.222	331.821	241.438	212.309	252.228	256.864	330.481	366.333	401.926	320.198	325.253	317.296	296.062	322.914	330.21	629.457	670.531	614.963
Chr1	847335	848090	promoter	0.214871	613.778	438.049	498.037	502.691	378.086	555.105	516.753	498.568	727.877	598.346	576.938	483.778	697.568	524.025	535.123	507.728	481.642	709.284	688.704	621.364	520.42	355.272	563.975	590.525	749.111	679.086	615.494	529.895	426.333	440.827	475.302	571.728	500.79	598.846	577.667	696.247	441.259	561.37	505.944	507.66	488.056	383.568	577.938	537.407	590.975
Chr1	849723	851117	enhancer	0.224959	316.049	301.667	356.833	384.099	416.716	514.198	349.086	375.79	317.407	463.235	479.914	403.383	424.963	572	583.222	297.062	296.284	337.469	436.938	354.58	323.025	254.63	463.654	377.877	341.37	345.71	503.642	485.605	530.302	356.722	401.802	389.691	566.667	664.494	628.309	627.191	385.852	546.383	372.469	602.877	563.185	546.043	2262.05	2143.1	2325.33
Chr1	851358	852418	promoter	0.1987	490.932	279.37	463.586	521.185	466.605	530.772	451.309	477.136	576.457	534.13	582.556	589.074	454.506	584.63	680.093	531.79	542.753	523.099	362.691	420.296	484.753	386.383	344	413.815	422.636	411.926	486.642	544.531	529.333	443.772	550.617	445.728	564.802	588.185	572.63	549.636	433.728	706.086	605.79	474.432	492.457	412.574	1336.77	1363.01	1337.77
Chr1	853089	854289	promoter	0.161495	976.154	667.864	745.284	887.451	568.877	1246.99	1013.99	989.512	1319.43	1109.53	1021.11	1148.52	1221.19	482.636	526.704	1385.53	1330.32	553.574	464.852	466.148	1353.28	1080.31	353.457	466.235	530.247	700.494	1136.77	1122.56	674.321	613.802	669.531	980.469	780.772	878.512	779.377	1528.28	625.852	919.123	623.148	877.08	735.704	807.63	621.815	727.926	722.142
Chr1	859523	860457	promoter	0.290947	348.519	154.87	315.889	256.049	291.951	439.093	406.599	410.728	574.543	502.864	331.63	425.778	334.457	365.062	555.815	382.728	391.049	602.259	415.889	553.846	362.772	254.63	371.42	503.784	479.062	743.111	331.951	424.765	333.086	291.79	258.352	323.37	301.802	364.358	357.815	321.543	200.383	303.907	297.494	391.951	288.259	317.833	452.457	433.272	438.877
Chr1	863882	866293	promoter	0.143756	1892.91	800.704	1718.9	1880.72	1875.58	2020.07	1831.23	1847.42	2506.64	2365.23	1999.14	2136.81	2120.09	3004.91	2962.19	1838.7	1793.79	2641.06	3155.83	2996.41	1471.88	1345.89	2726.49	2581.57	2561.6	2569.36	1694.36	1952.99	1584.49	1371.69	1351.14	1544.42	1451.79	1530.6	1485.4	1030.84	1435.12	2068.19	1193.91	1042.72	1012.72	1115.4	1970.98	2022.88	2037.28
Chr1	867589	869161	promoter	0.189429	2412.4	1080.75	2205.44	2275.91	2071.59	2047.65	1607.38	1856.32	2326.04	2050.94	1784	1837.84	1954.46	2458.14	2622.01	3238.8	2990.04	2703.8	2509.64	2500.83	2992.26	2117.37	2494.88	2367.05	2429.47	2758.44	1704.23	2015.79	2168.83	1940.35	1846.12	2472.65	1841.99	2124.64	2066.99	2507.7	1572.51	2216.1	1962.68	1620.94	1513.02	1663.86	2972.89	3129.23	2865.83
Chr1	870998	871809	promoter	0.14415	894.642	773.074	709	813.79	747.691	839.494	957.056	855.235	977.66	1008.47	734.346	754.975	801.025	774.728	859.123	1254.35	1157.15	904.198	967.827	1083.71	1215.38	966.173	1267.06	973.704	1151.32	1162.1	707.765	841.562	1134.7	960.21	825.37	1114.1	972.611	1051.67	969.679	900.296	714.71	924.185	809.765	913	870.469	803.457	1162.1	1287.75	1026.79
Chr1	875687	876268	enhancer	0.29557	339.512	315.352	297.611	300.265	254.728	470.605	387.025	394.469	501.463	417.272	373.179	326.111	481.852	292.204	315.222	476.309	486.84	298.704	337.92	346.049	517.617	331.222	361.309	305.784	326.889	426.395	522.691	422.889	322.049	315.099	335.679	338.111	414.265	398.66	432.519	659.414	258.667	284.698	314.944	443.938	464.42	487.778	353.037	379.568	252.87
Chr1	877258	878316	promoter	0.109376	1705.16	1506.44	1276.71	1448.8	1078.52	2290.81	2047.88	1891.36	2244.57	2063.95	1748.35	1761.33	1884.1	1035.94	1245.44	2311.23	2329.32	992.981	1020.3	1155.69	2273.68	1551.1	1183.28	1032.4	1087.44	1215.43	2096.63	2049.22	1553.06	1257.4	1429.91	1659.36	1629.2	1575.09	1567.58	3842.48	1307.33	1290.67	1114.81	1846.67	1682.9	1556.56	969.833	1094.32	996.679
Chr1	879720	880673	promoter	0.202268	426.13	263.395	467.728	471.315	414.383	325.901	403.136	343.506	358.265	399.173	371.074	329.957	319.364	541.383	574.679	611.802	657.309	562.914	651.741	604.753	573.815	418.185	700.951	635.975	535	519.327	265.031	408.173	630.407	483.617	645.741	639.272	550.16	606.519	630.519	843.321	354.951	484.407	267.815	520.914	446.321	528.16	894.377	1019.15	834.932
Chr1	883218	884034	promoter	0.280887	281.21	144.623	280.944	235.71	192.593	329.414	266.34	320.623	378.191	330.58	276.222	248.395	330.117	230.753	287.951	396.889	286.16	349.333	221.21	286.914	337.741	171.383	272.642	242.333	269.889	370.123	385.889	362.654	179.543	205.346	165.519	263.099	277.377	271.494	289.728	258.568	152.963	231.716	194.815	154.043	227.198	194.975	359.667	318.395	367.617
Chr1	887916	888465	promoter	0.300094	189.284	162.296	148.395	183.173	187.099	268.37	248.148	252.259	292.605	305.543	257.975	245.907	228.784	424.802	366.617	218.889	172.679	449.877	506.333	482.87	208.802	111.926	427.926	491.358	401.556	430.148	171.117	248.259	201.123	167.395	182.444	156.586	149.556	146.333	155.716	119.679	88.4259	142.895	129.457	135.802	124.074	200.432	248.148	268.531	204.056
Chr1	889691	890537	enhancer	0.196763	490.068	350.673	577.556	665.494	606.432	683.58	685.333	614.568	764.877	676.395	613.611	583.198	576.031	651.981	629.852	683.457	657.309	922.469	747.852	829.531	624.938	568.321	785.889	744.66	803.191	700.494	537.753	650.395	526.074	473.519	355.481	470.037	493.951	493.84	500.691	789.901	311.494	417.549	338.741	374.802	403.914	335.642	648.691	664.025	657.42
Chr1	892149	893221	promoter	0.160778	1051.74	750.142	616.395	694.852	563.877	1199.92	1128.85	1021.19	1318.25	1165.74	1081.53	1045.96	1105.52	578.704	636.562	918.272	965.37	582.228	553.846	594.889	812.877	776.148	666.833	559.84	803.191	713	1754.41	1712.4	1044.89	1096.87	1064.06	886.284	918.222	895.778	916.58	1996.2	901.741	1184.78	905.08	731.617	746.951	724.494	533.895	568.136	556.593
Chr1	896236	896851	promoter	0.290811	409.383	353	412.852	448.667	387.901	539.802	736.259	611.265	647.025	673.728	583.889	484.988	564.407	839.988	681.852	359.056	312.605	782.932	764.198	798	340.889	338.994	1104.59	866.556	766.963	693.815	278.185	253.994	257.025	231.074	172.753	114.772	150.42	180.37	195.556	377.969	234.062	248.259	244.593	177.852	88.3457	120.605	185.815	172.889	262.741
Chr1	897254	899212	promoter	0.185434	1925.19	1291.52	2176.24	2307.26	1972.79	2131.69	2411.44	2464.37	2228.81	2307.26	2106.95	2280.4	1956.19	2625.43	2561.99	2367.05	2214.41	2752.4	2935.85	2662.79	2083.74	1635.88	2612.77	2604.11	2478.36	2845.1	2042.14	2569.36	2996.83	2421.09	2625.14	2497.09	2351.17	2583.59	2601.73	2984.59	1936.79	2818.52	2409.44	1576.9	1638.75	1573.53	5116.88	5166.22	5132.73
Chr1	899578	901002	promoter	0.168558	911.012	504.16	1035.73	1036.96	922.494	1175.58	1018.13	1078.05	1146.77	1191.64	1110.15	1113.32	1040.49	1117.11	1157.09	1056.42	1143.54	1163.22	1471.12	1347.54	1113.32	857.37	1566.85	1289.22	1313.94	1540.31	1415.44	1645	1272.67	1067.52	1179.88	1166.3	1248.81	1536.37	1462.74	1679.3	1077.42	1809.56	1423.95	1268.41	1354.2	1351.43	1878	2085.25	1966.05
Chr1	903202	904324	enhancer	0.220501	655.543	466.531	467.728	464.284	547.309	1097.62	681.654	970.685	829.63	902.432	780.123	989.123	934.815	1319.68	1216.13	730.654	754.302	1579.96	1880.06	1742.59	568.716	452.37	1237.59	1642.41	1096.81	1085.5	690.883	768.543	702.333	804.778	812.827	629.889	683.395	727.222	682.333	619.784	562.086	1143.2	733.704	504.864	499.784	521.63	504.506	399.728	446.728
Chr1	907014	907929	promoter	0.139184	430.951	478.809	483.728	622.543	594.895	595.728	609.198	651.34	641.827	711.753	519.401	562.642	462.519	677.84	747.58	1312.51	1326.57	832.086	651.741	834.358	1276.71	857.37	689.42	742.302	639.92	864.123	668.691	585.105	953.438	652.994	756.13	1198.72	913.265	1089.63	989.556	2020.46	580.074	588.833	631.5	997.494	1047.74	1074.49	1485.33	1661.32	1219.89
Chr1	909217	910204	enhancer	0.144971	1195.2	960.79	802.235	759.21	682.025	1321.68	1221.1	1038.39	1490.28	1283.83	1117.81	1064.11	1011.81	482.636	651.852	1221.38	1134.66	709.284	797.296	744.562	1145.56	874.142	971.426	722.605	931.284	774.148	1060.04	1062.84	1122.21	922.698	1059.9	1227.6	708.204	821.315	784.444	1488.73	927.63	1055.77	951.556	990.111	809.765	935.543	644.84	721.605	779.975
Chr1	911944	912628	promoter	0.26397	184.296	133.71	174.827	110.889	154.957	202.093	169.512	156.753	231.741	226.617	158.716	157.58	211.296	629.815	592.568	168.673	182.556	746.815	803.543	721.407	154.025	111.926	756.16	717.84	803.191	716.611	95.4568	88.6296	81.5802	112.37	61.2346	91	83.8025	63.5802	70.3457	182.056	81.7407	112.21	100.778	86.9753	49.8765	35.9012	157.241	125.716	101.21
Chr1	917628	918633	promoter	0.110843	807.481	692.815	635.494	711.79	606.432	1066.77	1028.39	907.117	1140.19	1050.16	945.846	918.969	827.012	1513.46	1642.93	1369.19	1459.72	2014.9	1437.14	1595.96	1340.99	843.574	814.136	1215.82	1277.19	1323.36	1018.68	958.198	1079.52	945.741	929.296	1226.81	952.617	959.988	913.531	1249.41	678.975	801.543	920.66	969.593	958.198	1057.27	1022.26	970.895	1101.1
Chr1	920007	920281	promoter	0.30415	44.4691	30.4568	101.006	112.204	85.216	79.8148	85.9506	67.1235	61.2963	81.784	72.3889	71.5926	85	97.9259	96.6605	197.735	198.198	89.8025	113.42	108.173	251.605	151.247	98.3086	121.549	78.1914	81.037	56.4321	52.1543	37.9259	26.284	41.4938	81.3827	83.8025	107.068	111.519	127.611	35.9198	43.4938	38.5062	154.043	151.802	145.654	148.148	117.315	127.198
Chr1	921714	922584	enhancer	0.260896	331.025	192.642	264.062	235.71	248.84	260.963	228.883	248.049	339.586	359.568	279.827	265.247	241.963	710.105	596.185	334.765	341.975	394.296	506.333	476.309	324.753	228.426	228.605	399.667	451.444	297.753	204.704	315.691	197.056	216.099	224.827	256.444	263.519	277.704	279.543	158.704	176.074	224.877	119.58	229.062	258.741	255.383	861.951	764.198	951.605
Chr1	926992	927489	promoter	0.299063	97.2099	100.21	83.9753	82.3951	107.16	103.593	75.1975	90.1852	134.883	149.179	120.759	116.074	83.716	214.963	283.79	122.728	90.3889	218.272	180.043	194.438	123.938	76.5185	145.691	155.667	188.84	165.543	110.642	74.8642	103.667	104.556	120.117	152.426	101.537	111.062	148.309	138.765	63.8025	83.463	107.475	83.1914	137.216	149.136	675.012	741.802	812.235
Chr1	928433	929155	enhancer	0.293187	118.901	77.0123	148.395	150.247	133.914	166.142	153.617	159.691	154.198	186.901	203.667	227.031	159.722	444.173	319.63	155.481	114.358	286.198	337.92	290.914	114.414	90.2593	254.29	240.395	304.259	257.599	154.58	161.216	140.63	111.37	144.864	153.148	134.574	138.568	129.389	119.679	123.716	136.981	60.1975	98.4568	146.605	92.7099	240.642	276.654	288.043
Chr1	929603	933831	promoter	0.154819	4891.99	2756.98	4287.94	4358.2	4147.72	5083.83	5064.53	4981.35	5834.07	5219.8	4645.28	5003.38	4076.34	6776.75	7955.16	4074.81	4128.89	7955.16	9527.93	8179.83	3711.4	3315.33	6487.89	7148.6	7876.55	7896.36	3963.33	4089.48	2812.67	3148.8	2970.31	2736.43	2332.02	2439.73	2422.27	3481.2	2381.09	3121.8	2516.24	2123.43	2218.21	2237.84	4965.25	5258.6	5041.61
Chr1	936431	938182	promoter	0.130085	1181.33	1003.36	1137.65	1155.56	1140.68	1580.94	1595.13	1531.53	1900.16	1531.96	1192.89	1472.09	1254.35	1381.2	1471.68	1462.06	1166.88	1759.56	1652.29	1676.74	1339.93	1130.88	1587.35	1479.67	1488.23	1465.57	1936.94	1655.86	1086.62	976.877	982.889	1154.71	821.716	881.673	839.531	1253.41	1130.95	1102.91	843.037	958.457	1033.28	1010.77	1111.77	1276.6	1363.01
Chr1	943058	943733	promoter	0.281702	250.765	123.63	198.198	165.519	160.321	226.864	219.864	246.543	280.198	270.333	272.642	240.093	232.272	379.025	326.346	301.802	322.864	371.938	430.574	326.13	236.383	213.154	228.605	286.309	391.173	334.593	273.543	346.111	368.753	303.889	322.778	271.16	301.21	290.914	313.123	253.333	186.617	207.29	284.975	171.333	182.784	176.444	334.926	338.944	403.975
Chr1	951543	953502	promoter	0.119575	1493.26	1118.4	1107.86	1076.73	1061.52	1339.85	1448.64	1271.89	1446.72	1458.2	944.123	1077.64	797.006	1641.17	1706.36	2128.86	2051.52	1903.12	1903.44	1760.26	1936.48	1375.06	1935.17	1851.88	2143.1	1807.64	916.142	926.821	1612.91	1347.88	1390.51	1339.53	1423.34	1618.91	1516.83	1293.9	1101.35	1092.51	839.988	1457.35	1443.89	1251.01	1350.44	1369	1148.52
Chr1	953846	954661	promoter	0.301088	416.519	187.432	148.395	138.988	98.1481	173.099	187.617	190.284	221.963	233.086	167.284	153.265	112.383	518.272	461.617	227.63	211.617	371.938	415.889	358.926	238.358	202.062	356.722	319.667	261.222	239.37	123.642	126.469	286.056	254.173	149.914	122.852	350.71	361.451	378.537	212.309	160.383	147.228	89.4198	94.5309	94.1111	106.636	403.315	393.093	489.42
Chr1	956366	958431	enhancer	0.156108	1305.22	949.593	1410.99	1320.02	1019.41	817.296	1554.14	1424.22	1435.2	1512.63	1195.2	1193.08	894.58	1364.49	1368.29	1507.91	1451.05	1120.3	1328.84	1185.73	1410.91	1041	1365.35	1401.13	1396.31	1431.79	1141.63	1204.26	1358.09	1083.83	1063.33	1116.8	1781.83	1955.9	1914.54	1799.89	1093.04	1232.15	1175.49	831.395	862.272	919.457	1141.27	1068.44	1148.52
Chr1	960730	962266	promoter	0.148911	910.111	548.062	1114.2	1034.34	1126.44	924.037	915.877	903.451	1104.8	1079.69	895.704	1026.23	872.241	1666.05	1628.99	1093.24	1200.38	1036.4	1262.83	1334.53	992.364	846.154	1238.7	1295.37	1434.68	1533.91	585.556	850.574	860.235	679.753	678.772	717.605	715.179	681.346	723.364	1094.78	464.63	753.284	518.086	594.901	634.389	615.111	802.383	792.377	657.42
Chr1	966481	968021	promoter	0.231319	798.272	433.728	998.025	1047.62	894.309	890.481	772.278	890.167	915.42	953.272	813.79	853.049	804.111	1075.27	1096.35	1299.54	1314.12	1080.62	595.278	903.895	1125.04	882.914	695.117	778.012	687.716	845.111	649.148	552.63	506.185	429.556	494.42	488.605	579.901	664.494	686.642	561.802	440.136	551.296	402.259	504.864	459.63	490.296	778.222	784.642	648.556
Chr1	970370	970969	promoter	0.284894	246.605	204.765	315.889	300.265	287.086	228.858	215.272	237.833	325.938	293.488	278.568	243.136	271.988	535.21	535.123	273.21	304	273.617	378.432	264.346	304.407	193.457	288.327	311.889	474.099	380.728	193.167	172.642	175.852	158.426	111.938	216.852	239.63	274.506	204.852	217.568	95.2654	182.136	125.716	304.716	258.741	235.105	345.827	425.753	394.969
Chr1	972910	973537	enhancer	0.291103	415.037	219.395	376.889	296.648	497.123	448.019	361.321	423.253	479.698	547.84	397.765	539.21	496.309	934.815	934.309	371.241	404.827	553.574	895.512	678.66	385.204	228.426	759.63	605.654	489.444	470.432	290.728	349.969	359.247	309.605	252.148	393.667	324.605	367.531	386.42	273.327	254.747	325.253	295.519	261.519	333.58	309.012	460.444	462.846	522.494
Chr1	974735	975819	enhancer	0.24775	1346.23	894.969	1283.23	1242.94	1414.41	1883.78	1253.01	1638.29	1321.64	2172.81	1226.72	1340.38	1706.58	1957.54	1919.2	1356.91	1202.56	1880.52	2061.96	1931.2	1092.04	982.809	1796.84	1963.66	1980.02	1801.04	474.37	547.642	691.148	696.049	484.358	649.617	469.222	461.321	499.173	551.42	424.728	593.741	442.636	215.926	286.099	290.914	700.617	632.296	820.272
Chr1	976239	976469	enhancer	0.296402	98.1852	82.3086	128.074	131.259	104.969	171.056	119.691	94.0926	138.08	163.506	103.988	147.975	167.358	113.815	123.136	174.068	222.284	118.185	102.92	119.191	174.975	168.71	152.426	123.975	205.568	153.704	50.6543	88.6296	49.4753	57.6914	80.0988	98.0617	113.827	114.685	94.4136	95.6173	41.1605	80.1543	28.1975	90.6543	65.0679	48.4568	118.481	106.136	60.9136
Chr1	977517	979512	promoter	0.179669	3809.58	3188.94	3095.85	2852.79	2870.89	5028.49	4337.58	4307.05	4331.04	5099.48	3824.64	4840.75	4522.26	5481.67	5910.9	3433.26	3274.35	7187.36	7167.98	7023.52	3026.93	2688.16	7448.65	6623.84	7023.52	5471.42	1737.1	2258.49	3085.63	3154.72	3046.8	1991.23	1827.54	1820.02	1684.31	3661.28	2083.32	2700.07	2707.23	839.037	727.222	844.531	957.086	867.852	730.654
Chr1	981604	982454	promoter	0.169445	1185.56	1223.55	1065.22	1176.78	799.117	1553.59	1632.14	1398.19	1563.69	1650.4	1267.77	1382.04	1486.21	2863.75	2309.08	1691.27	1441.52	2976.79	2194.86	2543.48	1696.99	1338.3	1494.49	1909.48	1817.63	1202.94	1369.09	1578.25	1740.31	1509.28	1375.14	1312.75	1172.72	1348.67	1261.9	2305.71	1023.73	1404.81	1289.64	984.284	947.556	994.852	1181.2	1142.81	1634.27
Chr1	983188	985009	promoter	0.229956	1699.81	1472.37	2360.25	2413.32	2022.71	2337.21	2605.85	2448.9	2470.1	2670.25	2228.6	2641.78	2101.06	2117.2	2198.63	2926.26	3046.22	2535.71	2258.49	2143.36	3078.11	2470.64	2446.27	2072.99	2466.89	2038.02	2671.31	3231.9	4170.48	3495.99	3757	3015	3437.1	3973.85	3926.04	5149.38	2792.37	3380.69	3131.23	2263.9	2358.84	2449.58	2137.85	2264.88	2544.85
Chr1	990913	991380	promoter	0.305085	208.259	165.037	183.469	184.673	179.457	247.111	243.975	210.086	252.938	223.815	198.235	201.117	224.691	379.025	326.346	225.975	198.198	382.926	415.889	423.852	213.346	220.988	265.704	370.358	357.284	283.605	171.117	182.932	162.247	147.272	139.981	166.79	119.741	157.185	176.864	240.463	119.691	125.914	171.975	143.556	116.247	75.2716	174.494	164.475	173.278
Chr1	992938	993692	promoter	0.127642	818.259	899.58	653.481	701.148	715.34	1033.48	930.247	869.37	1097.54	879.673	744.846	715.049	830.784	590.099	798.272	1313.99	1295.85	857.247	835.42	739.093	1502.82	1000.31	1037.78	966.827	948.272	1065.01	603.086	803.864	848.691	840.58	659.037	835.296	864.253	878.512	863.049	1772.22	441.259	537.586	599.506	874.901	958.198	1092.59	742.802	848.333	796.086
Chr1	995650	996409	promoter	0.211854	535.383	509.506	267.691	392.79	398.111	714.463	688.358	594.84	856.074	666.407	543.426	553.784	663.679	313.444	330.21	658.84	587.901	325.012	378.432	412.63	575.457	435.16	396.475	381.5	502.426	531	637.994	506.333	466.16	402.617	489.716	557.642	440.71	439.432	457.728	559.864	435.667	482.901	415.568	518.389	557.364	510.556	428.586	461.901	413.056
Chr1	1000348	1001203	promoter	0.211279	443.309	226.389	435.617	392.79	423.037	382.185	327.16	309.778	380.889	346.932	316.58	329.957	378.074	710.105	801.84	287.185	326.951	632.778	730.556	657.333	271.593	193.457	690.383	594.802	489.444	567.586	205.506	213.796	356.469	278.21	232.475	306.605	244.673	214.512	285.815	353.235	206.272	294.099	326.938	325.37	243.84	235.105	769.691	672.914	705.716
Chr1	1004275	1005072	promoter	0.239479	377.321	312.698	366.63	234.253	299.963	265.963	313.549	272.895	343.272	306.21	319.049	262.506	318.228	500.148	444.642	235.136	224.519	438.58	457.951	423.852	216.827	121.037	456.284	433.802	385.765	456.809	252.605	236.377	333.611	261.358	289.852	243.975	255.37	273.617	332.79	302.907	262.265	349.79	291.432	212.63	245.735	220.395	664.29	688.741	762.765
Chr1	1008081	1008820	enhancer	0.296129	323.395	125.938	183.469	214.16	207.679	335.148	265.272	269.519	356.716	316.531	291.562	256.772	286.568	246.642	308.951	235.716	198.198	438.58	296.574	386.852	209.951	140.056	255.444	295.136	275.963	253.525	388.914	292.235	277.691	248.784	249.636	232.833	258.537	268.185	264.685	169.395	237.012	361.08	368.802	232.34	249.235	220.395	331.21	319.481	377.062
Chr1	1010163	1011603	promoter	0.148476	633.914	449.691	876.16	944.167	760.481	711.531	845.395	805.253	796.333	793.198	613.611	701.753	567.025	1264.12	920.531	1079.6	975.099	1306.99	1091.86	1165.93	933.16	668.457	933.901	909.105	1087.44	966.049	781.364	660.494	761.074	624.056	635.556	670.198	658.019	708.235	602.512	696.247	548.691	593.741	454.025	665.111	596.951	609.512	1108.28	980.29	989.556
Chr1	1013328	1014033	promoter	0.297209	314.568	147.309	172.037	217.228	223.988	268.37	207.864	225.846	374.963	368.309	271.623	243.988	289.309	469.426	370.111	205.654	172.679	382.926	415.889	378.994	170.395	184.642	278.667	353.469	346.864	422.741	207.444	286.877	127.111	152.673	140.753	216.074	147.963	167.272	212.123	130.265	114.679	240.617	96.2901	177.852	174.383	149.136	278.543	331.605	306.722
Chr1	1017452	1018402	promoter	0.180734	552.741	288.457	480.469	491.012	464.235	618.926	578.914	553.784	651.802	697.259	597.506	550.136	588.506	469.426	480.358	557.963	523.154	481.006	614.549	509.321	542.728	383.494	612.086	516.914	658.259	649.185	588.012	672.815	692.16	616.426	682.784	612.346	626.444	607.228	595.519	587.395	442.049	648.494	793.259	683.173	672.222	613.136	675.012	643.716	665.938
Chr1	1021917	1023101	promoter	0.2362	727.432	474.432	912.309	821.315	806.525	856.821	966.136	819.025	1001.42	924.667	994.691	802.438	984.765	906.346	1029.57	796.383	967.593	746.815	962.241	913.352	745.432	615.802	997.407	853.111	1124.8	1028.47	488.333	520.42	500.37	492.247	551.691	465.21	459.019	489.148	465.556	768.259	331.148	341.407	357.753	404.654	347.642	414.432	464.432	422.957	505.852
Chr1	1023617	1024796	promoter	0.126815	1032.4	626.099	1260.9	1233.69	1054.19	1091.62	998.864	1066.9	1216.93	1149.3	949.593	1058.8	927.889	1429.65	1557.4	1613.01	1558.81	1880.52	1721.81	1456.14	1623.69	1060.62	1192.03	1316.44	1045.93	1304.65	884.617	1093.86	1296.95	937.481	1013.22	1251.58	1258.75	1352.34	1351.23	1053.4	712.012	821.815	772.16	1155.94	1173.73	1172.06	1289.22	1443.42	1475.4
Chr1	1028037	1031433	promoter	0.0989961	3768.1	3093.49	2546.6	2706.85	2293.67	4579.42	3926.04	3814.72	4925.42	4414.05	4094.47	3779.01	4296.06	1934.99	2311.95	3195.81	3054.07	1822.95	1865.1	1703.59	3141.43	2590.31	1925.9	1888.27	2172.31	2931.86	4124.6	4067.91	2770.68	2670.25	2527.05	3202.25	2070.21	2185.57	2179.76	6388.69	3134.73	3322.15	2963.72	2373.64	2263.04	2280.6	4312.38	4246.3	4207.57
Chr1	1035871	1036828	promoter	0.148207	370.84	303.883	629.506	652.284	525.716	499.049	535.802	468.907	493.654	528.043	481.37	461.963	441.827	726	764.679	1246.69	1270.79	848.667	851.444	879.963	1310.85	941.704	783.938	833.593	866.086	868.414	495.951	554.735	783.79	611.593	712.599	991.049	834.932	911.901	820.407	1070.93	274.222	338.123	317.296	809.284	822.667	818.568	1026.93	1161.88	943.926
Chr1	1040039	1040734	promoter	0.298525	195.802	182.84	241.556	229.728	240.914	252.278	252.185	264.074	276.241	289.5	242.654	218.889	218.617	246.642	351.84	333.926	332.457	311.772	250.025	220.821	237.049	210.309	234.395	275.235	230.901	394.988	228.772	242.185	289.556	224.42	220.364	311.346	333.988	371.167	358.321	297.667	178.759	162.321	156.667	177.852	301.296	189.247	356.377	373.827	540.099
Chr1	1042846	1044208	promoter	0.252019	383.827	260.617	577.556	647.056	425.753	648.759	590.481	585.642	631.71	602.704	655.58	636.716	585.432	431.16	338.259	632.815	655.66	286.198	337.92	492.827	566.667	512.284	491.198	434.864	401.556	470.432	593.5	529.895	384.111	301.685	250.852	398.086	499.753	523.123	527.704	691.951	469.759	467.975	403.179	355.506	364.981	367.198	403.315	461.599	422.34
Chr1	1045282	1045482	enhancer	0.304848	78.037	58.5802	44.284	42.7037	76.8148	98.2593	81.6975	90.8272	116.802	106.025	131.272	120.025	105.58	263.16	138.08	44.4691	55.4012	145.395	93.1728	70.0494	47.4444	44.4691	147.778	82.7407	74.6296	103.025	48.3704	100.173	73.6667	74.6235	86.5185	29.3025	42.5802	55.7778	44.3272	36.3951	43.2099	88.6296	80.1975	39.2099	34.0679	27.5802	137.519	119.407	127.198
Chr1	1049452	1050649	promoter	0.120388	616.272	645.42	1114.2	1100.09	955.926	982.877	947.074	878.556	955.593	919.654	976.877	863.247	869.722	848.815	754.019	1414.54	1426.07	1071.77	753.086	873.123	1417.19	1060.62	1009.07	881.37	952.667	908.309	782.852	914.84	1274.6	1104.75	1200.38	1174.99	1228.07	1321.52	1240.88	1491.67	549.358	634.488	651.685	1349.12	1310.06	1193.77	1455.52	1514.2	1383.89
Chr1	1050854	1051664	promoter	0.167144	574.222	495.025	761.975	782.562	510.691	763.778	881.5	779.889	888.352	827.432	677.549	743.704	786.247	488.698	392.63	1145.52	1191.14	653.938	436.938	602	1134.55	851.716	383.346	501.062	391.173	527.438	723.63	791.864	536.71	522.198	556.944	631.173	735.944	744.179	744.414	1590.54	384.704	491.383	437.068	700.852	771.074	701.753	492.864	579.605	403.975
Chr1	1059003	1059765	promoter	0.252913	321.963	330.253	297.611	342.451	257.981	535.457	437.846	473.654	498.87	473.852	437.198	341.685	456.111	292.204	323.809	562.056	524.975	664.025	378.432	412.63	486.765	378.191	460.901	424.185	461.642	460.395	369.426	393.111	286.938	317.5	334.815	384.296	284.432	295.827	298.407	715.765	255.988	286.568	256.012	298.506	319.043	235.105	444.537	419.519	446.728
Chr1	1063977	1064840	promoter	0.136379	821.37	903.21	719.012	761.179	810.728	1235.79	957.056	800.852	1216.53	931.827	822.79	960.037	811.099	629.815	676.802	1708.38	1581.96	623.117	499.654	644.679	1901.16	1290.57	775.63	709.235	793.333	815.741	661.531	641.994	828.191	730.741	702.593	786.21	910.259	1009.86	969.679	2109.37	584.031	504.747	646.599	1056.7	1201.6	1319.51	928.623	970.272	974.235
Chr1	1070742	1073612	promoter	0.221728	3126.8	2146.15	4620.54	4920.74	4254.21	3116.15	3113.32	2968.1	3305.77	3135.3	3635.75	3871.32	3022.98	3440.43	3537.65	3095.85	3263.19	3267.42	2881.87	2841.63	3106.84	2260.05	3066.73	3206.95	3083.91	2611.52	1973.85	2331.32	2784.16	2009.04	2129.56	2661.05	2323.28	2557.98	2454.37	2855.16	1684.31	2005.43	1800.02	2122.2	2010.48	2129.78	3492.36	3744.12	3182.52
Chr1	1080257	1081707	promoter	0.11767	1462.74	873.938	1244.14	1320.02	1199.16	1415.1	1487.27	1436.17	1593.07	1410.37	1573.64	1314.96	1478.95	1023.37	1167	1583.8	1386.3	802.037	1165.1	1150.81	1510.73	1130.88	1452.01	1202.27	1263.31	1499.42	1111.7	1269.41	1641.51	1529.98	1356.59	1657.28	1089.56	1224.9	1266.81	1463.67	900.648	1352.98	1121.99	823.457	977.87	826.784	1818.64	1792.89	1556.44
Chr1	1084223	1086437	promoter	0.119489	1838.7	1204.98	2612.45	2480.47	2180.12	2324.3	2392.89	2330.11	2433.17	2353.86	2293.95	2168.41	2111.12	2100.89	2198.63	2871.31	3179.4	1994.73	2446.86	2070.04	3184.46	2194.47	2319.86	2428.38	2668.75	3238.02	2050.94	2207.04	2357.43	1964.48	2106.95	2235.01	2279.6	2480.7	2349.03	3388.83	1272.16	1703.98	1695.33	1994.93	1889.72	1930.67	2601.06	2858.1	2579.2
Chr1	1095891	1097347	promoter	0.146121	793.358	488.728	1182.4	1007.13	1050.7	980.975	903.21	885.765	1022.2	959.568	909.21	866.698	852.617	959.469	1011.95	717.019	630.568	1227.2	1367.92	1214.09	616.593	570.796	840.605	1016.46	1067.46	1336.95	724.383	791.864	963.556	961.037	899.049	900.062	636.025	675.13	742.42	895.173	641.877	864.123	920.111	734.37	685.049	600.506	1305.37	1303.21	1383.89
Chr1	1101043	1101255	promoter	0.303252	100.123	108.173	148.395	147.753	144.543	73.2222	90.3457	85.9506	136.21	139.556	148.093	105.611	120.123	214.963	144.247	55.821	55.4012	189.556	147.123	209.753	124.519	92.6728	193.309	135.988	162.778	128.475	49.0679	60.3395	67.6543	60.642	87.1728	50.1481	22.4198	31.4444	44.3272	39.463	36.7654	55.858	30.1852	47.4383	60.0556	35.9012	127.901	120.438	139.444
Chr1	1101633	1102449	enhancer	0.253721	737.58	414.531	731.821	680.093	613.401	615.074	445	683.525	883.753	857.21	683.519	661.235	629.068	1166.67	1168.8	548.852	578.136	756.5	758.833	764.988	556.778	452.37	762.364	601.043	682.728	418.895	192.272	174.302	346.284	406.302	299.42	190.506	201.185	245.278	218.648	300.265	204.21	263.623	250.698	116.228	91.4506	169.395	320.494	282.401	489.42
Chr1	1102904	1103655	enhancer	0.185653	759.358	531.926	752.34	635.938	779.377	595.728	729.019	804.5	1000.37	807.481	696.395	797.519	661.383	1331.72	1322.2	694.66	752.216	1145.06	1030.36	1176.23	695.938	530.321	810.006	900.957	805.809	962.049	320.951	515.179	439.037	480.679	547.79	460.877	446.216	426	433.123	500.235	259.457	401.556	294.747	254.901	326.864	317.833	553.407	637.691	705.716
Chr1	1104150	1104364	promoter	0.304087	182.574	100.21	83.9753	90.1852	118.623	91.8395	84.7284	107.296	173.84	142.753	139.049	111.358	101.444	214.963	203.457	54.2469	57.4198	118.185	102.92	178.691	61.3333	57.8272	139.741	119.019	78.1914	132.821	63.2346	72.963	77.7593	92.6481	73.8272	72.9753	48.2593	59.8827	52.0123	26.7407	52.1235	65.9568	141.173	47.4383	14.6543	27.5802	44.4753	51.8148	87.8148
Chr1	1105988	1106638	enhancer	0.238124	402.432	279.37	483.728	589.031	533.877	476.407	446.506	516.247	580.556	512.37	408.963	421.623	413.407	559.642	538.469	659.802	599.383	481.006	534.247	469.728	713.66	478.673	621	476.407	441.759	559.593	430.167	477.148	541.383	422.216	435.025	409.741	680.778	637.451	642.926	768.259	235.049	355.136	429.123	587.191	635.901	541.642	869.84	848.815	648.556
Chr1	1108416	1109812	promoter	0.113649	1215.7	832.123	1410.99	1218.42	1242.73	1290.48	1287.35	1351.06	1430.02	1357.97	1252.87	1309.98	1065.95	2343.4	2170.4	1308.49	1265.1	2611.52	2354.06	2474.59	1228.15	823.457	1457.91	1830.01	1880.2	1797.12	1240.09	1129.35	1227.27	1158.7	1014.33	1015.69	998.42	1045.86	999.741	1131.89	596.111	1113.77	857.111	855.556	915.809	864.883	1688.36	1653.91	1912.57
Chr1	1113918	1114697	promoter	0.252323	345.13	272.889	308.599	324.568	330.383	421.642	421.019	460.759	502.426	446.037	428.235	407.074	446.556	424.802	400.58	277.117	363.679	371.938	436.938	476.309	277.704	244.13	390.444	337.617	349.735	373.617	351.321	401.006	332.346	323.407	404.494	303.543	317.735	358.457	343.272	366.333	272.198	405.012	257.512	348.154	310.432	354.79	440.031	422.414	481.185
Chr1	1120840	1121694	promoter	0.227229	565.506	303.883	133.667	144.512	190.42	252.278	246.321	191.765	247.309	289.5	233.593	260.716	180.012	431.16	446.198	191.488	206.111	405.63	457.951	466.148	211.148	140.056	392.914	341.642	362.722	239.37	238.488	211.648	225.636	166.698	199.457	202.889	153.475	186.556	189.037	395.198	195.969	224.877	171.333	184.698	200.975	241.056	914.63	788.377	1085.94
Chr1	1122416	1124806	enhancer	0.270563	1468.7	501.796	986.475	759.21	844.988	539.802	613.827	677.321	555.309	663.827	537.247	550.136	527.062	1336.26	1385.53	452.241	384.951	553.574	803.543	764.988	436.895	298.617	651.34	740.494	706.265	682.877	496.938	563.185	732.074	535.333	406.938	535.049	451.667	516.16	502.667	579.049	634.333	695.802	610.759	355.506	364.981	367.198	1383.28	1437.48	1789.15
Chr1	1125117	1125714	promoter	0.265573	462.278	299.358	343.383	285.691	283.475	292.765	385.716	356.222	335.333	377.938	300.951	287.469	263.296	292.204	435.617	365.654	404.827	523.099	370.42	527.802	357.543	257.444	419.21	501.062	527.741	453.358	339.938	393.111	415.975	349.333	355.074	412.617	409.179	459.58	421.506	551.42	309.494	312.938	165.938	402.432	342.383	315.136	675.012	642.358	868.852
Chr1	1129179	1132948	enhancer	0.138336	4259.32	2686.17	4379.02	4272.32	3995.47	5837.99	3241.58	5790.44	3991.48	5841.91	3432.01	3757	4734.84	5077.79	5412.46	4374.94	4491.74	4113.89	4742.83	4022.23	3991.48	3385.93	3867.78	4036.48	3926.04	4812.35	2958.28	3459.82	5033.09	3812.79	4018.75	2936.21	2931	3465.31	3538.9	4701.94	3554.47	4617.16	3905.64	2508.52	2727.16	2833.8	4003.56	3999.58	3490.64
Chr1	1133735	1134892	enhancer	0.26286	521.481	460.444	553.049	630.951	541.346	807.765	472.444	740.012	453.068	706.481	548.037	516	606.593	666.741	555.815	478.407	552.383	371.938	478.586	604.753	470.309	273.37	696.099	505.037	494.407	552.383	749.062	773.37	1992.2	754.556	848.988	1686.75	992.63	1229.49	1091.28	1441.63	1323.75	1330.43	899.691	1469.85	1266.52	1087.9	790.321	708.543	796.086
Chr1	1135477	1136156	promoter	0.294175	1029.27	559.179	448.827	489.506	458.123	945.278	518.531	858.438	753.716	1004.05	558.741	662.852	934.815	1260.14	1124.86	439.926	488.728	1061.58	1174.43	1001.25	494.969	437.926	908.593	809.654	782.173	766.914	207.444	213.796	574.475	519.278	459.395	300.272	319.272	335.309	356.222	309.907	358.704	556.673	612.383	199.185	203.37	210.481	219.191	185.654	101.21
Chr1	1139681	1140491	enhancer	0.254095	964.37	504.16	705.352	839.037	741.543	910.654	755.698	849.704	1033.44	1078.52	770.173	825.636	839.691	994.691	900.648	911.049	940.679	1096.19	956.969	910.407	964.154	678.512	1039.12	859.123	1059.64	871.722	615.494	743.025	889.019	749.395	652.815	728.383	776.198	861.716	814.84	958.241	759.321	903.802	733.704	823.457	772.531	697.679	894.377	882.531	1048.07
Chr1	1140862	1141871	promoter	0.23767	678.772	622.667	1071.33	945.889	765.802	1051.09	859.858	762.951	898.889	915.086	778.772	802.438	832.086	848.815	830.963	1246.12	1148.65	1019.2	928.914	889.623	1281.22	1029.94	1209.55	941.605	933.395	845.111	840.253	930.321	679.086	584.907	455.198	635.136	702.191	681.346	646.827	1267.01	549.358	648.494	414.346	759.679	743.111	720.012	989.556	1020.53	1013.55
Chr1	1142854	1144267	promoter	0.154108	2595.53	2366.14	2841.99	2819.09	2650.19	2522.6	2796.63	2673.85	3023.4	2931.86	2506.64	2355.38	2454.11	2570.01	2806.46	4060.33	4202.94	3514.4	3055.53	3463.86	4153.21	3025.63	2929.1	3034.57	3383.88	3097.75	2528.54	2713.85	3258.6	2886.52	2791.49	2900.15	2819.09	3185.65	2968.56	5173.83	2196.35	2771.06	2440.6	2773.47	2547.51	2527.67	3655.3	4138.53	3716.14
Chr1	1146347	1147190	promoter	0.225777	749.148	626.099	814.272	754.821	743.802	804.012	633.79	670.272	750.21	846.012	917.074	753.642	824.531	1121.73	1297.19	727.877	684.16	1394.1	1586.56	1540.52	687.321	661.093	1312.21	1335.2	1090.26	1017.37	372.642	511.586	728.778	769.099	693.543	422.58	316.253	317.278	327.648	758.321	466.142	650.204	578.426	199.185	174.383	214	296.488	266.185	350.272
Chr1	1148371	1149698	promoter	0.282016	461.556	226.389	748.691	701.148	540.012	466.321	459.951	470.481	429.741	450.531	428.235	451.463	432.012	450.111	636.562	731.531	752.216	613.296	676.272	678.66	736.975	732.981	633.679	548.852	584.407	571.173	382.549	367.247	363.358	318.469	305.877	316.012	346.198	382.759	340.951	561.802	290.086	419.395	222.944	313.481	308.667	279.617	395.173	398.593	358.42
Chr1	1154303	1155400	promoter	0.133235	702.994	609.148	931.111	1076.73	947.185	743.21	852.457	789.241	864.204	707.136	890.111	766.037	603.815	864.753	958.284	864.272	1123.98	848.667	1218.6	1079.31	876.543	628.444	1246.02	1006.06	1230.88	973.648	588.012	645.741	879.673	838.284	837.988	1156.63	728.037	787.667	772.475	773.778	529.531	636.235	857.877	700.852	625.63	598.025	809.654	828.605	779.975
Chr1	1155949	1156856	promoter	0.301128	120.605	118.444	383.673	508.179	264.198	207	282.512	248.938	178.963	192.111	190.63	193.093	204.938	230.753	247.407	535.963	526.951	246.877	250.025	299.037	626.593	461	350.568	222.963	318.099	308.247	226.753	182.932	93.7654	77.2469	122.432	193.951	247.988	257.531	239.593	240.463	123.716	136.981	103.506	377.568	266.975	252.012	236.377	257.444	223.901
Chr1	1157563	1159529	promoter	0.150022	1171.49	778.154	1344.3	1354.54	1336.83	1086.09	1098.02	1079.6	1282.02	1207.15	1119.11	1125.6	973	1866.01	2223.12	1393.73	1511.22	1978.74	1918.83	2110.93	1377.28	1077.64	1741.93	2076.02	1797.41	1766.91	1085.17	1178.1	909.914	958.864	945.531	1027.65	857.111	868.333	884.074	1350.44	679.988	939.765	715.093	850.821	792.173	670.741	3811.8	3652.57	3696.79
Chr1	1161787	1162374	promoter	0.295725	342.401	238.58	380.259	385.457	414.383	225.809	232.988	218.432	252.346	286.309	256.889	217.827	226.074	641.099	583.222	222.42	206.111	427.71	415.889	466.148	204.062	168.71	328.753	475.457	359.938	422.741	172.037	184.846	169.494	180.537	260.123	216.383	176.284	148.932	154.691	281.062	98.3025	170.654	132.049	147.074	146.605	127.704	174.494	194.191	204.056
Chr1	1162671	1162882	promoter	0.298532	175.654	90.3086	83.9753	95.6173	119.691	137.414	88.5123	134.716	195.889	140.321	157.698	153.265	141.636	462.469	254.556	93.2963	126.037	174.63	147.123	156.247	65.3457	49.0679	132	122.815	117.296	149.358	63.2346	124.667	90.3025	116.691	78.0988	83.5926	51.858	37.0617	30.4074	39.463	54.5679	113.605	104.099	26.4198	44.2222	44.4198	161.444	139.704	139.444
Chr1	1164593	1165349	promoter	0.248798	483.617	346.037	315.889	328.414	278.148	287.309	346.784	366.235	372.364	375.728	291.562	338.895	322.802	372.037	463.815	375.926	457.198	470.975	485.185	338.716	406.741	290.401	577.586	466.235	539.765	637.111	431.037	473.728	623.84	471.407	457.753	800	507.025	621.086	532.012	583.296	406.827	555.241	494.994	515.802	499.784	460.704	421.457	504.093	431.111
Chr1	1166581	1167655	enhancer	0.194827	641.667	399.346	715.519	713.395	637.111	666.259	622.704	605.914	619.284	677.907	607.259	609.679	625.247	916.71	718.432	840.525	788.296	691.241	781.611	755.654	829.531	532.667	631.951	654.259	611.333	713	618.815	522.272	609.728	590.025	368.938	674.407	569.796	561.426	541.383	900.296	559.426	656.574	459.407	518.389	450.642	494.642	734.901	756.253	674.154
Chr1	1168757	1170043	promoter	0.241209	540.543	301.667	741.877	666.654	518.704	891.648	538.068	736.241	603.667	985.846	742.691	842.068	830.784	1344.46	1076.27	326.432	477.5	913.451	1091.86	879.963	418.383	383.494	922.469	740.494	639.92	686.148	384.642	572.444	735.809	686.642	699.889	397.79	554.438	533.988	534.827	410.815	544.994	747.691	586.519	389.068	414.531	376.654	845.494	749.728	796.086
Chr1	1170530	1171034	enhancer	0.29998	249.253	187.432	347	337.716	255.71	253.667	274.222	269.519	276.63	340.562	316.58	332.951	294.543	328.802	323.809	357.833	353.778	405.63	286.938	431.463	585.321	369.914	253.093	483.556	393.741	433.37	189.247	232.617	161.228	190.926	190.951	124.321	236.111	252.457	240.383	399.593	109.074	166.617	175.284	270.333	297.889	287.969	236.377	203.593	233.284
Chr1	1172653	1173644	enhancer	0.167745	409.383	377.222	553.049	444.617	551.531	476.407	399.71	492.407	480.883	569.679	411.605	544.272	435.877	1248.67	1105.28	542.938	637.383	1010.16	1203.43	1094.63	565.259	445.074	801.556	862.778	850.574	787.84	345.309	475.506	439.284	462.728	350.673	466.963	349.179	354.574	405.79	328.877	256.642	325.253	250.049	377.568	427.543	412.574	1579.27	1693.51	1944.46
Chr1	1174411	1174759	promoter	0.289629	70.1728	19.4815	65.6173	61.9136	98.1481	76.0494	61.537	50.6543	86.7901	103.716	75.5309	89	76.5556	137.037	138.08	73.5432	59.1975	159.722	250.025	167.568	79.5679	104.16	70.7037	182.765	109.648	144.944	90.8642	117.056	84.5494	83.0123	95.1481	98.0617	131.852	145.062	123.852	48.1358	57.9259	107.605	76.2716	124.481	132.049	117.074	236.377	218.444	271.975
Chr1	1183660	1183993	promoter	0.301422	131.074	105.519	98.5432	86.7531	108.074	171.056	136.981	123.074	157.321	128.741	191.877	137.469	196.938	246.642	249.216	118.451	135.352	325.012	408.494	342.42	107.185	104.16	155.346	240.395	221.228	297.753	185.444	167.111	147.21	125.191	190.593	175.043	151.827	153.519	151.525	66.1358	91.1173	121.068	132.049	75.8333	146.605	113.525	185.815	218.136	252.87
Chr1	1185476	1185962	enhancer	0.294311	140.728	169.901	111.741	89.0679	91.2469	233.16	228.506	261.864	300.741	259.284	211.63	232.469	173.852	299.062	181.84	136.309	141.864	189.556	190.957	245.123	154.605	81	279.765	281.123	227.383	253.525	383.543	329.136	154.198	141.864	169.735	156.086	115.463	123.815	123.852	95.6173	83.7531	175.975	128.901	188.296	146.605	134.716	211.284	197.321	151.228
Chr1	1188082	1189417	promoter	0.129231	1198.72	957.056	902.272	1105.06	948.179	1926.22	1394.65	1743.84	1615.58	1621.93	1433.78	1771.33	1486.21	900.648	1015.14	974.901	1040.69	1298.47	1229.49	1086.09	848.926	701.827	1298.05	1312.21	1353.23	1170.1	1743.72	1916.49	1352.27	1414.41	1224.25	986.691	1140.19	1093.33	984.877	1295.86	852.92	1403.16	1257	1356.8	1434.11	1364.14	1133.07	1206.62	1148.52
Chr1	1191058	1191913	promoter	0.143011	940.198	1134.02	814.272	648.852	571.728	1318.25	1079.65	958.395	1282.02	1161.03	950.827	1111.09	1139.74	720.543	651.852	1246.69	1096.75	922.469	901.148	817.247	1159.49	914.901	792.519	794.802	936.475	750.864	1349.49	1240.37	1134.7	1026.93	1003.26	1120.56	1106.56	1137.99	1110.02	1766.63	811.667	1046.29	998.42	1050.4	1007.13	1159.28	946.549	872.63	935.086
Chr1	1193601	1194352	enhancer	0.188593	430.951	414.531	459.71	548.593	451.938	592.185	619.605	605.914	624.37	714.086	535.988	550.136	471.753	612.488	536.815	661.827	736.049	623.117	651.741	661.16	721.185	573.63	611.358	650.173	598.062	640.765	730.716	781.667	676.321	521.358	583.173	534.074	756.92	815.284	799.852	960.617	352.364	405.012	385.556	870.63	753.037	666.123	813.883	886.593	910.599
Chr1	1195580	1196065	enhancer	0.299322	207.185	133.71	148.395	189.827	240.914	159.765	231.506	189.247	219.457	220.086	221.21	212.704	219.975	444.173	471.383	179.21	204.253	232.475	444.16	427.543	160.716	114.562	268.167	308.698	215.191	272.827	119.068	172.642	116.247	111.37	124.667	119.691	157.475	159.481	149.994	225.136	80.0988	101.333	100.778	161.346	141.914	159.407	308.932	311.679	333.753
Chr1	1197392	1198532	promoter	0.1663	618.914	451.753	676.321	722.568	685.438	1337.4	991.358	1176.14	1349.72	1335.4	1100.9	1228.67	1125.81	844.278	860.691	528.278	597.031	718.593	791.296	718.84	451.593	380.747	551.333	488.568	443.901	649.185	857.29	1135.63	727.16	689.679	820.148	600.198	531.543	669.87	585.086	768.259	437.019	895.29	677.654	660.148	675.519	792.716	1411.36	1300.07	1405.28
Chr1	1200919	1202523	promoter	0.174895	1387.25	782.432	1068.4	1018.19	1040.41	1782.06	1161.7	1551.7	1726.15	1686.03	1374.6	1583.98	1504.67	1731.95	1902.09	809.537	790.802	1776.42	1931.57	1957.54	611.778	721.315	1582.72	1699.81	1366.12	1499.42	1017.38	1001.97	797.198	875.802	666.654	732.006	502.463	552.519	575.494	624.852	677.858	1181.62	838.778	456.284	410.623	416.84	1493.26	1333.35	1589.81
Chr1	1205718	1207582	promoter	0.201772	871.42	377.222	606.333	548.593	556.401	1277.1	699.605	890.593	1011.22	957.617	780.123	1010.22	774.957	1125.95	1119.56	426.549	493.506	1088.41	1130.67	1062.89	388.469	432.346	912.901	983.864	862.938	1058.28	590.136	640.037	378.191	407.043	396.519	391.691	343.765	366.543	350.741	338.877	420.654	719.346	395.728	328.401	274.111	271.778	1459.19	1356.59	1868.99
Chr1	1215313	1216399	promoter	0.102822	1594.94	1566.96	1058.53	975.531	881.778	2593.78	2159.56	1906.44	2355.89	2169.51	1813.19	1952.21	1983.96	524.025	723.426	1662.78	1604.6	966.556	874	771.142	1762.41	1449.57	827.58	857.568	883.42	908.309	2311.95	2109.37	1432.52	1291.33	1079.86	1154.28	1877.12	1857.36	1733.62	3180.67	1494.69	1351.43	1489.17	2365.48	2240.81	2247.41	1026.93	1002.17	996.679
Chr1	1220163	1221464	promoter	0.230152	652.58	356.975	735.284	744.846	829.802	483.346	522.691	576.204	549.901	619.395	626.142	565.741	538.074	1199.66	1134.55	326.864	394.969	832.086	991.241	1011.9	379.691	235.63	1410.12	1019.64	1057.02	878.988	336.278	347.938	508.988	479.938	515.679	355.253	336.185	339.512	306.068	243.074	337.37	391.58	188.346	225.772	296.204	189.247	448.784	447.377	481.185
Chr1	1222152	1222632	enhancer	0.303617	275.877	180.302	301.296	214.16	149.309	245.963	279.506	244.827	274.877	258.457	224.309	268.037	243.136	174.401	167.451	206.148	137.309	232.475	240.481	161.568	237.716	168.71	301.827	285.302	321.185	264.741	171.117	198.216	206.519	200.16	151.765	229.654	184.148	213.525	195.556	238.025	214.321	151.556	147.951	219.056	260.654	217.321	174.494	190.463	151.228
Chr1	1224317	1225045	promoter	0.196598	505.358	530.062	426.42	373.926	459.494	411.475	516.296	420.84	524.432	551.093	414.821	410.012	359.284	737.519	781.809	706.222	732.006	756.5	895.512	787.265	776.741	540.358	761.302	807.123	847.772	1340.57	421.481	404.395	618.605	604.123	563.42	517.728	495.741	606.519	509.716	727.068	360.809	493.994	451.444	510.895	481.642	433.309	742.802	696.444	771.765
Chr1	1226094	1226890	promoter	0.217495	436.963	303.883	511.586	404	365.926	323.352	402.222	444.284	409.407	439.648	387.395	335.358	383.938	694.099	734.747	553.37	523.154	949.062	676.272	771.142	473.494	336.426	613.049	653.29	577.29	567.586	402.87	411.327	567.71	550.185	546.173	538.84	603.611	559.728	574.117	627.191	381.062	501.58	294.747	474.432	469.426	332.747	508.593	531.407	599.654
Chr1	1230758	1231835	promoter	0.254565	268.358	175.111	429.728	448.667	372.383	365.901	293.951	331.259	316.901	343.537	442.889	369.444	317.031	343.309	342.383	268.753	215.716	174.63	322.136	194.438	221.667	153.722	321.963	224.259	258.457	188.704	353.469	358.988	338.895	270.66	220.864	361.562	300	317.278	292.074	471.568	364.84	459.247	415.568	389.068	432.111	435.426	798.358	859.704	842.284
Chr1	1232058	1233998	promoter	0.193415	1060.17	852.963	1569.51	1573.45	1299.63	1115.33	1206.75	1221.85	1210.25	1163.69	1252.87	1212.44	1175.06	1039.68	1008.2	1158.04	1188.98	1001.37	889.42	940.198	1092.04	901.383	1349.81	955.593	1052.2	1291.33	1243.19	1013.35	1585.93	1117.92	1240.2	1297.72	1182.73	1311.57	1239.99	1860.11	1406.66	1453.91	1265.02	1523.74	1513.82	1513.02	1331.99	1285.89	1202.42
Chr1	1235789	1236938	promoter	0.117497	1135.52	1027.48	959.988	1063.33	1055.56	1101.04	1306.31	1243.78	1127.53	1120.44	1189.43	1142.3	1166.8	1075.27	1107.01	1329.19	1378.26	1800.69	1454.96	1528.8	1266.96	882.914	1842.15	1564.46	1508.12	1666.33	1147.12	1084.5	1589.3	1498.36	1553.59	1499.9	1168.51	1281.81	1279.88	1778.65	1251.86	1373.31	1319.36	1540.72	1603.99	1436.17	1588.94	1712.4	1419.94
Chr1	1238574	1239274	enhancer	0.294045	375.012	268.21	326.37	327.123	301.111	330.667	315.179	348.444	429.741	391.679	335.062	328.981	337.012	379.025	386.914	548.407	533.012	449.877	268.383	259.951	498.679	346.667	279.765	265.346	338.327	415.198	235.574	279.765	232.13	217.556	220.864	262.654	289.049	295.827	286.568	428.617	240.512	228.346	92.216	339.642	286.099	371.37	194.086	236.778	204.056
Chr1	1239956	1240724	promoter	0.260131	354.469	363.383	445.512	460.846	486.136	310.759	369.58	401.506	404	323.852	359.716	366.951	359.284	406.185	443.148	446.741	431.802	602.259	444.16	456	402.488	331.222	441.21	480.148	370.333	477.92	274.444	346.111	415.975	382.444	339.414	445.395	333.988	319.099	356.679	395.198	305.049	361.08	339.29	404.654	337.278	300.315	683.667	657.827	574.049
Chr1	1242082	1242843	promoter	0.251878	332.012	372.216	305.13	243.13	323.469	285.975	252.395	264.074	353.5	265.963	256.889	284.698	306.531	412.537	459.821	304.852	242.296	481.006	608.302	482.87	248.148	238.383	668.938	560.753	434.272	418.895	227.895	196.401	290.037	313.58	319.062	236.383	195.481	195.833	179.475	250.79	255.988	288.519	299.407	188.296	161.278	192.296	711.852	680.617	665.938
Chr1	1244135	1244726	promoter	0.304153	199.444	182.84	216.772	195.346	226.481	189.247	211.426	213.111	237.463	218.179	188.309	225.914	202.599	313.444	242.802	182.704	213.765	103.821	250.025	183.975	194.284	153.722	222.63	218.864	224.16	264.741	136.265	209.772	288.025	225.475	252.87	227.327	243.988	294.79	221.222	263.864	227.247	192.926	121.235	348.154	326.864	274.407	345.827	410.605	422.34
Chr1	1246355	1247057	enhancer	0.298912	117.049	95.3086	207.148	232.784	137.79	128.235	148.265	138	110.377	110.741	99.2593	133.506	141.636	190.327	167.451	172.142	151.827	159.722	180.043	146.049	155.383	137.284	217.543	201.111	162.778	136.765	93.6358	122.864	90.537	81.9259	74.2963	104.012	98.3765	98.7654	63.2469	195.333	111.926	112.21	44.5309	571.556	568.383	485.099	278.543	212.309	162.506
Chr1	1248473	1249564	promoter	0.133598	763.741	481.012	560.556	514.568	576.346	467.617	498.173	600.21	698.426	631.395	643.043	576.457	589.722	1534.48	1209.78	545.043	524.975	949.062	934.951	1183.67	456.247	467.938	1181.57	981.296	1090.26	1215.43	458.259	469.728	489.037	450.012	410.123	726.568	479.852	525.963	592.932	275.877	393.741	476.296	404.617	1187.52	1123.98	1180.97	1994.19	1921.94	2241.3
Chr1	1257472	1258740	promoter	0.232051	237.58	212.031	297.611	288.593	253.012	309.58	320.741	284.099	270.222	279.142	298.099	316.457	290.759	238.704	188.617	374.79	334.395	218.272	211.105	183.975	360.988	246.92	359.481	244.593	282.444	349.71	272.549	234.605	260.204	267.099	267.889	249.395	270.716	321.586	277.463	336.321	210.704	202.086	172.562	339.642	345.833	388.346	746.475	773.37	657.42
Chr1	1261122	1261964	promoter	0.127319	614.914	750.142	685.914	570.537	613.401	629.753	713.66	633.272	737.086	698.111	622.173	653.864	674.593	1222.57	1239.94	1400.33	1158.7	2023.25	1248.99	1547.07	1218.78	880.543	724.123	1074.92	990.037	896.728	522.691	620.877	958.241	968.654	910.981	1148.01	908.235	982.309	878.667	854.944	492.525	540.889	537.568	992.864	896.926	981.741	1058.8	1171.61	1048.07
Chr1	1272306	1272938	enhancer	0.279539	205.42	372.216	222.722	217.228	210.012	224.457	303.414	265.84	257.401	231.79	180.235	294	233.519	379.025	511.346	373.481	344.136	553.574	712.667	752.753	320.926	270.642	522.463	542.383	561.827	595.975	176.667	151.346	236.204	228.605	288.389	186.63	255.37	234.21	243.988	90.1852	157.698	158.062	165.235	254.901	194.012	203.815	386.914	313	306.722
Chr1	1273861	1274543	enhancer	0.291637	151.296	182.84	195.623	173.623	134.802	130.944	177.407	164.772	183.457	172.123	147.074	174.333	158.481	385.741	482.253	272.642	306.272	591.957	534.247	577.16	383.272	298.617	374.907	590.525	577.29	574.66	183.667	149.395	328.074	281.605	212.309	283.296	363.568	401.593	388.469	297.667	216.235	235.457	171.975	416.537	354.599	311.926	260.321	292.284	252.87
Chr1	1275253	1275793	enhancer	0.282575	154.407	204.765	67.8519	87.7654	93.0432	151.062	163.951	155.364	138.494	178.901	106.543	145.525	124.111	437.63	485.099	147.383	200.204	481.006	588.654	673.346	178.025	228.426	724.123	574.296	639.92	527.438	94.4815	88.6296	159.358	173.259	150.593	134.802	109.531	81.679	100.327	57.8395	73.3457	83.463	117.481	86.9753	80.6235	35.9012	87.6914	127.321	87.8148
Chr1	1280481	1281589	enhancer	0.209661	219.938	319.802	297.611	249.185	183.735	199.37	300	274.284	208.296	222.358	219.358	204.957	228.784	214.963	319.63	400.383	394.969	218.272	370.42	311.864	407.395	284.414	339.642	350.025	425.29	477.92	254.383	194.525	473.117	396.543	375.062	441.099	442.605	469.383	510.938	466.704	359.796	341.407	275.815	438.222	449.228	475.79	845.494	963.642	895.247
Chr1	1286254	1286459	promoter	0.301189	23.6358	23.0432	48.9877	32.7778	36.6852	34.037	36.4444	41.5617	38.6605	55.8025	38.6605	34.8827	56.4198	97.9259	60.7593	70.358	51.5309	103.821	72.8519	49.7654	72.4938	55.5679	40.8395	53.679	61.6296	35.0864	47.4444	36.2222	26.179	25.3827	31.1605	28.3457	42.5802	45.4753	59.3704	39.463	11.9259	11.284	18.9877	116.228	60.0556	48.4568	66.4136	60.5617	17.6481
Chr1	1290773	1292379	promoter	0.111715	949.815	1171.05	1420.28	1239.56	1167.9	1306.74	1326.09	1227.73	1335.1	1254.59	1111.77	1291.72	1370.36	989.605	1073.63	2075.41	1961.49	1623.37	1352.09	1287.97	1979.27	1407.24	1413.21	1567.58	1848.63	1106.15	1523.98	1326.26	1117.96	1086.01	1169.52	1208.52	1220.44	1135.69	1088.25	1888.11	1084.09	993.525	1025.62	1485.89	1445.56	1375.78	1285.56	1467.69	1397.07
Chr1	1293247	1293476	promoter	0.305045	35.7407	74.5309	70.284	40.9383	71.037	52.9506	51.6975	42.8765	60.0741	55.8025	66.3765	64.9938	44.963	51.7222	72.6173	58.9012	43.4938	36.7284	180.043	81.1111	51.5185	55.5679	94.6296	70.5185	99.2593	76.4568	69.5432	52.1543	109.012	83.0123	61.2346	104.66	54.5247	61.5802	60.4815	98.2593	76.2593	68.7963	91.7531	101.895	121.5	117.074	77.3827	83.2963	74.1728
Chr1	1298708	1299775	promoter	0.2035	276.519	144.623	241.556	329.593	351.235	296.407	286.833	356.222	303.883	385.765	312.562	325.037	311.951	635.765	619.926	298.321	322.864	591.957	588.654	750.142	285.901	193.457	460.901	562.716	676.469	758.654	516.074	608.765	595.778	486.827	464.877	605.21	564.802	635.525	528.481	380.142	427.506	535.802	404.012	441.006	378.432	376.654	687.716	696.148	895.247
Chr1	1302909	1303559	enhancer	0.281426	217.42	113.136	163.185	173.623	172.123	300.383	193	263.58	297.333	325.84	316.58	291.099	321.586	343.309	277.185	138.994	122.241	204.333	250.025	245.123	94.7593	97.1235	195.407	184.148	162.778	172.981	225.741	272	197.056	170.407	159.79	170.198	195.481	157.185	194.716	114.543	167.642	220.235	161.407	184.698	192.049	166.012	724.895	586.216	886.167
Chr1	1305385	1309817	promoter	0.191682	2913.75	1968.74	4512.21	4519.48	4236.87	3603.65	3201.71	3672.69	3577.65	3524.59	3956.99	4214.98	3595.75	2773.05	2850.25	3469.19	3396.41	2229.02	2446.86	2864.15	3117.63	2688.16	2968.1	2899.28	3060.75	3698.64	2875.22	3078.11	2962.19	2966.5	3315.33	2133.34	3008.78	3305.2	3237.49	3587.99	2847.15	3085.63	2478.67	2343.09	2323.56	2194.09	2280.4	2441.49	2090.32
Chr1	1310741	1311311	promoter	0.287345	124.802	100.21	151.506	164.08	156.21	217.92	173.593	209.296	207.284	216.975	196.173	182.765	228.784	263.16	173.352	183.704	153.901	218.272	268.383	167.568	194.84	145.346	259.481	246.963	252.654	287.259	364.901	436.784	415.012	227.469	295.259	347.506	381.691	477.481	428.778	357.321	211.988	221.802	239.117	555.753	556.086	559.321	1108.28	1206.12	1234.65
Chr1	1312499	1313858	promoter	0.191305	1833.58	1951.41	1841.75	1838.2	2014.17	1822.12	1711.74	1694.75	1793.65	1745.38	1833.93	1809.56	1845.46	1823.48	2063.01	2537.18	2440.86	2344.52	2268.33	2486.41	2321.74	2001.98	2938.46	2413.8	2563.46	2261.65	1547.07	1986.67	2835.64	2433.97	2541.2	2665.77	1939.46	2058.63	1876.07	2360.81	1770.36	2175.62	1730.45	1742.24	1878.45	1722.59	2991.85	3222.85	2997.73
Chr1	1315545	1316170	promoter	0.293566	157.901	162.296	101.006	159.488	177.34	182.494	174.951	157.698	231.204	218.179	246.012	197.395	215.198	198.79	229.728	115.086	88.3827	218.272	268.383	375.099	119.741	109.185	319.574	237.049	212.086	204.272	146.716	165.062	137.654	130.914	158.099	144.302	126.198	127.833	122.833	215.105	113.074	162.321	200.827	116.228	149.315	232.333	826.846	665.988	762.765
Chr1	1320340	1322173	promoter	0.143668	1098.32	1168.98	1718.9	1704.23	1508.31	1269.98	1490.56	1410.01	1454.96	1366.83	1049.24	1223.28	1005.52	1244.6	1135.75	1794.07	1613.4	1831.4	1208.18	1196.49	1645.59	1232.2	1688.59	1296.77	1347.88	1300.15	1233.78	1238.49	1170.04	1265.59	1206.67	1172.14	1360.31	1456.74	1468.99	1397.84	963.642	1051.32	970.568	1302.4	1084.91	1270.16	1386.77	1500.75	1141.27
Chr1	1324524	1325289	enhancer	0.230986	548.852	571.481	260.549	276.827	233.284	588.42	497.438	428.679	528.981	493.957	479.914	540.481	397.272	214.963	274.963	376.728	371.049	260.167	258.969	199.401	364.457	263.136	296.062	280.012	338.327	264.741	727.037	663.148	449.611	453.926	488.667	402.593	381.691	397.815	381.21	1066.23	551.531	630.963	536.42	467.747	501.407	531.864	264.481	247.988	297.321
Chr1	1330897	1331847	promoter	0.201371	488.025	433.728	603.346	662.667	499.636	739.241	610.833	542.111	618.864	632.963	559.58	619.753	547.481	547.025	500.284	799.512	744.148	664.025	561.099	502.117	698.938	534.975	525.685	483.556	497.056	430.148	535.654	570.605	392.259	375.481	361.173	486.864	435.29	536.914	443.802	704.309	366.025	326.963	592.086	539.42	478.759	584.852	485.185	538.241	514.062
Chr1	1333247	1334085	promoter	0.182142	607.389	507.679	570.16	618.333	593.914	684.907	630.519	641.636	676.827	573.944	623.444	525.037	582.506	672.222	774.519	792.827	670.531	572.284	595.278	563.667	727.037	519.722	615.074	592.475	655.84	671.5	620.827	667.469	733.827	701.457	623.988	917.79	887.383	875.198	886.519	883.753	467.852	537.586	517.315	1038.46	1050.67	953.636	1278.43	1252.09	1013.55
Chr1	1336170	1336599	enhancer	0.304646	201.111	274.981	189.284	160.901	172.951	166.142	240.123	173.407	226.691	231.012	243.895	147.173	206.173	336.056	179.34	247.617	224.519	159.722	240.481	189.247	211.679	148.296	349.71	200.025	218.037	264.741	174.333	167.111	167.543	92.6481	86.5185	240.383	99.0988	132.012	128.123	263.864	221	130.679	153.556	116.228	106.358	109.753	417.691	449.395	489.42
Chr1	1337571	1339567	promoter	0.121034	2236.61	1851.73	2142.53	2144.09	2183.57	1901.63	2076.25	2038.7	2228.02	2158.62	2103.91	1681.98	1970.19	2656.52	2776.8	2197.69	2028.52	2229.02	2661.41	2639.7	1998.31	1580.94	2464.37	2322.11	2527.05	2522.89	1496.74	1645	1815.36	1572.31	1682.47	1969.54	1145.8	1186.55	1216.86	2042.35	1441.63	1604.85	1517.59	913	879.827	882.21	4021.02	4021.02	4337.58
Chr1	1343396	1345331	promoter	0.125884	1868.6	1206.84	1751.84	1687.72	1820.72	1966.05	1994.53	1844.54	2426.07	2221.58	1928.19	2017.58	1808.99	2700.85	3016.01	1584.65	1638.29	3501.32	3217.23	3447.63	1596.49	1176.08	3053.1	2891.32	3154.72	3075.01	1570.07	1361.95	1157.3	1140.74	1162.9	1300.22	895.173	973	933.679	904.475	1004.22	1426.23	1368.67	850.821	870.469	824.605	1927.73	1852.01	1966.05
Chr1	1349596	1350531	promoter	0.125458	714.938	517.704	758.593	723.926	672.296	775.253	918.926	809.877	938.056	911.272	804.802	739.42	797.006	1172.51	895.778	856.444	831.34	1193.51	1174.43	1122.42	786.519	597.778	864.883	904.605	853.198	819.802	787.951	916.432	899.525	833.722	764.735	930.988	860	889.92	949.531	508.593	540.926	709.506	481.012	769.469	726.043	787.333	993.525	1064.11	1219.89
Chr1	1355298	1357169	enhancer	0.233917	1916.49	1758.47	2364.14	2590.72	2258.49	2503.25	2717.06	2380.79	2597.42	2489.73	2125.17	2180.87	2209.53	1190.49	1449.11	2498.65	2541.47	1723.67	1347.24	1481.9	2511.31	1631.22	1509.21	1578.04	1678.57	1807.64	2135.01	2331.32	2233.65	1865.9	1844.54	1461.44	1548.46	1667.08	1599.04	2573.67	1254.78	1581.96	1387.6	1597.01	1779.27	1793.35	1831.67	1769.27	1818.26
Chr1	1358215	1358833	promoter	0.265268	274.475	308.444	257.444	284.333	334.204	373.969	409.988	367.259	409.407	379.92	331.63	394.321	326.185	277.815	233.753	333.377	393.093	382.926	354.66	282.84	314.827	293.488	394.074	369.364	318.099	363.012	428.34	515.179	386.222	319.451	311.099	392.852	269.327	290.914	279.543	482.957	278.123	309.753	245.333	407.21	340.864	300.315	949.346	824.722	910.599
Chr1	1361734	1362828	promoter	0.167773	561.198	462.66	459.71	561.031	562.333	600.198	614.66	667.204	687.543	666.407	651.167	635.086	538.074	677.84	766.321	545.043	438.444	632.778	851.444	664.346	513.451	504.975	779.284	780.963	713.309	774.148	607.074	650.395	791.21	572.877	716.136	812.877	647.895	637.451	679.086	602.16	469.759	593.741	499.617	583.086	560.698	574.562	785.691	690.66	787.778
Chr1	1364709	1365333	promoter	0.290946	267.642	241.21	308.599	291.494	275.617	335.148	310.191	254.531	344.815	312.802	283.444	271.086	244.321	43.358	154.562	391.519	347.87	159.722	158.333	209.753	409.235	341.407	268.167	197.623	310.068	212.296	219.086	248.259	231.074	225.475	262.21	270.414	335.556	320.025	288.864	319.062	195.969	180.259	185.34	372.401	403.914	297.148	421.457	472.494	262.741
Chr1	1368457	1369312	promoter	0.152539	758.568	876.062	755.846	714.938	631.889	1005.98	805.84	783.469	915.42	800.704	731.79	708.272	839.691	357.815	437.63	1102.85	1084.43	511.901	492.358	486.444	1082.35	872	804.667	538.728	786.346	556.185	683.778	733.154	837.735	745.16	756.13	883.241	702.191	724.198	679.753	1373.04	601.302	659.988	567.481	734.37	732.198	754.148	613.593	684.58	481.185
Chr1	1375407	1376255	promoter	0.268067	202.827	217.13	399.321	404	286.006	269.519	394.42	314.735	331.148	336.395	271.623	251.617	248.802	336.056	317.327	498.802	455.543	325.012	393.469	264.346	451.049	402.753	350.568	303.481	304.259	323.099	362.969	307.074	265.605	242.753	242.191	367.037	354.16	394.321	336.185	393.049	171.123	161.025	177.204	383.117	301.296	290.914	468.704	487.802	582.84
Chr1	1383485	1383704	promoter	0.299143	37.1173	23.0432	6.44444	3.55556	10.1728	28.5309	22	21.7284	33.1852	29.9383	39.3827	29.0802	42.2963	59.5617	46.1481	4.88889	16.0864	12.321	17.5556	20.3333	11.5556	9.71605	13.2037	13.0679	20.2963	35.0864	22.4938	25.5617	24.6667	27.216	34.037	17.2963	14.6543	18.6296	10.0556	36.3951	15.4568	34.2531	24.3765	39.2099	14.6543	10.2963	27.216	24.463	47.8025
Chr1	1383917	1384179	promoter	0.286234	37.1173	61.3889	91.3704	70.0494	38.6975	51.8025	79.3272	46.6975	67.5926	59.0123	68.8889	39.6358	70.9012	74.679	65.0679	63.5864	83.2716	89.8025	72.8519	86.5679	74.8519	67.6605	74.5679	53.679	61.6296	67.5926	79.1481	82.8642	50	55.4198	55.4198	68.2901	52.8148	79.2469	63.2469	74.5679	50.3704	38.1358	41.2963	83.1914	91.4506	75.2716	71.8765	66.0494	60.9136
Chr1	1385924	1386458	enhancer	0.292133	175.654	241.21	151.506	141.605	135.827	157.29	249.753	192.154	197.543	225.951	239.025	179.475	211.296	357.815	283.79	210.79	215.716	481.006	436.938	624.025	242.778	218.123	531.136	519.327	428.247	353.321	59.1049	134.253	83.1543	98.284	77.4198	80.7654	45.9753	50.1235	71.5679	72.0185	56.6975	74.8519	107.475	65.1728	62.3704	85.4753	87.6914	73.7531	60.9136
Chr1	1390918	1392064	promoter	0.218527	478.272	435.759	632.346	593.827	572.988	497.63	591.988	587.358	628.914	561.173	526.469	518	525.716	284.963	522.272	660.932	653.864	553.574	614.549	557.333	599.074	519.722	480.272	502.889	626.981	731.741	537.753	522.272	642.901	619.815	597.988	563.951	535.988	546.204	550.593	579.049	354.951	489.852	406.981	435.901	387.315	471.16	704.605	721.938	713.494
Chr1	1395769	1396522	promoter	0.276823	123.87	133.71	198.198	185.963	145.728	186.58	226.765	193.556	171.228	201.846	186.988	162.778	140.42	106.148	220.778	263.772	254.673	232.475	240.481	278.759	241.593	204.852	262.049	260.654	338.327	253.525	209.667	283.438	257.432	251.827	189.975	302.025	217.543	250.37	213.58	198	127.309	156.136	154.21	276.086	275.994	260.901	413.765	417.296	548.438
Chr1	1398649	1399505	promoter	0.220686	382.92	451.753	616.395	627.031	442.932	629.753	625.074	534.074	652.704	601.914	564.71	565.741	576.031	238.704	300.012	895.438	908.741	405.63	378.432	378.994	1005.19	640.765	297.093	387.062	365.117	470.432	601.191	648.667	405.16	406.71	427.346	632.358	485.58	588.185	509.716	766.222	290.778	422.636	394.037	703.704	598.469	642.79	308.932	388.66	342.222
Chr1	1400525	1400910	enhancer	0.300283	120.605	147.309	122.506	103.037	135.827	130.944	150.08	143.679	159.889	135.049	154.685	154.765	125.691	106.148	100.802	147.957	133.309	118.185	124.123	130.37	129.691	95.0864	145.691	120.364	121.093	165.543	164.444	90.3457	161.938	161.358	139.623	181.889	145.58	118.691	149.994	130.265	117.049	148.642	121.901	101.895	88.3457	131.222	223.278	230.852	280.031
Chr1	1407178	1408011	promoter	0.166572	453.951	478.809	490.296	519.401	580.63	583.451	658.136	605.914	688.944	597.765	549.475	461.086	577.358	437.63	552.383	521.123	510.914	822.988	534.247	747.111	532.154	429.506	627.049	605.654	690.457	777.617	529.728	540.747	520.605	464.809	476.796	529.531	509.562	504.691	471	449.154	360.809	428.383	386.914	352.951	439.043	424.025	932.889	1039.75	926.191
Chr1	1410426	1411424	promoter	0.10807	1081.3	1043.78	850.432	899.21	784.531	1279.64	1319.51	1203.77	1372.96	1400.17	1227.79	1284.3	1222.99	1376.91	1105.28	1210.12	1191.14	1179.88	1486.85	1430.24	1109.28	851.716	1618.2	1421.72	1430.83	1065.01	884.617	979.864	1190.43	1171.13	1305.43	1473.26	1046.23	1181.33	1091.28	1048.75	708.889	937.648	1029.27	1211.2	1139.56	1113.36	898.481	955.926	981.358
Chr1	1415899	1416523	promoter	0.276583	222.37	214.747	301.296	218.778	248.84	295.049	308.981	306.981	318.414	275.877	279.827	242.191	269.654	222.79	283.79	346.049	362.037	405.63	277.889	230.407	406.321	281.58	417.432	340.506	318.099	308.247	263.981	311.981	280.753	278.796	259.42	293.469	265.062	296.611	282.642	766.222	215.617	261.969	338.148	358.265	257.235	279.617	644.84	620.284	422.34
Chr1	1418127	1419050	promoter	0.212665	854.5	643.16	966.716	878.025	970.074	648.759	774.907	666.241	735.086	686.827	703.778	654.994	786.247	779.84	825.938	913.352	923.988	1163.22	905.63	956.321	881.062	655.086	1007.86	1045	1079.07	1009.57	690.883	744.414	759.5	707.58	684.475	832.963	693.42	748.765	638.099	954.938	520.198	873.198	759.21	745.852	741.735	746	1115.46	1134.23	796.086
Chr1	1421572	1424517	promoter	0.230536	5412.46	4221.99	7426.2	7501.75	9567.43	4647.14	5132.73	5105.01	5603.63	5506.69	5277.19	4977.56	4674.73	6025.84	6442.11	6417.23	6454.37	5471.42	6329.48	5644.85	6070.25	4987.12	5464.27	5620.38	6806.09	7426.2	3330.84	3664.64	5121.83	4835.51	4610.17	5496.91	3648.8	4031.29	3815.65	5166.22	2851.14	3926.98	3188.11	3388.14	3274.93	3365.69	4753.6	5121.83	5030.79
Chr1	1424766	1425503	promoter	0.28246	569.222	385.34	715.519	629.488	799.117	379.531	413.377	421.512	567.185	496.358	560.654	380.352	426.222	1048.93	1078.65	298.321	353.778	782.932	1272.07	1092.51	312.864	304.562	704.642	848.778	736.975	856.414	257.42	340.63	324.821	381.37	415.796	382.784	245.951	267.235	270.216	190.241	225.92	410.444	430.679	147.074	182.784	134.716	573.778	518.975	1085.94
Chr1	1426406	1426972	promoter	0.303961	447.914	470.395	254.198	261.062	311.222	353.728	350.457	364.469	439.691	384.16	379.58	417.938	536.858	699.154	680.093	459.765	552.383	691.241	851.444	664.346	372.259	276	555.111	728.778	527.741	523.012	445.253	513.543	453.457	430.716	508.426	335.994	482.889	584.685	534.827	733.444	368.84	447.877	318.63	273.247	382.272	322.679	244.444	239.679	204.056
Chr1	1428715	1428955	enhancer	0.301908	245.488	343.623	125.512	122	153.037	100.889	145.327	132.284	158.488	140.321	129.173	107.278	89.3086	137.037	201.222	125.272	155.988	89.8025	180.043	240.043	163.475	92.6728	270.259	222.963	288.975	176.71	63.2346	79.142	93.7654	126.926	175.327	93.2716	86.3086	84.7469	83.8704	235.63	72.1728	124.309	56.7284	17.4444	54.8272	51.858	55.7778	45.4938	74.1728
Chr1	1430996	1432096	promoter	0.285334	411.123	286.346	667.63	613.58	508.568	440.802	449.611	401.506	455.895	483.63	450.531	371.377	429.185	246.642	361.481	581.259	604.284	361.216	415.889	416.204	528.852	437.926	396.475	422.957	439.037	453.358	1269.02	1308.16	554.488	493.16	470.037	708.926	594.019	686.185	618.235	1127.1	743.123	1036.06	896.086	674.605	610.068	642.79	440.031	426.741	386.315
Chr1	1432548	1435144	enhancer	0.150223	1595.67	1212.67	2218.92	2176.65	2639.39	1448.99	1791.91	1843.48	1761.9	1687.05	2058.63	1662.62	1818.26	2539.94	2646.98	1533.37	1747.49	2319.28	2458.69	2599.27	1305.37	1188.2	2628.41	2261.02	2577.32	2804.28	3531.88	3941.14	3241.15	3358.7	3545.37	2610.83	3385.93	3495.99	3453.7	2207.69	2457.36	3172.18	2498.65	2417.56	2438.91	2348.36	1697.25	1860.49	1801.19
Chr1	1437332	1437961	promoter	0.292594	238.383	197.438	277.932	201.185	240.914	300.383	335.031	296.043	325.938	312.802	350.056	291.099	355.377	379.025	377.969	174.068	158.333	427.71	588.654	462.691	199.852	182.136	382.444	452.272	489.444	456.809	540.049	666.173	321.562	407.568	382.235	241.556	468.309	523.123	514.21	362.327	283.432	376.957	527.988	389.068	331.926	385.883	312.747	308.247	358.42
Chr1	1441098	1441308	promoter	0.300588	51.8086	72.0988	35.179	39.4198	58.5802	64.9383	66.9568	55.4383	77.5432	59.0123	60.321	64.1975	75.216	66.8889	46.1481	64.9383	70.284	49.9753	41.5185	113.704	85.642	49.0679	48.5864	57.5494	78.1914	35.0864	77.1296	65.9444	31.5062	48.037	69.963	38.0988	54.5247	63.5802	60.4815	57.8395	28.5309	51.3025	89.4198	65.1728	44.2222	71.4198	44.4753	56.5062	101.21
Chr1	1450562	1451252	promoter	0.276184	287.444	279.37	277.932	254.222	294.654	384.543	338.593	338.642	325.556	344.58	283.444	294.821	333.222	365.062	256.574	359.679	376.963	204.333	250.025	204.494	328.185	246.92	429.123	317.432	285.858	161.667	385.889	372.383	310.58	296.654	428.58	370.753	332.111	338.519	337.543	350.531	233.42	282.975	200.827	460.63	387.315	369.235	260.321	306.111	193.679
Chr1	1454562	1455881	promoter	0.280817	628.204	531.926	805.062	740.691	881.778	713.457	631.728	640.395	824.302	762.105	803.457	727.877	722.142	921.148	872.062	508.086	508.506	884.926	901.148	887.222	521.593	429.506	953.636	818.704	958.395	787.84	735.673	716.556	702.79	579.148	626.494	668.549	589.457	550.593	581.667	694.025	577.556	711.333	499.049	558.605	507.728	550.5	865.765	828.16	967.086
Chr1	1456137	1457152	enhancer	0.168896	660.37	714.938	844.58	972.691	976.981	775.253	1091.09	906.42	931.235	979.889	965.623	898.444	724.222	1222.57	1303.38	850.148	881.827	1928.65	1400.69	1595.96	829.531	693.395	1273.74	1552.02	1539.65	1479.67	616.204	613.71	683.827	636.84	664.074	582.84	573.63	560.519	545.012	561.802	502.086	495.444	435.025	515.802	545.623	469.025	704.605	714.753	722.142
Chr1	1458478	1459273	promoter	0.145917	851	883.5	1126.01	1172.57	948.179	1144.67	1177.74	1102.02	1299.8	1244.54	1033.98	1056.19	1014.77	715.475	664.457	1967.16	1708.38	1061.58	730.556	678.66	2080.72	1430.74	851.284	860.654	936.475	885.926	1147.12	1180.54	1333	1109.91	1265.3	1526.88	1623.23	1832.23	1702.23	1480.01	779.136	756.519	797.154	1634.69	1699.06	1651.79	1197.44	1316.52	1093.8
Chr1	1461940	1463398	promoter	0.146369	1034.32	1018.78	1463.01	1379.31	1411.79	1188.98	1320.12	1257.28	1350.99	1408.54	1090.86	1142.3	1063.22	1349.54	1615.91	1352.75	1446.14	1430.24	1466.43	1511.91	1381.06	1214.76	1603.67	1473.26	1795.27	1685.34	1051.74	1021.06	1207.67	1096.35	1119.53	1163.88	986.827	1011.32	963.556	1548.7	930	996.123	1028.27	769.469	812.877	857.457	1444.9	1606.85	1572.31
Chr1	1467920	1471441	promoter	0.152258	2940.42	1596.75	3791.89	3643.52	3350.94	2403.85	2830.27	3134.14	2528.54	2702.81	2751.89	2362.02	2640.03	2163.01	2174.91	2726.13	2574.64	1840.22	1841.6	1911.04	2884.86	2252.53	2441.18	2149.34	2361.04	2754.07	2296.1	2241.3	1648.7	1204.53	1310.69	1913.08	1715.11	1683.54	1625.71	2327.33	1448.38	1449.57	1410.91	1699.06	1849.85	1753.91	4402.22	4714.27	3483.9
Chr1	1475975	1476515	promoter	0.295805	386.802	248.753	301.296	282.988	332.185	472.765	413.741	393.765	467.494	451.247	380.593	353.895	397.272	328.802	359.815	349.543	399.043	371.938	492.358	423.852	348.154	357.815	356.722	456.809	425.29	391.444	296.451	305.16	192.049	257.531	345.593	223.642	276.642	285.593	249.019	243.074	174.185	244.16	241.16	241.691	330.37	322.679	428.586	478.259	377.062
Chr1	1476750	1480248	promoter	0.16915	1420.64	1065.22	1907.86	2042.51	1492.83	2082.7	2470.64	2287.69	2162.37	2125.88	2243.99	2369.57	2177.23	2292.65	2092.01	2333.38	2317.33	2512.32	2658.57	2864.15	2310.67	1946.04	3074.41	2526.57	2762.27	2855.57	3545.37	3498.15	1890.25	1937.46	2028.35	1527.32	2191.54	2181.25	2188.65	2586.52	2144.27	2022.36	1757	1464.5	1475.59	1545.21	1220.32	1314.29	1227.42
Chr1	1481024	1481396	enhancer	0.298521	171.074	110.765	201.401	206.272	268.012	220.506	178.759	211.296	322.34	251.574	252.488	209.895	228.784	444.173	289.963	138.432	84.9136	246.877	430.574	342.42	104.21	72.2531	306.111	283.167	398.827	301.296	193.167	188.79	80.5679	88.2593	120.963	106.358	52.8148	66.7654	82.7531	84.642	72.1728	104.556	81.4938	43.4815	52.3086	78.8704	127.901	121.704	262.741
Chr1	1482028	1482902	promoter	0.150937	642.901	507.679	692.765	744.846	740.302	819.71	848.815	984.086	937.481	978.309	934.951	817.34	970.568	875.265	839.926	856.444	910.92	1028.31	1126.06	1017.11	823.358	683.358	853.765	993.16	1038.64	999.315	924.142	1158.47	905.759	1094.27	999.543	855.525	720.79	799.765	737.772	1217.74	559.426	711.333	534.796	776.852	701.84	668.37	830.975	802.494	918.815
Chr1	1486708	1487503	promoter	0.236216	281.901	334.951	337.111	413.426	379.488	301.944	294.747	388.259	312.679	339.716	374.469	300.852	335.556	399.222	355.704	307.673	306.272	145.395	277.889	307.148	240.556	207.636	307.321	260.654	246.074	253.525	345.309	399.247	487.309	425.42	452.284	414.099	477.92	525.037	526.778	534.531	374.352	382.037	468.407	358.265	413.235	424.025	517.593	594.16	622.975
Chr1	1490682	1491207	promoter	0.300474	151.883	125.938	157.469	187.142	175.006	166.142	176.975	200.451	223.198	215.037	195.062	156.716	217.364	166.79	117.043	203.025	174.698	145.395	190.957	178.691	176.444	104.16	160.765	130.198	137.833	169.37	174.333	196.401	184.426	148.932	145.352	200.568	174.66	159.481	180.222	309.907	151.821	115.302	193.235	177.852	275.994	149.136	334.926	323.716	280.031
Chr1	1493959	1495150	promoter	0.258911	309.938	241.21	490.296	488.025	520.852	382.185	484.79	439.123	454.636	497.037	561.722	529.716	488.963	612.488	550.278	367.333	412.716	501.012	534.247	664.346	399.395	352.469	557.852	549.92	593.568	507.864	439.728	458.574	408.951	427.259	428.58	493.593	406.012	436.321	487.086	386.272	345.568	432.951	292.765	515.802	539.16	546.043	932.889	791.179	926.191
Chr1	1496352	1498411	enhancer	0.130692	892.543	720.63	1389.32	1499.63	1505.46	1188.14	1146.85	1446.82	1323.83	1240.78	1142.2	1277.19	1045.33	1172.51	1168.8	1358.19	1272.31	1234.94	1041.7	1083.71	1301.09	1019.95	1281.7	1102.24	1030.73	1106.15	1109.4	1166.24	1850.53	1102.91	1089.77	2264.88	1562.37	1626.8	1642.3	1865.78	1183.85	1019.95	1034.36	1850.38	1735.6	1729.57	1647.7	1687.72	1661.54
Chr1	1503452	1505303	promoter	0.167458	1899.32	1872.12	2452.73	2277.93	2593.46	2132.75	2609.13	2553.16	2544.85	2689.22	2542.32	2536.8	2256.62	4023.43	4031.29	3114.67	2911.62	4734.84	4855.19	4918.04	2839.16	2273.38	3402.78	3834.57	4036.48	3492.36	1542.57	1554.43	2120.95	1913.94	2083.97	2298.7	1683.54	1676.96	1743.09	1356.59	1278.77	1696.86	1773.18	1532.67	1520.57	1356.28	3913.64	3940.11	4128.89
Chr1	1510433	1510677	promoter	0.299143	60.1605	64.179	63.6111	74.5494	75.8333	77.3086	75.7778	55.8395	86.2037	53.2346	72.3889	54.0864	76.5556	34.037	20.716	72.963	53.284	49.9753	41.5185	86.5679	90.4938	83.3148	63.6111	48.6173	85.1728	49.4753	75.4198	52.1543	48.6358	52.6914	58.6481	53.6543	58.1235	61.5802	60.4815	82.037	38.7284	43.4938	74.7407	90.6543	52.3086	106.636	77.3827	70.4198	114.414
Chr1	1511451	1512164	promoter	0.286939	273.617	392.451	308.599	334.204	325.667	341.432	382.784	309.778	344.031	362.062	323.642	341.685	337.012	357.815	351.84	449.414	496.969	427.71	601.957	383.117	438.025	383.494	529.926	478.84	425.29	578.679	241.525	250.352	284.827	244.932	257.284	250.148	259	300.457	271.259	382.272	187.432	166.617	131.438	304.716	266.975	297.148	289.444	333.679	315.815
Chr1	1517355	1519127	promoter	0.240784	457.228	236.049	257.444	302.358	197.123	519.994	479.395	440.778	501.463	569.679	474.37	464	433.395	1004.93	1089.1	296.049	306.272	1234.94	1332.41	1308.95	299.198	304.562	799.395	1181.67	968.031	1124.8	640.704	578.914	601.654	516.21	546.63	605.654	459.019	523.123	548.228	350.531	584.593	701.389	500.944	402.432	417.747	349.685	813.883	718.093	1263.62
Chr1	1519715	1520892	promoter	0.210705	466.926	286.346	560.556	565.852	596.79	455.691	443.63	426.235	504.741	517.617	429.728	461.086	341.975	769.586	783.469	653.586	624.895	802.037	868.58	777.383	593.5	522.691	693.395	758.37	697.704	823.265	476.364	522.272	491.315	449.506	444.605	637.111	640.154	688.321	598.914	414.877	412.531	488.531	494.123	435.901	430.747	455.895	1121.8	1093.86	1302.71
Chr1	1523618	1523949	enhancer	0.283655	114.395	162.296	111.741	103.037	96.9383	113.407	132.827	123.852	155.667	167.611	148.093	132.741	117.272	121.031	154.562	204.889	222.284	286.198	268.383	199.401	212.889	111.926	152.426	246.963	258.457	220.327	104.951	143.346	93.7654	92.6481	89.8148	172.914	167.173	156.019	165.13	258.568	74.8519	107.605	68.9877	104.79	146.605	149.136	268.358	343.556	342.222
Chr1	1524549	1525680	enhancer	0.244506	253.198	291.074	387.259	422.074	386.654	435.698	430.278	450.506	445.741	397.691	491.79	468.333	375.42	518.272	461.617	429.185	407.259	523.099	512.716	378.994	455.228	386.383	474.173	433.802	398.827	294.272	418.846	307.074	398.506	325.093	351.741	315.136	354.704	483.617	466.84	504.093	305.815	286.568	228.63	377.568	266.975	282.272	849.679	841.241	943.926
Chr1	1527414	1527744	promoter	0.293754	137.457	149.963	154.34	119.302	88.2284	239.92	262.722	181.019	239.475	249.593	240.093	190.494	159.722	343.309	311.099	154.074	190.469	382.926	329.914	431.463	186.16	97.1235	363.21	411.951	310.068	208.235	64.8889	79.142	119.062	110.877	121.617	44.037	68.5556	71.1358	63.2469	161.37	58.4691	41.6049	49.6852	79.5679	77.9877	55.7901	71.8765	49.321	32.7778
Chr1	1528421	1530051	promoter	0.253685	584.63	372.216	445.512	430.698	449.932	512.778	488.481	488.407	528.617	550.642	570.765	637.327	475.519	831.815	728.821	317.444	384.951	511.901	639.179	598.562	324.086	343.914	513.679	503.784	497.056	446.556	279.198	290.432	339.086	246.852	177.123	255.969	238.494	252.457	282.642	261.395	322.086	277.889	178.253	225.772	229.123	241.056	942.642	927.444	974.235
Chr1	1531096	1531671	enhancer	0.302665	231.074	187.432	180.568	206.272	154.025	293.907	240.123	241.136	248.395	279.63	251.593	238.198	227.5	206.642	258.611	208.728	174.698	145.395	230.852	156.247	206.877	230.827	171.16	163.463	152.981	176.71	136.265	143.346	156.753	176.185	165.025	151.074	149.556	187.926	173.407	289.901	141.117	162.321	235.877	116.228	108.765	138.111	432.519	471.315	472.395
Chr1	1534022	1535610	promoter	0.155594	708.173	605.154	915.321	870.222	739.031	779.407	820.21	836.42	761.179	781.611	795.247	795.216	747.852	794.636	908.16	749.358	785.531	691.241	663.753	774.185	746.247	661.093	754.346	842.235	860.235	834.679	861.438	707.321	649.914	641.741	789.444	702.586	706.951	742.691	660.926	619.784	635.827	689.469	590	574.049	645.222	589.864	2473.28	2323	2486.41
Chr1	1537432	1538411	promoter	0.236506	315.315	207.377	353.623	316.951	282.401	306.938	303.907	270.333	335.994	408.253	330.444	318.469	221.173	651.981	433.778	182.704	129.84	543.272	608.302	618.691	263.136	225.975	619.074	633.08	629.444	456.809	124.667	74.8642	119.407	100.049	61.2346	93.8827	64.7901	69.6605	83.8704	60.3086	101.537	113.605	180.074	72.4568	65.0679	85.4753	1305.37	1122.59	1868.99
Chr1	1544903	1546901	promoter	0.221148	648.16	631.753	1093.06	1029.35	1020.53	886.519	817.247	927.611	811.414	825.222	819.975	972.944	812.469	1227.52	1127.26	1016.97	986.42	1466.22	1567.21	1469.33	940.352	872	1269.44	1317.73	1085.23	1380.17	1064.06	943.796	887.167	993.741	979.037	829.667	1187.58	1174.23	1203.93	572.877	735.037	745.21	518.086	907.284	879.827	837.469	1745.1	1599.67	1974.28
Chr1	1547966	1549360	promoter	0.149818	1287.75	1544.79	1206.42	1055.78	1115.52	1296.15	1050.64	1141.83	1007.56	1122.76	1046.35	1440.79	1281.52	2756	2914.95	782.543	849.185	3696.79	3695.27	3503.36	892.679	966.173	3737.7	3203.62	3064.88	2696.8	501.728	684.778	739.944	940.944	997.759	985.228	519.827	615.333	629.42	1028.58	553.883	624.852	417.901	543.525	525.074	605.21	1184.69	1198.59	1789.15
Chr1	1549925	1550227	enhancer	0.299461	95.5309	123.63	96.2531	83.716	58.5802	114.679	125.716	100.623	108.988	88.3457	91.9136	111.358	135.691	137.037	156.642	93.2963	97.7099	118.185	201.123	350.154	122.377	92.6728	263.296	224.259	242.883	257.599	126.327	159.42	123.012	199.519	171.556	246.228	116.228	112.395	129.389	149.901	91.642	109.21	72.1728	132.198	103.821	124.173	123.074	103.037	87.8148
Chr1	1553212	1553824	promoter	0.28128	149.494	243.84	142.395	183.173	135.827	187.901	212.741	204.21	226.691	261.901	219.358	238.198	247.475	488.698	338.259	185.796	170.84	394.296	621	550.593	169.654	109.185	335.031	388.037	344.198	422.741	179.037	139.599	266.037	245.469	297.031	391.691	242.296	273.617	249.019	135.778	207.111	190.463	156.667	174.617	163.469	138.111	617.463	591.679	787.778
Chr1	1554126	1554829	promoter	0.250433	460.444	633.654	192.747	193.963	192.593	295.049	318.951	303.765	295.568	360.42	272.642	257.728	298.185	794.636	936.031	257.444	240.481	992.981	1150.37	1180.97	195.914	176.858	967.827	1030.23	936.475	746.796	138.309	141.556	232.333	290.21	207.636	196.858	127.79	162.673	125.765	220.037	198.772	251.827	306.179	68.8025	116.247	99.7407	248.148	218.87	233.284
Chr1	1558058	1560775	promoter	0.134262	3365.69	2322.35	2703.8	2571.17	2713.11	2707.59	3346.59	3249.91	3027.4	3120.35	2527.36	2609.13	2313.78	2597.71	3096.45	2515.59	2380.79	2526.57	2770.26	2788.84	2119.85	1889.72	2874.67	2822.45	3269.94	3618.33	2365.23	2309.57	2377.86	2536.8	2210.11	1841.11	2084.84	2033.77	2080.12	1635.98	1791.58	2329.81	2209.91	1379.91	1325.99	1446.07	2348.36	2231.85	2332.28
Chr1	1563881	1564847	promoter	0.0950391	1617.57	1748.35	1679.81	1608.22	1564.78	1544.23	1964.93	1731.3	1852.98	1846.38	1604.6	1564.3	1584.18	1656.56	1526.88	2697.38	2616.51	3202.93	1735.93	2106.75	2828.31	1973.68	1546.96	1677.93	1900.88	1907.52	1732.35	1881.72	2541.2	2239.64	2265.1	2148.73	1911.68	2015.12	1976.04	3066.73	1430.64	1517.35	1778.11	2232.74	2361.8	2068.42	1803.77	1811.04	1667.64
Chr1	1567726	1568398	enhancer	0.284491	194.951	90.3086	166.142	158.099	197.123	181.191	142.957	141.951	201.846	199.593	255.772	209.895	182.938	412.537	372.136	92.6296	79.2407	159.722	313.667	274.136	88.6914	60.2222	249.765	235.864	279.235	208.235	151.37	132.494	144.753	137.037	150.309	154.136	141.407	138.568	160.037	87.2901	112.506	127.691	155.79	101.895	132.049	89.0741	921.889	841.019	820.272
Chr1	1568616	1571042	enhancer	0.0894007	3587.99	3368.04	3350.94	3347.72	2921.2	3156.38	3493.3	3301.8	3225.92	3081.74	2974.31	3071.14	3310.14	1860.7	1921.94	4967.68	4663.43	1936.79	2319.44	2083.32	5585.36	4051.01	3222.13	2608.3	2738.22	3222.13	3592.51	3788.49	3515.07	3757	3863.73	3647.85	3827.79	3769.06	3514.4	6861.6	3062.27	3202.25	2881.48	4198.68	4082.16	3894.7	2233.91	2530.88	2441.49
Chr1	1575145	1575972	enhancer	0.272766	275.877	319.802	353.623	348.463	358.864	192.488	243.586	198	220.914	243.29	255.772	217.827	217.364	784.586	787.63	252.086	186.679	613.296	879.099	814.235	258.333	179.42	803.191	655.84	682.728	500.136	153.037	182.932	220.13	192.71	225.457	193.346	150.42	162.673	130.481	289.901	158.333	187.123	259.383	157.617	141.914	152.512	260.321	232.37	297.321
Chr1	1576312	1577169	promoter	0.14298	797.111	820.407	790.34	749.988	837.691	950.426	1064.67	905.08	1100.43	931.148	911.42	912.722	815.864	934.815	906.84	892.148	881.827	1019.2	1074.65	1041.78	826.395	704.444	526.84	789.827	775.08	830.975	1010.33	1042.57	889.358	860.691	816.426	979.981	724.759	746.951	735.944	925.136	644.037	699.667	1015.99	700.852	751.506	622.37	798.358	798.469	886.167
Chr1	1583332	1584827	promoter	0.108432	2305.88	2291.08	1101.46	1111.05	1194.84	2308.43	1805.62	1960.22	2290.58	2189.41	1912.41	1852.14	2256.62	1194.78	1222.01	1447.35	1411.58	1080.62	1189.19	1362.75	1222.81	1164.47	1262.91	1153	1452.68	1282.61	2226.2	2027.29	1531.8	1533.84	1563.8	1714	1022.85	1012.5	1001.77	2398.88	1731.6	1856.53	2003.23	1154.11	955.864	1020.17	877.802	850.049	886.167
Chr1	1587460	1588628	promoter	0.130225	461.556	451.753	689.179	732.006	699.691	582.364	591.679	603.691	561.012	578.883	629.506	564.593	531.864	385.741	528.556	782.543	599.383	673.414	423.444	466.148	723.012	603.136	499.691	508.407	380.383	614.883	1909.68	2304.73	1868.09	1318.48	1338.56	2311.95	2070.21	2074.09	1991.23	2088.1	1429.91	1330.43	1194.78	2430.11	2268.12	2325.81	1440.41	1395.68	1263.62
Chr1	1593633	1594188	enhancer	0.305085	262.759	221.728	231.605	169.358	231.284	221.852	253.654	243.519	313.123	281.432	313.444	292.037	281.691	246.642	357.815	221.981	215.716	298.704	346.247	290.914	218.346	140.056	196.66	270.093	269.889	345.71	220.84	186.852	155.611	217.84	264.117	248.241	189.975	180.37	188.265	250.79	166.716	226.667	161.407	147.074	167.759	173	282.16	297.759	280.031
Chr1	1595512	1596416	promoter	0.162269	559.284	786.975	664.346	725.969	599.346	731.179	807.012	729.852	684.815	746.735	637.451	682.877	498.802	437.63	471.383	940.79	967.593	394.296	385.975	405.333	888.481	626.142	745.056	506.846	547.617	798.16	749.062	820.512	907.086	821.37	847.247	866.765	752.753	835.907	791.179	749.728	656.395	593.741	814.772	694.827	841.284	661.741	750.296	810.173	639.099
Chr1	1597684	1598332	promoter	0.24276	257.574	315.352	267.691	293.191	382.753	270.753	278.864	294.062	261.679	310.512	306.79	301.914	182.938	506.37	533.66	531.79	471.901	802.037	534.247	602	543.556	402.753	500.691	552.815	505.284	496.556	268.111	305.16	403.117	343.858	366.432	429.444	425.79	414.673	462.247	353.235	248.284	188.981	204.031	433.457	456.407	341.136	652.284	565.451	574.049
Chr1	1598599	1600141	promoter	0.243704	454.778	412.519	563.852	573.852	553.84	355.296	381.29	392.63	301.198	331.981	419.531	387.21	311.951	710.105	711.469	472.494	357.963	602.259	547.438	589.79	387.253	386.383	710.506	604.852	582.148	507.864	346.111	367.247	408.358	411.901	400.858	336.815	463.031	463.877	382	401.926	398.463	308.259	308.284	361.321	376.728	390.765	1193	1108.28	1257.08
Chr1	1604705	1606282	promoter	0.23852	460.963	521.741	712.21	650.457	637.111	534.13	466.136	546.852	482.062	558.333	537.247	557.481	463.667	618.864	641.574	603.611	574.247	523.099	534.247	492.827	505.79	429.506	488.809	502.889	385.765	563.481	560.346	429.963	586.333	512.519	380.58	533.099	491.29	507.623	574.735	599.901	581.086	558.222	539.963	385.877	387.315	414.432	1104.27	1128.77	1202.42
Chr1	1606786	1607138	enhancer	0.304729	192.383	82.3086	139.117	137.833	169.012	148.333	111.519	146.346	173.222	176.802	137.025	166.025	146.247	166.79	266.802	108.025	101.265	159.722	201.123	102.679	78.1914	32.0494	140.568	125.136	162.778	161.667	94.4815	126.469	153.58	143.333	147.025	140.704	144.852	98.7654	148.309	114.543	80.0988	150.086	120.71	116.228	129.438	113.525	240.642	252.636	262.741
Chr1	1607442	1608521	enhancer	0.28531	420.654	356.975	487.259	460.846	473.698	458.284	371.025	459.198	385	381.37	395.735	447.809	349.086	350.679	447.926	377.346	382.92	311.772	250.025	299.037	293.877	273.37	326.407	270.093	230.901	319.099	471.969	461.728	571.247	507.506	489.716	428.235	479.852	430.883	466.148	474.333	633.611	588.833	515.932	592.185	569.611	582.617	648.691	653.383	472.395
Chr1	1611472	1612130	promoter	0.2649	253.198	253.506	142.395	220.105	271.667	153.309	170.136	226.21	271.71	217.519	252.488	249.383	214.08	406.185	480.358	264.296	284.086	145.395	190.957	130.37	167.29	111.926	150.309	184.148	181.586	227.704	170.086	203.815	267.71	273.889	329.284	252.667	181.623	213.525	239.593	300.265	155.556	323.358	315.759	208.969	232.926	192.296	428.586	403.593	505.852
Chr1	1612373	1613269	enhancer	0.188089	304.556	202.037	207.148	160.901	282.401	260.963	161.809	262.58	271.71	273.074	229.907	285.525	300.506	590.099	415.654	173.352	192.667	246.877	180.043	146.049	103.63	51.5	196.66	178.481	149.463	192.593	202.037	250.352	201.938	253.16	310.006	152.778	147.963	112.395	128.123	100.852	146.049	260.321	184.716	68.8025	137.216	166.012	1584.8	1506.67	2255.91
Chr1	1615162	1615376	enhancer	0.304693	200.321	165.037	72.7037	83.716	94	157.29	80.3333	108.494	174.457	139.556	127.043	184.642	182.938	284.963	175.099	105.969	90.3889	118.185	83.1728	81.1111	69.8642	57.8272	103.512	92.6481	55.4198	116.074	29.679	46.0617	103.346	146.901	118.346	31.1975	44.7654	48.6173	49.8457	33.5062	58.4691	71.6543	87.2716	47.4383	14.6543	10.2963	21.4136	19.6481	32.7778
Chr1	1617033	1617600	enhancer	0.295375	349.272	293.938	257.444	206.272	330.383	234.63	179.796	252.259	289.173	286.309	255.772	267.154	315.889	641.099	490.012	255.772	310.611	311.772	436.938	245.123	213.346	215.679	242.802	271.975	242.883	315.352	134.735	213.796	213.914	280.728	235.815	205.401	212.772	247.012	236.969	106.593	171.667	249.994	330.543	120.395	124.074	183.198	363.92	352.858	315.815
Chr1	1617860	1618853	enhancer	0.193651	409.383	369.815	455.901	443.222	328.074	383.302	324.562	370.667	363.852	363.247	279.827	342.691	327.556	595.401	596.185	821.951	827.16	812.753	688.704	563.667	747.809	600.506	737.444	670.506	481.457	453.358	311.79	307.074	307.099	368.272	297.352	409.012	552.123	571.265	493.611	453.16	268.494	282.975	240.586	407.21	449.228	469.025	1014.95	1014.33	1101.1
Chr1	1623154	1625335	promoter	0.154829	757.123	685.123	1185.64	988.815	952.062	829.531	844.58	901.846	712.259	772.778	887.907	912.722	797.006	779.84	641.574	806.704	750.142	700.593	561.099	730.938	665.173	630.654	971.426	775.327	813.963	1032.01	825.988	577.272	804.259	733.37	708.679	612	630.679	584.685	660.037	595.691	756.975	873.198	679.519	592.185	653.012	689.975	4682.75	4957.22	5254.85
Chr1	1635509	1636474	promoter	0.226973	504.741	478.809	350.457	423.932	487.438	452.111	425.562	528.568	431.037	498.543	490.383	444.84	546.148	601.012	540.025	393.481	407.259	653.938	627.512	709.173	401.198	360.235	679.821	653.29	642.901	604.154	333.815	277.679	428.179	376.333	451.309	279.37	308.198	265.272	305.469	328.877	317.432	387.296	239.938	177.852	217.315	220.395	711.852	639.42	827.519
Chr1	1637648	1637945	promoter	0.288673	118.901	85.0247	81.5185	140.179	74.1975	103.593	120.543	108.494	99.3951	129.451	112.346	117.346	132.889	74.679	82.3333	166.901	133.309	76.1235	211.105	135.753	193.63	142.704	123.864	127.759	199.383	144.944	81.679	94.4321	100.012	93.2346	99.8148	101.117	123.691	132.012	118.975	130.265	58.9383	64.5062	133.87	94.5309	80.6235	89.0741	274.759	257.63	214.432
Chr1	1638685	1639557	promoter	0.223273	239.136	182.84	195.623	217.228	201.531	257.469	205.636	239.136	265.852	227.914	268.358	267.154	237.198	406.185	281.494	217.92	174.698	189.556	240.481	264.346	140.364	174.216	191.42	197.623	234.086	235.586	249.383	217.87	181.704	187.827	180.988	272.994	155	127.833	151.525	149.901	185.062	238.877	112.802	188.296	262.741	255.383	1216.6	1248.6	1427.86
Chr1	1642700	1643382	promoter	0.261683	97.2099	138.84	122.506	93.0123	109.623	126.765	131.901	117.827	172.519	118.673	152.34	161.278	155.901	182.247	184.123	121.117	151.827	189.556	169.154	204.494	133.395	129.432	155.346	144.432	159.494	180.71	268.111	323.259	330.877	182.426	191.642	302.432	313.037	297.531	285.815	328.877	255.309	266.926	236.679	494.296	492.457	513.21	1031.23	1026.64	1249.7
Chr1	1644146	1646076	promoter	0.179955	696.049	720.63	1058.53	881.259	648.198	686.006	710.778	774.975	651.494	748.068	692.858	742.506	627.914	646.506	662.488	862.747	972.772	532.988	561.099	550.593	858.494	753.185	658.556	591.728	679.691	667.883	916.142	886.593	953.636	792.198	785.457	1050.64	1174.36	1135.69	1122.76	933.679	806.247	847.901	743.136	1013.59	998.951	897.877	1174.06	1097.28	1470.32
Chr1	1646967	1648197	promoter	0.171138	1030.91	1070.3	653.481	577.642	699.691	690.864	719.457	614.963	693.988	679.988	695.148	742.506	637.765	624.395	695.296	888.383	967.593	974.901	1121.04	963.599	897.753	1000.31	1448.86	1123.52	1133.22	981.611	582.753	611.852	859.858	762.691	841.679	1055.8	818.488	775.765	758.086	783.117	648.136	704.444	681.994	594.901	555.037	668.37	417.691	404.012	455.037
Chr1	1659173	1663726	enhancer	0.138431	4460.5	4276.36	4207.57	4107.49	4026.16	4506.36	4113.89	4030.25	3958.14	3860.57	4495.28	4777.84	4670.44	4773.53	4886.7	5258.6	5717	6111.02	6111.02	5817.14	5091.83	5050.72	6638.1	6487.89	6827	6329.48	2852.11	2903.5	3859.67	4458.8	4831.1	2678.35	3141.43	3242.75	2964.85	3882.28	3240.15	2731.72	2688.52	2048.54	1988.41	2129.78	3176.3	3145.34	2918.64
Chr1	1669053	1669694	promoter	0.299254	171.074	157.241	101.006	135.642	180.556	221.852	182.506	189.247	227.222	232.37	219.358	191.358	214.08	313.444	229.728	135.593	167.111	298.704	258.969	209.753	129.173	176.858	298.21	259.457	279.235	297.753	168.136	121.037	143.568	149.722	192.049	185.543	162.537	164.062	186.444	198	159.667	253.358	256.716	124.481	94.1111	103.333	282.16	239.679	280.031
Chr1	1671242	1672228	promoter	0.253572	387.593	435.759	463.586	475.994	453.704	442.506	395.525	405.642	311.395	339.099	335.062	346.111	393.173	222.79	328.488	601.957	589.457	349.333	370.42	452.309	591.21	562.914	424.136	386.198	441.759	353.321	311.79	279.765	371.469	399.222	455.889	439.926	372.716	363.185	356.222	347.772	348.321	358.111	261.037	460.63	360.815	414.432	359.667	437.71	548.438
Chr1	1678649	1679225	promoter	0.285517	216.827	224.043	297.611	254.222	312.358	239.92	286.833	285.975	277.679	288.019	342.765	268.037	240.778	214.963	294.111	248.741	188.488	311.772	423.444	311.864	272.901	159.648	312.247	312.79	269.889	404.457	162.765	135.914	191.173	195.247	214.284	256.889	201.938	245.278	219.864	184.519	179.901	135.352	167.395	150.444	198.438	109.753	424.815	419.833	455.037
Chr1	1681505	1682668	promoter	0.21709	374.259	367.679	546.062	561.031	525.716	389.278	427.951	452.222	423.852	402.222	560.654	412.574	449.296	584.63	613.21	405.012	429.901	532.988	688.704	531.383	431.667	378.191	558.741	519.327	611.333	563.481	506.056	385.741	487.543	456.679	594.037	501.759	494.988	485.593	482.025	563.685	427.506	549.685	524.574	513.494	545.623	519.531	652.284	664.333	834.932
Chr1	1689695	1690370	promoter	0.275917	272.642	323.815	250.932	240.321	286.006	235.79	198.741	213.914	269.222	243.29	255.772	241.117	299.377	424.802	396.278	256.525	278.519	394.296	211.105	326.13	151.321	166.012	381.228	355.105	310.068	349.71	150.407	167.111	223.617	249.765	215.901	220.037	204.383	228.716	228.914	147.086	128.537	216.568	207.296	120.395	139.716	120.605	440.031	417.827	342.222
Chr1	1692173	1692629	promoter	0.29773	190.204	131.148	210.21	150.247	175.006	199.37	309.716	229.821	211.525	251.574	259.87	217.827	171.42	246.642	285.926	162.877	118.358	260.167	354.66	367.259	233.173	148.296	568.043	412.79	398.827	253.525	98.1235	88.6296	169.086	124.673	141.21	166.309	159.926	174.914	166.981	106.593	89.5309	83.463	147.302	98.4568	62.3704	55.7901	137.519	117.315	151.228
Chr1	1693076	1694043	enhancer	0.21563	555.469	515.531	626.346	546.667	579.531	548.438	585.802	585.642	520.698	613.136	597.506	530.37	520.58	813.926	929.617	656.444	690.488	1210.47	1106.39	1086.09	677.358	750.444	1143.14	1167.82	1139.17	1132	181.623	213.796	327.704	359.654	188.537	263.099	276.642	261.728	234.21	302.907	230.407	249.994	305.512	222.358	129.438	179.728	308.932	286.679	288.043
Chr1	1696888	1697943	enhancer	0.28107	172.63	209.605	319.259	344.08	357.148	275.074	272.963	254.222	255.383	264.012	280.975	217.031	226.074	343.309	368.216	198.926	147.914	189.556	337.92	466.148	249.642	233.216	477.42	349.105	398.827	268.975	209.667	184.846	117.006	118.556	109.21	138.605	110.444	104.568	106.426	144.247	144.302	127.691	125.191	154.043	108.765	155.877	798.358	862.42	902.352
Chr1	1700760	1701491	promoter	0.21993	361.988	478.809	387.259	429.056	380.469	461.086	487.438	389.296	388.809	393.889	303.926	381.481	323.938	476.025	441.265	707.506	646.358	709.284	553.846	657.333	678.728	502.154	590.111	577.012	653.346	571.173	418.846	385.741	512.778	450.568	469.111	627.623	509.562	522.006	558.623	471.568	540.926	413.815	373.543	541.494	491.056	552.895	517.593	549.957	522.494
Chr1	1702464	1703161	promoter	0.268484	204.401	288.457	216.772	212.741	147.457	205.864	284.321	218.432	214.481	222.358	188.309	192.117	204.938	238.704	175.099	508.802	473.698	204.333	346.247	390.784	588.222	522.691	407.611	390.383	324.136	370.123	387.031	451.759	509.802	499.519	493.809	498.148	613.741	523.123	507.951	664.358	494.642	334.765	397.284	428.556	543.58	546.043	185.815	204.049	204.056
Chr1	1704488	1705524	promoter	0.151037	701.265	624.309	353.623	454.136	423.037	494.074	481.667	485.481	425.79	456.753	514.815	501.284	485.802	606.364	624.969	823.79	794.84	682.111	730.556	817.247	893.765	770.79	874.759	834.019	800.772	675.16	720.728	736.296	931.049	723.481	604.296	1123.28	1217.66	1209.02	1177.98	1209.78	790.889	741.938	935.593	1202.16	914.117	945.037	861.951	797.198	622.975
Chr1	1706727	1707217	promoter	0.294317	233.457	217.13	114.519	142.981	201.531	203.438	199.469	204.71	223.586	196.654	158.716	168.617	185.519	284.963	242.802	368.154	326.951	246.877	313.667	334.58	403.809	310.494	379.167	292.099	301.123	334.593	212.975	250.352	307.358	265.951	291.395	502.796	344.302	380.784	351.63	270.784	256.642	286.568	251.877	350.673	380.222	416.84	409.784	463.235	358.42
Chr1	1709125	1709793	promoter	0.272901	201.111	279.37	177.728	168.049	164.383	287.309	435.086	356.722	355.204	354.321	328.185	419.673	418.198	699.154	566.432	456.179	499.352	1333.85	1400.69	1327.06	464.204	455.784	931.414	1146.65	711.173	523.012	161.827	171.173	239.864	301.012	294.099	164.043	228.321	190.42	192.543	319.062	138.444	169.154	317.296	208.969	194.012	183.198	157.241	143.346	114.414
Chr1	1712968	1716222	enhancer	0.113388	3495.99	3021.4	4353.65	4296.06	4297.33	2559.66	3479.54	3511.33	3292.07	3272.72	3402.07	2945.25	3065.32	2781.93	3459.01	4512.21	4267.6	3253.47	3515.74	3315.33	4458.8	3463.05	4059.27	3843.35	3638.99	4212.54	2270.07	2619.52	3197.49	3059.02	2913.31	3485.47	2757.35	2930.51	2943.81	3838.57	2362.28	2410.8	2561.99	2784.16	2711.17	2750.67	4010.8	4342.6	4207.57
Chr1	1718562	1719197	promoter	0.288938	366.086	486.79	383.673	336.222	382.753	507.543	481.667	408.765	519.494	446.037	407.636	390.062	502.37	166.79	256.574	490.222	462.617	337.469	180.043	274.136	542.111	318.037	361.309	313.778	365.117	356.877	426.222	421.056	341.951	366.796	373.432	461.16	333.988	400.549	342.426	479.988	280.444	336.488	317.883	273.247	393.827	364.981	379.753	400.21	288.043
Chr1	1721064	1721758	promoter	0.295801	233.457	315.352	264.062	305.34	219.667	403.605	380.414	356.222	420.34	362.062	314.568	349.105	289.309	190.327	252.679	386.79	374.84	361.216	354.66	321.321	364.457	312.79	278.667	287.364	362.722	279.926	493.272	399.247	251.877	276.099	237.901	344.111	325.84	384.679	356.679	323.963	279.605	251.827	206.111	460.63	403.914	426.284	353.037	379.79	422.34
Chr1	1725810	1726481	promoter	0.297611	131.074	105.519	145.346	134.259	125.593	178.519	170.827	176.395	181.086	188.296	173.012	162.025	198.117	129.056	196.716	139.543	101.265	118.185	258.969	146.049	133.395	153.722	181.228	172.852	156.21	204.272	218.049	275.679	238.58	179.148	260.457	157.858	195.481	186.556	195.556	227.988	185.432	178.432	173.944	157.617	180.642	197.623	232.037	224.414	262.741
Chr1	1729146	1730378	promoter	0.264803	640.907	544.858	540.025	522.691	523.321	478.63	623.543	636.265	693.988	601.123	598.562	545.21	690.864	688.704	780.346	581.259	546.284	765.852	830.951	774.185	497.833	476.802	867.444	868.735	923.426	893.136	467.765	526.432	266.975	319.451	384.617	379.84	377.494	426	395.685	508.593	286.457	417.549	203.272	391.951	326.864	279.617	734.901	641.506	607.5
Chr1	1732224	1732935	promoter	0.258692	169.877	212.031	238.111	189.827	269.21	223.259	227.5	216.975	215.901	197.389	149.031	166.858	166.012	263.16	186.346	174.068	133.309	361.216	169.154	346.049	156	166.012	371.42	292.099	301.123	311.704	188.265	171.173	197.364	189.142	130.735	218.568	196.222	210.272	191.778	220.037	138.981	167.938	268.358	120.395	161.278	89.0741	757.722	661.914	787.778
Chr1	1739094	1740047	enhancer	0.264131	260.519	189.889	280.944	336.222	385.21	408.58	639.389	517.16	757.722	644.679	453.821	500.259	475.519	578.704	619.926	279.086	242.296	602.259	775.975	647.222	296.222	233.216	466.994	690.741	539.765	675.16	441.481	663.148	162.519	200.16	172.309	197.914	261.358	238.37	245.42	149.901	131.852	133.827	112.802	184.698	239.926	241.056	328.074	328.457	350.272
Chr1	1740907	1741272	promoter	0.304049	172.012	180.302	177.728	144.512	147.457	265.963	462.741	356.222	418.642	362.062	299.062	294.821	256.284	306.111	433.778	163.457	131.451	543.272	541.531	456	179.895	137.284	259.481	400.506	396.086	334.593	101.716	130.5	111.21	100.049	114.13	85.2963	54.5247	61.5802	54.7284	45.3333	84.2716	62.6914	170.728	54.3765	62.3704	48.4568	87.6914	99.4198	114.414
Chr1	1742770	1746339	promoter	0.215144	3485.47	2956.78	3413.88	3378.14	3380.69	4201.72	4499.44	4289	4506.36	4360.9	3917.65	4079.86	3968.33	4085.47	4840.75	3905.64	3649.75	5237.28	5050.72	4732.81	3642.67	3129.23	4663.43	5008.43	5577.65	5538.13	3500.1	3277.47	3206.95	2933.49	2683.4	3122.3	3147.28	3151.11	3026.02	3529.58	2512.84	3106.35	2994.57	2967.64	2959.93	2594.1	2938.93	3047.38	2781.52
Chr1	1748050	1748645	promoter	0.303125	194.951	202.037	291.272	329.593	260.938	342.932	311.136	335.031	346.105	319.099	250.481	297.914	326.185	299.062	270.284	356.154	365.333	311.772	201.123	299.037	372.259	276	268.167	270.093	279.235	235.586	358.13	360.951	225.636	242.068	363.123	251.549	348.056	353.667	335.16	353.235	156.074	158.062	162.772	313.481	272.142	414.432	240.642	189.827	193.679
Chr1	1753628	1754548	promoter	0.274323	303.543	327.988	260.549	308.321	311.222	344.309	335.031	320.043	342.617	340.562	324.821	351.16	346.827	214.963	357.815	354.136	312.605	491.247	268.383	416.204	326.469	213.154	474.173	361.648	468.728	377.346	305.704	279.765	380.037	411.407	425.29	355.253	324.16	311.469	323	406.642	270.988	311.37	369.309	325.37	245.735	297.148	517.593	479.154	463.586
Chr1	1761647	1762548	promoter	0.258114	210.13	231.074	333.321	400.438	286.006	317.21	307.975	301.741	258.358	255.204	214.895	249.383	219.975	166.79	207.84	343.383	355.864	260.167	250.025	245.123	400.506	323.852	414.494	294.148	263.716	239.37	319.395	321.562	384.414	240.957	381.716	230.753	331.5	354.574	345.105	604.395	329.469	306.765	326.938	462.994	417.747	414.432	334.926	311.284	280.031
Chr1	1766018	1767338	promoter	0.225827	671.346	418.543	899.272	898.019	568.877	902.728	768.951	848.864	902.79	789.753	731.79	754.975	732.512	450.111	588.71	734.593	661.321	427.71	683.272	547	656.858	530.321	733.827	535.654	613.63	544.37	1130.67	974.383	676.062	495.519	549.21	456.475	416.667	443.957	414.432	892.765	679.432	912.309	506.691	741.519	844.531	787.333	729.988	730.173	648.556
Chr1	1768389	1769299	promoter	0.207451	1639.46	1784.42	1404.81	1430.78	1386.09	2354.74	2162.37	1848.21	2481.83	2267.31	1719.1	1552.91	2099.1	906.346	1278.22	3128.62	2597.1	1678.83	1302.93	1508.69	3263.77	2448.2	1606.6	1657.56	1579.81	1804.6	2105.11	2017.74	1721.43	1568.06	1564.78	1918.83	1607.61	1839.88	1625.16	4227.68	1246.69	1292.08	1387.6	2280.81	2239.12	2096.33	2114.31	2312.23	1795.74
Chr1	1773085	1775380	promoter	0.201688	2023.87	1526.7	2786.37	3157.48	2985.5	2136.48	1956.19	2186.77	1960.05	2131.02	2140.77	2204.3	1935.36	2314.52	2373.43	2634.19	2796.96	2826.45	2644.27	2710.42	2647.63	2375.49	2985.5	2839.16	2964.09	2555.68	1280.8	1478.02	3247.47	2466.89	2750.06	2992.67	2350.08	2566.02	2456.43	2843.19	1812.6	2070.04	2027.29	1931.01	1988.41	1613.25	2131.22	2285.38	2265.83
Chr1	1778609	1779817	promoter	0.226958	367.704	255.827	395.383	425.889	425.753	459.648	450.506	448.87	422.549	497.037	466.815	477.08	479.667	794.636	669.593	265.457	250.444	822.988	986.352	1006.72	225.42	215.679	827.58	982.062	885.63	977.58	310.642	290.432	265.605	279.809	344.765	302.025	211.333	197.988	209.167	209.494	269.815	288.519	222.944	157.617	198.438	127.704	885.148	795.154	812.235
Chr1	1786175	1786941	promoter	0.297113	231.895	169.901	333.321	298.37	249.852	209.278	239.481	207.864	231.741	206.778	213.568	209.895	243.136	254.877	266.802	208.728	234.765	325.012	124.123	209.753	168.08	184.642	188.932	237.049	269.889	380.728	232.543	211.648	313.969	260.938	372.136	317.914	265.568	290.037	277.463	258.568	226.617	288.519	342.025	301.519	328.556	269.253	240.642	263.074	271.975
Chr1	1789752	1790489	promoter	0.255731	381.889	212.031	277.932	319.963	355.735	359.117	353.019	327.16	452.617	367.457	395.735	391.877	368.154	612.488	576.623	220.494	252.679	643.407	669.784	612.988	223.259	171.383	501.926	544	574.198	537.586	253.543	277.679	388.111	397.031	421.92	406.346	235.568	273.617	252.056	343.457	241.827	281.16	339.29	358.265	333.58	214	549.747	479.154	599.654
Chr1	1798673	1799310	promoter	0.298287	163.019	149.963	287.988	210.284	207.679	146.049	242.988	205.296	206.593	221.691	210.401	216.099	207.568	277.815	192.728	327.907	298.16	298.704	190.957	189.247	354.58	213.154	209.506	285.302	192.512	188.704	193.167	172.642	230.469	172.772	172.309	249.395	309.247	305.401	269.642	141.556	97	110.753	109.741	205.84	236.679	241.056	320.494	360.037	422.34
Chr1	1803528	1804497	promoter	0.173512	359.222	341.407	715.519	668.235	623.722	564.864	673.086	579.642	579.753	606.889	508.926	445.864	490.136	424.802	599.673	1145.14	1089.04	922.469	547.438	587.216	1200.42	885.383	424.136	596.519	561.827	585.975	499.006	544.531	574.019	501.111	446.438	540.148	832.494	908.938	871.852	1062.94	305.049	385.309	317.883	806.827	862.272	882.21	609.778	675.235	746.099
Chr1	1807306	1808278	promoter	0.142238	676.494	645.42	573.944	655.704	529.123	756.716	904.883	894.16	798.315	848.543	819.975	804.667	773.259	720.543	855.654	826.228	821.852	1044.22	1068.92	1246.93	772.093	661.093	938.907	1114.2	1083.12	935.543	575.568	672.815	829.432	832.716	660.37	752.642	629.457	641.938	656.235	776.481	491.358	454.58	430.006	571.556	532.988	555.494	1206.42	1156.77	1019.99
Chr1	1815203	1816198	promoter	0.133859	780.383	766.358	909.37	1030.49	716.556	1019.15	1101.6	1037.33	1117.35	1144.19	974.068	984.086	997.012	779.84	1031.48	1099.15	1074.81	1010.16	1047.1	995.302	1302.1	1022.32	1085.94	1133.32	1104.8	1102.61	838.679	946.086	897.469	794.568	914.568	957.025	907.185	1020.77	958.173	966.926	534.951	687.716	467.117	1081.05	1052.07	974.099	877.802	854.58	967.086
Chr1	1817099	1817713	promoter	0.26645	597.852	464.63	333.321	366.21	325.667	767.111	526.735	607.198	764.877	784.975	635.654	575.531	754.062	399.222	340.562	333.926	312.605	273.617	492.358	427.543	386.247	246.92	375.963	383.469	474.099	439.543	784.531	705.846	434.852	391.327	439.037	520.383	409.951	424	418.08	1431.3	391.296	558.222	570.58	676.395	637.216	729.451	338.716	354.235	367.617
Chr1	1819824	1820842	enhancer	0.168169	1100.75	909.481	1119.56	960.123	862.42	924.037	914.525	954.16	1027.22	986.778	1039.63	859.889	1061.35	1094.49	1352.34	856.444	862.228	1218.7	1395.6	1367.92	893.259	817.963	1369.88	1316.12	1279	1313.49	871.914	957.086	924.296	818.074	656.321	1339.93	755.654	823.679	800.852	1213.43	766.722	689.469	571.395	1025.62	911.84	1087.9	874.222	865.864	926.191
Chr1	1821359	1822899	promoter	0.113585	2359.62	1516.64	1974.55	2275.91	2030.92	2303.47	2126.06	2153.67	2515.04	2365.23	2214.55	1945.02	2230.61	1311.69	1656.4	1959.51	1819.74	1349.49	1423.42	1364.99	2049.95	1695.33	1765.18	1494.06	1779.38	1705.44	1548.04	1618.52	1559.48	1208.18	1491.67	1586.11	1347	1420.1	1364.89	2118.05	1344.74	1618.28	1337.67	1863.01	1672.77	1628.53	1035.54	1097.62	1040.6
Chr1	1828264	1828667	enhancer	0.304889	244.062	308.444	96.2531	104.457	147.457	187.901	66.7901	119.228	107.278	131.099	89.358	80.0494	120.123	137.037	98.7963	99.679	59.1975	103.821	124.123	108.173	85.642	81	184.346	163.463	131.537	81.037	109.673	84.7037	178.481	157.346	282.272	146.235	155	143.778	123.852	469.395	224.667	314.568	209.086	184.698	137.216	127.704	165.914	193.469	173.278
Chr1	1829441	1830879	promoter	0.201913	2015.79	2190.63	1658.14	1760.44	1845.96	1734.75	1327.75	1509.61	1419.2	1527.11	1493.06	1625.81	1388.68	1982.44	1921.94	1710.21	1566.63	1857.25	1754.41	1812.31	1750.75	1247.05	2979.6	2240.81	2462.49	1801.04	923.296	1062.84	1913.94	1650.63	1502.73	1945.44	1512.46	1681.25	1523.63	3192.22	1470.47	1935.67	1528.58	1520.44	1173.73	1193.77	3515.07	3700.48	3245.8
Chr1	1832483	1832966	promoter	0.288943	387.593	138.84	116.901	177.556	226.481	252.278	183.302	196.895	427.173	323.852	232.284	223.056	275.617	336.056	370.111	141.148	97.7099	481.006	393.469	316.475	102.142	95.0864	259.481	353.469	420.08	614.883	188.265	252.21	121.265	136.049	157.185	196.858	155	168.42	159.21	125.037	174.185	451.327	194.815	112.173	146.605	103.333	312.747	253.852	333.753
Chr1	1837364	1839075	promoter	0.212215	2160.02	2046.9	2374.11	2564.72	2353.67	2345.34	2119.6	2150.06	2457.02	2347.73	2066.48	2196.52	2133.72	2033.77	2306.69	3346.59	3463.05	2698.64	2425.84	2563.23	3534.04	2931.43	2808.37	2758.44	3107.85	2794.23	1824.19	2144.09	2691.58	2376.28	2498.43	2430.11	2205.93	2444.21	2487.59	3632.3	1632.68	2332.47	2181.25	1949.78	1941.56	1903.98	2469.35	2656.09	2504.46
Chr1	1840990	1841460	enhancer	0.303936	61.321	30.4568	35.179	53.7716	67.6173	73.2222	63.9753	73.5432	72.0802	88.3457	72.3889	119.062	63.1111	66.8889	94.3333	54.2469	55.4012	49.9753	201.123	102.679	54.6852	55.5679	66.7284	78.9012	58.5494	120.488	146.716	203.815	240.043	224.926	188.537	204.253	300.753	411.377	343.272	250.79	177.259	224.877	161.407	199.185	219.617	197.623	165.914	115.531	101.21
Chr1	1843168	1843539	promoter	0.29304	29.5926	58.5802	46.5309	55.8642	49.2222	76.0494	61.537	73.8519	75.4691	67.7407	60.321	65.8272	56.4198	106.148	85.1111	55.321	45.6667	12.321	52.5926	81.1111	79.5679	90.2593	35.9012	62.9815	45.4136	54.1605	80.8642	94.4321	75.8272	51.9259	46.2099	68.8889	136.537	176.84	184.975	66.1358	65.9753	85.2716	75.3642	104.79	126.84	71.4198	61.2346	45.4938	47.8025
Chr1	1844982	1845695	enhancer	0.207461	48.0247	52.6111	57.6049	54.8519	54.0864	81.0864	72.2963	87.0679	72.0802	80.5185	79.2346	86.6543	66.9568	34.037	51.3765	64.9383	72.2469	132.025	147.123	167.568	50.9383	62.9259	77.6235	69.321	85.1728	111.5	95.4568	119.062	89.0679	65.0494	15.1728	72.9753	70.6728	75.2469	82.7531	72.0185	84.2716	118.321	84.3025	124.481	94.1111	85.4753	1414.91	1374.19	1470.32
Chr1	1850410	1850871	enhancer	0.303441	30.8395	19.4815	46.5309	26.2407	76.8148	44.821	66.0988	45.0494	75.9753	81.784	46.2099	54.784	59.3519	113.815	77.3827	61.2531	27.9877	49.9753	93.1728	92.1358	43.6358	62.9259	66.7284	65.4938	74.6296	58.9259	69.5432	44.2346	23.4938	24.0741	21.4136	30.4568	18.4568	31.4444	52.9074	48.1358	31.2469	49.5556	12.0617	57.9938	27.5309	59.7284	390.975	433.778	674.154
Chr1	1854694	1856135	promoter	0.183371	890.914	1110.02	1065.22	1102.35	1013.92	902.728	1211.95	1065.22	924.87	988.185	899.58	817.34	883.877	1147.3	1183.28	929.889	1040.69	1257.34	1637.18	1447.99	1026.23	966.173	1608.67	1560.28	1541.65	1568.79	374.981	531.543	796.556	861.469	1004.78	626.216	602.877	683.296	650.901	1321.68	507.074	713.278	606.494	423.481	400.549	346.827	456.247	408.154	325.037
Chr1	1860420	1862366	promoter	0.141696	1875.14	1246.34	1575.22	1502.99	1752.12	1476.16	1959.51	1839.58	1974.55	1980.23	1713.85	1392.06	1598.4	2008.59	2096.63	1815.49	1899.32	2265.83	2370.91	2449.58	2088.3	1725.22	2586.52	2587.82	2928.23	3024.82	907.031	1090.6	1105.01	1273.01	1535.67	973.346	1150.32	1065.87	1137.02	949.16	793.315	901.938	816.16	802.975	732.198	831.494	798.358	855	730.654
Chr1	1864388	1864881	promoter	0.292415	141.852	180.302	201.401	192.667	187.099	205.864	286.556	220.025	231.204	264.667	277.228	189.574	273.191	174.401	338.259	164.889	139.525	553.574	588.654	653.556	176.444	162.877	447.809	551.364	474.099	481.457	140.21	188.79	168.049	220.691	235.543	153.148	118.16	130.735	142.21	261.395	86.2037	112.21	79.1111	104.79	165.543	141.889	153.012	166.062	233.284
Chr1	1868549	1869275	enhancer	0.270585	298.235	277.16	287.988	357.877	342.148	318.414	338.914	318.469	294.525	275.284	347.747	307.358	379.296	238.704	205.537	417.92	363.679	204.333	401.222	295.031	359.815	336.426	278.667	278.759	288.975	290.759	313.099	327.074	355.802	355.827	187.475	345.802	287.735	324.395	336.877	479.988	254.747	325.253	219	342.432	319.043	214	345.827	350.272	315.815
Chr1	1873405	1874944	promoter	0.201175	569.951	544.858	790.34	761.179	759.605	848.716	735.321	883.42	798.827	748.858	785.691	612.241	735.568	646.506	509.259	632.117	666.765	405.63	378.432	452.309	559.259	445.074	469.259	410.012	439.037	515.568	1323.53	1064.11	791.975	800.086	744.747	872.63	807.679	800.864	761.704	1809.92	793.988	1134.02	1086.62	576.494	571.062	587.358	667.506	802.938	622.975
Chr1	1876814	1878148	promoter	0.133656	1105.83	839.63	1357.72	1418.52	1253.64	1063.16	1444.39	1326.63	1375.06	1411.07	1168.26	1314.05	1166.8	1823.48	1777.74	1611	1508.91	2375.77	1780.66	1965.67	1637.62	1284.69	1619.53	1671.36	1825.58	1576.57	1286.86	1431.35	1082.64	978.71	955.099	1201.44	1129.51	1310.23	1234.56	1219.58	853.741	1104.93	952.117	1074.72	1056.14	1099.65	1470.56	1532.13	1641.77
Chr1	1878427	1879996	enhancer	0.168289	948.179	762.667	2018.25	1882.23	2062.64	1428.4	1412.43	1527.94	1883.78	1683.66	1676.74	1970.78	1426.07	1666.05	1882.94	1264.83	1344.21	1857.25	1959.25	1730.79	1173.01	1224.16	1176.42	1187.81	1171.73	1191.92	2118.05	2774.7	1286.73	1854.02	1981.75	1766.48	1396.77	1325.64	1371.08	915.914	867.259	1224.25	711.975	1101.96	1301.51	1236.25	729.988	748.469	910.599
Chr1	1880558	1881187	enhancer	0.281202	76.0802	87.716	183.469	234.253	193.741	192.488	198.074	182.086	238.963	206.778	224.309	254.988	298.185	166.79	173.352	213.957	238.765	145.395	362.691	209.753	168.08	174.216	127.309	133.679	109.648	176.71	683.778	853.932	485.247	575.136	553.469	750.58	532.58	581.364	526.778	653.272	295.753	341.407	419.198	453.494	526.802	483.074	132.889	159.099	204.056
Chr1	1882431	1883110	promoter	0.205596	561.877	435.759	511.586	593.827	605.235	598.728	560.407	580.716	687.543	601.914	612.222	638.284	620.877	704.531	929.617	840.525	866.216	939.506	825.938	932.136	909.753	671.062	696.099	814.889	761.395	746.796	887.84	988.778	809.185	739.241	623.414	1258.62	1002.95	1030.36	1031.72	696.247	479.309	575.889	560.364	694.827	758.247	765.259	853.889	881.914	910.599
Chr1	1884293	1885136	enhancer	0.238837	571.519	372.216	573.944	511.377	501.728	522.765	511.222	456.901	593.802	596.488	514.815	560.383	458.654	1094.49	1082.06	650.741	709.259	1172.01	1165.1	1201.44	730.142	555.21	906.383	964.327	909.525	923	481.568	660.494	569.778	493.16	505.16	747.012	614.741	571.265	614.247	633.667	374.352	501.58	373	443.938	486.148	460.704	724.895	674.296	722.142
Chr1	1887530	1889394	enhancer	0.191007	1781.17	1437.32	2463.32	2490.37	2309.08	1866.25	2021.2	1998.18	1988.73	2103.36	1829.36	1861.72	1629.2	1811.79	1925.75	2550.99	2599.85	2810.48	1931.57	2042.86	2677.79	1660.49	2230.37	2196.78	2604.32	2122.36	1754.41	1901.28	2514.05	1801.36	1910.52	2158.14	2151.86	2507.7	2264.22	2558.69	1711.95	2126.46	1757.72	1804.47	1812.6	1694.36	2343.93	2543.48	2325.33
Chr1	1890151	1890582	promoter	0.304834	187.926	204.765	376.889	441.796	411.111	199.37	250.407	222.741	265.302	293.488	300.13	300	241.963	350.679	304.642	234.741	217.87	298.704	346.247	307.148	232.111	156.494	313.469	270.093	242.883	283.605	194.79	232.617	245.358	229.512	215.525	299.062	215.167	248.031	227.049	263.864	122.593	151.556	125.716	212.63	266.975	176.444	440.031	470.414	574.049
Chr1	1890857	1891747	enhancer	0.260344	512.148	476.778	811	835.827	701.42	574.58	535.802	678.772	671.988	653.79	823.852	774.975	703.667	949.531	851.833	519.37	542.753	523.099	627.512	557.333	497.833	557.444	889.679	613.568	605.914	574.66	389.864	475.506	452.556	468.537	622.605	439.062	243.432	292.765	292.778	281.062	202.901	260.321	211.333	171.333	156.586	141.889	765.765	687.914	582.84
Chr1	1893901	1894677	promoter	0.186035	543.84	478.809	577.556	766.963	722.278	581.136	697.543	688.123	699.086	675.611	542.111	602.401	634.951	385.741	488.235	825	790.802	543.272	436.938	434.852	810.815	591.074	747.432	581.111	584.407	801.704	707.765	663.148	671.494	571.321	634.148	752.864	660.821	684.13	634.086	722.568	459.265	549.685	359.735	678.296	719.198	713.111	606.185	655.815	574.049
Chr1	1896714	1897433	promoter	0.205341	498.198	447.926	373.012	375.87	409.648	499.049	506.537	520.296	608.16	511.605	568.407	511.975	480.852	590.099	483.716	428.617	494.914	543.272	553.846	563.667	437.395	410.352	585.802	657.753	728.741	805.099	599.265	526.432	515.753	482.414	397.593	552.123	421.623	438.222	427.784	668.852	361.556	513.272	406.981	446.457	469.426	421.691	675.012	706.481	730.654
Chr1	1899294	1900332	promoter	0.200786	530.012	531.926	616.395	728.123	676.494	756.716	706.846	753.086	751.759	670.778	737.642	723.593	704.889	500.148	507.259	730.654	715.568	427.71	401.222	459.321	729.704	502.154	602.815	552.16	650.426	481.457	572.043	620.877	696.173	606.796	630.16	692.951	563.975	590.025	547.685	801.395	429.84	539.438	408.29	726.414	754.599	687.864	656.574	748.136	614.963
Chr1	1904890	1905958	promoter	0.226826	376.617	383.117	597.185	492.574	561.154	492.833	465.765	510.173	389.34	442.136	461.383	686.469	478.302	1014.16	908.16	449.963	435.086	1540.63	1213.7	1360.02	438.444	410.352	1346.35	1164.89	1020.22	893.136	178.253	163	307.099	258.481	294.821	137.556	147.198	136	147.333	198	252.617	170.654	235.877	90.6543	132.049	159.407	268.358	244.932	243.13
Chr1	1906780	1907358	promoter	0.298099	175.654	202.037	145.346	162.444	184.778	226.864	215.519	213.914	258.358	207.426	180.235	209.198	182.938	222.79	287.951	141.148	160.623	337.469	296.574	386.852	182.457	106.617	250.852	315.562	249.519	283.605	168.136	161.216	165.21	177.111	175.327	208.679	169.481	167.272	214.284	163.815	130.679	166.617	131.438	161.346	146.605	155.877	342.383	338.728	386.315
Chr1	1910505	1911445	promoter	0.258457	366.957	397.222	522.198	430.698	436.815	355.296	401.006	375.395	346.105	326.747	368.623	371.377	414.784	391.988	333.531	426.025	494.914	416.667	415.889	434.852	428.63	333.66	404.012	384.247	409.136	377.346	281.383	255.938	336.877	339.167	459.395	355.673	304.049	317.278	319.457	442.988	282.179	359.617	355.728	319.198	280.099	362.352	472.901	432.877	367.617
Chr1	1919436	1919729	promoter	0.290875	64.9444	77.0123	114.519	75.5494	103.994	77.3086	83.3148	77	70.9012	78.1481	90.5926	86.6543	96.4321	59.5617	65.0679	72.4691	90.3889	89.8025	83.1728	81.1111	77.6235	60.2222	91.142	95.1852	128.191	76.4568	81.679	77	64.8889	77.6543	54.7778	84.7901	68.5556	69.6605	72.6049	125.037	56.1358	47.4815	52.4691	57.9938	85.6296	59.7284	123.074	101.358	87.8148
Chr1	1921796	1922648	promoter	0.147521	625.037	605.154	587.062	736.278	650.204	648.759	708.395	621.494	657.852	660.821	517.012	703.58	577.358	456.21	718.432	985.543	1006.67	782.932	951.42	736.296	1032.81	840.753	749.796	826.475	857.605	834.679	547.599	595.852	727.432	664.605	664.074	767.802	743.111	807.765	677.123	766.222	489.123	630.963	492.185	870.63	735.704	711.216	928.623	791.667	705.716
Chr1	1926209	1926895	promoter	0.23993	247.753	274.981	280.944	246.086	243.358	314.815	371.617	306.981	368.988	378.704	361.29	344.265	302.741	612.488	433.778	332.16	347.87	884.926	478.586	657.333	367.167	293.488	543.099	535.654	566.79	548.438	257.42	272	289.074	295.136	289.852	298.16	300	308.247	317.494	233.198	150.537	274.605	273.772	222.358	264.79	271.778	637.216	675.673	674.154
Chr1	1932649	1933551	promoter	0.250832	262.759	315.352	560.556	583.049	522.099	396.796	405.525	410.728	394.969	375.025	351.247	435.568	255.086	541.383	441.265	439.395	470.488	553.574	415.889	473.025	510.691	310.494	561.099	502.889	451.444	443.148	395.901	378.025	444.333	339.167	418.198	334.815	484.944	525.963	518.568	368.753	235.716	245.716	227.284	470.179	432.111	505.642	637.216	648.914	771.765
Chr1	1934163	1934855	promoter	0.303939	55.2346	95.3086	70.284	134.259	137.79	86.0864	119.29	121.5	94.4321	134.278	92.8889	100.623	75.216	151.765	152.426	121.117	145.741	118.185	72.8519	167.568	102.142	87.8519	153.377	155.667	156.21	136.765	130.198	134.253	288.765	191.66	265.457	248.63	239.63	303.228	267.691	377.969	154.296	172.123	172.562	164.673	235.049	179.728	240.642	246.877	297.321
Chr1	1940374	1940779	promoter	0.304639	38.4198	19.4815	63.6111	108.34	63.8272	74.6235	69.9568	77	104.543	82.4506	98.1481	62.4568	64.3951	59.5617	43.6667	78.7778	57.4198	36.7284	72.8519	37.7593	113.37	123.735	69.5802	65.4938	67.8827	67.5926	227.895	238.358	187.901	114.395	105.173	127.407	265.568	278.926	311.198	201.012	100.784	94.7407	168.136	238.63	229.123	192.296	77.3827	87.5802	127.198
Chr1	1941309	1943203	enhancer	0.281916	244.778	192.642	448.827	471.315	380.469	290.37	313.969	415	277.136	302.327	294.309	329.957	349.086	469.426	437.63	307.673	298.16	349.333	385.975	255.049	253.049	281.58	312.247	308.698	261.222	394.988	853.111	959.568	839.037	446.383	487.802	433.198	726.469	805.728	869.506	892.765	741.395	883.531	609.716	894.611	932.136	807.63	734.901	678.457	877.08
Chr1	1945989	1947175	promoter	0.160333	533.691	561.049	583.642	609.451	555.241	479.494	520.63	627.16	569.531	524.512	608.512	597.321	553.753	406.185	552.383	494.481	521.358	438.58	457.951	521.074	535.778	552.778	524.469	508.407	448.568	604.154	749.062	711.531	690.068	588.741	556.123	658.901	594.765	698.599	588.975	1169.06	624.463	639.599	465.975	576.494	612.679	605.21	1775.17	1784.69	1789.15
Chr1	1950443	1950954	enhancer	0.301784	244.778	175.111	169.247	203.833	276.914	257.469	319.84	273.926	358.765	304.66	273.704	285.525	233.519	299.062	287.951	168.136	155.988	260.167	230.852	215.42	178.685	153.722	260.716	215.654	205.568	180.71	322.698	381.92	239.099	247.802	201.907	209.34	296.043	361.451	313.648	453.16	230.407	311.37	363.309	225.772	296.204	271.778	349.21	306.111	342.222
Chr1	1952572	1954950	promoter	0.223345	5212.67	3552.13	4262.13	4382.46	3922.21	5631.5	5717	5412.46	6638.1	5990.74	5298.74	5524.14	5409.81	3298.73	3278.63	5018.73	4730.46	2933.02	3287.02	3115.1	5873.96	4617.16	4294.94	3450.98	3652.57	4254.21	5166.22	6623.84	5425.64	4905.32	4873.05	5926.58	4835.51	5055.74	4835.51	8389.19	3927.93	4896.67	4540.52	4723.35	4532.32	4388.56	4652.06	5038.59	4502.72
Chr1	1958359	1959229	promoter	0.238507	370.84	209.605	399.321	532.654	556.401	558.932	509.728	485.957	550.833	555.753	394.432	417.938	427.679	357.815	381.667	414.296	416.605	438.58	346.247	346.049	440.827	437.926	405.926	337.617	375.358	384.099	682.84	740.012	294.988	275.395	300.506	373.5	561.426	566.173	557.747	543.099	270.988	428.383	366.827	465.414	447.951	426.284	798.358	868.383	730.654
Chr1	1963070	1963739	promoter	0.283589	178.037	133.71	241.556	256.049	293.414	187.901	181.272	203.796	223.586	236.247	185.636	150.654	173.852	97.9259	190.815	167.5	165.198	204.333	329.914	220.821	187.617	123.735	324.235	256.037	258.457	294.272	226.753	260.901	210	159.358	89.0494	275.617	192.457	182.475	187.358	169.395	181.907	144.432	184.123	177.852	174.383	189.247	496.611	519.222	386.315
Chr1	1964705	1966961	promoter	0.246551	722.543	493	831.025	857.753	702.519	822.519	835.333	948.136	853.154	902.432	811.247	807.012	786.247	699.154	828.815	842.586	790.802	832.086	775.975	823.457	811.667	719.074	723.111	677.981	731.821	874.963	955.506	684.778	469.889	498.148	470.037	597.08	621.512	731.296	682.963	659.414	690.457	733.444	561.951	1128.81	1180.67	1147.3	1039.32	914.84	1202.42
Chr1	1969210	1969911	promoter	0.281333	205.42	159.741	247.914	238.907	220.852	293.907	317.654	281.383	316.395	323.395	311.284	256.772	290.759	206.642	274.963	295.549	261.901	361.216	362.691	367.259	282.383	199.142	310.21	298.852	417.272	430.148	372.642	327.074	268.062	254.173	313.142	416.432	378.71	397.031	359.679	345.593	179.34	256.938	264.068	453.494	539.16	605.21	513.154	456.728	540.099
Chr1	1973739	1975072	promoter	0.122955	807.481	624.309	1132.31	1186.12	939.198	1065.72	931.414	1207.11	1153.75	1196.54	1003.26	1035.77	848.037	1080.03	1024.12	995.012	1020.56	895.012	791.296	839.494	1056.28	840.753	778.377	898.698	857.605	845.111	980.71	1251.44	1115.8	885.605	895.364	1336.31	1506.56	1543.12	1597.44	1381.51	610.63	898.716	934.012	1257	1314.91	1244.6	1039.32	1166.88	1448.74
Chr1	1977155	1978629	promoter	0.0986376	1650.63	1586.46	1778.88	1808.2	1575.76	2074.7	1981.88	1988.59	2101.06	2339.7	1717.77	1726.4	1796.01	2137.63	2184.34	2550.99	2489.73	2839.46	2376.28	2288.19	2689.86	1711.01	1973.68	2110.93	2361.04	1982.63	1360.39	1507.91	1906.44	1844.87	1622.17	1758.09	1791.06	1887.19	1752.92	2885.28	968.241	1137.46	1033.48	1916.16	1672.77	1799.31	1390.23	1560.85	1442.47
Chr1	1988957	1989742	promoter	0.241893	285.691	293.938	416.204	359.605	433.802	424.691	364.136	368.259	348.13	336.395	306.79	309.704	340.679	399.222	338.259	526.469	513.21	311.772	401.222	409.21	450.457	423.877	573.358	407.975	349.735	326.975	376	303.037	417.79	389.494	413.741	480.741	454.815	481.407	454.617	423.852	301.204	295.914	267.123	416.537	488.056	473.519	526.204	534.87	497.247
Chr1	1991948	1992657	promoter	0.189404	480.617	600.778	490.296	460.846	358.864	682.111	714.494	623.216	745.327	665.747	544.753	530.37	656.654	230.753	199.025	816.994	752.216	416.667	393.469	274.136	869.907	773.346	522.463	391.296	566.79	548.438	718.049	633.259	411.765	452.889	449.901	562.753	574.611	669.87	618.914	704.309	421.352	519.358	430.679	872.864	660.383	550.5	557.932	540.84	358.42
Chr1	1993334	1994378	enhancer	0.224765	178.037	187.432	291.272	235.71	183.735	163.704	204.457	203.296	187.475	202.506	162.543	166.858	211.296	166.79	258.611	166.346	192.667	204.333	268.383	326.13	142.556	137.284	416.58	245.889	258.457	165.543	217.068	163	180.148	117.481	165.025	191.691	161.963	162.673	118.975	158.704	173.605	173.352	189.111	199.185	207.679	194.975	2185	1972.79	2504.46
Chr1	1996044	1997773	promoter	0.264531	613.778	418.543	685.914	527.438	613.401	672.346	778.827	848.864	792.716	816.698	629.506	740.377	673.432	972.37	899.21	564.951	473.698	591.957	645.401	685.086	379.136	355.272	627.988	672.247	510.938	548.438	511.037	573.944	594.512	590.025	627.407	356.586	526.253	540.716	517.864	417.111	385.321	443.815	241.963	296.062	310.432	330.21	1657.42	1680.33	1891.16
Chr1	1998282	1999661	enhancer	0.176708	1004.73	567.123	831.025	697.827	865.543	848.716	1046.23	1044.63	986.222	1202.27	911.42	1049.01	862.747	1677.84	1568.06	629.556	579.833	1737.25	1795.27	1765.18	760.241	640.765	1589.43	1961.95	1875.27	1435.41	501.728	594.321	476.457	443.272	415.796	483.957	416.296	479.432	420.21	388.346	363.519	325.253	273.136	313.481	314.025	315.136	1436.27	1569.28	1898.4
Chr1	1999918	2000148	enhancer	0.302687	137.457	40.2099	154.34	114.864	148.272	107.173	114.864	106.636	155.173	136.611	109.673	84.9815	108.043	222.79	203.457	61.2531	57.4198	218.272	296.574	346.049	70.4198	92.6728	163.728	258.191	234.086	208.235	66.284	81.1111	83.7407	85.2963	71.1852	89.9259	59.8457	57.0988	41.2222	92.8395	61.5802	38.1358	70.8765	30.5926	62.3704	48.4568	98.7901	106.136	87.8148
Chr1	2000387	2002113	promoter	0.145103	1049.14	883.5	1615.58	1567.35	1231.23	1037.12	1386.58	1426.15	1296.95	1235.93	1168.26	1326.96	1131.81	1513.46	1579.14	1171.79	1214.95	1279.88	1357.46	1297.19	1164.64	898.531	1379.38	1260.58	1284.3	1326.52	1061.23	1308.16	1310.93	1116.22	1207.15	1164.64	1292.81	1281.14	1306.82	1030.84	923.426	1157.44	822.031	1027.65	1026.51	1024.04	1794.2	1667.99	1789.15
Chr1	2006809	2008050	promoter	0.240008	2549.65	2848.91	2546.6	2747.1	2342.03	3849.17	2723.35	2472.97	3024.41	2903.09	2516.91	2690.52	2696.8	3611.23	4161.91	5277.19	5180.99	6111.02	3020.09	4286.89	6329.48	4204.16	2048.9	3404.77	2604.32	1811.51	2109.37	2465.92	3167.3	2736.85	2881.48	3360.04	3103.72	3355.33	2772.17	4728.11	2020.07	2075.22	2116.22	4219.48	3873.42	3851.04	2137.85	2275.62	3158.75
Chr1	2012931	2014612	promoter	0.111677	1196.94	1045.68	1862.76	1715.95	1668.23	1582.72	1220.17	1326.63	1199.99	1193.08	1052.27	1380.48	1279.88	737.519	1005.59	1774.58	1616.63	1120.3	1001.72	982	1939.46	1532.67	1384.9	1360.22	1497.77	1428.81	1051.74	1248.19	1457.01	1436.36	1242.1	1411.17	1173.57	1227.87	1083.67	2023.06	932.735	1330.43	983.79	1174.99	1069.67	1085.47	1895.32	1898.7	1627.12
Chr1	2015872	2016447	promoter	0.294159	282.716	217.13	244.778	205.136	239.889	238.938	272.963	239.593	257.827	252.994	203.667	240.093	244.321	166.79	160.914	389.253	318.92	189.556	322.136	167.568	393.926	304.562	212.864	204.049	282.444	172.981	263.981	257.605	272.605	254.691	247.012	329.778	321.049	337.494	306.068	326.58	156.074	210.432	279.765	348.154	397.272	330.21	296.488	378.099	297.321
Chr1	2024366	2026006	promoter	0.101818	2384.04	1808.07	2176.24	2245.79	2053.93	2625.14	2417.77	2549.65	2961.74	2773.47	2330.9	2342.03	2474.59	1866.01	2013.59	2212.71	2051.52	2014.9	2234.59	2122.2	2184.05	1896.68	1863.65	1943.01	2399.36	2541.47	2359.93	2508.75	2188.83	2090.95	2057.75	2103.59	1646.9	1650.4	1838.7	2547.23	1374.99	1917.48	1587.07	1770.76	1571.42	1556.56	1408.46	1605.93	1675.19
Chr1	2027360	2028035	promoter	0.296498	350.568	422.79	380.259	380.84	450.938	446.481	557.105	562.537	637.481	609.043	526.469	444.84	582.506	254.877	317.327	425.364	421.969	286.198	362.691	416.204	478.778	380.747	619.074	399.667	401.556	373.617	493.272	526.432	361.543	362.012	332.543	425.259	358.068	393.37	336.185	432.315	295.753	314.568	224.407	456.284	483.235	466.926	500.284	571.704	630.333
Chr1	2029483	2030209	enhancer	0.239092	567.333	435.759	487.259	529.506	593.914	584.457	715.988	679.432	743.802	710.327	605.062	558.574	512.778	618.864	609.914	425.364	404.827	949.062	588.654	752.753	451.593	352.469	737.444	844.531	810.037	919.543	473.568	672.815	561.778	504.852	588.309	540.148	463.877	428.63	457.728	681.599	356.728	516.333	526.136	441.006	432.111	393.37	746.475	837.346	850.957
Chr1	2031794	2032628	promoter	0.182462	805.778	645.42	712.21	707.136	782.321	982.877	976.907	966.049	1105.52	1066.18	983.864	877.21	1102.48	764.877	815.247	829.191	750.142	756.5	1139.68	1011.9	901.247	657.852	1109.07	868.735	880.926	696.957	707.765	758.593	458.654	403.79	447.938	459.309	323.432	398.66	357.216	861.716	325.543	460.852	271.383	548.383	515.827	548.407	508.593	476.728	386.315
Chr1	2033681	2034365	promoter	0.277951	311.858	221.728	257.444	261.062	260.111	369.679	357.716	271.988	322.79	325.84	321.444	274.895	357.784	222.79	268.636	320.759	393.093	159.722	211.105	350.154	332.407	233.216	356.722	316.475	282.444	326.975	459	550.216	432.284	284.827	433.395	454.488	401.765	426	424.914	698.506	307.963	343.025	406.16	494.296	363.401	416.84	331.21	303.068	288.043
Chr1	2035075	2036047	promoter	0.20577	290.642	346.037	347	332.58	423.037	413.84	490.716	433.42	425.79	432.87	372.136	395.383	406.265	412.537	405.889	667.586	670.531	470.975	683.272	512.37	715.16	600.506	831.815	602.025	587	466.815	539	626.815	841.167	572.358	616.006	987.025	741.63	823.679	820.407	1757.24	596.111	646.765	737.84	1213.36	922.815	846.772	268.358	325.963	297.321
Chr1	2039955	2040797	promoter	0.288403	192.383	167.556	308.599	353.148	320.222	226.864	330.988	298.185	303.883	302.327	249.111	223.056	269.654	90.1605	233.753	377.969	401.142	286.198	313.667	321.321	387.889	238.383	197.852	272.895	382.926	439.543	291.846	238.358	328.852	275.395	216.377	341.185	343.765	323.531	325.037	636	158.994	224.877	141.778	212.63	310.432	309.012	308.932	341.049	350.272
Chr1	2046685	2048185	promoter	0.152442	483.617	468.21	683.222	709	567.222	542.778	449.932	516.753	444.062	442.136	383.673	406.185	442.784	254.877	398.463	986.222	930	416.667	370.42	346.049	927.358	768.488	581.049	455.105	451.444	477.92	624.006	568.877	1258.7	790.531	838.747	1147.12	904.346	1057.74	908.086	2654.01	881.37	1024.98	1075.16	774.728	837.309	677.34	902.006	929.481	648.556
Chr1	2048776	2049902	enhancer	0.274654	124.802	131.148	287.988	276.827	217.383	197.988	193.191	210.457	144.568	160.284	161.296	126.327	134.259	129.056	163.019	279.66	234.765	159.722	147.123	240.043	227.951	162.877	280.648	246.963	192.512	192.593	369.426	232.617	630.679	335.377	278.741	455.951	219.185	258.617	258.148	1282.1	676.043	588.833	813.198	316.321	304.716	243.784	260.321	247.321	204.056
Chr1	2051875	2052658	promoter	0.218652	497.247	422.79	511.586	516.21	572.988	449.37	431.877	392.198	464.469	432.056	424.531	332.08	369.333	635.765	666.272	601.957	554.735	895.012	797.296	706.506	643.272	415.383	487.716	516.914	632.247	656.901	348.154	360.951	675.383	577.136	556.469	662.827	519.167	578.16	524.765	812.469	299.062	504.747	416.605	472.457	517.444	480.914	683.667	737.043	713.494
Chr1	2055007	2056322	promoter	0.13384	573.148	523.864	1173.17	1047.62	1054.19	765.13	737.58	709.716	632.698	723.469	707.136	790.123	633.296	1028.11	1004.3	904.772	1020.56	1044.22	1052.86	884.704	999.741	693.395	1071.2	1028.39	899.469	929.049	521.333	603.549	1071.98	941.383	1073.72	815.346	834.531	917.29	964.42	875.099	502.599	677.778	530.105	580.926	669.056	580.469	1570.67	1541.81	1383.89
Chr1	2060330	2060734	promoter	0.297019	85.963	66.9506	55.4815	67.0617	58.5802	95.7654	92.7284	95.0494	112.543	91.4506	90.5926	109.136	96.4321	82.4321	109.358	67.6543	62.6914	174.63	221.21	130.37	47.4444	62.9259	110.42	87.8272	67.8827	128.475	53.963	56.5185	121.265	105.605	110.34	67.5556	72.5556	54.4506	86.2037	109.198	61.5802	90.3086	96.8889	98.4568	77.9877	59.7284	157.241	118.235	139.444
Chr1	2067037	2067770	promoter	0.288498	226.667	281.84	291.272	328.414	245.667	314.815	412.963	320.623	374.259	344.58	257.975	315.519	388.938	206.642	196.716	433.778	351.889	325.012	250.025	274.136	423.809	349.556	454.315	294.148	411.877	311.704	323.407	286.877	275.66	274.407	307.062	355.253	284.432	327.821	301.716	426.272	212.716	238.877	274.358	345.309	319.043	332.747	324.58	351.549	280.031
Chr1	2070229	2071015	enhancer	0.135862	531.938	488.728	536.352	573.852	654.204	588.42	765.173	648.463	722.037	759.358	619.784	686.469	574.562	813.926	887.84	798.469	800.568	904.198	945.605	1111.9	995.735	765.802	1079.93	1060.12	1062.06	919.543	391.833	468.012	644.827	563.284	597.988	704.623	658.019	728.321	687.901	489.685	401.451	451.327	351.259	767.191	717.506	758.012	794.407	925.889	935.086
Chr1	2077429	2078161	promoter	0.271668	336.056	353	326.37	264.377	269.21	296.407	333.901	330.154	274.395	317.432	267.154	237.315	311.951	321.42	231.772	427.704	407.259	449.877	354.66	354.58	461.531	341.407	389.556	386.198	372.914	370.123	210.728	255.938	321.401	270.284	362.636	319.099	266.346	309.426	273.099	440.704	326.543	220.235	235.877	348.154	296.204	260.901	468.704	465.914	342.222
Chr1	2082509	2083671	promoter	0.152317	919.321	762.667	1058.53	1127.53	1107.17	922.469	985.667	907.117	943.111	1000.88	988.741	883.13	856.685	1227.52	1328.54	1104.27	1281.14	1532.78	1567.21	1308.95	1230.03	938.642	1564.38	1483.4	1514.37	1418.72	708.815	841.562	1125.09	1038.35	834.704	1131.63	931.148	971.457	966.099	1075.27	538.957	732.006	637.074	859.432	905.42	947.222	1917.11	2005.81	2143.77
Chr1	2086703	2087469	promoter	0.196336	704.352	622.667	902.272	746.247	734.414	652.148	751.815	728.562	704	702.963	707.136	599.389	749.148	299.062	526.704	913.352	927.63	438.58	436.938	448.5	1061.17	909.272	757.704	635.975	679.691	622.636	470.778	485.605	667.704	584.407	550.617	701.827	685.889	611.679	636.951	1227.42	435.667	588.833	284.185	567.185	548.605	538.79	696.148	782.321	630.333
Chr1	2089319	2091746	promoter	0.147	1623.09	1053.67	1964.93	1801.54	1457.17	2182.48	2152.3	2050.68	2204.3	1951.78	2066.48	1852.14	1813.54	831.815	926.148	2066.01	1763.49	1128.49	862.716	900.889	2048.9	1806.28	1075.02	1048.57	1090.26	1270.88	2092.19	1848.95	1428.4	1330.4	1453.35	1299.46	1537.57	1823.65	1815.88	2416.14	1365.93	1552.65	1193.91	1391.24	1277.19	1385.41	1584.8	1605.2	1397.07
Chr1	2095962	2096695	promoter	0.298235	258.358	214.747	226.167	250.951	148.272	268.37	329.383	258.457	285.16	279.142	233.593	284.698	204.938	174.401	283.79	346.309	324.753	246.877	221.21	259.951	346.154	202.062	256.673	288.259	177.944	231.506	262.87	209.772	215.272	204.698	204.685	285.395	218.296	218.617	247.599	453.16	165.549	235.457	305.512	254.901	288.259	203.815	308.932	275.296	333.753
Chr1	2103090	2105390	promoter	0.169961	2746.72	1526.7	3095.85	3051.37	2701.78	2720.49	2834.65	2712.32	3284.81	2897.91	2916.22	2918.64	2176.24	3932.75	3756.2	2557.44	2616.51	4126.68	3503.36	3343.41	2468.36	2053.35	3762.79	3354.8	3617.65	3234.18	1488.84	1876.88	2233.25	2116.6	1967.51	1808.07	1641.64	1640.24	1745.72	2393.15	1289.31	2015.57	1836.48	1058.14	1325.99	1211.36	3994.54	3967.52	4370.93
Chr1	2107146	2108800	promoter	0.175583	2073.35	1444.9	2099.5	2022.01	1847.57	1976.77	1885.33	1886.24	2158.96	2080.12	1774.22	1675.87	1890.51	1811.79	2114.13	1680.64	1597.11	1716.9	2211.9	1817.75	1956.32	1369	2101.58	2048.33	2350.08	2240.81	1573.64	1451.32	1310.93	1252.64	1476.4	1258.99	1168.51	1247.91	1238.07	1989.37	1056.86	1366.99	1214.91	1206.62	1169.72	1123.8	1411.36	1409.56	1494.88
Chr1	2109050	2109300	promoter	0.304231	58.0988	52.6111	125.512	151.543	94.9259	88.2469	109.568	80.2654	102.988	96.5123	67.6852	51.8025	97.9259	66.8889	82.3333	196.019	126.037	145.395	124.123	43.8642	236.383	85.7284	71.716	72.7901	131.537	81.037	83.2963	58.4444	34.0679	28.2593	46.2099	80.7654	76.7716	119.975	108.247	66.1358	35.0062	43.4938	45.3333	86.9753	132.049	124.173	98.7901	99.4198	60.9136
Chr1	2110868	2111599	enhancer	0.2025	820.062	442.525	501.679	607.568	541.346	902.728	657.617	661.827	917.167	763.741	902.093	750.426	807.852	482.636	472.852	403.938	384.951	298.704	499.654	240.043	547.747	369.914	311.216	350.025	417.272	398.451	791.148	903.241	541.827	476.778	551.093	446.84	432.543	454.506	382.864	1174.06	406.827	585.802	444.451	739.031	643.272	628.963	444.537	371.42	394.969
Chr1	2114305	2115262	promoter	0.189915	407.34	381.37	542.981	548.593	506.432	667.284	618.815	595.401	706.994	656.321	602.512	610.321	585.432	541.383	721.66	492.383	496.969	664.025	669.784	706.506	553.963	491.926	600.469	698.877	655.84	574.66	530.753	615.494	432.58	368.963	341.611	443.309	389.278	397.815	370.994	532.346	236.346	391.58	411.642	433.457	416.204	442.148	993.525	1072.33	1077.47
Chr1	2120503	2121132	promoter	0.280179	431.963	401.741	231.605	298.37	274.679	519.994	456.444	428.901	491.358	465.556	338.741	383.302	409.302	214.963	224.84	269.228	230.395	273.617	268.383	278.759	262.623	162.877	383.346	257.025	406.488	308.247	364.901	362.654	353.086	356.235	317.278	329.13	214.605	219.617	204.062	511.173	318.92	348.049	351.259	248.056	243.84	229.407	320.494	304.988	243.13
Chr1	2123610	2124472	enhancer	0.241463	284.16	248.753	399.321	409.099	320.222	245.963	344.08	307.877	319.63	306.963	240.093	318.469	201.173	246.642	390.58	449.414	503.136	394.296	378.432	420.296	501.136	402.753	463.654	355.852	391.173	319.099	243.136	252.21	436.062	368.963	377.346	417.228	438.957	447.877	415.037	353.235	294.222	251.827	154.21	402.432	326.864	376.654	444.537	441.759	531.29
Chr1	2125756	2126730	promoter	0.210667	543.84	418.543	549.519	508.179	480.086	477.63	634.16	551.173	459.667	470	498.525	409.025	446.556	657.123	661.049	532.5	519.278	643.407	781.611	739.093	603.247	552.778	896.586	788.358	731.821	604.154	278.185	260.901	721.938	543.099	502.716	632.358	537.296	566.173	518.568	820.716	353.568	457.704	372.469	462.994	496.617	469.025	406.568	454.599	438.877
Chr1	2130071	2130273	enhancer	0.304976	122.988	97.8951	75.1481	124.667	136.889	121.025	119.691	92.4136	116.037	104.407	99.2593	122.296	138.093	97.9259	111.722	107.006	97.7099	159.722	83.1728	108.173	153.062	118.84	97.1605	195.383	181.586	157.747	50.6543	69.2346	135.284	130.556	129.296	126.883	131.852	153.519	153.062	215.105	73.3457	83.463	70.8765	120.395	106.358	51.858	123.074	139.704	114.414
Chr1	2135329	2136195	promoter	0.230044	490.068	517.704	373.012	407.611	374.889	632.815	478.605	551.173	589.241	514.012	465.469	523.988	557.654	174.401	272.549	479.198	334.395	449.877	415.889	398.827	447.84	355.272	484.79	355.105	525.037	394.988	541.123	573.944	650.673	600.654	514.827	527.58	358.821	368.685	405.79	911.272	472.241	496.914	539.963	472.457	458.111	466.926	468.704	456.728	377.062
Chr1	2140829	2142925	enhancer	0.228906	419.259	224.043	422.938	509.802	511.747	566.086	400.506	540.284	403.173	534.13	455.074	433.926	433.395	759.735	733.556	384.383	312.605	501.012	588.654	486.444	319.198	284.414	770.759	523.512	535	750.864	718.049	874.488	1927.73	1257.96	1281.22	1346.28	1510.73	1673.79	1822.26	1369.75	1008.6	1255.31	669.056	651.21	681.765	670.741	942.642	891.364	1069.11
Chr1	2143573	2144287	promoter	0.267205	177.204	131.148	301.296	222.963	191.481	273.901	258.37	252.593	207.284	303.722	265.802	193.093	241.963	406.185	405.889	384.383	341.975	438.58	444.16	482.87	378	333.66	630.469	512.796	357.284	436.228	268.111	329.136	434.506	426.772	417.79	453.395	610.704	664.494	578.488	458.79	270.988	306.765	317.883	523.056	620.574	746	300.259	304.988	262.741
Chr1	2144908	2145836	enhancer	0.199532	117.889	82.3086	257.444	188.457	153.037	256.333	181.827	219.691	206.593	249.593	225.605	238.198	212.821	365.062	264.704	106.432	141.864	311.772	322.136	290.914	125.796	121.037	336.488	202.994	212.086	208.235	153.037	117.056	131.37	117.099	115.432	117.037	176.284	148.932	150.574	169.395	118.728	185.222	105.611	147.074	190	194.975	2171.35	2081.83	3267.93
Chr1	2147345	2147556	promoter	0.30415	79.8148	58.5802	72.7037	75.5494	46.3025	234.63	95.3333	154.21	113.21	217.519	103.988	114.383	178.457	151.765	94.3333	53.7531	55.4012	49.9753	180.043	135.753	100.79	41.6049	110.42	116.926	99.2593	54.1605	32.7037	58.4444	54.1605	35.8148	42.679	12.8889	64.7901	80.4198	85.1543	77.0309	26.8457	20.0988	34.2531	30.5926	94.1111	113.525	77.3827	55.0988	60.9136
Chr1	2147897	2148642	promoter	0.276879	269.198	246.185	395.383	389.642	278.148	472.765	383.957	357.543	353.5	425.864	336.395	351.16	345.802	624.395	624.969	408.636	407.259	822.988	706.574	724.494	440.253	333.66	421.019	554.173	525.037	608.025	219.086	244.025	332.346	246.228	269.889	374.636	328.377	414.673	361.247	440.704	205.463	191.66	206.111	328.401	333.58	352.284	379.753	387.58	531.29
Chr1	2151763	2153185	promoter	0.172656	1638.38	1286.47	1559.48	1360.77	1167.9	1904.45	1918.09	1513.74	1939.75	1706.69	1531.86	1487.82	1380.78	1755.94	1536.65	1914.54	1997.39	2291.08	1486.85	1963.11	2338.58	1711.01	1465.63	1704.64	1947.38	1932.46	1887.19	1774.45	1787.75	1599.67	1613.67	1812.42	1615.19	1875.58	1558.54	2204.78	1108.66	1293.62	1265.02	2128.86	1849.85	1801.36	1383.28	1568.92	1412.81
Chr1	2154911	2155441	promoter	0.297905	131.852	131.148	234.63	185.963	126.765	144.741	149.685	128	140.148	149.932	129.173	104.667	141.636	66.8889	107.185	183.321	137.309	145.395	180.043	119.191	172.654	134.654	187.759	152.981	137.833	140.654	181.623	200.167	265.383	182.426	184.426	218.568	156.278	158.346	118.975	504.093	208.778	211.975	197.123	219.056	284.16	294.204	174.494	170.827	139.444
Chr1	2155692	2156426	promoter	0.243774	446.481	353	536.352	511.377	392.512	608.667	538.068	502.333	711.296	566.481	445.901	472.827	484.364	174.401	311.099	545.043	483.488	470.975	401.222	383.117	569.901	481.185	510.438	403.79	422.636	391.444	457.395	595.852	396.296	364.247	404.012	465.21	489.531	510.506	487.086	847.728	311.494	399.852	318.63	414.235	486.148	458.512	432.519	477.519	422.34
Chr1	2160404	2161210	promoter	0.268586	427.691	361.506	340.154	344.08	316.198	521.451	545.623	453.42	503.63	557.185	414.821	425.778	480.852	399.222	402.488	349.037	340.302	361.216	401.222	420.296	423.809	343.914	620.049	501.062	552.815	439.543	586.16	517.074	297.765	336.321	353.531	389.691	273.025	288.815	300.852	752.173	208.778	318.228	223.667	313.481	349.753	362.352	464.432	492.16	463.586
Chr1	2162899	2164703	promoter	0.120673	821.37	748.321	1215.88	1349.32	1176.42	1207.83	1443.12	1441.52	1309.43	1367.71	1106.9	1219.89	1059.48	1177.67	1219.13	1602.99	1443.89	1490.81	1337.77	1251.75	1545.21	975.148	1401.26	1225.02	1174.85	1220.99	1707.64	1757.1	1696.99	1281.22	1306.17	1802.01	1763.76	2020.77	1835.51	1548.7	709.765	1126.53	896.086	2673.85	2744.75	2493.4	2774.7	3048.33	3174.68
Chr1	2165087	2165604	promoter	0.291127	105.086	85.0247	166.142	183.173	199.333	125.543	177.84	235.235	205.247	214.407	133.71	200.272	170.012	214.963	254.556	377.346	491.926	481.006	354.66	479.352	413.691	318.037	306.111	324.772	285.858	341.654	310.642	429.963	440.963	249.235	230.123	470.037	449.228	432.543	439.802	498.444	134.111	177.031	129.457	1126.7	1040.83	992.802	296.488	325.216	403.975
Chr1	2168219	2168810	promoter	0.29554	261.914	260.617	264.062	379.296	316.198	335.148	450.506	401.506	416.253	406.093	294.309	236.438	359.284	553.272	701.784	553.37	618.358	974.901	657.84	805.253	663.173	458.685	608.025	640.994	574.198	571.173	353.469	397.123	279.025	254.173	300.506	460.099	385.821	424	387.883	362.327	207.636	271.778	273.136	553.062	528.37	513.21	708.111	715.321	803.815
Chr1	2169552	2170102	promoter	0.296587	243.265	214.747	244.778	237.34	271.667	225.809	265.938	263.58	267.981	266.728	263.259	228.858	302.741	313.444	294.111	287.185	330.679	337.469	313.667	311.864	331.481	278.796	500.691	404.654	464.074	426.395	327.142	277.679	255.383	213.494	184.426	306.981	252.296	290.914	256.673	567.42	141.728	163.79	128.235	261.519	325.037	260.901	664.29	747.809	590.975
Chr1	2171817	2173131	enhancer	0.14366	1485.01	1131.63	1868.09	1838.2	1924.46	1380.65	1749.23	1516.73	1619.04	1708.25	1733.48	1560.85	1682.62	1413.31	1492.25	2114.57	1989.62	1474.05	1780.66	1653.09	2427.72	2102.11	2467.89	1987.71	2115.26	1804.6	1510.38	2034.93	1447.85	1683.78	1665.73	2731.72	1270.6	1352.34	1286.47	2017.58	874.704	1169.52	812.494	1858.04	1905.2	2064.35	3913.64	4014.31	3463.05
Chr1	2174738	2175445	promoter	0.210552	1053.67	743.025	881.747	797.395	762.667	1129.02	984.284	1104.23	1374.54	1264.46	1151.77	1096.35	1149.42	1117.11	1394.1	1091.86	1267.41	1279.88	1262.83	1162.9	1245.22	975.148	1129.23	1086.56	1045.93	1117.96	833.327	1333.12	855.525	947.87	808.691	1215.96	704.833	748.765	748.506	1574.36	603.012	809.58	790.802	745.852	719.198	706.377	1574.72	1549.89	1904.81
Chr1	2176004	2178402	enhancer	0.160842	2705.53	2061.41	2163.78	2185	1947.03	2815.25	2598	2841.63	3093.49	2727.91	2997.26	3021.4	2990.95	2437.15	2414.28	2128.86	2138.07	1887.78	2382.22	2106.75	2004.65	1658.26	2611.17	2045.96	2275.62	2487.88	2947.48	2871.31	3065.32	2807.45	2669.78	3040.67	2272.54	2556.16	2478.36	5492.53	2271.97	3043.9	2332.65	1963.66	1998.18	1795.86	5086.94	5243.52	6275.01
Chr1	2183754	2184600	promoter	0.147534	422.093	416.457	504.84	600.654	446.259	661.383	740.136	725.556	788.667	759.852	628.568	536.123	592.346	482.636	645.562	837.938	895.704	737.185	633.519	706.506	982.173	835.16	627.049	711.691	871.463	882.716	694.568	714.92	696.173	525.247	561.827	789.648	689.272	746.951	608.302	1072.78	355.673	501.58	455.42	799.099	708.611	704	865.765	896.586	895.247
Chr1	2186859	2188950	promoter	0.150328	1677.84	1070.3	1485.89	1557.65	1421.72	1686.03	1922.45	1848.79	1836.96	1616.72	1489.86	1444.19	1424.7	1253.06	1487.91	1359.19	1326.57	1670.04	1665.34	1641.4	1301.09	1296.86	1763.89	1896.85	1783.65	1848.35	1834.69	1958.83	920.66	1088.59	1062.94	1095.68	1064.94	1192.17	1139.31	1596.22	790.889	993.525	761.302	907.284	829.383	933.037	1467.5	1436.31	1324.48
Chr1	2189862	2191434	promoter	0.20661	1396.54	588.13	856.753	961.247	884.778	1355.57	1235.59	1273.33	1430.02	1368.91	1080.19	1160.11	1155.69	1398.59	1209.78	794.148	858.247	949.062	1248.99	1180.97	884.87	680.778	920.957	1195.99	1155.22	1475.02	2622.01	2278.95	728.444	694.321	677.222	979.506	1032.22	1149.96	1108.53	1044.89	1431.49	1592.41	1316.7	1254.35	1209.35	1191.48	1370.36	1379.02	1494.88
Chr1	2193719	2194967	promoter	0.19561	1105.11	754.148	1202.07	1273.38	1045.2	1511.09	1593.73	1514.47	1498.56	1412.36	1385.06	1255.07	1370.36	822.407	981.42	1153.51	1074.81	874.963	1074.65	1004.47	1347.94	921.827	871.79	1069.9	1214.86	1443.74	1964.64	1618.52	967.71	857.21	868.815	928.488	1312.58	1376.91	1397.58	1536.65	946.698	1145.32	731.741	1215.96	1059.53	1145.14	1478.43	1618.91	1488.53
Chr1	2195662	2197774	promoter	0.162989	2200.74	1581.15	2635.58	2715.19	2529.63	2727.91	2855.16	2932.56	2478.05	2854.73	2427.46	2578.36	2687.85	1894.06	1999.96	2324.05	2469.63	1751.58	2296.1	2291.35	2501.16	1979.87	3245.8	2545.17	2710.1	2758.44	2251.4	2299.7	2339.45	2164.4	1858.04	1211.46	2694.49	2548.9	2586.52	2841.27	1494.69	1856.53	1267.17	1718.67	1737.91	1702.9	1474.22	1523.69	1614.62
Chr1	2199690	2200330	promoter	0.242768	512.148	501.796	556.858	427.543	357.963	783.284	789.136	687.716	801.383	717.543	574.531	558.574	636.265	646.506	759.426	604.019	578.136	1071.77	1178.28	1237.34	726.136	588.111	855.525	971.377	1108.48	1158.21	579.833	650.395	418.642	454.451	471.988	464.648	415.037	491.012	442.019	866.13	328.901	319.914	121.235	507.66	514.457	519.531	625.852	669.975	582.84
Chr1	2201303	2201996	promoter	0.26913	414.395	484.895	308.599	256.049	299.963	514.198	633.407	463.926	542.63	558.333	410.352	436.284	457.432	809.13	749.481	551.401	540.889	812.753	1189.19	1244.75	644.617	547.84	1282.61	1237.73	1187.19	1220.99	347	387.469	308.111	367.66	435.562	250.586	233.519	224.438	215.123	604.395	152.963	202.086	186.957	296.062	239.926	229.407	345.827	352.858	342.222
Chr1	2203401	2204478	promoter	0.211696	684.296	631.753	856.753	825.895	848.84	802.796	1109.69	936.179	1070.3	1069.98	756.84	896	805.025	1227.52	1096.35	1269.56	1179.56	1702.23	1178.28	1380.04	1493.98	1047.57	1294.39	1272.16	1225.54	1418.72	1150.37	1363.33	1474.14	1018.4	838.747	1217.74	1408.01	1557.19	1339.39	1602.79	823.432	977.914	742.463	1726.72	1599.04	1451.12	1149.89	1150.37	1263.62
Chr1	2212226	2215521	promoter	0.16688	2889.52	1825.88	3593.41	3420.52	3187.17	2559.66	2681.98	3319.57	3138.69	2981.1	2893.17	2703.8	2530.59	3270.58	3364.59	3219.4	3450.22	3333.67	2988.8	2850.25	3167.88	2372.31	3189.4	3142.91	3490.64	3544.48	2561.6	2725.09	3867.78	2986.85	3130.74	2793.28	2972.06	3439.78	3173.04	3832.6	2398.05	2788.84	2321.74	2631.53	2608.53	2570.7	5060.43	5328.26	4353.65
Chr1	2219333	2220053	promoter	0.278266	375.012	165.037	343.383	425.889	442.932	440.802	267.537	383.519	450.747	408.253	319.049	371.377	372.969	524.025	385.136	323.704	308.494	246.877	393.469	259.951	308.698	204.852	344.877	268	269.889	242.802	373.938	463.29	328.074	314.599	268.346	344.469	385.049	462.228	450.938	382.272	222.84	288.519	263.358	421.173	406.951	390.765	504.506	485.864	472.395
Chr1	2220261	2220508	promoter	0.305041	115.185	74.5309	125.512	116.543	109.623	122.333	92	120.642	142.198	148.42	127.043	126.327	146.247	144.543	102.901	115.728	131.451	36.7284	124.123	64.8148	126.673	104.16	94.6296	126.358	78.1914	44.9877	104.951	84.7037	138	106.21	137.679	93.8827	163.037	164.062	174.333	166.333	61.5802	68.7963	110.444	135.802	88.3457	127.704	132.889	139.407	74.1728
Chr1	2223410	2224017	promoter	0.293455	541.92	361.506	490.296	573.852	462.827	475.259	464.321	487.833	582.093	565.309	453.821	549.309	512.778	683.296	532	368.154	382.92	664.025	601.957	607.136	383.938	326.432	480.272	522.272	464.074	466.815	410.321	554.735	383.593	400.531	327.037	285.395	312.593	362.284	369.407	469.395	268.494	359.617	352.858	244.667	239.926	226.321	185.815	174.099	214.432
Chr1	2224253	2226053	promoter	0.132433	1775.6	1162.9	2387.16	2415.38	1830.33	2451.37	2405.7	2355.89	2668.75	2225.25	1974.99	2079.86	2106.54	1344.46	1224.96	2794.23	2907.06	1088.41	1081.01	1206.9	3265.02	2452.73	1304.74	1329.72	1436.51	1788.07	3101.3	3000.73	1825.88	1397.07	1281.22	2371.21	2523.46	2658.16	2418.19	3432.01	1756.12	1952.83	1524.77	3008.31	3025.63	2858.1	2084.2	2305.88	1812.9
Chr1	2226712	2228385	promoter	0.232988	1164.95	728.086	1363.47	1485.33	895.543	1496.54	1548.62	1396.11	1753.07	1397.27	1189.43	1242.73	1418.72	518.272	608.506	1846.28	1684.42	812.753	614.549	598.562	1868.09	1411.26	922.963	788.358	880.926	1132	1612.31	1148.84	737.519	669.531	635.198	878.765	849.772	931.975	867.642	1326.86	725	789.037	680.494	1015.58	1014.43	947.222	1149.89	1244.32	1048.07
Chr1	2229137	2229939	promoter	0.233371	830.617	581.21	761.975	827.432	679.907	771.704	742.58	803.926	986.778	767.407	722.87	804.667	713.167	578.704	675.16	702.852	732.006	204.333	346.247	220.821	532.654	378.191	357.642	286.309	367.642	276.259	394.074	656.531	436.062	377.914	504.957	327.401	328.877	367.531	370.994	555.309	310.914	387.296	310.346	232.34	239.926	241.056	1232.56	1193.23	1249.7
Chr1	2232890	2233758	promoter	0.179359	383.827	169.901	448.827	414.84	321.123	430.025	467.821	454	478.13	487.63	416.019	386.272	354.148	1070.3	1069.02	457.222	440.42	1088.41	1316.39	1201.44	456.778	465.556	842.506	1016.97	958.395	1065.01	748.173	783.37	682.148	556.988	699.889	1027.36	728.457	817.296	799.852	399.593	400.173	540.889	481.741	990.111	1026.51	1003.8	1081.01	1145.8	1134.55
Chr1	2235921	2236827	enhancer	0.277359	115.185	90.3086	228.981	246.086	144.543	255.13	258.37	270.333	238.963	221.691	236.938	221.272	154.506	206.642	240.321	197.735	160.623	273.617	296.574	321.321	228.784	220.988	268.167	259.457	252.654	257.599	591.358	764.506	177.16	117.481	142.049	312.907	322.247	299.531	267.691	198	146.049	172.123	168.753	1006.1	1004.36	882.21	708.111	609.753	803.815
Chr1	2237104	2238308	promoter	0.136877	906.58	574.716	670.593	589.031	546.111	874.815	1056.14	1060.74	1180.45	1072.12	933.741	964.84	841.877	891.765	1006.46	742.185	815.16	1128.49	1074.65	948.765	772.093	608.321	647.63	982.062	1135.19	1220.99	1288.82	1382.04	847.944	830.259	894.025	1248.19	862.457	841.821	896.327	1140.89	671.951	1077.42	773.975	1004.15	1101.96	1121.12	2500.23	2582.93	2515.89
Chr1	2239730	2240892	enhancer	0.188923	324.16	192.642	507.975	501.179	446.259	469.025	460.198	488.951	511.938	513.21	556.401	502.296	452.16	488.698	571.395	766.648	965.37	582.228	534.247	560.519	687.914	671.062	673.809	467.074	439.037	466.815	844.58	1016.35	829.025	589.432	570.846	1417.95	854.019	921.728	884.074	719.969	463.901	569.111	469.562	910.025	870.469	717.321	2163.59	2244.83	2708.31
Chr1	2241323	2242036	enhancer	0.277081	134.222	110.765	210.21	212.741	185.938	243.519	259.58	288.012	276.63	309.704	288.58	330.784	252.488	198.79	196.716	188.753	209.691	174.63	180.043	199.401	231.321	238.383	154.296	172.852	137.833	149.358	416.42	497.667	185.599	137.037	120.531	259.099	221	204.512	234.92	179.475	114.074	187.123	151.432	396.852	357.852	373.914	675.012	734.37	697.846
Chr1	2244717	2245608	promoter	0.189085	600.753	440.377	772.531	632.296	684.556	678.512	662.16	730.605	822.951	739.272	680.815	762.667	620.877	677.84	716.765	734	835.086	939.506	444.16	621.364	778.586	698.599	583.981	584.926	494.407	527.438	582.753	554.735	470.531	431.907	514.346	460.877	460.333	446.346	473.852	567.42	356.728	460.852	454.025	530.37	464.42	496.753	1076.53	1070.12	1186.47
Chr1	2246406	2246778	promoter	0.301044	235.136	233.333	226.167	198.383	226.481	247.111	138.173	204.21	252.346	231.012	170.605	209.895	207.568	506.37	245.265	244.358	288.025	89.8025	147.123	161.568	160.716	101.864	147.778	114.765	95.9753	94.3889	109.673	107.691	131.79	131.802	125.191	80.0741	70.6728	112.395	98.2963	192.79	69.9753	76.821	152.889	135.802	106.358	99.7407	77.3827	86.8827	74.1728
Chr1	2247986	2249501	promoter	0.139408	788.858	716.63	1269.73	1138.93	802.926	1271.2	1227.87	1118.19	1064.11	1178.36	1055.6	942.395	996.123	476.025	687.938	1564.22	1418.52	737.185	621	570.086	1611.25	1318.29	1003.02	732.92	923.426	864.123	1242	918.716	831.34	755.074	732.815	1066.12	884.944	993.963	904.883	1861.72	623.944	776.784	818.074	1015.58	984.056	1029.27	1157.71	1227.68	902.352
Chr1	2250357	2251085	promoter	0.267678	164.914	118.444	234.63	207.611	271.667	219.21	252.722	244.827	236.383	261.901	243.895	263.377	260.383	365.062	258.611	228.716	207.907	273.617	258.969	342.42	238.358	126.617	469.259	294.148	282.444	231.506	236.556	279.765	329.42	214.407	201.907	242.019	250.42	277.704	238.654	336.321	190.556	281.16	272.296	267.321	268.815	223.364	508.593	527.852	682.488
Chr1	2257416	2258661	enhancer	0.296194	244.062	355.043	646.284	622.543	398.111	359.117	412.963	378.235	312.296	358.821	335.062	279.728	328.827	137.037	247.407	623.79	556.401	382.926	277.889	255.049	679.568	530.321	423.148	366	382.926	387.877	322.698	226.636	293.296	209.34	171.556	394.685	237.994	262.796	223.5	489.685	150.537	136.981	130.877	350.673	264.79	317.833	320.494	337.111	243.13
Chr1	2259239	2261169	promoter	0.273208	435.444	486.79	1058.53	1134.93	713.278	753.284	822.16	822.691	679.086	699.025	708.204	657.5	683.667	412.537	569.747	977.395	1013.22	613.296	669.784	604.753	992.864	851.716	611.358	558.222	569.191	653.29	680.704	563.185	481.593	439.37	490.475	531.358	563.481	506.37	564.556	614.025	374.963	398.346	343.383	623.383	568.383	507.864	537.951	603.84	682.488
Chr1	2262560	2263295	promoter	0.294574	209.34	228.815	343.383	282.988	188.296	293.907	372.951	330.753	374.963	327.481	332.84	343.451	369.333	106.148	245.265	285.926	145.741	260.167	201.123	307.148	259.309	182.136	255.444	300.006	292.123	373.617	339.938	236.377	257.728	224.926	284.309	293.469	252.772	301.235	310.512	275.877	159.667	221.802	166.691	276.086	280.099	287.969	304.568	357.34	342.222
Chr1	2266603	2266836	enhancer	0.304975	23.6358	19.4815	44.284	36.4691	39.716	26.284	28.9136	25.6481	24.642	35.6543	51.7222	25.6481	29.5926	51.7222	51.3765	44.4691	48.1852	76.1235	52.5926	75.5494	59.3333	32.0494	55.6667	57.5494	38.9012	63.2593	46.321	79.142	124.679	53.9198	55.4198	51.3457	49.1111	79.2469	52.0123	90.1852	91.8951	49.5556	88.8025	195.673	126.84	192.296	50.0741	47.3827	60.9136
Chr1	2268744	2270496	promoter	0.198047	574.222	429.123	844.58	854.79	752.981	638.617	738.593	699.747	645.5	754.957	751.599	552.741	613.296	704.531	726.778	895.438	922.16	1036.4	621	771.142	979.463	935.944	824.944	922.321	815.802	1032.01	854.395	957.086	773.302	772.63	680.432	1115.22	962.938	940.296	939.006	762.105	610.63	891.87	518.086	829.407	858.877	775.765	1341.69	1334.43	1193.65
Chr1	2274446	2278121	promoter	0.206084	829.667	708.006	1764.65	1604.73	1340.99	1446.41	1602.99	1536.37	1340.57	1366.83	1408.91	1241.75	1318.33	963.673	934.309	1548.17	1662.95	1052.27	884.136	992.494	1729.43	1491.67	1312.21	1105.15	1076.68	1340.57	1206.57	1212.8	849.235	719.16	746.346	1001.57	1080.33	1097.54	1107.01	1144.49	611.179	722.605	723.778	962.593	979.377	971.543	1408.46	1603.56	1283.83
Chr1	2280144	2281217	enhancer	0.17893	1010.26	600.778	949.815	994	910.222	800.321	929.827	958.753	967.71	1036.28	880.185	821.568	701.309	624.395	501.926	805.457	717.543	501.012	393.469	462.691	742.691	605.84	540.358	508.407	522.21	622.636	1079.44	1557.98	1167.74	757.457	815.802	1868.6	1350.53	1479.25	1420.93	1089.72	653.827	648.494	641.741	1540.72	1623.09	1618.79	1313.15	1387.05	1219.89
Chr1	2282664	2283495	promoter	0.129573	1238.54	769.407	847.772	940.407	894.309	775.253	950.198	868.358	973.228	1053.67	740.37	818.37	751.568	1061.58	1095.05	1458.41	1431.41	1315.99	1015.86	1083.71	1590.08	1077.64	760.438	1264.94	1221.04	1523.63	769.586	853.932	1003.36	818.074	909.105	1611.7	1097.43	1105.44	1188.73	1906.22	665.346	636.235	653.049	1592.55	1553.48	1421.81	1749.52	1889.57	1548.62
Chr1	2283920	2285668	enhancer	0.201488	662.519	346.037	1076.4	1059.58	803.926	598.728	749.531	847.019	786.562	758.654	641.525	767.13	674.593	972.37	787.63	930.321	827.16	416.667	526.574	580.914	744.105	593.475	555.111	482.549	499.741	515.568	907.407	913.494	1401.89	808.154	847.772	1495.37	1394.94	1513.9	1520.89	1472.93	768.198	785.864	658.457	1498.25	1454.36	1329.46	2972.89	3236.95	3388.83
Chr1	2286118	2286573	enhancer	0.304043	80.6296	33.5432	88.7778	117.889	106.025	96.9506	117.889	103.642	125.926	106.815	108.58	99.1173	99.2099	121.031	125.444	144.741	141.864	103.821	258.969	178.691	136.049	109.185	135.741	151.741	109.648	140.654	208.531	264.938	318.358	210.951	170.765	325.093	277.377	346.185	353.086	323.963	160.951	175.975	251.877	298.506	284.16	203.815	248.148	291.309	403.975
Chr1	2291081	2291755	promoter	0.289183	174.093	131.148	177.728	180.259	190.42	197.988	221.691	211.296	220.914	234.84	234.877	207.654	195.778	106.148	238.247	223.432	172.679	405.63	230.852	220.821	252.148	210.309	288.327	326.747	324.136	311.704	150.407	221.451	193.747	224.926	224.438	233.691	221.58	184.37	215.123	388.346	134.58	165.173	85.7531	258.346	266.975	166.012	342.383	309.265	271.975
Chr1	2294495	2294740	promoter	0.304165	62.3827	74.5309	88.7778	104.457	79.5679	119.728	178.457	125.58	131.84	145.148	87.4506	100.623	117.272	74.679	92.2099	109.062	145.741	159.722	169.154	230.407	132.889	142.704	307.321	167.111	212.086	169.37	108.914	151.346	76.1173	110.377	80.0988	74.8889	86.3086	107.068	77.5494	111.914	54.0802	29.5494	42.6173	57.9938	116.247	183.198	61.2346	71.642	74.1728
Chr1	2299155	2301509	promoter	0.138312	1488.73	864.716	1914.79	2069.15	1750.02	1440.14	1442.53	1624.75	1554.7	1558.07	1588.27	1524.32	1458.57	2036.88	2149.8	1347.7	1400.25	1994.73	1785.04	1865.27	1386.77	1191.41	2013.98	2079.07	2104.58	2329.32	1380.57	1536.51	1959.14	1608.41	1788.07	1547.07	1561.69	1701.62	1796.58	1511.67	1543.46	2087.75	1843.48	1505.2	1248.19	1308.69	1677.37	1751.14	1481.31
Chr1	2302849	2303494	enhancer	0.302072	95.5309	55.4198	130.877	135.642	126.765	102.309	117.889	126.333	159.025	129.451	125.765	110.531	143.988	292.204	158.84	104.173	81.2346	103.821	124.123	119.191	75.858	57.8272	123.864	121.549	170.667	98.7654	155.648	207.673	459.198	263.512	356.79	417.228	265.062	253.358	252.056	287.5	234.062	233.5	204.691	219.056	219.617	162.765	165.914	156.037	127.198
Chr1	2304681	2305757	promoter	0.104208	1529.57	1483.23	1396.65	1387.44	1262.64	1211.62	1474.14	1269.98	1375.06	1347.09	1174.33	1153.4	1265.02	875.265	951.556	2299.41	2115.44	1279.88	1111.01	1023.95	2739.65	1767.19	1588.07	1243.78	1609.88	1596.06	1003.56	1204.26	1433.09	1185.89	1134.62	1654.06	1615.19	1767.19	1530.35	2629.91	883.716	993.525	1111.09	2011.27	1861.4	1806.58	1582.36	1773.41	1548.62
Chr1	2311833	2313876	promoter	0.121421	1923.4	1711.22	2656.96	2580.67	2572.07	2292.93	2333.78	2227.8	2307.95	2333.38	2304.42	2248.47	2214.9	4014.31	4272.32	2036.21	2037.47	5282.44	5302.45	4990.2	2358.35	2110.07	5023.69	4831.1	5143.43	3804.73	1070.93	1180.54	1503.49	1289.64	1506.31	1364.38	1211.36	1198.72	1105.69	1483.4	949.012	1224.25	1105.58	839.037	851.086	818.568	2219.56	2414.56	2478.94
Chr1	2316096	2316861	promoter	0.220331	456.543	390.309	448.827	398.753	448.321	514.198	546.457	480.494	544.617	591.012	445.901	525.037	567.025	794.636	696.444	306.63	330.679	756.5	884.136	675.778	363.963	301.617	606.932	737.383	723.741	604.154	423.506	499.568	344.302	368.963	282.272	462.025	429.827	411.377	402.815	787.778	294.222	415.716	473.099	367	380.222	317.833	865.765	777.321	1048.07
Chr1	2317499	2318339	enhancer	0.257964	104.198	64.179	222.722	238.907	247.988	135.352	167.37	172.938	146.963	198.062	192.988	147.173	167.358	238.704	287.951	124.673	170.84	118.185	401.222	338.716	122.988	148.296	442.117	324.772	382.926	334.593	179.037	200.167	308.395	162.623	137.679	493.593	348.698	371.167	368.019	240.463	194.235	170.654	158.198	251.556	322.914	169.395	830.975	788.951	746.099
Chr1	2321382	2322802	enhancer	0.12645	1154.58	876.062	1775.32	1681.98	1604.21	1059.81	1140.38	1113.17	1171.54	1132.52	893.895	937.346	878.84	1453.52	1444.48	1499.9	1558.81	1410.91	1450.64	1439.47	1766.48	1384.16	1228.99	1279.95	1543.75	1722.59	712.784	872.691	1237.51	987.679	989.512	1224.09	1121.52	1204.67	1178.54	1617.81	707.562	784.278	630.432	1115.46	1100.54	1104.59	1319.43	1320.41	1171.68
Chr1	2326372	2327577	promoter	0.17804	861.747	913.568	573.944	565.852	586.753	808.765	1183.2	913.809	1022.95	1129.67	871.821	920.957	920.84	1661.43	1732.87	624.309	675.642	2153.94	2644.27	2531.18	734.21	909.272	2163.01	2232.36	2115.26	2005.62	231.549	338.574	403.858	488.259	461.438	301.519	131.074	111.062	121.691	464.173	178.759	256.938	192.037	164.673	176.617	78.8704	206.988	200.543	214.432
Chr1	2333223	2334765	promoter	0.135107	1453.91	1059.77	1534.37	1578.8	1415.59	1015.01	1278.22	1258.4	1122.94	1110.28	1022.26	1022.49	944.543	1402.49	1405.58	1471.03	1472.37	1341.78	1347.24	1321.17	1587.59	1343.75	1943.15	1590.54	1756.12	1583.8	1435.7	1939.88	2382.83	2241.06	2207.47	1783.32	2028.52	2295.68	2094.86	2651.3	1404.2	1726.86	1570.67	2031.28	1701.74	1823.65	2885.7	3091.12	2781.52
Chr1	2335509	2336373	enhancer	0.127528	1789.65	1244.65	1745.24	1793.04	1791.58	1664.23	1926.36	1645.99	1947.38	1872.44	1664.78	1470.24	1364.7	1434.79	1551.92	2503	2274.91	1615.44	1415.22	1463.43	2711.59	1876.99	1277.27	1547.19	1711.85	2256.4	1842.95	2128.35	2009.91	1939.3	1986.02	2205.07	1910.03	2018.25	1983.96	3390.84	1148.01	1556.77	1550.16	2166.78	2047.39	2121.14	2033.05	2145.64	1847.42
Chr1	2338307	2340354	promoter	0.149808	3597.62	3411.85	2400.62	2211.63	2439.32	3730.09	3251.72	3215.56	3634.12	3959.28	3151.69	3304.48	3433.26	3114.67	3184.01	2031.47	1784.14	4032.33	3287.02	3515.74	1969.54	1728.84	3855.57	3709.47	3979.1	3257.21	2126.23	2224.83	2069.52	1817.46	1970.35	2027.7	1206.62	1305.31	1337.47	2343.93	1998.31	2053.75	1774.22	1265.77	1237.42	1234.01	2591.26	2476.85	2611.83
Chr1	2340768	2341878	promoter	0.217292	1558.54	1165.3	1012.42	1041.3	881.778	1480.22	1218.51	1346.63	1589.43	1936.12	1591.35	1370.85	1631.88	1502.91	1570.07	767.235	697.284	1759.56	2048.9	1886.12	619.395	613.117	1287.27	1436.86	1287.11	1136.21	572.043	534.79	808.877	635.198	734.414	535.457	522.951	442.988	483.728	563.685	705.512	819.975	600.327	421.173	419.284	465.019	304.568	258.605	288.043
Chr1	2346548	2349280	promoter	0.21883	3700.48	2733.28	4106.25	4204.16	3800.2	3434.36	4206.33	3663.81	3949.21	3837.54	3724.21	3505.83	3652.57	3433.81	4525.58	3290.11	3415.69	3872.37	4809.05	4383.59	3487.02	3241.15	5516.37	5060.43	4987.12	5121.83	2373.88	2869.64	2755.07	3292.07	3206.39	2706.85	2388.14	2546.92	2463.32	3197.49	1961.79	2391.15	1835.51	1982.26	2055.12	2165.17	3303.77	3512.67	3201.17
Chr1	2351390	2352369	enhancer	0.220587	287.444	315.352	376.889	321.716	274.679	376.698	469.611	376.173	378.191	363.247	303.926	387.21	326.185	343.309	449.815	358.321	334.395	632.778	694.025	604.753	410.833	338.994	844.753	748.593	598.062	488.852	739.062	930.321	402.784	505.586	474.957	353.593	412.395	449.296	429.574	831.457	396.852	457.704	348.29	592.185	584.716	528.16	969.833	1092.22	1179.49
Chr1	2356138	2356348	promoter	0.305085	136.667	113.136	77.3827	104.457	126.765	76.0494	78.2222	86.6543	145.235	105.222	73.5432	100.623	82.3827	190.327	173.352	79.2099	77.5185	62.8025	102.92	54.9877	57.6914	34.9321	19.0494	47.4444	20.2963	35.0864	72.2654	119.062	88.2346	70.3704	93.4321	84.1111	61.537	76.5062	75.5185	114.543	45.5617	65.9568	58.8333	50.9383	88.3457	55.7901	123.074	119.407	139.444
Chr1	2357650	2357906	enhancer	0.305085	89.037	74.5309	133.667	100.481	117.358	81.0864	64.7593	76.5309	113.741	100.019	55.6543	99.8704	79.5741	144.543	160.914	84.6914	135.352	49.9753	113.42	86.5679	75.858	32.0494	57.6296	48.6173	48.9877	54.1605	41.4074	145.21	104.321	119.753	183.21	89.9259	131.074	115.938	138.815	125.037	47.4444	60.9136	54.6667	112.173	75.4444	96.1605	153.012	118.735	101.21
Chr1	2358602	2358871	enhancer	0.302525	84.963	30.4568	103.593	87.7654	120.704	98.2593	58.2407	86.3086	128.327	100.019	108.58	76.6975	85	106.148	72.6173	56.3333	53.284	62.8025	52.5926	70.0494	39.9259	38.5556	63.6111	56.1111	55.4198	63.2593	73.1173	107.691	82.1975	56.3333	99.8148	92.1914	81.8889	51.7222	85.1543	30.0864	41.9259	54.3333	129.457	68.8025	73.2469	113.525	103.679	93.7407	87.8148
Chr1	2364809	2367407	promoter	0.134807	2083.53	1396.65	2150.06	2173	2282.52	2161.73	2166.39	2285.86	2241.3	2187.33	2537.56	1933.8	1951.06	3014.21	2699.58	1827.29	1997.39	2448.9	2509.64	2760.22	1961.63	1880.33	3714.54	3117.63	2985.95	2923.69	2158.62	2281.28	2162.37	2101.78	2100.89	1576.35	1869.93	1927.11	2138.69	1906.22	1964.64	2258.81	1749.77	1873.07	1785.31	1828.66	3155.27	3059.35	3388.83
Chr1	2368057	2369091	promoter	0.184972	1062.89	883.5	1404.81	1473.88	1228.67	1029.48	1370.06	1234.56	1287.97	1308.49	1050.77	980.778	981.611	989.605	1047.57	1716.43	1890.38	1193.51	1074.65	1196.49	2081.49	1615.31	1638.99	1514.2	1519.34	1471.36	1050.62	1463.35	1564.66	1350.83	1236.3	1417.36	1624.75	1774.85	1593.4	2009.04	840.58	1041.78	795.309	1683.94	1734.32	1538.77	1705.16	1866.25	1564.54
Chr1	2374231	2375914	promoter	0.241871	2158.96	1734.75	1733.75	1700.51	1831.09	2433.43	1909.17	2012.28	2534.94	2290.12	1908.69	2050.52	2106.54	2388.53	2460.92	2010.27	1821.62	2711.17	2629.14	2537.18	2011.4	1628	2619.52	2329.32	2903.91	2725.09	1809.22	2031.09	2024.4	1975.66	2076.68	2503.25	1786.78	2023.44	1945.64	1700.3	1200.96	1811.51	2095.91	1965.14	1644.9	1759.56	2961.74	3103.72	3644.38
Chr1	2379734	2379950	promoter	0.296073	39.3889	77.0123	46.5309	50.2099	50.2716	51.8025	68.0741	50.9691	65.6173	61.8272	76.7901	67.5123	75.216	51.7222	56.1728	47.642	51.5309	36.7284	93.1728	54.9877	64.1543	67.6605	58.5802	53.679	45.4136	30.0864	102.395	48.2716	57.284	58.2654	61.6296	54.0864	51.858	68.2716	54.7284	122.389	63.2716	98.1667	12.0617	72.4568	77.9877	63.4568	44.4753	79.2407	17.6481
Chr1	2380988	2381934	promoter	0.219008	235.136	226.389	244.778	238.907	225.123	265.963	238.827	275.66	260.704	284.944	258.914	216.099	261.827	299.062	229.728	172.142	168.901	232.475	313.667	286.914	197.321	207.636	431.309	296.049	329.802	294.272	302.704	257.605	327.457	305.377	357.543	318.346	332.79	322.667	337.543	412.716	298.198	294.099	321.704	369.988	319.043	364.981	1240.48	1239.39	1419.94
Chr1	2388563	2390930	enhancer	0.203899	729	397.222	841.136	725.969	916.315	715.568	570.846	753.086	628.568	660.148	777.506	745.327	611.728	1389.83	1195.05	499.519	581.667	664.025	742.136	744.562	393.926	392.148	861.84	656.531	632.247	856.414	942.395	1016.35	1224.9	892.309	845.938	1292.52	785.037	897.938	887.111	664.358	936.179	1046.29	1024.37	548.383	559.525	534.074	3721	3517.07	4477.99
Chr1	2392463	2395865	promoter	0.143396	2883.48	2222.26	3151.11	3212.78	3166.84	3227.56	3922.21	3175.3	3680.33	3439.78	2959.49	2903.09	2615.52	2603.55	2733.7	3669.14	3252.27	2964.85	2505.03	2791.49	4265.95	3385.93	3788.49	3038.67	3613.44	3475.01	3426.91	3752.81	3831.8	3184.78	3782.81	3508.38	3346.59	3825.62	3498.15	4891.99	2400.2	2691.58	2648.54	3692.6	3506.46	3447.63	3364.59	3509.91	3167.3
Chr1	2402586	2403322	promoter	0.216922	604.432	429.123	463.586	633.988	560.364	859.704	833.722	692.765	916.58	874.704	831.284	700.494	727.451	343.309	449.815	748.037	664.821	718.593	268.383	577.16	865.864	645.623	434.074	520.87	476.765	766.914	694.568	893.062	574.92	546.204	566.235	672.617	569.037	550.593	571.827	866.13	379.364	539.438	630.432	602.877	715.988	650.395	656.574	778.827	622.975
Chr1	2404735	2405004	promoter	0.304039	44.4691	61.3889	195.623	185.963	107.16	104.667	74.0741	87.0679	76.3395	86.9753	59.1667	70.4815	76.5556	129.056	107.185	213.957	176.864	132.025	29.5185	97.5062	308.698	187.586	146.617	114.765	170.667	107.296	39.8395	81.1111	35.3827	34.8889	50.0494	88.2222	87.8025	109.815	102.426	133.037	46.7963	38.1358	40.4444	104.79	144.16	131.222	108.969	120.123	162.506
Chr1	2405775	2408215	enhancer	0.131836	2606.16	1939.62	3031.69	3306.35	3049.8	2680.59	2696	2727.16	2863.75	2820.64	2537.56	2457.86	2411.68	2454.11	2595.53	1961.19	1866.56	2044.15	2071.75	2003.86	2052.51	1523.05	2988.8	2267.04	2718.86	2637.44	1940.2	2205.44	2070.21	2041.47	1921.94	2542.32	1727	1818.93	1631.47	2739.04	1634.69	1780.85	1106.76	1453.14	1396.65	1385.41	2977.73	2978.17	3201.17
Chr1	2409318	2410093	promoter	0.155409	840.889	789.259	959.988	962.889	802.037	919.358	956.494	888.938	1007.56	999.926	869.907	837.469	857.753	994.691	1048.84	1349.9	1257.92	1571.98	1015.86	1168.9	1580.24	1075.44	1088.9	1121.08	936.475	985.426	1015.42	1042.57	1220.25	1080.31	1112.28	1300.22	1036.23	1092.47	1013.75	2194.47	712.741	771.185	848.741	1278.77	1250.2	1081.53	1444.9	1446.28	1412.81
Chr1	2412458	2413283	promoter	0.130571	887.525	871.883	939.037	1122.42	880.543	819.71	993.383	918.926	991.932	998.636	852.241	726.167	937.265	984.877	1056.09	1337.4	1302.1	1848.63	986.352	1279.07	1594.66	1107.01	1048.62	1165.83	987.025	999.315	906.42	971.148	1170.59	1003.89	1118.91	1356.72	1065.77	1181.99	982.568	2177.23	669.975	767.667	915.475	1240.2	1160.31	1044.54	1319.43	1441.37	1219.89
Chr1	2413542	2414164	promoter	0.27751	298.963	312.698	350.457	373.926	269.21	312.111	284.321	246.086	325.938	312.802	271.623	220.395	263.296	412.537	385.136	226.432	162.84	337.469	385.975	405.333	275.309	207.636	378.025	373.438	318.099	253.525	265.031	224.765	234.074	185.543	205.877	255.66	225.901	239.593	210.747	263.864	228.222	238.877	146.173	276.086	221.654	241.056	565.864	530.006	481.185
Chr1	2415827	2416565	promoter	0.264053	275.173	332.79	445.512	432.407	297.111	338.846	457.889	354.877	419.198	474.753	386.346	372.556	351.549	476.025	594.198	427.049	431.802	791.975	633.519	675.778	539.981	380.747	633.679	710.802	629.444	540.926	310.642	365.691	365.407	311.512	351.741	358.432	446.84	491.012	441.025	517.136	169.457	226.667	223.667	355.506	413.235	442.148	513.154	572.198	622.975
Chr1	2420088	2420359	enhancer	0.299418	45.4753	66.9506	177.728	155.062	100.519	62.8457	113.753	84.679	83.8704	72.5679	86.2037	51.8025	101.444	24.463	75.0741	213.568	211.617	118.185	83.1728	54.9877	278.944	238.383	56.7284	58.8025	99.2593	90.2963	70.3704	90.3457	44.3272	45.963	51.3765	87.6235	107.667	94.2346	75.5185	130.265	32.284	18.2099	22.1235	154.043	151.802	131.222	61.2346	92.1296	101.21
Chr1	2420691	2421370	enhancer	0.302211	178.037	149.963	186.29	257.765	215.321	259.87	210.815	193.216	227.222	237.605	216.111	210.728	255.086	113.815	216.444	148.938	124.111	189.556	201.123	204.494	149.975	109.185	282.963	208.049	263.716	204.272	262.87	198.216	139.352	153.13	127.586	155.741	121.358	132.012	103.42	305.352	162.926	183.667	152.889	167.79	176.617	186.37	236.377	221.623	214.432
Chr1	2421583	2422588	promoter	0.195746	1058.39	1257	1049.31	1187.58	913.531	1356.48	1431.07	1327.44	1477.25	1342.4	1291.43	1211.2	1235.09	1214.45	1262.7	1409.12	1248.28	1903.12	1466.43	1383.05	1531.96	1041	1550.64	1445.98	1366.12	1398.36	1202.35	1375.06	1331.04	1192.38	1353.84	1492.56	1055.4	1088.67	1013.75	1350.44	816.16	1053.44	1154.4	1184.93	1168.2	1159.28	1482.27	1514.65	1667.64
Chr1	2423438	2424352	promoter	0.241914	380.605	332.79	560.556	489.506	561.154	399.654	510.895	527.296	532.012	542.049	548.037	477.08	462.519	590.099	535.123	484.358	528.772	718.593	492.358	543.296	492.451	470.58	617.407	590.525	624.309	656.901	385.889	411.327	416.648	384.593	414.21	384.296	345.123	369.389	332.79	350.531	303.148	302.42	294.747	336.932	315.84	341.136	421.457	483.648	522.494
Chr1	2429251	2429451	promoter	0.302171	62.3827	61.3889	72.7037	55.8642	55.8457	49.7469	59.2346	42.8765	65.6173	78.9753	86.2037	57.8395	66.9568	43.358	79.642	51.6975	45.6667	62.8025	72.8519	75.5494	87.716	41.6049	49.5062	56.1111	71.1358	81.037	33.6111	58.4444	20.6543	25.3827	7.07407	34.0988	21.3086	25.8889	29.1852	18.9259	10.2963	31.7654	54.6667	39.2099	40.8395	48.4568	50.0741	73.5432	74.1728
Chr1	2431706	2434084	promoter	0.213868	4647.14	3546.63	3833.4	3945.78	3590.93	3889.37	5060.43	4513.94	5516.37	4949.18	4687.98	4506.36	4386.15	3603.65	4099.36	3385.93	3052.19	3696.79	4079.86	3925.11	3384.6	3334.85	5270.86	4149.11	5640.21	5441.65	3175.3	3298.22	2756	2431.68	2488.78	2980.61	2101.06	2093.47	2087.58	3692.6	2200.74	3013.86	2280.6	2319.28	2355.64	2285.62	4362.44	4328.56	4253.07
Chr1	2436706	2437822	promoter	0.174856	3137.3	2548.12	2773.47	2961.27	2448.2	2987.44	3808.56	3014.21	3688.7	3408.36	3225.3	3027.86	3262.6	1218.51	1386.98	3702.46	3724.21	1523.74	1716.54	1523.98	4602.77	3413.88	2177.99	2021.01	2402.58	2830.78	3186.2	3562.79	3065.32	2775.44	2596.21	3442.44	2823.3	3003.91	2727.91	4502.72	2416.4	2391.81	2573.36	3257.62	3152.26	3116.77	2542.93	2699.09	2544.85
Chr1	2439169	2440683	enhancer	0.288232	1102.85	728.086	1073.93	1222.74	1221.91	1311.95	1385.15	1291.33	1434.57	1365.43	1350.02	1053.09	1224.33	677.84	629.852	780.58	777.438	470.975	639.179	434.852	848.926	671.062	696.099	510.914	608.543	548.438	2024.25	2147.67	785.407	828.093	811.667	845.815	917.519	1184.52	1123.86	1028.58	921.383	805.253	783.179	706.019	767.932	807.63	914.63	892.586	812.235
Chr1	2443079	2444227	promoter	0.212152	1001.57	818.074	949.815	1063.33	966.975	994.457	1071.98	976.938	1170.46	1025.9	881.778	891.432	812.469	754.062	790.735	923.062	845.395	673.414	712.667	744.562	861.099	721.315	911.012	779.111	850.574	1020.77	1043.28	1157.37	943.451	941.784	1056.09	1200.38	855.358	993.963	1015.86	1456.3	904.475	798.247	719.889	618.889	675.519	664.29	790.321	745.889	622.975
Chr1	2444544	2446455	promoter	0.195984	1675.96	1200.33	2540.6	2634.19	2197.05	2112.92	2329.81	2129.35	2382.22	2192.78	2081.32	1976.38	2012.77	1641.17	1836.75	2285.09	2121.32	2163.21	1631.73	1716.63	2415.88	1871.57	1840.38	1656.19	1738.98	1870.84	2102.87	2238.9	1630.44	1595.57	1756.9	1696.25	1910.52	2064.07	1998.31	2153.18	1319.68	1554.93	1228.22	1917.83	1917.96	1791.28	1917.11	2026.02	2009.33
Chr1	2454419	2455172	promoter	0.249548	453.185	392.451	260.549	332.58	311.222	666.259	532.42	476.321	583.086	501.469	453.821	465.852	475.519	379.025	439.488	444.481	384.951	470.975	436.938	550.593	482.84	455.784	511.938	540.235	489.444	373.617	389.864	389.346	362.605	363.716	399.333	335.136	361.154	372.272	400.407	567.42	334.123	277.889	352.858	423.481	410.623	385.883	324.58	334.599	358.42
Chr1	2455770	2458461	promoter	0.181582	1839.42	1579.08	2490.7	2576.77	1968.74	2804.98	2422.27	2397.48	2676.59	2515.3	2686.17	2477.83	2274.91	2287.15	2156.06	2858.47	2868.68	2763.03	1991.06	2105.11	3046.22	2463.32	2285.09	2208.64	2268.12	2206.4	2169.51	2161.14	2310.67	2118.98	2087.36	1857.25	1951.06	2001.98	1905.56	3147.28	1622.17	2034.23	1630.77	2187.63	2056.58	2023.25	1861.21	2188.23	2307.26
Chr1	2459780	2460330	enhancer	0.297579	186.605	165.037	419.481	541.642	266.66	347.519	282.951	239.593	274.877	258.457	337.63	268.963	286.568	166.79	176.988	625.741	628.648	174.63	329.914	269.117	805.636	615.802	286.432	235.864	332.87	196.475	271.457	207.673	155.611	156.062	123.481	244.383	316.951	294.79	292.074	469.395	147.025	203.926	111.21	389.068	427.543	403.58	223.278	247.722	151.228
Chr1	2461876	2462823	enhancer	0.193993	1480.88	1015.24	949.815	994	1059.85	1745.83	1670.88	1515.65	2025.31	1758.15	1629.47	1555.65	1505.77	1035.94	1114.6	964.765	864.272	913.451	1145.14	929.481	1049.8	717.019	685.21	929.512	892.852	1246.12	1344.54	1600.6	1552.25	1420.48	1553.59	1222.36	1183.72	1243.28	1084.91	1458.75	842.926	1222.1	1034.36	1199.51	1321.06	1294.89	691.802	651.395	665.938
Chr1	2463240	2464550	promoter	0.263396	306.185	325.821	1071.33	1090.36	629.648	574.58	517.79	525.901	446.198	481.111	474.37	545.21	564.407	412.537	482.253	1239.1	1158.7	371.938	436.938	502.117	1472.81	1130.88	668	520.13	673.753	488.852	518.235	385.741	303.883	209.34	238.358	401.086	545.994	511.728	494.741	857.142	309.494	284.698	337.383	683.173	687.716	681.63	537.951	469.611	540.099
Chr1	2465224	2465935	promoter	0.194297	569.222	581.21	563.852	462.66	449.932	740.605	787.648	696.957	848.926	756.364	720.389	583.198	713.907	476.025	555.815	679.593	639.148	511.901	541.531	563.667	784.679	695.864	796.265	602.025	715.988	830.975	664.457	692.741	648.815	567.784	563.852	615.852	540.247	564.062	601.426	960.617	439.414	462.617	533.333	630.963	666.259	633.407	675.012	696.907	574.049
Chr1	2466795	2467486	promoter	0.251343	285.691	322.049	373.012	384.099	386.654	445.062	465.414	348.123	507.969	435.062	421.111	374.877	379.296	379.025	429.179	421.117	401.142	682.111	471.988	427.543	500.333	402.753	639.179	546.593	443.901	422.741	409.444	334.852	284.463	325.093	351.741	450.333	383.099	385.827	365.753	432.315	243.136	286.568	128.235	409.735	413.235	419.395	460.444	553.191	607.5
Chr1	2474640	2475852	promoter	0.142132	810.938	620.975	912.309	773.432	612	719.66	873.938	808.111	710.278	782.259	784.42	678.395	661.383	759.735	801.84	1161.47	962.426	895.012	856.821	798	1330.55	1026.96	1049.53	922.321	964.154	787.84	589.074	654.457	874.383	652.284	638.821	850.037	1065.77	1223.65	1134.55	833.79	540.926	656.574	643.377	700.852	607.037	635.432	683.667	788.068	771.765
Chr1	2476263	2477268	promoter	0.174876	655.543	567.123	573.944	509.802	501.728	474.062	563.284	528.568	488.315	495.519	514.815	556.691	538.074	1339.93	1192.47	423.407	447.37	1371.9	1454.96	1490.28	476.407	429.506	1486.38	1476.16	1479.05	1495.27	290.728	385.741	528.58	425.13	562.407	525.173	358.068	397.031	375.728	404.049	416.716	387.296	354.537	322.272	320.802	287.969	861.951	840.019	886.167
Chr1	2483095	2483518	enhancer	0.303881	172.012	162.296	154.34	122	179.457	171.056	162.278	135.481	154.198	136.611	160.012	109.136	151.907	159.383	96.6605	101.864	95.9198	118.185	180.043	156.247	122.377	104.16	184.346	213.327	199.383	172.981	99.7654	119.062	120.605	106.21	142.049	111.093	103.525	101.821	86.2037	92.8395	109.568	124.309	68.1481	112.173	121.5	117.074	118.481	119.049	139.444
Chr1	2484751	2485791	promoter	0.293995	244.778	224.043	412.852	430.698	374.889	347.519	384.395	372.827	330.691	322.815	267.154	263.377	334.457	214.963	264.704	303.37	284.086	311.772	268.383	311.864	311.216	365.099	357.642	287.364	255.481	279.926	292.778	260.901	296.778	184.716	203.235	253.549	275.877	277.704	243.988	589.815	257.401	249.994	358.321	219.056	325.037	320.204	409.784	393.383	306.722
Chr1	2487653	2489791	promoter	0.129002	1247.12	835.778	1605.2	1669.06	1709.76	1394.74	1161.23	1505	1495.8	1528.48	1348	1581.85	1290.21	1889.72	1888.78	849.235	895.704	1306.99	1445.89	1432.44	906.549	1077.64	1504.57	1531.53	1508.12	1394.44	1091.16	1198.21	1094.57	1154.64	1286.54	1106.62	1007.67	1108.06	1060.17	691.951	911.87	1151.27	1105.58	896.877	852.691	849.031	1865.27	1873.8	2002.69
Chr1	2493081	2493772	promoter	0.238518	423.901	410.309	673.414	610.667	487.438	403.605	451.309	507.79	487.79	451.247	416.019	376.778	507.642	476.025	563.148	526.951	576.062	623.117	451.185	321.321	564.173	562.914	435.932	474.37	550.049	552.383	384.642	450.086	532.938	528.901	608.605	541.438	558.006	658.593	631.994	587.395	328.901	462.617	322.315	520.914	541.957	523.951	679.364	666.741	590.975
Chr1	2494069	2495163	promoter	0.284614	548.852	248.753	501.679	501.179	538.759	514.198	421.019	406.136	400.173	478.951	474.37	485.883	446.556	677.84	726.778	342.401	346.099	460.704	742.136	635.235	355.667	346.667	485.92	540.235	510.938	466.815	314.438	347.938	257.432	298.802	203.938	296.235	270.167	275.296	240.383	253.333	296.944	426.66	289.963	238.63	258.741	263.827	496.611	499.914	574.049
Chr1	2498377	2499597	promoter	0.119293	954.198	681.494	1093.06	1082.89	847.247	1075.07	1116.51	990.79	1065.99	1019.25	994.691	1013.43	947.815	954.531	1066.18	1257.08	1286.47	1019.2	901.148	814.235	1434.31	1269.98	1193.51	1038.22	1127.36	969.963	597.988	743.025	1042.31	982.864	917.049	906.469	961.395	998.123	960.864	896.975	745.13	789.037	843.037	703.704	710.185	822.642	1202.07	1180.67	1186.47
Chr1	2501627	2501863	promoter	0.303352	118.901	66.9506	65.6173	103.037	153.037	122.333	68.8025	87.0679	114.827	90.5988	109.673	102.469	125.691	74.679	90.0617	45.4136	48.1852	159.722	169.154	167.568	61.3333	78.7716	103.512	107.333	92.5062	103.025	79.1481	54.4198	78.3086	92.6481	116.883	49.3395	61.537	58.4444	67.9877	48.1358	44.9136	67.3951	42.0494	43.4815	49.8765	75.2716	108.969	89.0123	74.1728
Chr1	2516807	2517158	promoter	0.299109	112.778	95.3086	241.556	256.049	281.383	84.8765	84.2531	101.259	93.7037	115.636	88.3457	79.3272	104.185	277.815	235.951	80.8642	83.2716	159.722	240.481	225.846	96.7469	46.5926	158.556	205.111	188.84	149.358	54.7654	67.5802	105.42	97.3025	164.272	128.438	95.7407	95.7901	87.0864	114.543	70.4321	59.2901	41.2963	47.4383	73.2469	55.7901	108.969	90.5185	74.1728
Chr1	2520445	2521788	enhancer	0.205707	1383.89	1417.36	1583.27	1471.78	1500.84	1628.3	1884.1	1366.27	1668.97	1902.25	1435.01	1776.62	1386.98	3575.86	3120.82	1783.65	1754.05	5471.42	3344.73	3793.17	1861.85	1411.26	1651.45	2769.43	2643.6	2512.58	969.722	1331.72	1968.37	1756.9	1921.94	1738.77	1498.25	1447.92	1450.73	2858.47	1148.73	1376.91	1623.47	1512.01	1499.29	1538.77	1865.27	1902.75	2205.93
Chr1	2522383	2523935	enhancer	0.222613	611.074	585.741	844.58	778.772	908.938	1648.55	1561.75	1253.81	1394.84	1625.5	1065.63	1775.32	1637.43	1475.8	1555.51	601.593	614.21	2411.12	2486.41	2543.48	638.315	680.778	1904.81	2306.95	2264.67	1745.38	451.247	561.426	502.648	479.938	565.154	517.265	503.136	522.006	500.691	513.086	443.494	476.296	347.463	488.809	409.444	460.704	590.179	561.309	497.247
Chr1	2529980	2530930	enhancer	0.142423	620.469	773.074	518.84	496.914	629.648	885.049	881.5	657.889	727.302	758.654	785.691	938.358	785.247	1231.98	1490.01	643.444	570.025	2163.21	1918.83	1920.74	740.123	655.086	1496.93	1929.58	1964.07	1705.44	373.938	327.074	616.167	560.074	492.37	483.364	629.457	576.29	597.938	650.827	420.13	368.216	284.185	358.265	349.753	371.37	750.296	954.37	967.086
Chr1	2534932	2535649	promoter	0.251908	448.463	399.346	366.63	364.698	301.111	404.728	441.043	381.099	455.895	415.716	312.562	366.951	499.981	182.247	297.784	542.383	481.642	286.198	408.494	342.42	599.074	461	267.043	352.519	370.333	377.346	371.494	355.296	471.988	473.519	426.975	482.259	582.228	548.284	513.012	599.901	375.691	398.346	387.58	637.765	617.846	635.432	593.926	489.42	497.247
Chr1	2537770	2539310	promoter	0.0973751	1568.47	1718.67	1989.62	1966.05	1556.56	3243.88	2334.46	2328.08	2577.32	2305.3	2150.84	2464.11	2188.83	651.981	681.852	2595.17	2324.74	791.975	730.556	856.309	3092.44	2482.44	1046.47	853.975	1043.23	1040.94	2389.9	2471.36	2131.02	2244.28	2256.62	1740.2	2345.34	2521.2	2363.09	4809.05	1818.93	1552.65	2059	3917.65	3559.01	3506.46	1202.07	1261.56	1093.8
Chr1	2542025	2542954	promoter	0.133521	524.352	744.531	748.691	756.025	740.302	648.759	741.235	609.321	608.16	649.056	493.778	623.79	445.432	813.926	737.111	1026.96	919.741	1523.74	996.531	979.506	1056.9	869.543	1164.21	1025.69	1062.06	823.265	577.858	615.494	930.475	763.667	821.975	773.222	898.099	952.296	819.358	646.457	437.019	491.383	513.395	960.543	1069.67	1081.53	1121.8	1040.49	1055.8
Chr1	2547566	2548883	promoter	0.10204	1346.23	1324.95	1527.53	1462.74	1344.02	1611.25	1496.3	1434.02	1421.42	1485.33	1464.15	1609.48	1421.52	1108.59	1205.23	1628.7	1470.56	1394.1	1139.68	1094.63	1833.15	1352.27	904.123	1163.94	1149.04	1390.91	1063.44	1373.81	1711.67	1678.23	1644.72	1419.48	1408.01	1349.96	1287.41	1594.17	972.031	1358.47	1326.63	1174.99	1259.32	1241	1188.8	1149.48	1148.52
Chr1	2560876	2561690	promoter	0.226035	306.185	418.543	525.802	619.654	651.494	347.519	385.716	323.981	338.716	352.531	291.562	302.963	277.043	661.667	526.704	592.315	499.352	966.556	601.957	727.741	628.716	455.784	590.111	519.327	569.191	716.611	228.772	332.852	487.543	422.216	490.741	569.611	511.173	578.16	467.802	530.148	243.136	226.667	252.963	430.883	458.111	473.519	969.833	1067.35	1193.65
Chr1	2563185	2564372	promoter	0.150579	990.333	795.37	1273.19	1407.43	1028.47	972.654	784.13	900.012	1011.71	956.494	896.679	1000.64	889.525	748.549	895.778	1122.06	1046.77	1136.57	851.444	771.142	1239.72	985.228	727.037	726.704	773.037	746.796	972.611	1051.02	1457.17	1120.07	1212.51	1410.44	1308.36	1359.7	1327.64	1425.47	977.914	986.778	1131.02	1154.11	1080.67	1266.38	1170.35	1273.93	1324.48
Chr1	2564865	2567706	promoter	0.184927	1836.96	1658.26	2271.32	2469.63	2179.09	1770.76	1895.64	1957.09	1868.6	1732.21	2096.17	1983.54	1739.22	1789.51	1905.01	1837.74	1902.75	1744.96	1532.05	1624.98	1699.2	1680.04	2038.7	1737.38	1900.88	1898.88	1769.27	1721.81	2655.65	2193.4	2252.3	2493.69	1739.94	1802.59	1774.32	1772.22	1965.86	2027.48	2105.51	1276.6	1314.91	1072.33	4620.54	4509.25	3937.37
Chr1	2572701	2574528	enhancer	0.238402	877.42	611.222	1132.31	1203.67	1063.19	945.278	896.728	1052.27	904.309	996.074	836.296	804.667	910.025	462.469	548.469	679.012	640.963	553.574	415.889	550.593	747.475	637.654	604.827	537.321	530.247	653.29	998.025	1074.09	622.975	484.815	569.432	407.642	627.031	649.284	601.426	988.617	663.401	719.346	695.562	1226.54	990.642	1104.59	1141.27	1095.19	827.519
Chr1	2576412	2577298	promoter	0.147153	754.302	643.16	705.352	804.167	848.84	917.864	855.272	979.864	970.198	890.29	955.463	747.111	818.704	476.025	614.79	668.852	713.574	491.247	541.531	420.296	728.086	585.321	673.019	557.531	502.426	534.13	679.716	768.543	699.222	550.185	431.611	617.16	644.074	600.802	606.747	997.617	495.481	466.691	555.815	1034.34	1133.73	1010.77	937.765	914.568	877.08
Chr1	2580465	2581208	promoter	0.188534	338.691	317.469	504.84	389.642	414.383	491.407	465.765	496.247	478.13	498.543	546.765	432.414	540.574	313.444	346.21	473.185	442.265	491.247	423.444	486.444	482.123	432.346	543.099	484.58	456.679	377.346	529.728	592.84	499.21	502.148	505.568	574.321	628.284	594.802	600.654	527.648	378.13	417.549	382.296	670.173	651.457	668.37	729.988	702.728	787.778
Chr1	2583042	2583756	promoter	0.276646	398.63	281.84	383.673	413.426	528.247	465.062	488.87	439.543	482.062	447.37	406.426	362.901	418.198	238.704	216.444	347.679	412.716	349.333	329.914	358.926	384.593	362.691	333.926	365.136	406.488	548.438	638.988	491.815	373.056	375.944	364.741	500.37	420.34	456.753	409.784	319.062	313.198	445.148	397.963	407.21	395.525	364.981	488.963	480.253	472.395
Chr1	2585541	2586643	promoter	0.281045	792.543	429.123	689.179	674.778	783.37	477.63	561.099	598.642	546.889	582.778	459.198	502.296	438.957	565.543	501.926	435.932	427.704	382.926	526.574	462.691	489.006	412.79	546.481	477.346	499.741	585.975	865.494	955.648	684.778	679.16	561.222	929.827	569.037	603.79	629.42	887.889	601.302	598.778	570.58	372.401	357.852	341.136	334.926	298.37	214.432
Chr1	2588372	2591097	promoter	0.109223	2572.07	2291.08	2413.32	2662.79	2018.89	2663.17	2662.79	2700.07	2704.9	2440.86	2437.4	2432.68	2511.56	1099.52	1184.98	3122.3	3032.8	1249.1	1106.39	1176.23	3428.64	2520.56	1849.1	1455.44	1682.11	1887.02	2728.63	2152.3	2553.69	2204.93	2040.3	2594.1	2584.88	2701.11	2550.35	2849.8	2492.75	2601.43	2228.6	2155.88	2162.17	1989.88	1887.95	2086.43	1719.32
Chr1	2606624	2606969	promoter	0.30243	98.1852	136.185	183.469	203.833	150.173	129.654	127.111	108.494	112.012	92.7284	84.8519	124.309	106.864	144.543	120.914	171.111	200.204	103.821	83.1728	146.049	193	137.284	98.3086	114.765	81.5556	132.821	88.2099	128.438	92.216	85.8519	88.1358	101.117	108.66	76.5062	75.5185	122.389	81.7407	85.2716	104.099	116.228	121.5	166.012	71.8765	122.901	101.21
Chr1	2607229	2608393	promoter	0.199725	1378.08	1531.86	1313.33	1313.06	1336.83	1354.02	1401.72	1348.98	1425.12	1401.96	1192.89	1250.46	1155.69	944.5	908.16	1561.96	1556.25	1113.32	934.951	1054.95	1708.65	1341.2	1387.05	1139.56	1199.85	1375.68	1087.54	1235.49	1841.46	1889.57	1897.84	1517.44	1265.1	1378.8	1325.8	1918.51	1265.3	1358.47	1242.19	1550.99	1496.83	1476.16	2276.1	2349.27	2135.85
Chr1	2613191	2613884	promoter	0.284785	443.889	192.642	549.519	552.086	580.63	414.92	425.222	529.222	559.84	523.012	483.852	568.623	409.302	494.222	311.099	351.549	282.111	273.617	124.123	173.265	225.42	166.012	186.58	152.981	174.333	184.802	374.981	524.481	308.111	263.512	300.506	295.512	340.562	341.451	345.105	321.543	229.802	286.568	304.296	407.21	264.79	220.395	375.901	303.877	252.87
Chr1	2614157	2614977	promoter	0.13299	820.716	517.704	705.352	621.056	559.333	855.358	916.778	877.42	1108.42	1067.26	1065.63	952.951	787.63	618.864	588.71	686.265	719.611	602.259	534.247	647.222	716.352	661.093	489.716	524.333	587	548.438	1106.15	1552.25	1155.3	1059.19	957.025	884.944	1061.91	989.981	1047.41	881.914	743.123	874.531	663.864	1147.18	1232.2	1069.9	858.099	832.802	690.185
Chr1	2618132	2619048	promoter	0.268589	325.506	310.333	970.123	945.889	989.556	488.852	570.519	422.778	461.037	511.605	456.426	388.21	393.173	437.63	546.685	327.185	341.975	718.593	567.71	724.494	387.889	407.636	852.457	684.352	984.531	996.123	198.704	224.765	180.988	201.123	147.025	477.537	140.506	137.247	138.815	359.778	188.537	188.981	206.111	132.198	161.278	109.753	215.407	188.296	74.1728
Chr1	2620717	2623171	promoter	0.169983	2129.78	1513.32	1854.22	1692.84	1600.37	2230.37	2224.6	1871.2	2204.93	1970.52	1984.95	2152.62	2034.23	1530.67	1612.44	1247.91	1265.1	2030.53	1809.79	1891.36	1258.4	1284.69	1879.59	1823.12	1890.51	1804.6	1466.83	1290.95	1474.14	1629.3	1375.68	1339.93	940.247	1023.9	984.086	1236.54	1422.67	1644.63	1378.08	776.852	728.519	738.556	1370.36	1270.67	1121.31
Chr1	2624961	2626776	enhancer	0.279122	1104.02	1200.33	1065.22	1226.63	1227.2	1337.4	1300.35	1183.94	1130.17	1305.31	1454.96	1406.14	1434.89	1780.05	1962.68	885.809	950.753	2023.25	2146.64	2259.86	951.84	765.802	1939.88	2178.21	1772.09	1777.02	357.235	317.772	587.741	642.414	670.63	471	218.296	270.519	250.506	563.685	589.914	454.58	343.383	267.321	286.099	223.364	424.815	434.451	582.84
Chr1	2627609	2628228	promoter	0.265422	559.951	555.241	483.728	531.136	549.432	577.272	649.284	545.58	593.049	667.84	648.16	658.432	622.222	835.827	881.099	384.383	496.969	1128.49	1306.9	1257.7	406.741	467.938	981.296	1181.67	820.062	834.679	179.889	255.938	471.599	490.136	397.963	327.401	214	218.617	226.272	255.827	230.407	316.259	290.605	120.395	149.315	141.889	194.086	224.037	243.13
Chr1	2628794	2629008	enhancer	0.304989	155.364	167.556	119.407	110.889	96.9383	96.9506	106.426	84.679	101.679	140.321	112.346	124.309	99.2099	254.877	150.16	56.8148	72.2469	118.185	250.025	303.068	68.4321	60.2222	146.617	200.025	202.667	144.944	59.821	60.3395	94.4321	80.7654	141.21	43.1235	50.0741	55.7778	55.6667	92.8395	55.5864	52.784	75.3642	50.9383	37.4321	51.858	93.2346	99.0617	101.21
Chr1	2629276	2631199	promoter	0.126611	2230.2	1886.52	2364.14	2378.41	2239.12	2062.16	2402.58	2062.4	2058.75	2036.88	2107.84	2268.33	1973.25	3191.16	3026.93	1701.84	1846.48	3425.8	3229.94	3232.91	1940.2	1875.14	3112.79	3019.7	2779.46	2360.25	844.58	764.506	1361.57	1379.84	1357.2	753.358	865.765	875.198	917.457	768.259	796.969	1046.29	942.395	612.586	615.049	683.753	2961.74	3087.94	3565.86
Chr1	2635446	2636307	promoter	0.122539	894.642	1156.77	709	730.278	700.667	1111.09	977.543	946.086	1135.83	1075.51	871.821	777.519	964.469	565.543	678.512	1427.79	1241.75	884.926	753.086	704.198	1613.25	1269.98	1064.77	943.506	1076.68	977.58	1006.6	955.648	1026.23	1012.72	1097.28	1152.43	1109.91	1012.5	1043.67	1689.89	894.198	948.179	1068.27	1094.98	1133.73	1055.4	918.642	987.259	959.302
Chr1	2637462	2638339	promoter	0.277963	321.148	346.037	322.809	394.333	314.84	456.988	417.586	431.994	451.346	391.679	471.315	454.272	388.938	412.537	377.969	282.025	288.025	361.216	286.938	326.13	270.414	273.37	501.926	391.296	321.185	319.099	462.21	428.198	566.432	414.302	371.117	348.414	319.994	384.679	321.019	534.531	473.667	564.617	325.648	394.377	399.074	428.58	500.284	439.654	455.037
Chr1	2639870	2641288	promoter	0.279888	234.377	260.617	532.605	567.42	369.278	347.519	405.704	397.123	241.79	312.086	238.037	278.895	324.951	238.704	238.247	490.222	556.401	371.938	370.42	290.914	568.222	555.21	409.426	320.716	367.642	276.259	462.21	497.667	578.772	354.333	518.728	425.506	357.34	377.074	354.272	822.988	894.198	824.481	601.191	550.815	458.111	473.519	320.494	346.049	252.87
Chr1	2641496	2642519	promoter	0.154767	605.006	346.037	452.284	454.136	385.21	570.358	524.901	526.735	506.265	555.136	395.735	468.333	519.358	512.5	588.71	564.617	540.889	523.099	393.469	452.309	483.327	552.778	566.994	511.877	639.92	660.309	1013.65	940.352	1121.8	930.926	937.185	1077.17	801.025	740.438	766.253	657.012	1030.4	1457.35	1527.76	842.037	841.284	871.358	949.346	873.728	796.086
Chr1	2645816	2646497	promoter	0.280642	298.235	263.395	380.259	323.21	262.019	391.63	361.883	365.333	386.284	346.105	378.432	320.414	357.784	284.963	250.951	327.907	360.037	449.877	113.42	338.716	311.79	312.79	249.765	317.432	335.414	422.741	483.642	509.802	386.704	417.654	366.914	409.407	428.34	378	397.062	591.815	287.481	419.395	296.914	465.414	426	403.58	316.543	316.333	306.722
Chr1	2649033	2650010	promoter	0.172348	466.142	390.309	426.42	416.296	462.827	440.802	471.179	469.87	536.198	471.457	466.815	438.321	501.111	385.741	437.63	310.173	344.136	553.574	457.951	363.247	335.062	307.691	590.111	444.272	471.21	415.198	428.34	557.864	530	440.346	487.173	402.198	429.056	512.926	445.432	606.889	461.296	527.481	472.488	399.685	393.827	352.284	1440.41	1324.64	1412.81
Chr1	2657729	2658790	promoter	0.23297	938.426	660.617	556.858	660.994	462.827	477.63	1088.01	867.642	907.407	912.407	736.58	575.531	442.784	651.981	754.019	810.438	725.37	553.574	581.568	557.333	1040.69	860.728	737.444	506.846	584.407	500.136	439.728	436.784	600.358	716.383	520.519	335.494	304.679	413.444	471	689.63	389.086	383.605	478.975	261.519	182.784	229.407	174.494	188.086	204.056
Chr1	2666898	2667559	enhancer	0.267256	295.148	195.253	376.889	324.568	409.648	360.79	337.975	342.932	480.383	419.327	431.16	410.012	356.543	506.37	550.278	305.352	353.778	460.704	415.889	416.204	308.136	184.642	337.58	387.062	338.327	345.71	166.012	264.938	275.247	219.914	190.951	233.691	180.086	186.556	197.704	152.778	163.759	119.691	182.87	174.617	149.315	183.198	522.272	584.685	639.099
Chr1	2671362	2672774	promoter	0.105788	1281.59	957.056	1289.81	1346.06	1295.09	1219.19	1164.83	1178.68	1306.67	1230.28	1257.16	1353.93	1363.56	1048.93	1123.66	1904.13	1697.12	1249.1	1213.7	1214.09	1959.64	1644.13	1057.9	1344.3	1174.85	1484.16	1227.79	1185.81	1327.8	1319.85	1122.06	1623.69	1292.01	1374.33	1324.38	1928.32	1403.27	1668.88	1275.11	1555.51	1458.75	1246.51	1370.36	1301.84	1186.47
Chr1	2673622	2673963	enhancer	0.298735	58.0988	92.7099	111.741	93.0123	78.6173	90.5926	80.8642	71.4198	49.1975	74.8519	59.1667	75.1605	64.3951	15.3086	72.6173	119.093	88.3827	76.1235	62.6914	81.1111	98.3333	60.2222	94.6296	98.4444	92.5062	72.0123	179.889	186.852	191.444	78.6667	75.1605	160.562	108.66	126.481	110.605	502.154	271.519	158.062	182.185	219.056	249.235	279.617	123.074	128.191	151.228
Chr1	2677268	2677831	enhancer	0.297868	41.963	19.4815	91.3704	66	55.0062	74.6235	66.5309	74.5802	64.5556	53.2346	58.0247	72.4568	46.3086	106.148	72.6173	49.3395	68.5062	132.025	93.1728	59.9753	64.7778	62.9259	102.451	74.9383	74.6296	72.0123	178.253	186.852	140.951	63.5556	73.8272	70.821	99.679	138.568	135.988	204.031	151.321	223.309	220.247	112.173	137.216	189.247	165.914	137.346	162.506
Chr1	2680277	2682511	enhancer	0.167034	762.951	600.778	998.025	1063.33	873.16	819.71	895.778	927.951	801.383	836.753	828.981	862.605	798.358	1108.59	1109.12	994.16	958.827	1234.94	1121.04	1046.23	1005.19	933.531	1151.77	1183.28	1069.98	1121.31	876.543	976.877	1224.9	723.877	715.093	819.358	1230.96	1267.91	1174.16	1171.49	1149.17	1183.38	773.975	1081.05	1091.23	1007.51	2527.96	2377.6	2457.61
Chr1	2683831	2684547	promoter	0.282055	332.012	474.432	350.457	342.451	337.827	384.543	470.821	416.605	463.926	438.222	414.821	406.185	407.66	406.185	483.716	303.84	302.086	501.012	305.574	386.852	323.432	254.63	538.185	427.025	476.765	574.66	531.938	435.049	392.654	362.358	335.111	426.617	308.198	364.358	350.741	451.346	328.901	376.957	339.29	443.938	387.315	373.914	444.537	517.815	358.42
Chr1	2688255	2689204	promoter	0.11799	1205.04	920.37	939.037	971.148	761.074	1064.52	1045.72	1046.11	1140.8	985.333	955.463	1005.59	970.568	959.469	867.321	1534.37	1340.21	746.815	951.42	739.093	1818.26	1264.46	1157.58	873.833	1045.93	1002.79	1173.46	1126.06	1174.33	993.198	889.198	1279.36	1595.22	1676.96	1662.95	1521.01	877.049	864.123	828.815	1850.38	2058.63	1891.55	1111.77	1124.27	951.605
Chr1	2690274	2691925	enhancer	0.153554	1892.91	1265.1	1620.94	1516.9	1529.57	1957.09	1801.04	1785.04	2021.2	1722.01	1730.45	1901.28	1637.43	1699.33	1546.22	1220.72	1239.56	1257.34	1262.83	1214.09	1303.47	1244.32	2188.65	1401.13	1759.67	1455.99	1700.02	1873.24	1422.67	1592.08	1813.01	995.099	1321.78	1660.61	1643.35	1290.67	1285.01	1824.84	1420.64	997.494	1111.77	1117.88	1174.06	1203.72	1171.68
Chr1	2694043	2696065	promoter	0.128934	1369.3	1031.96	1722.22	1712.28	2052.51	1218	1378.26	1211.62	1263.96	1223.55	1513.82	1466.1	1263.62	1681.98	1699.6	903.975	813.333	1333.85	1647.37	1495.16	1020.77	982.809	1632.14	1511.22	1519.34	1646.66	1360.39	1792.79	1564.3	1263.81	1293.73	1799.11	1523.82	1811.21	1684.31	1124.74	1299.72	1724.47	1402.11	1416.91	1529.35	1393.49	2163.59	2178.21	1801.19
Chr1	2700726	2701446	promoter	0.213215	309.938	401.741	383.673	484.216	378.086	484.901	524.062	391.833	473.728	429.247	412.815	445.864	456.111	174.401	224.84	576.901	610.136	246.877	147.123	225.846	607.074	502.154	431.309	332.012	312.642	370.123	472.926	496.16	536.352	471.407	495.148	503.784	537.296	564.988	503.864	857.142	437.926	629.395	577.16	653.327	610.068	620.111	488.963	604.716	472.395
Chr1	2702859	2703703	promoter	0.217151	317.543	388.012	459.71	464.284	541.346	529.296	510.58	447.185	464.975	429.247	515.877	391.877	502.37	406.185	533.66	529.457	552.383	491.247	639.179	540.222	574.401	562.914	648.494	732.074	685.173	582.093	428.34	404.395	599.309	467.852	518.728	578.37	477.272	505.407	511.537	627.191	420.654	370.025	401.605	618.889	475.704	421.691	557.932	706.136	674.154
Chr1	2706562	2707053	promoter	0.286213	115.185	72.0988	122.506	137.833	161.259	161.278	102.938	130.864	143.79	171.42	127.043	115.185	131.698	238.704	120.914	104.173	131.451	89.8025	158.333	124.926	112.815	118.84	100.296	97.3333	121.093	111.5	237.568	209.772	244.506	184.395	175.796	236.185	237.34	248.031	236.969	212.309	147.568	221.802	202.062	460.63	461.062	419.395	161.444	188.574	139.444
Chr1	2710744	2713136	promoter	0.128255	2399.36	1566.96	2432.68	2187.63	2325.57	2350.32	2170.4	2395.38	2438.73	2282.75	1983.78	2544.85	1923.26	3471.43	3259.17	1731.95	1740.31	3306.35	3569.41	3255.52	1654.17	1419.77	2865.41	3241.58	3138.69	3199	2380.19	2582.65	3299.28	2415.38	2248.22	3084.35	2138.53	2357.43	2213	2035.41	2461.49	2967.64	2924.23	2095.12	2022.36	1847.57	3038.12	3166.84	2822.04
Chr1	2714475	2715082	enhancer	0.291813	263.827	301.667	254.198	243.13	278.148	529.296	366.87	375.79	462.617	392.574	367.444	480.765	406.265	238.704	184.123	232.333	170.84	118.185	169.154	245.123	208.802	166.012	238.827	215.654	230.901	220.327	479.395	478.71	490.981	240.463	248.549	264.753	182.975	207.444	230.309	604.395	305.049	316.259	499.049	358.265	292.444	369.235	194.086	211.284	151.228
Chr1	2716161	2716780	promoter	0.287217	298.963	306.37	480.469	492.574	390.136	395.136	375.765	420.414	419.198	387.877	358.333	401.074	432.012	494.222	457.975	383.568	318.92	532.988	588.654	473.025	422.506	394.864	466.994	496.741	448.568	679.086	344.222	334.852	318.358	277.648	240	337.136	395.099	333.321	347.938	359.778	247.599	316.259	445.198	319.198	360.815	311.926	492.864	537.049	564.827
Chr1	2717954	2718582	promoter	0.304023	275.173	167.556	297.611	363.037	355.735	306.938	263.926	351.333	325.938	308.309	323.642	303.877	331.84	412.537	357.815	248.741	294.185	159.722	180.043	215.42	271.074	199.142	409.426	296.049	329.802	180.71	173.519	179.222	349.772	273.346	296.642	107.278	194.031	250.37	238.654	270.784	179.34	169.154	240.586	161.346	94.1111	152.512	132.889	154.685	114.414
Chr1	2721454	2722646	enhancer	0.134791	785.802	605.154	881.747	832.167	673.654	954.099	939.42	933.352	1006.99	1052.96	840.34	869.37	817.284	1044.54	1066.18	1109.28	1222.65	1615.44	1058.33	1327.06	1304.07	982.809	624.222	1135.91	1004.36	1072.33	814.66	816.784	549.636	556.383	324.994	812.877	837.204	807.765	853.765	737.444	593.679	735.198	710.086	833.815	921.457	756.13	1133.07	1121.08	1268.94
Chr1	2723876	2724088	promoter	0.300173	43.2407	77.0123	63.6111	85.9136	59.4815	81.0864	74.8704	68.3457	78.642	60.4012	81.5062	79.3272	100.21	74.679	23.0123	73.5432	60.7593	132.025	52.5926	59.9753	89.8148	60.2222	56.7284	43.2099	41.8457	58.9259	64.8889	44.2346	42.3333	57.0494	61.2346	41.8148	48.2593	59.8827	64.3765	63.1728	57.5802	65.9568	82.9568	50.9383	54.8272	63.4568	38.5741	50.3333	60.9136
Chr1	2735476	2737058	promoter	0.125268	1564.38	1362.31	1392.49	1506.44	1629.2	1431.19	1481.8	1413.41	1406.26	1393.84	1243.1	1376.72	1229.12	1999.14	2161.31	1116.51	1072.51	2129.14	2419.64	2310.43	1172.22	1017	1881.17	2318.83	1930.28	2001.46	1040.83	1225.28	1489.41	1384.48	1273.45	1124.14	1104.02	1124.96	1224.33	1023.85	1082.21	1431.19	1315.99	1036.46	1037.86	1061.11	1708.88	1686.03	1861.85
Chr1	2746564	2748638	promoter	0.199595	382.92	293.938	590.025	529.506	373.519	659.728	616.117	583.37	438.358	506.407	406.426	590.241	422.444	379.025	439.488	481.617	393.093	325.012	250.025	350.154	467.093	394.864	504.667	419.204	370.333	404.457	727.037	926.821	1062.89	963.463	1065.22	843.593	1087.8	1068.98	892.148	906.796	870.08	726.278	561.951	537.21	486.148	437.506	2445.59	2652.89	2320.12
Chr1	2750957	2752009	promoter	0.20245	1179.63	1103.07	1324.84	1372.89	1208.22	1454.36	1646.9	1380.36	1584.8	1488.58	1243.1	1195.4	1467.95	1014.16	1162.73	1481.99	1253.26	1333.85	1030.36	1100.17	1652.2	1318.29	920.012	1100.49	1054.74	1291.33	1501.45	1431.35	1111.63	1033.48	897.531	1229.43	1188.65	1192.17	1194.65	2127.7	907.963	890.222	1074.49	1478.11	1532.91	1431.35	1362.38	1241.49	1134.55
Chr1	2753110	2756116	enhancer	0.131968	6585.06	5175.86	8465.81	7695.62	8885.74	5726.04	6341.65	5955.79	7501.75	6473.17	5772.69	7793.85	5160.53	8227.95	7623.89	5612.22	5795.14	6594.11	5936.16	5841.91	6048.79	5306.16	6222.81	6282.38	7793.85	7399.3	2995.02	3439.78	4575.79	4269.25	4423.54	4855.19	2977.28	2933.02	2831.65	4341.49	3033.25	3426.91	3678	3579.01	3427.51	3584.1	3057.93	3182.52	2946.59
Chr1	2756541	2757146	enhancer	0.301544	228.333	233.333	395.383	422.074	338.877	267.272	232.475	246.086	288.58	279.63	267.154	271.086	221.173	343.309	315.222	202.093	184.543	174.63	135.667	282.84	191.16	132.049	310.21	219.84	282.444	239.37	226.753	198.216	173.265	156.062	194.235	223.642	194.031	187.926	176.864	255.827	176.074	182.136	218.21	251.556	241.852	246.185	513.154	534.531	403.975
Chr1	2759484	2760166	promoter	0.277753	436.963	299.358	383.673	329.593	268.012	452.111	377.414	335.414	469.728	465.556	367.444	432.414	457.432	350.679	452.093	431.284	380.84	572.284	393.469	448.5	478.222	407.636	421.019	442.414	577.29	426.395	443.247	357.117	367.975	381.37	254.062	523.907	452.222	462.864	452.272	557.642	372.519	507.512	494.123	456.284	444.759	494.642	403.315	392.698	394.969
Chr1	2762169	2762777	promoter	0.258144	415.037	444.37	467.728	441.796	446.259	362.105	433.951	443.432	466.42	403.031	477.383	413.691	422.444	657.123	554.062	358.321	387.025	543.272	574.66	514.815	352.432	357.815	420.049	493.593	491.963	488.852	250.5	299.741	435.562	442.543	472.667	360.877	306.346	324.395	294.975	386.272	320.198	279.37	319.944	235.42	241.852	229.407	368.062	399.728	438.877
Chr1	2762996	2763590	promoter	0.299856	64.9444	105.519	86.5062	81.1975	101.772	105.852	110.728	80.2654	92.5926	83.2963	70.0617	120.025	118.735	90.1605	138.08	83.1173	101.265	62.8025	124.123	146.049	96.1235	129.432	199.753	126.358	99.2593	90.2963	106.136	94.4321	94.2222	86.8395	94.2654	83.0802	75.8333	55.7778	80.9259	155.84	99.321	93.2716	43.4938	101.895	126.84	82.1975	395.173	447.123	489.42
Chr1	2769087	2770361	promoter	0.259216	371.667	251.235	731.821	607.568	531.852	386.173	404.012	461.185	431.852	414.383	472.272	374.877	481.852	559.642	675.16	474.247	477.5	543.272	724.778	618.691	485.481	486.525	815.012	622.049	616.136	637.111	384.642	329.136	479.086	318.469	322.778	379.025	422.444	428.63	415.037	412.716	491.358	359.617	309.012	328.401	364.981	349.685	500.284	486.864	481.185
Chr1	2770910	2772017	promoter	0.205254	881.259	726.198	1052.86	969.543	847.247	905.16	809.407	829.87	1000.37	933.901	733.352	767.13	883.877	1103.9	967.247	1248.46	1304.23	1234.94	982.383	1128.12	1327.85	1247.05	1101.04	1099.94	1369.3	1170.1	977.025	920.488	964.951	919.852	808.204	1017.11	951.938	915.667	948.543	852.691	750.037	837.272	826.309	979.864	1046.35	1053.44	1100.09	1183	935.086
Chr1	2773349	2774377	promoter	0.205889	641.667	470.395	600.327	640.494	625.778	655.932	757.741	746.086	810.173	679.988	664.123	635.957	812.469	350.679	415.654	621.92	621.469	470.975	337.92	469.728	638.315	528.105	404.012	449.568	542.346	439.543	841.914	818.593	452.556	459.71	427.346	532.667	533.259	589.222	548.228	569.321	565.889	520.914	697.284	594.901	550.383	559.321	537.951	530.321	639.099
Chr1	2804440	2805581	promoter	0.177775	531.938	377.222	709	671.494	705.772	492.833	413.253	473.284	517.593	447.988	481.37	515.111	475.519	456.21	505.333	487.321	576.062	394.296	567.71	416.204	544.019	545.377	497.556	494.407	401.556	559.593	397.031	370.568	749.988	675.457	587.216	646.537	599.809	654.667	610.481	614.025	595.605	564.617	541.16	404.654	464.42	435.426	1531.26	1380.42	1494.88
Chr1	2808197	2809522	promoter	0.172496	960.691	1375.14	1005.22	911.753	874.932	1027.22	1158.33	1012.7	1069.75	995.512	919.654	1044.94	879.963	779.84	955.272	866.63	905.037	1333.85	1181.94	1180.97	876.062	810.494	1154.84	1129.75	1169.22	1095.91	942.395	743.025	742.228	807.315	762.667	661.963	602.321	544.877	502.037	919.827	918.969	858.185	1108.53	532.765	528.37	550.5	660.778	607.105	522.494
Chr1	2810879	2811599	promoter	0.289951	285.691	260.617	284.432	254.222	260.938	340.179	394.42	324.926	342	366.796	286.877	274.895	270.753	144.543	205.537	285.333	314.815	145.395	190.957	209.753	314.395	287.407	244.691	256.037	195.852	212.296	440.667	429.963	324.994	331.327	281.333	294.333	315.753	302.296	318.228	502.154	269.185	368.216	360.395	396.852	322.914	285.025	375.901	358.105	358.42
Chr1	2812695	2813022	promoter	0.304692	75.0309	125.938	57.6049	38.216	87.2778	100.889	93.3333	81.1296	116.802	72.5679	54.4506	85.9383	66.9568	43.358	58.5802	63.5864	62.6914	49.9753	83.1728	146.049	69.1543	72.2531	125.272	104.79	121.093	76.4568	95.4568	147.383	65.3827	67.7037	92.5	61.537	52.8148	59.8827	48.0247	72.0185	63.2716	71.6543	71.4568	72.4568	67.963	117.074	174.494	211.988	280.031
Chr1	2817574	2819528	promoter	0.139024	1073.78	911.222	1023.2	1008.6	1000.2	1225.8	1451.42	1508.58	1573.45	1387.91	1280.63	1548.17	986.099	1470.47	1843.98	727.13	835.086	2479.88	2349.56	1970.35	692.16	835.16	2103.12	1998.18	1699.47	1853.34	1256.45	1548.95	1423.26	1313.68	1265.77	1423.95	773.414	848.037	678.512	933.679	913.235	1068.92	1013.28	583.086	805.136	796.951	4638.69	4414.05	5160.53
Chr1	2820158	2821841	promoter	0.238879	625.037	578.951	888.062	819.975	694.543	730.16	729.019	750.099	636.975	704.309	500.815	658.432	532.914	547.025	634.92	642.111	630.568	511.901	601.957	557.333	629.21	504.975	893.815	623.414	513.975	527.438	667.586	654.457	746.475	633.444	567.611	563.617	642.753	668.765	614.247	887.889	609.198	570.846	558.049	646.889	730.235	650.395	1666.33	1676.3	1627.12
Chr1	2825062	2825870	promoter	0.203404	633.914	427.111	426.42	462.66	461.667	616.198	516.753	623.722	558.667	663.117	510.21	567.654	510.173	595.401	651.852	341.889	302.086	349.333	553.846	509.321	253.049	235.63	427.049	497.765	552.815	418.895	437.284	522.272	430.407	466.173	446.438	373.5	364.469	385.827	357.216	204.031	368.136	528.981	433.34	396.852	349.753	294.204	696.148	684.815	690.185
Chr1	2826626	2827380	promoter	0.201179	530.012	551.58	409.58	387.864	542.611	535.457	578.679	519.852	534.488	603.42	495	452.556	518.136	606.364	711.469	496.068	501.222	904.198	977.969	1068.67	547.272	552.778	974.185	999.741	952.667	885.926	454.58	515.179	406.938	443.272	432.037	511.901	422.444	446.346	417.568	639.938	442.049	459.247	414.346	456.284	512.926	439.654	734.901	656.235	705.716
Chr1	2838550	2839390	promoter	0.179681	541.284	588.13	474.457	423.932	436.815	625.519	709.383	703.204	782.173	616.272	646.914	609.679	568.284	254.877	361.481	811.728	756.79	427.71	354.66	354.58	801.395	552.778	484.79	411.049	530.247	720.444	690.049	691.358	702.006	628.062	741.543	718.84	796.92	707.506	768.198	1174.06	592.858	587.235	768.019	849.13	852.691	889.333	541.975	524.457	413.056
Chr1	2842147	2842830	promoter	0.194109	412.574	509.506	340.154	425.889	420.765	445.062	482.123	478.864	432.704	397.691	449.136	494.086	449.296	578.704	773.13	679.012	725.37	782.932	825.938	709.173	734.21	724.272	711.444	883.42	731.821	637.111	273.543	311.981	696.173	433.025	353.049	383.673	491.963	533.037	485.142	543.099	328.185	263.623	353.864	270.333	207.679	232.333	260.321	265.444	233.284
Chr1	2846284	2848644	promoter	0.105966	2285.86	2198.9	2032.74	2046.09	1881.57	2781.11	2603.9	2610.83	2788.07	2552.67	2557.71	2603.2	2755.07	1626.28	1784.81	2133.93	1975.9	1978.74	1970.52	1970.35	1983.54	1878.45	2125.88	2043.43	2132.15	2196.17	2624.22	2205.44	2424.8	1982.26	1820.3	2260.23	1780.94	1966.74	1786.78	2308.86	3002.31	2041.8	2262.56	1740.09	1814.37	1748.2	1534.48	1517.25	1448.74
Chr1	2852093	2853427	promoter	0.281284	530.932	517.704	709	703.889	593.914	793.111	785.944	814.136	719.728	724.809	628.568	729.593	638.938	651.981	689.679	660.932	597.031	591.957	718.593	780.562	688.852	690.383	692.352	769.302	824.302	727.685	729	672.815	519.79	502.148	478.741	486.148	513.636	476.08	489.216	749.728	644.037	580.926	569.84	637.765	624.265	607.358	356.377	359.198	233.284
Chr1	2855619	2856528	promoter	0.171314	513.031	414.531	487.259	553.605	563.877	613.759	614.21	666.241	694.969	632.963	610.704	617.296	541.92	813.926	723.426	460.759	427.704	532.988	676.272	577.16	420.278	386.383	652.512	598.198	655.84	667.883	705.099	611.852	600.938	625.852	720.988	737.333	720.198	648.074	718.642	567.42	559.426	582.364	656.71	615.049	669.056	664.29	1011.9	995.049	1134.55
Chr1	2861195	2862190	enhancer	0.259815	375.815	277.16	667.63	660.994	582.753	650.185	716.321	976.389	795.074	819.852	667.741	712.179	592.346	572	443.148	390.494	431.802	298.704	526.574	326.13	395.494	380.747	435.025	362.79	324.136	356.877	445.253	461.728	805.099	493.679	766.691	414.099	812.877	868.333	852.58	898.407	507.074	580.926	604.333	345.309	301.296	303.481	421.457	333.679	403.975
Chr1	2862576	2863255	enhancer	0.22306	553.716	530.062	755.846	733.741	858.938	960.84	918.494	1084.31	1141.41	1267.06	958.457	1097.62	876.543	1354.02	985.617	729.019	850.901	913.451	962.241	992.494	604.333	557.444	841.63	787.556	471.21	349.71	457.395	518.778	527.605	481.957	440.852	230.358	618.765	470.037	548.228	460.691	266.321	382.037	395.728	267.321	330.37	369.235	161.444	189.623	127.198
Chr1	2864114	2864510	enhancer	0.286069	288.309	231.074	493.957	434.049	499.636	511.568	419.753	576.204	498.87	637.728	400.907	390.907	371.833	844.278	687.938	266.167	302.086	337.469	444.16	587.216	286.457	202.062	507.123	486.198	441.759	304.728	171.117	298.062	213.346	197.778	194.778	180.383	291.099	241.981	237.877	174.42	97.8642	136.981	147.302	171.333	230.889	194.975	206.988	208.284	223.901
Chr1	2865410	2867454	promoter	0.178538	3097.75	1579.08	2184.05	2199.43	2595.53	2386.83	2577.04	2715.54	3153.62	3205.32	2664.38	2555.92	2427.98	3671.72	3927.93	1431.35	1334.88	3906.71	3366.25	3588.82	1191.41	1296.86	2594.1	3445.56	2922.25	2674.56	1451.52	1657.67	1342.01	1161.58	1175.72	1538.07	1180.97	1256.16	1200.87	683.623	1322.85	2293.38	1885.86	1045.64	1053.48	971.543	1527.94	1423.72	1539.65
Chr1	2870290	2874285	enhancer	0.157957	5448.4	3631.4	7339.37	7187.36	8061.79	7199.52	6638.1	7187.36	7302.88	8333.46	6487.89	7211.69	5990.74	9671.14	11404.4	4269.25	4157.1	9671.14	9671.14	10211.7	4249.3	4417.31	7113.52	8683.53	8806.77	8000.06	4491.74	4831.1	4132.09	4246.3	4046.56	4232.53	3653.5	3573.44	3487.02	3375.3	3855.57	4812.35	4238.37	2389.9	2366.39	2651.3	5340.83	5334.72	5074.86
Chr1	2876380	2876820	promoter	0.304224	206.309	189.889	189.284	169.358	179.457	386.173	310.191	269.889	327.556	372.481	232.284	283.049	253.84	151.765	196.716	83.1173	88.3827	76.1235	201.123	326.13	97.3457	95.0864	146.617	241.284	212.086	120.488	473.568	526.432	118.216	174.383	198	100.512	196.222	196.877	180.222	204.031	407.568	303.907	267.815	301.519	351.395	297.148	428.586	433.778	489.42
Chr1	2877059	2879903	promoter	0.175758	3008.31	2500.23	2783.58	2517.93	2402.58	3786.58	4018.75	3863.73	3851.04	3638.99	3413.19	3334.26	3439.78	2127.7	2384.7	2251.88	2163.78	2411.12	2523.75	2411.91	2316.4	2299.99	3076.47	2697.38	3163.16	3123.3	3261.96	3017.1	1862.04	2137.14	2096.33	1677.23	1894.91	1900.88	1903.44	2046.9	2635.92	2684.38	2547.51	1692.21	1771.22	1688.88	1026.93	1005.59	935.086
Chr1	2882032	2882780	promoter	0.248303	337.716	306.37	455.901	350.198	391.327	369.679	360.506	418.235	413.704	391.679	395.735	334.049	309.148	418.642	590.704	318.025	318.92	416.667	657.84	543.296	334.395	187.586	764.42	643.191	673.753	571.173	266.167	248.259	268.062	278.21	319.062	270.753	247.988	333.321	275.16	261.395	244.006	261.969	303.593	248.056	319.043	266.611	696.148	678.457	674.154
Chr1	2883403	2884694	promoter	0.260297	371.667	466.531	593.494	630.951	507.568	384.543	507.623	441.889	395.741	438.222	425.79	398.037	403.117	399.222	472.852	554.815	651.895	501.012	478.586	647.222	620.185	481.185	668.938	445.148	564.346	534.13	572.043	542.741	385.265	324.58	316.58	470.037	519.827	575.037	505.136	536.877	400.691	449.506	421.284	550.815	422.716	510.556	849.679	751.938	674.154
Chr1	2886326	2886747	promoter	0.305085	174.889	172.426	101.006	110.889	151.068	235.79	252.185	185.136	210.136	235.586	206.13	175.302	184.426	336.056	398.463	158.963	246.623	325.012	485.185	456	205.265	145.346	468.056	461.438	409.136	334.593	155.648	182.932	130.889	121	153.815	159.259	167.173	187.926	153.957	111.914	96.0309	136.981	128.901	188.296	149.315	152.512	232.037	227.383	350.272
Chr1	2887417	2889978	promoter	0.172905	2676.05	2696.8	2268.53	2131.96	2137.14	2402.91	2520.05	2296.1	2116.79	2359.35	2429.47	2254.81	2644.27	3138.2	3217.81	2262.8	2134.36	3915.43	3511.33	3411.21	2498.93	2386.14	4367.05	3914.54	4146.62	3399.3	590.136	586.802	1005.46	964.327	695.562	742.988	468.309	478.352	448.914	1852.28	873.16	954.16	694.988	499.568	363.401	398.827	593.926	625.185	531.29
Chr1	2890839	2891050	promoter	0.304329	143.568	100.21	53.1605	49.4012	92.0864	88.2469	91.3333	69.358	123.691	97.2654	97.037	95.5309	112.383	174.401	138.08	47.642	64.7778	189.556	147.123	173.265	44.6235	34.9321	137.778	155.667	159.494	192.593	57.284	40.6296	71.5432	81.9259	78.6296	79.0062	57.1728	48.6173	65.9877	36.3951	46.1481	47.4815	25.2901	43.4815	21.1111	18.3951	113.747	86.8827	162.506
Chr1	2898482	2900139	promoter	0.270982	549.728	353	490.296	587.333	567.222	469.025	515.66	491.056	475.58	557.185	419.531	477.08	536.858	672.222	662.488	461.142	362.037	673.414	614.549	694.457	449.111	423.877	751.599	710.802	777.506	700.494	401.025	406.543	468.654	464.407	409.698	438.321	375.599	389.37	311.198	386.272	524.432	559.605	460.944	325.37	292.444	341.136	664.29	675.673	590.975
Chr1	2905650	2906095	promoter	0.304519	45.4753	61.3889	96.2531	91.2222	75.8333	60.7901	73.0494	87.0679	66.1481	84.7284	80.3025	55.7222	70.9012	113.815	85.1111	68.4136	70.284	89.8025	180.043	75.5494	56.5062	62.9259	81.5062	97.3333	71.1358	81.037	63.2346	77	68.6605	57.6914	35.8827	32.2222	34.8025	45.4753	39.7037	72.0185	49.7716	49.5556	12.0617	26.4198	70.858	55.7901	342.383	358.37	280.031
Chr1	2910302	2911612	promoter	0.23677	477.5	303.883	731.821	561.031	752.981	453.21	487.79	483.654	528.981	457.5	473.346	506.716	470.815	900.648	731.87	420.259	460.802	822.988	753.086	721.407	387.889	394.864	576.062	662.148	687.716	645.012	355.543	412.605	476.16	465.654	510.716	373.012	498.259	554.556	473.08	174.42	295.753	403.173	165.938	304.716	371.167	385.883	700.617	711.494	665.938
Chr1	2915743	2916374	enhancer	0.279131	219.938	187.432	260.549	244.673	394.481	211.648	239.914	205.901	202.957	218.901	206.13	195.802	174.877	270.66	351.84	243.914	222.284	765.852	541.531	434.852	271.074	263.136	460.099	519.327	377.951	422.741	172.716	176.173	281.012	240.463	187.796	221.488	343.037	377.074	371.642	270.784	147.568	148.642	168.136	161.346	185.062	226.321	529.79	551.407	497.247
Chr1	2917082	2917282	promoter	0.303226	43.2407	52.6111	72.7037	68.0494	64.679	41.2778	60.5062	50.6543	55.6543	60.4012	56.8704	41.1975	61.8086	66.8889	38.7407	48.7654	70.284	49.9753	93.1728	32.0741	54.6852	60.2222	43.358	44.6667	61.6296	49.4753	23.463	46.0617	22.716	48.9136	61.6296	54.7037	42.5802	65.1111	41.2222	45.3333	28.5309	24.6173	12.0617	54.3765	37.4321	55.7901	44.4753	67.963	47.8025
Chr1	2925580	2926202	promoter	0.292019	292.222	243.84	319.259	294.975	501.728	237.895	172.519	164.772	251.84	228.605	210.401	209.895	226.074	336.056	359.815	126.759	112.148	273.617	337.92	307.148	146.173	126.617	235.519	250.179	275.963	272.827	300	414.265	273.679	258.481	305.506	339.012	331.5	384.679	285.815	393.049	284.136	484.407	324.111	225.772	203.37	279.617	456.247	400.21	514.062
Chr1	2926421	2929526	promoter	0.131872	3559.01	1842.15	3216.65	3043.48	3131.82	3544.48	3126.24	2830.27	3007.49	2828.81	2498.2	2368.96	2863.35	1376.91	1583.15	1472.09	1360.7	1447.67	1586.56	1528.8	1520.79	1728.84	1970.78	1850.71	2301.26	2282.52	4055.1	4383.59	1774.12	1559.81	1761.08	2211.63	3123.3	3248.1	3040.67	2752.4	3067.4	3345.23	3320.74	2409.11	2047.39	2204.3	2513.38	2785.02	2494.28
Chr1	2931633	2932884	promoter	0.158462	1401.72	939.79	802.235	785.432	733.407	1103.9	756.716	929.58	921.29	937.877	1049.24	1227.42	883.877	1231.98	1214.45	804.753	856.654	1341.78	1234.39	1136.57	1005.94	796.556	1374.68	1147.3	1110.65	904.012	593.5	611.852	680.148	775.296	841.679	558.772	463.877	430.883	462.753	685.407	515.531	760.438	623.148	476.963	462.741	453.025	1011.9	989.185	895.247
Chr1	2938959	2939733	promoter	0.222083	694.457	708.006	287.988	364.698	390.136	627.191	509.728	471.364	599.981	484.772	496.383	503.222	476.802	328.802	311.099	382.185	349.969	337.469	322.136	398.827	453.13	307.691	493.364	434.864	486.765	436.228	629.753	453.543	420.444	445.741	347.259	445.019	361.716	354.574	345.932	1077.47	528.877	574.019	530.716	486.123	337.278	419.395	328.074	303.877	367.617
Chr1	2942018	2942969	promoter	0.127941	911.012	1143.75	998.025	1024.85	861.296	1176.54	1269.98	1112.22	1232.51	1103.9	975.765	972.136	1110.48	572	590.704	1274.1	1362.83	840.16	700.284	718.84	1438.9	1191.41	616.728	747.549	673.753	834.679	1036.17	912	1029.35	886.679	793.611	1025.62	987.605	1002.33	1007.23	1342.23	608.321	602.148	487.407	1213.36	1089.63	1029.27	802.383	894.111	787.778
Chr1	2945688	2946558	promoter	0.125244	915.056	1015.24	899.272	834.235	923.593	982.877	1335.51	1134.77	1248.99	1147.7	1092.17	1094.12	1084.91	784.586	820.062	1341.52	1237.34	1201.98	781.611	1019.36	1445.11	1188.2	855.525	922.833	1008.64	1032.01	933.741	1051.02	1392.73	1329.9	1192.68	1379.31	1148.84	1201.37	1072.07	1298.64	650.975	835.062	832.802	1293.41	1321.06	1279.46	1092.67	1214.06	877.08
Chr1	2948969	2950166	enhancer	0.173605	866.13	702.963	814.272	810.531	776.512	801.519	921.321	808.111	741.074	748.858	828.981	803.062	809.463	818.222	900.648	625.204	621.469	756.5	1020.3	856.309	847.63	701.827	1484.06	997.185	962.006	838.716	313.099	323.259	418.815	346.519	299.42	241.025	294.728	299.531	303.926	428.617	358.704	407.16	369.914	342.432	304.716	297.148	1092.67	1029.74	996.679
Chr1	2950981	2951558	promoter	0.285598	185.099	128.475	186.29	129.889	231.284	158.444	178.457	154.901	167.389	137.914	163.926	129.654	199.568	299.062	289.963	172.142	143.815	298.704	370.42	371.383	182.457	101.864	419.21	360.37	367.642	349.71	112.346	88.6296	211.296	190.111	229.765	198.772	183.617	192.765	174.333	233.198	138.981	158.062	158.198	251.556	225.222	220.395	409.784	373.21	297.321
Chr1	2952522	2953176	promoter	0.280828	147.698	118.444	174.827	147.753	243.358	158.444	217.494	186.179	188.432	187.735	196.173	181.796	227.5	137.037	107.185	159.568	172.679	159.722	113.42	113.704	151.926	193.457	212.864	163.463	145.889	140.654	302.704	305.16	420.444	310.531	309.191	328.265	358.821	398.66	350.741	471.568	396.333	460.852	411.642	499.568	472.444	407.716	185.815	186.432	204.056
Chr1	2955405	2956874	promoter	0.221382	648.16	564.901	728.778	749.988	728.778	672.346	795.642	717.173	699.086	672.944	964.198	695.117	726.198	880.741	1025.12	571.5	597.031	1071.77	1316.39	1198.99	673.852	630.654	1156.11	1099.94	1149.04	1121.31	423.506	487.469	603.84	579.975	503.593	630.272	460.926	566.173	545.012	428.617	422.58	584	419.802	448.63	450.642	471.16	716.086	657.284	682.488
Chr1	2962760	2965259	promoter	0.143011	1513.6	1265.1	2058.3	2036.07	1534.06	1556.25	2003.86	1776.42	1535.89	1784.57	1940.2	1507.05	1375.31	1696.14	1865.61	1662.78	1699.6	2014.9	2001.29	2032.19	1673.91	1413.59	2084.57	2092.37	2129.78	2226	1087.54	1141.83	1915.46	1544.79	1514.2	1653.26	1594.31	1747.23	1658.39	2051.76	1530.09	1510.73	1509.61	1635.88	1612.31	1534.7	1603.99	1647.95	1211.36
Chr1	2967591	2967794	promoter	0.303787	72.2469	97.8951	72.7037	104.457	83	96.9506	135.457	95.0494	155.667	151.926	131.272	133.506	122.802	24.463	82.3333	177.407	143.815	103.821	135.667	37.7593	229.901	159.648	71.716	62.9815	99.2593	103.025	139.272	126.469	121.068	108.377	158.691	159.259	138.975	191.685	172.049	135.778	70.9136	55.858	64.6667	174.617	154.222	155.877	77.3827	140.593	139.444
Chr1	2971924	2973188	promoter	0.243757	1430.95	1270.41	1466.93	1450.64	1374.54	1559.94	1476.65	1486.47	1616.52	1691.91	1711.95	1590.78	1729.8	989.605	1055.07	1243.63	1179.56	1201.98	1068.92	1168.9	1405.88	1158.21	1218.14	1293.15	1273.01	1383.89	1218.2	1423.42	1407.19	1358.38	1226.81	1425.36	1113.49	1170.46	1159.94	1155.85	889.481	1145.32	1228.99	1093.04	1199.85	1139.88	1557.03	1652.09	1627.12
Chr1	2976448	2977488	promoter	0.226425	1573.37	1635.27	1222.74	1337.67	1445.45	1672.77	1743.2	1706.98	1655.33	1695.44	1536.78	1595.85	1532.57	1248.67	1399.58	2058.51	2131.22	1702.23	1618.52	1659.44	2419.64	1695.33	1698.15	1795.62	1947.38	1883.27	1081.25	1494.98	2252.53	2302.26	1791.28	2140.98	1759	1824.84	1809.67	2420.28	1084.09	1373.31	1469.09	1602.06	1726.04	1715.95	2208.32	2412.4	1891.16
Chr1	2982289	2984235	promoter	0.150464	702.994	574.716	1303.3	1255.73	1388.77	690.864	753.778	765.648	734.272	868.58	752.691	665.963	593.494	1410.01	1335.35	725.426	767.932	1163.22	1253.98	1249.48	795.556	750.444	1314.49	1221.85	1342.5	1633.4	1000.31	1037.73	947.765	1048.07	925.309	2405.4	1727	1879.68	1901.78	850.432	873.877	1178.42	762.42	1359.81	1173.73	1340.28	898.481	955.648	812.235
Chr1	2984882	2985147	promoter	0.303717	34.4444	33.5432	91.3704	75.5494	69.8642	42.6543	69.9568	36.9259	49.1975	66.1111	64.9444	31.4198	60.4938	51.7222	90.0617	113.741	105.426	89.8025	124.123	43.8642	115.432	55.5679	92.463	84.0247	85.1728	81.037	74.7593	88.6296	58.5926	70.3704	75.537	161.278	286.741	293.741	297.753	103.673	35.9198	67.3951	40.4444	181.253	159.049	162.765	82.7407	81.9383	47.8025
Chr1	2987412	2989645	promoter	0.168579	1153.51	918.494	1821.77	1859.14	1594.17	1305.01	1410.58	1700.3	1353.84	1628.88	1279.25	1446.82	1338.01	1780.05	1796.72	1503.77	1374.47	2007.69	2100.46	2102.62	1711.12	1293.9	1642.09	1789.33	1694.36	2012.46	1571.42	1769.58	1498.86	1365.57	1536.91	1210.9	1842.77	1885.2	1776.52	2092.19	1334.23	1630.11	1494.38	1450.51	1351.7	1377.91	1670.41	1690.38	1602.06
Chr1	2990107	2992286	enhancer	0.139709	1324.72	964.802	1382.04	1447.85	1191.36	1464.42	1591.25	1628.99	1557.98	1531.96	1461.09	1874.67	1158.6	1604.85	1523.23	1060.12	967.593	1587.07	1660.61	1417.95	1251.37	1103.84	1874.17	1528.01	1516.98	1818.78	2367.75	2842.74	2713.11	2026.02	1868.99	2231.36	2844.36	2977.73	2922.7	1619.94	1817.46	2462.01	2086.96	2321.93	2201.28	2017.58	3531.2	3871.32	3257.62
Chr1	2994022	2994711	promoter	0.212158	618.914	481.012	333.321	444.617	442.932	674.753	679.988	619.877	780.716	738.574	616.778	580.173	551.364	450.111	417.525	471.988	448.87	405.63	370.42	278.759	479.914	442.864	363.21	374.981	505.284	735.778	724.383	538.957	288.765	407.568	345.593	406.673	383.099	352.932	354.864	784.716	416.062	514.778	456.543	383.117	405.444	317.833	395.173	326.648	333.753
Chr1	3001017	3001756	promoter	0.244706	391.111	406.111	399.321	450.099	424.259	526.253	479.395	432.519	471.784	467.253	378.432	430.395	347.981	198.79	218.568	572.735	576.062	159.722	230.852	183.975	647.086	463.235	361.309	291.049	321.185	353.321	492.432	424.765	467.765	400.531	471.444	503.204	451.667	455.753	417.148	1247.31	387.031	413.815	371.16	435.901	430.747	421.691	375.901	370.642	252.87
Chr1	3003510	3004195	promoter	0.29672	166.586	199.593	234.63	228.42	183.735	186.58	221.691	240.42	204.099	196.654	208.395	201.938	228.784	129.056	160.914	315.815	238.765	189.556	124.123	119.191	266.926	223.519	176.407	154.198	128.191	180.71	219.963	165.062	198.957	191.346	196.605	280.333	270.716	369.389	276.778	454.975	147.025	194.481	174.611	254.901	257.235	269.253	219.191	220.074	223.901
Chr1	3008116	3009478	promoter	0.184771	271.062	231.074	477.481	517.673	490.728	387.741	495.377	517.16	336.63	366.123	422.444	369.444	346.827	238.704	435.617	538.537	572.284	416.667	601.957	466.148	591.21	445.074	609.716	502.037	494.407	488.852	696.728	884.87	1275.71	901.802	911.815	1295.51	1055.4	1215.88	1204.67	1841.87	910.599	962.981	999.154	1197.15	1176.78	1099.65	765.765	735.741	614.963
Chr1	3011812	3012945	promoter	0.2095	384.617	442.525	670.593	688.198	592.895	561.506	682.074	623.216	635.556	615.728	531.395	502.296	452.16	595.401	633.296	570.926	540.889	974.901	706.574	644.679	599.074	542.741	659.37	645.593	650.426	626.481	583.84	600.753	495	472.302	467.716	519.994	468.753	498.802	488.667	359.778	335.864	449.506	460.944	476.963	511.272	483.074	683.667	690.932	796.086
Chr1	3014943	3015594	promoter	0.275991	337.716	310.333	222.722	293.191	289.333	327.123	434.235	378.889	444.636	412.333	424.531	315.519	380.506	343.309	364.815	353.049	330.679	371.938	595.278	367.259	395.494	323.852	447.809	399.667	466.512	589.444	454.58	478.71	789.309	573.272	640	877.16	570.605	650.741	692.79	1120.8	399.111	520.914	530.105	736.951	664.148	637.216	590.179	603.494	705.716
Chr1	3017921	3019977	promoter	0.109396	2883.48	2363.34	4335.92	4035.58	4116.86	3054.48	3604.3	3439.78	3559.01	3387.44	2575.86	3178.77	2893.17	2198.14	2410.11	4886.7	4502.72	2512.32	2215.36	2578.69	5955.79	4438.52	2995.02	2777.93	3272.72	3712.74	2835.15	3247.47	3249.91	2484.6	2558.96	2993.63	3279.99	3306.93	3228.17	4896.67	2507.14	2919.65	2815.25	5033.09	5095.65	5044.63	3270.58	3634.12	2812.67
Chr1	3022795	3023017	enhancer	0.303369	106.815	58.5802	72.7037	87.7654	120.704	63.858	83.3148	112.333	108.407	137.914	73.5432	82.0741	101.444	206.642	156.642	56.3333	114.358	118.185	268.383	161.568	82.8086	65.3333	209.506	167.111	137.833	176.71	38.0617	40.6296	73.6667	71.4568	69.3827	56.4321	47.2222	38.9691	31.5062	30.0864	21.5185	70.3333	21.1111	34.7778	34.0679	40.0864	123.074	111.438	173.278
Chr1	3024464	3024918	promoter	0.292805	133.469	72.0988	111.741	51.7407	79.5679	95.7654	114.864	100.926	140.63	130.16	107.519	74.2222	114.741	424.802	364.815	46.2099	66.7407	562.914	436.938	580.914	55.1358	72.2531	425.247	528.395	474.099	492.741	52.1358	72.963	50.7778	60.1235	69.3827	57.0864	13.5864	11.6728	20.4938	26.7407	37.5679	59.2901	86.5679	17.4444	34.0679	35.9012	103.679	81.5802	101.21
Chr1	3029674	3029880	promoter	0.297988	15.5309	15.3827	39.4198	25.0864	36.6852	39.2407	42.6543	31.4444	47.6914	53.2346	43.6358	38.0617	38.4198	82.4321	67.8148	20.2593	18.3333	36.7284	52.5926	37.7593	22	24.463	49.5062	45.963	64.8889	44.9877	29.679	33.5802	29.1852	19.2469	52.0123	38.7654	29.7346	19.9753	22.0741	45.3333	31.2469	24.6173	20.2593	34.7778	21.1111	55.7901	223.278	205.84	243.13
Chr1	3030258	3032138	promoter	0.106907	2050.16	1762.13	1984.12	2078.14	1914.79	2392.89	2240.42	2222.51	2242.03	2444.91	1993.05	2105.11	2150.67	1282.28	1415.1	2340.96	2247.64	1430.24	1126.06	1308.95	2532.89	1893.84	1304.07	1543.58	1640.71	1514.75	2458.98	2593.78	2386.14	1977.51	1912.26	2503.25	2374.11	2673.23	2469.35	4245.05	2099.5	2811.22	2339.96	2108.02	1749.77	2049.81	2771.06	2930.01	2737.75
Chr1	3037577	3038805	promoter	0.249751	345.13	346.037	448.827	494.086	381.469	330.667	390.111	421.512	408.173	347.728	286.877	361.173	388.938	391.988	311.099	712.358	670.531	298.704	250.025	330.34	568.222	455.784	316.741	278.759	224.16	319.099	466.136	469.728	585.235	423.284	473.79	403.605	561.426	536.914	506.494	1598.28	702.593	482.901	482.414	539.42	525.074	565.537	236.377	256.975	204.056
Chr1	3041505	3042266	promoter	0.206906	473.136	616.654	319.259	480.914	301.111	496.346	518.895	494.42	599.981	542.864	424.531	495.333	521.963	343.309	235.951	753.235	695.562	405.63	169.154	330.34	815.969	626.142	442.117	414.784	491.963	519.327	535.654	534.79	350.037	448.914	477.716	460.63	494.988	523.123	515.179	752.173	290.778	408.87	511.877	377.568	419.284	466.926	395.173	434.71	367.617
Chr1	3047261	3049273	promoter	0.223785	298.963	221.728	556.858	529.506	470.821	360.79	469.302	500.247	417.235	357.259	369.84	461.086	341.975	406.185	449.815	377.969	324.753	632.778	322.136	479.352	342.864	246.92	624.222	476.407	406.488	477.92	649.148	538.957	557.864	457.605	382.704	514.753	442.605	459.58	438.42	653.272	449.494	489.852	353.451	409.735	414.531	371.37	2197.46	2089.11	2037.28
Chr1	3052755	3053868	promoter	0.263466	763.741	647.296	587.062	629.488	648.198	913.037	697.543	1086.38	987.123	882.019	632.068	1006.6	719.889	822.407	723.426	474.247	513.21	361.216	329.914	299.037	355.235	230.827	496.444	310.889	282.444	345.71	371.494	379.963	387.741	504.852	460.148	195.259	324.605	384.679	278.16	250.79	272.198	395.043	392.988	161.346	167.759	149.136	274.759	253.654	214.432
Chr1	3056810	3058789	promoter	0.193856	833.815	780.068	1026.16	1027.95	900.691	1135.35	989.074	1284.37	1061.23	1075.51	949.593	1032.99	1027.65	900.648	828.815	884.617	943.796	922.469	775.975	750.142	920.185	724.272	853.198	808.08	690.457	938.765	911.346	886.593	964.728	710.389	756.716	831.519	833.815	920.765	829.753	1152.43	708.142	855.142	615.852	612.586	656.951	641.025	2439.32	2577.67	2715.19
Chr1	3060737	3061282	promoter	0.304188	53.0062	97.8951	154.34	72.4568	100.519	117.123	114.864	111.377	89.3457	103.012	101.235	76.6975	99.2099	246.642	152.426	116.877	129.84	189.556	201.123	225.846	137.21	111.926	203.321	148.086	188.84	180.71	122.79	110.963	166.568	112.895	89.4074	394.056	197.407	215.463	200.204	238.025	123.123	127.691	98.463	313.481	280.099	255.383	161.444	134.883	193.679
Chr1	3063298	3063521	promoter	0.30471	111.864	95.3086	101.006	83.716	78.6173	96.9506	99.0062	88.2222	160.944	92.7284	91.9136	68.4321	114.741	106.148	96.6605	78.2407	68.5062	103.821	41.5185	49.7654	108.963	57.8272	67.6605	76.1975	141.901	124.506	78.1481	114.772	64.5432	75.284	74.821	66.2222	77.716	72.4691	94.4136	36.3951	48.1358	91.9136	150.852	79.5679	57.6914	71.4198	178.432	106.617	183.444
Chr1	3063781	3064459	promoter	0.274866	286.543	154.87	301.296	391.259	305.407	285.975	289.185	313.358	320.358	282.235	357.117	229.932	313.327	399.222	457.975	427.704	429.901	532.988	485.185	375.099	518.173	392.148	412.574	536.556	398.827	567.586	302.704	257.605	219.42	246.228	180.568	352.802	413.593	446.346	399.543	456.809	178.074	300.679	360.951	396.852	363.401	303.481	652.284	663.309	705.716
Chr1	3065774	3066951	promoter	0.23957	493.519	192.642	459.71	402.198	374.889	309.58	306.556	268.148	261.074	321.019	316.58	234.235	241.963	677.84	653.586	366.123	369.21	298.704	547.438	560.519	533.16	407.636	893.815	717.019	715.988	592.531	484.469	438.469	361.543	348.29	391.753	913.901	667.63	711.63	715.519	466.704	319.556	403.173	449.074	836.198	680.247	595.938	1216.6	1062.66	868.852
Chr1	3071575	3073373	promoter	0.191428	2640.71	2160.91	3029.86	3215.56	3017.1	1771.87	2288.73	1936.94	2094.67	2124.99	2290.81	1994.93	1875.97	2462.01	2570.36	3211.36	3066.73	2744.75	2505.03	2607.04	3782.81	2883.95	2411.12	2468.36	2743.25	2565.02	2999.37	3579.01	3466.4	3356.35	3712.74	4744.69	3786.58	4415.68	3965.12	4394	2238.9	2991.85	2603.9	3240.72	2845.1	2904.3	3143.38	3217.23	3025.23
Chr1	3075248	3076095	promoter	0.182971	899.469	613.099	1194.73	932.136	1021.51	567.481	586.901	639.333	699.636	659.414	759.765	750.426	611.728	1389.83	1464.5	893.975	1029.43	1218.7	1218.6	1125.15	1053.98	909.272	1215.96	1105.93	978.864	791.21	721.457	944.877	1129.75	1386.98	1387.37	1486.21	1341.59	1503.07	1511.22	1058.28	489.975	795.099	616.272	894.611	827.414	773.414	853.889	909.062	1141.27
Chr1	3078904	3080089	enhancer	0.175939	793.358	807.012	1197.88	1316.6	1068.27	682.111	843.222	759.395	727.302	731.741	733.352	818.37	615.901	1181.62	1150.93	1082.21	1022.32	1154.11	1068.92	1027.7	1241.83	874.142	826.395	848.037	1079.07	944.42	905.16	1098.47	1213.96	1039.32	826.228	1215.43	1214.27	1378.8	1307.68	1748.66	719.333	837.272	757.457	842.037	776.698	909.914	953.025	953.593	1026.79
Chr1	3080391	3080781	enhancer	0.304941	133.469	113.136	315.889	291.494	287.086	92.9877	131.901	109.691	153.58	142.753	115.735	126.327	113.716	284.963	272.549	89.0741	88.3827	103.821	124.123	32.0741	85	95.0864	130.963	107.333	113.654	136.765	75.4198	88.6296	95.8519	104.556	76.4691	129.58	87.8025	95.7901	65.1728	60.3086	81.7407	106.025	84.9136	65.1728	34.0679	55.7901	477.235	450.765	489.42
Chr1	3081037	3081966	enhancer	0.207869	488.765	361.506	612.944	669.846	640.247	431.191	441.043	426.235	530.272	546.469	574.531	449.506	345.802	1117.11	1083.63	512.679	490.173	939.506	1101.1	1044.09	696.327	600.506	1034.52	996.247	885.63	929.049	268.111	279.765	371.469	366.123	286.056	637.568	376.099	414.673	372.315	436.494	199.778	276.241	248.654	385.877	339.093	306.253	1887.95	1871.37	2176.01
Chr1	3083509	3086247	enhancer	0.214946	895.395	658.84	1360.56	1337.67	1304.45	791.728	1070.07	1144.99	921.29	988.926	1064.52	922.852	895.741	1406.3	1294.89	550.815	523.154	1201.98	1347.24	1224.02	600.753	568.321	1931.92	1416.28	1473.4	1784.27	635.938	485.605	800.938	563.284	504.562	778.451	429.827	532.123	513.704	609.469	494.642	553.741	387.58	342.432	360.815	269.253	4670.44	4605.63	4661.91
Chr1	3087742	3088343	enhancer	0.285298	333.185	226.389	128.074	123.37	141.981	224.457	190.519	146.346	245.222	170.79	210.401	251.617	224.691	336.056	394.42	76.6543	116.358	349.333	385.975	462.691	92.4815	55.5679	473.136	362.79	341.37	276.259	70.3704	102.265	166.883	187.198	224.438	182.494	58.9877	108.512	59.3704	212.309	107.37	142.895	93.5556	26.4198	34.0679	71.4198	881.198	839.451	738.093
Chr1	3092493	3095306	promoter	0.211227	3298.73	2865.41	3033.69	3224.75	2574.64	3313.42	3441.09	3128	3361.46	3381.26	3311.1	3264.4	3111.69	2095.91	2691.58	3061.74	2852.79	2858.96	3005.41	2621.38	3368.04	2896.25	3780.58	3586.22	3723.38	3355.85	2070.41	2150.28	2291.35	2354.06	2374.63	1744.96	1795.01	1955.18	1862.23	2721.4	1721.43	2213.85	1906.54	1372.8	1296.48	1334.04	2538.78	2625.43	2457.61
Chr1	3099915	3101827	promoter	0.164795	1180.97	569.222	1178.84	1059.58	1068.27	1684.86	1072.56	1380.36	1382.65	1364.3	1257.16	1279.14	1484.44	980.5	995.469	978.056	1086.69	895.012	1047.1	987.34	943.13	890.71	1296.31	1023.14	1090.26	1304.65	1527.11	1764.23	1337.88	1332.23	1129.51	1010.26	1481.99	1805.26	1784.81	1675.19	1183.85	2112.21	1748.56	923.179	866.556	792.716	2121.14	2109.6	1698.3
Chr1	3102893	3104772	promoter	0.168409	1005.46	960.79	1283.23	1235.93	1104.44	1536.22	1568.35	1751.14	1746.82	1781.94	1760.05	1629.2	1732.87	1445.11	1695.33	1014.77	1042.62	1895.12	1641.88	1736.52	1027.07	928.272	1600.01	1624.1	1246.43	1543.89	1187.31	1421.72	862.907	946.438	922.852	739.093	907.185	976.154	981.778	1135.57	651.685	1079.31	736.951	781.204	790.531	740.926	2242.33	2282.98	2182.86
Chr1	3106073	3106858	promoter	0.189262	517.556	605.154	657.123	613.58	550.383	793.111	709.383	625.395	826.901	752.84	694.136	624.654	602.63	518.272	427.42	733.154	619.877	602.259	595.278	602	820.148	626.142	603.648	556.84	510.938	474.062	765.901	676.444	541.827	477.84	468.333	633.296	633.123	703.204	602.512	1175.79	474.284	488.531	454.025	684.988	687.716	654.765	533.895	549.475	522.494
Chr1	3107503	3108251	promoter	0.278605	188.519	207.377	264.062	323.21	316.198	298.981	285.858	258.914	300.741	292.765	320.235	314.648	299.377	159.383	233.753	224.148	234.765	286.198	240.481	375.099	329.957	276	403.154	321.821	436.407	345.71	212.975	188.79	238.049	183.494	129.691	194.765	201.938	190.42	180.222	289.901	141.728	163.79	104.593	174.617	214.852	220.395	356.377	368.309	325.037
Chr1	3115369	3116023	promoter	0.303361	95.5309	79.679	254.198	380.84	154.957	117.123	192.401	162.296	144.568	161	137.025	133.506	132.889	137.037	131.414	362.864	250.444	159.722	230.852	189.247	404.765	328.827	170.099	174.136	218.037	165.543	140.21	149.395	70.3333	73.9753	39.8951	144.302	170.284	190.42	137.765	198	81.2346	43.4938	72.821	248.056	196.154	152.512	189.827	172.889	193.679
Chr1	3116376	3117089	promoter	0.251896	309.173	202.037	340.154	439.012	369.278	389.278	443.099	345.852	420.34	380.543	398.877	344.265	390.247	444.173	463.815	396.889	450.407	613.296	614.549	431.463	490.037	412.79	466.994	498.741	564.346	578.679	360.815	422.889	380.889	352.506	346.932	401.901	473.358	543.198	486.525	742.802	271.519	344.679	568.302	402.432	414.531	388.346	582.321	598.062	522.494
Chr1	3119391	3120150	promoter	0.158162	598.796	544.858	761.975	737.716	637.111	737.79	776.698	829.407	848.926	799.642	777.506	709.383	713.907	854.346	953.068	552.728	570.025	949.062	1047.1	817.247	631.889	600.506	977.543	965.852	931.284	962.049	875.58	859.432	712.099	684.235	662.827	818.074	586.673	609.605	594.895	555.309	477.235	603.79	490.198	710.389	696.846	635.432	874.222	853.364	967.086
Chr1	3121603	3123235	promoter	0.162875	1098.32	913.568	1169.78	1127.53	1118.55	1367.51	1432.14	1388.56	1366.59	1321.35	1227.79	1309.51	1155.69	1286.64	1443.5	976.086	1100.36	1371.9	1367.92	1330.4	1011.81	925.383	1473.17	1395.14	1277.19	1288.54	1321.52	1451.32	943.796	1038.72	969.043	645.852	801.549	824.944	774.185	932.333	771.012	1181.62	1015.99	783.556	827.414	699.636	1043.14	1014.95	1202.42
Chr1	3124165	3125561	promoter	0.252668	283.457	238.58	448.827	416.296	405.741	410.037	377.877	376.975	370.37	355.778	352.568	377.914	365.728	450.111	453.951	286.568	353.778	416.667	499.654	354.58	272.142	301.617	716.216	418.173	481.457	500.136	451.247	416.025	462.296	447.969	402.173	348.753	380.031	377.074	404.111	485.451	433.086	510.253	397.284	325.37	249.235	364.981	1197.44	1012.24	762.765
Chr1	3130671	3131771	promoter	0.198379	1611	1853.34	2102.43	2403.23	1954.06	1456.14	1577.67	1631.11	1648.96	1689.46	1549.48	1459.4	1397.58	3448.32	3150.48	2470.87	2317.33	5651.94	3259.83	3839.6	2866.96	2076.93	1841.28	2607.04	2527.05	1941.27	941.438	1172.01	2448.2	2330.41	2419.01	2613.4	2088.1	2096.48	1907.37	3810.69	979.377	1393.15	1635.05	1968.56	1802.31	1830.62	1827.17	2010.81	2122.53
Chr1	3135694	3136595	promoter	0.285737	374.259	291.074	490.296	514.568	435.741	484.901	435.728	444.815	522.716	489.889	479.914	404.309	469.728	306.111	342.383	610.667	563.944	311.772	268.383	255.049	645.562	600.506	439.556	335.494	398.827	411.926	459.994	446.642	431.191	384.16	425.29	438.321	508.79	451.278	451.531	808.716	336.679	370.025	422.765	657.889	581.012	576.531	517.593	538.506	522.494
Chr1	3137093	3138357	promoter	0.112055	1096.78	947.494	1166.19	1231.27	1117.74	994.457	1262.02	1053.72	1227.52	1109.53	895.704	981.926	849.185	921.148	1029.57	1409.92	1067.96	1955.18	895.512	1160.25	1629.1	1338.3	964.951	1075.57	1049.84	1162.1	1040.83	1182.14	1288.07	1032.96	937.648	1214.12	1084.19	1162.38	1110.87	1612.58	842.926	974.321	1007.9	1151.99	1197.83	1061.11	1274.6	1274.63	1202.42
Chr1	3140298	3141220	promoter	0.151279	601.654	515.531	609.395	602.093	552.741	719.66	692.21	686.309	797.704	835.907	662.272	679.889	603.815	1253.06	1155.69	759.284	773.414	1341.78	1074.65	1143.2	852.617	591.074	617.407	890.71	844.877	1020.77	566.636	604.852	626.346	542.414	594.037	853.457	717.154	800.864	758.086	534.531	443.494	579.321	611.679	723.593	631.481	515.401	1092.67	951.198	1296.67
Chr1	3154051	3154899	promoter	0.210522	654.204	754.148	649.938	504.074	342.148	783.284	736.901	664.654	933.13	648.16	576.938	626.556	712.012	385.741	461.617	556.716	517.222	543.272	553.846	560.519	684.13	570.796	547.617	666.025	704.105	592.531	618.815	511.586	455.235	486.185	423.79	584.685	491.29	410.198	452.272	1251.37	430.42	486.123	632.185	460.63	489.63	473.519	403.315	422.414	297.321
Chr1	3156049	3159085	promoter	0.207745	732.469	546.457	1426.07	1631.47	1107.17	1136.57	1273.19	1243.78	985.617	971.358	1095.43	986.068	925.093	559.642	657.827	1598.75	1352.75	857.247	769.815	673.346	1721.91	1485.26	859.333	794.802	913.809	996.123	1645.59	1569.6	2320.64	1395.93	1436.95	1637.62	2261.48	2533.26	2266.3	2804.28	1834.69	1999.69	1930.13	2039.02	2167.79	2034.61	1121.8	1290.95	1048.07
Chr1	3161379	3162144	promoter	0.190071	513.938	533.66	525.802	511.377	518.704	641.228	645.358	572.42	618.346	669.469	573.191	513.111	640.173	512.5	548.469	649.222	715.568	613.296	645.401	641.685	725.383	570.796	490.395	587.926	569.191	592.531	618.815	605.938	560.296	547.278	539.765	724.951	674.957	723.099	650.062	1103.52	406.827	535.802	666.506	667.506	701.84	704	621.815	634.148	548.438
Chr1	3165291	3165963	enhancer	0.296637	156.278	125.938	210.21	254.222	181.586	300.383	224.593	241.605	288.58	292.765	264.358	204.957	310.698	82.4321	129.358	193.914	165.198	159.722	135.667	130.37	239.568	187.586	241.778	176.185	215.191	192.593	440.667	496.16	176.654	138.37	184.123	153.636	206.802	164.062	175.222	343.457	212.716	245.716	195.457	225.772	227.198	338.654	153.012	184.123	127.198
Chr1	3167543	3168392	promoter	0.195991	387.593	336.815	536.352	598.877	537.506	564.864	621.938	536.84	654.222	604.284	613.611	523.988	611.728	512.5	574.679	414.296	425.562	874.963	614.549	615.901	451.049	421.093	533.278	602.025	525.037	649.185	624.969	650.395	466.16	470.432	467.185	476.79	559.728	562.333	482.025	904.475	346.815	426.66	431.37	448.63	366.864	385.883	593.926	573.944	730.654
Chr1	3171121	3171332	promoter	0.304724	25.2469	19.4815	20.3333	28.4444	26.0741	32.8395	44.1667	28.6296	57.9506	46.3395	45.0494	39.6358	42.2963	74.679	56.1728	17.1605	7.70988	36.7284	93.1728	70.0494	15.5309	16.0864	37.3025	27.1728	24.1049	20.8272	26.5185	48.2716	23.4938	15.1111	20.6543	11.1667	24.8889	13.679	14.5741	50.4691	12.5802	31.7654	65.9506	13.2037	40.8395	18.3951	215.407	162.58	233.284
Chr1	3171688	3172390	promoter	0.294294	251.617	268.21	319.259	244.673	281.383	310.759	332.84	280.975	322.79	317.432	289.5	272.994	236.247	350.679	366.617	222.42	236.963	349.333	553.846	469.728	271.074	162.877	392.914	426.259	385.765	443.148	232.543	242.185	247.753	251.827	209.642	277.198	219.185	225.772	243.988	217.568	167.642	173.352	304.975	258.346	219.617	207.284	456.247	507.988	472.395
Chr1	3173068	3173859	promoter	0.262352	241.852	246.185	442.506	391.259	346.154	434.605	396.568	411.494	407.136	369.185	402.037	281.988	319.364	246.642	292.037	457.222	397.031	325.012	346.247	350.154	501.802	478.673	326.407	316.475	321.185	360.074	443.247	455.259	300.772	303.543	220.364	373.938	423.253	422.383	398.556	513.086	170.136	174.698	225.815	567.185	488.056	550.5	508.593	403.772	422.34
Chr1	3179917	3181127	promoter	0.205821	1456.64	1796.3	1485.89	1496.47	1246.99	2149.34	1763.76	1700.3	1936.48	1760.15	1470.4	1706.36	1494.14	1147.3	1184.98	1981.75	2007.85	2104.12	1203.43	1311.43	2367.75	1740.89	1131.94	1243.78	1448.86	1317.01	1743.09	1766.63	1916.33	1858.04	1667.91	1804.73	2129.78	2057.5	1901.78	3859.67	1431.49	1269.1	1486.21	2235.66	1957.24	2049.81	1325.06	1296.25	1211.36
Chr1	3183915	3184739	promoter	0.152644	517.556	546.457	775.926	835.827	797.747	608.667	747.691	634.358	719.235	641.741	609.556	578.654	506.481	572	647.296	995.012	845.395	866.216	688.704	750.142	1136.63	954.864	726.043	787.556	706.265	690.117	624.006	762.444	866.259	863.049	723.469	833.383	1090.4	1134.06	1085.61	1101.38	426.877	462.617	605.099	1042.72	1040.83	876.093	790.321	892.198	842.284
Chr1	3185198	3185730	enhancer	0.296561	258.358	159.741	291.272	334.204	304.444	212.975	167.37	196.037	253.728	216.975	196.173	259.741	211.296	350.679	453.951	192.111	186.679	189.556	230.852	97.5062	171.432	111.926	211.617	134.765	134.556	188.704	134.735	179.222	172.938	163.617	120.531	167.988	177.728	186.556	153.957	204.031	103.593	175.975	138.093	143.556	144.16	71.4198	464.432	453.716	481.185
Chr1	3186701	3187433	promoter	0.238971	316.049	212.031	463.586	464.284	414.383	241.086	235.012	301.235	348.765	245.667	259.87	321.444	282.846	494.222	417.525	302.722	310.611	89.8025	221.21	167.568	251.605	123.735	203.321	181.395	109.648	180.71	318.63	402.617	513.654	357.284	364.741	462.025	389.728	421.352	409.784	345.593	319.556	378.963	241.16	248.056	247.42	235.105	918.642	831.895	860.105
Chr1	3189018	3189728	promoter	0.245147	334.086	308.444	387.259	447.383	439.648	382.185	454.198	380.093	437.864	397.691	364.84	377.914	328.827	350.679	350.012	371.241	486.84	337.469	286.938	330.34	445.716	331.222	296.062	320.716	292.123	411.926	488.333	466.617	438.654	357.833	426.253	407.21	421.037	415.889	456.988	494.123	263.494	323.358	416.605	322.272	337.278	352.284	432.519	485.593	463.586
Chr1	3194680	3196036	promoter	0.190248	1500.25	1138.42	1792.36	1771.43	1696.14	1563.39	1547.53	1556.35	1813.19	1768.02	1471.78	1562.77	1314.73	1860.7	1888.78	1521.96	1508.91	2959.93	1970.52	1951.52	1641.05	1378.44	1850.71	2068.8	2295.46	2017.21	1099.65	1283.91	1577.73	1352.8	1584.39	1622.3	1325.8	1347.79	1348.98	1295.86	834.679	1441.52	1460.54	1093.04	1137.56	1005.74	1880.72	1823.78	1883.27
Chr1	3200116	3202032	promoter	0.108885	1840.38	1437.32	2387.16	2324.56	2166.78	1726.4	2021.2	2170.62	2182.86	2068.19	1880.72	2006.38	1698.03	2185.57	2260.05	2100.27	2339.96	2030.53	2006.38	1905.91	2096.17	1606.6	2490.96	2139.62	2237.59	2496.4	1076.4	1095.63	1825.58	1919.2	1984.95	1552.14	1275.86	1445.16	1313.59	1467.5	978.556	1336.52	1444.48	1001.91	1012.72	971.543	1931.2	1928.78	1883.27
Chr1	3205224	3206098	promoter	0.199519	513.938	602.815	670.593	628.259	546.111	613.759	695.765	626.049	616.623	595.062	579.901	520.519	540.574	565.543	544.994	806.704	742.185	700.593	868.58	727.741	906.099	714.605	993.16	874.963	1036.4	932.259	362.969	419.235	509.432	458.08	484.889	566.012	541.66	562.333	560.123	872.907	396.333	294.099	406.981	476.963	467.852	498.944	637.216	638.79	556.593
Chr1	3211979	3213152	enhancer	0.285568	157.901	128.475	204.364	254.222	156.21	169.901	204.457	207.864	186.877	186.901	207.327	152.506	158.481	365.062	338.259	168.136	184.543	501.012	221.21	307.148	177.42	140.056	379.167	286.309	246.074	192.593	158.735	154.315	227.753	113.938	147.975	164.043	185.432	172.333	184.975	198	169.457	169.154	164.383	135.802	219.617	189.247	817.914	771.648	820.272
Chr1	3217457	3218271	promoter	0.290752	202.827	224.043	241.556	302.358	346.154	214.346	307.235	255.074	251.253	251.574	239.025	204.957	171.42	437.63	490.012	327.185	328.951	532.988	346.247	543.296	323.432	326.432	463.654	456.809	425.29	456.809	168.136	186.852	296.086	255.13	339.049	333.63	332.79	371.167	288.864	261.395	177.259	216.568	255.309	219.056	277.901	290.914	477.235	482.593	422.34
Chr1	3224199	3224437	promoter	0.298445	66.6173	66.9506	65.6173	43.7778	51.8272	55.3519	67.8025	52.0494	72.6111	77.2716	59.1667	46.4938	61.8086	51.7222	85.1111	35.6605	43.4938	76.1235	83.1728	64.8148	62.8642	34.9321	46.0556	45.963	35.3827	67.5926	62.358	36.2222	29.8642	35.8148	19.1605	20.3333	26.5123	43.6852	38.2469	52.9136	44.9136	43.4938	39.0617	65.1728	34.0679	44.4198	93.2346	64.6667	60.9136
Chr1	3226718	3227529	promoter	0.243243	351.284	369.815	380.259	296.648	355.735	427.049	368.352	345.852	438.827	327.481	346.389	314.648	335.556	535.21	583.222	272.642	289.914	511.901	561.099	462.691	299.198	276	435.932	540.716	584.407	544.37	294.309	391.111	405.16	413.704	414.494	438.321	322.247	305.401	354.864	530.148	278.827	373.481	296.222	369.988	339.093	354.79	577.938	524.185	540.099
Chr1	3236813	3237321	enhancer	0.299145	289.852	141.636	247.914	264.377	304.444	382.185	496.444	410.728	513.654	475.605	341.346	294.821	284.037	372.037	355.704	208.185	149.963	246.877	296.574	326.13	200.568	142.704	286.432	297.846	359.938	311.704	411.377	460.16	132.383	155.63	132	180.944	199.753	193.79	166.981	98.2593	127.901	173.352	167.395	267.321	310.432	277.099	379.753	355.79	431.111
Chr1	3239156	3240925	promoter	0.151042	2469.06	1624.98	2410.44	2406.99	2544.85	2315.08	3302.37	2769.84	2796.3	2918.64	2509.37	2454.37	2120.09	2999.37	3337.49	2188.65	2387.81	3425.8	3503.36	3705.33	2484.6	2375.49	3489.85	3697.72	3826.7	3527.96	2101.98	2232.74	1839.42	2058.63	2161.31	1709.88	2139.76	2356.22	2225.25	2138.07	1184.88	1573.86	1385.9	1749.9	1721.56	1847.57	2181.04	2224.4	2356.22
Chr1	3241387	3244343	enhancer	0.172624	2921.2	1472.37	3344.22	3479.54	3215.06	2730.91	3503.36	3359.37	3670.74	3400.75	3143.38	3126.8	2796.96	3542.43	3791.89	1918.67	1973.02	3341.93	3085.63	2841.63	2042.35	1843.27	3171.32	3274.35	3519.43	4013.19	2984.12	3455.99	1901.63	1632.14	1503.4	1938.46	2288.97	2211.63	2369.57	1658.02	1572.51	2005.43	1583.49	2031.28	2197.69	2083.12	4423.54	4602.77	4029.2
Chr1	3247486	3248405	enhancer	0.162022	1184.52	1024.12	1485.89	1527.64	1686.62	1609.76	2025.77	1968.74	1911.54	2042.86	1536.78	1589.91	1397.58	1522.88	1619.7	1406.26	1492.83	1615.44	1937.46	1711.59	1835.37	1746.69	1803.05	1932.09	1707.15	1625.6	1478.69	1985.43	905.42	1104.19	1117.96	954.679	1324.48	1298.14	1304.31	1204.67	530.753	641.506	584.926	2108.02	1843.83	1896.68	640.704	576.975	514.062
Chr1	3248793	3250768	enhancer	0.152114	1981.44	1114.2	2237.59	2117.37	2361.04	1953.88	2331.32	2497.38	2938.46	2339.2	1915.99	2612.45	1919.2	3721.77	3181.3	1240.53	1522.88	2558.69	3045.76	2845.6	1335.35	1214.76	2443.57	2485.79	2511.56	2597.42	2228.6	2547.78	997.957	1297.88	1305.43	1069.83	981.148	860.383	954.16	760.481	738.235	1155.95	899.907	1007.99	1030.49	1055.4	1831.67	2005.05	1898.4
Chr1	3251454	3252514	promoter	0.236859	1852.14	1047.3	1263.81	1246.93	1298.47	1702.4	1439.47	1541.16	2076.93	1866.75	1635.05	1646.43	1559.48	2462.01	2577.04	895.438	977.451	2448.9	2458.69	2522.1	1054.8	995.617	2077.67	2097.8	1916.49	1766.91	1092.51	1188.93	682.728	773.074	701.753	779.537	570.605	556.809	515.179	523.321	541.877	733.444	823.679	642.389	583.543	598.025	460.444	429.235	446.728
Chr1	3254912	3256635	enhancer	0.15793	1760.26	1332.51	1854.22	1709.76	1810.05	2099.3	2231.1	1912.93	2269.86	1872.44	1471.78	1845.85	1457.64	1425.12	1542.57	1242.94	1277.1	1670.04	1716.54	1851.2	1375.22	1180.22	2232.1	1990.69	2040.12	1730.35	2069.33	2275.62	761.21	1212.8	1359.81	788.395	891.259	776.784	737.235	1146.71	841.821	1023.31	715.951	1025.62	1119.18	1125.23	562.204	539.099	386.315
Chr1	3261125	3262884	promoter	0.171428	1032.4	776.284	1353.84	1442.53	1218.7	1007.9	1191.79	1129.83	1234.01	1246.58	1025.62	1026.23	1024.68	1307.86	1344.54	1311.01	1321.35	2077.43	1478.43	1467.62	1537.91	1169.78	1447.45	1450.73	1455.06	1738.77	1212.37	1175.15	1241.63	981.093	1129.51	1227.6	1185.89	1196.94	1168.39	1298.64	754.821	1072.02	1022.75	1221.33	1213.43	1228.67	1912.93	1983.78	1974.28
Chr1	3263351	3265264	promoter	0.157209	1041.74	837.667	1410.99	1443.89	1111.96	976.284	1176.32	1134.77	1207.2	1192.47	1069.07	985.099	1205.04	1061.58	1202.49	1205.36	1157.15	1371.9	1185.37	1219.53	1334.43	1127.99	1287.27	1258.99	1462.83	1801.04	1173.46	1096.78	1100.54	942.531	919.543	1111.46	1206.62	1291.62	1210.9	1867.93	1060.59	1271.11	1054.19	859.432	835.728	887.222	1386.77	1425.59	1171.68
Chr1	3268922	3270622	enhancer	0.238246	740.352	607.148	1226.19	1254.44	1090.6	941.654	950.728	816.444	835.951	882.019	755.432	798.389	726.198	726	718.432	1179.83	1125.74	591.957	627.512	604.753	1387.99	995.617	746.21	749.605	734.494	944.42	926.383	799.136	1048.17	577.667	604.778	774.438	889.074	1054.04	862.531	1658.02	782.815	926.148	788.358	772.216	646.765	666.123	1162.1	1111.25	1163.61
Chr1	3271685	3274081	promoter	0.206195	2594.1	2166.94	3581.19	3717.74	3131.82	3405.53	3826.7	3536.94	3988.63	3911.23	3615.4	3575.2	3160.75	2991.85	3501.32	3228.78	2778.23	3613.44	3546	3143.38	3599.15	2684.69	3404	3627.1	4108.73	4231.1	2588.68	2698.19	2538.15	2180.3	2029	2547.51	2230.61	2421.09	2172.81	3140.36	1896.13	2738.22	2612.45	2067.46	2036.88	1900.72	3565.86	3956.99	4021.02
Chr1	3278322	3279292	promoter	0.148188	606.543	476.778	692.765	719.321	720.667	672.346	739.241	735.198	744.994	756.975	686.185	647.296	675.877	1103.9	931.284	595.321	576.062	1227.2	1165.1	1173.65	653.827	565.654	1204.93	1235.4	1383.17	1313.49	509.21	598.815	541.049	531.543	541.531	675.611	511.79	551.556	549.716	474.333	291.457	370.025	456.543	467.747	420.827	421.691	837.642	870.556	674.154
Chr1	3283534	3284818	promoter	0.190665	157.901	108.173	301.296	254.222	185.938	342.932	299.29	322.728	233.235	262.642	224.309	283.049	189.037	406.185	311.099	193.272	170.84	260.167	240.481	249.92	236.383	196.34	390.444	259.457	338.327	224.16	584.79	672.815	379.568	408.049	280.185	303.543	615.549	515.37	498.444	428.617	244.735	401.556	347.012	587.191	689.037	693.938	861.951	810.383	771.765
Chr1	3286993	3288346	promoter	0.135929	521.481	355.043	606.333	647.056	719.611	847.42	839.123	757.957	611.821	742.957	560.654	881.827	536.858	789.617	816.827	709.506	821.852	848.667	856.821	764.988	773.395	603.136	1289.98	964.327	1054.74	966.049	827.272	1143.46	1206.22	1296.05	1180.15	1174.23	1365.16	1226.72	1239.99	622.142	594.346	602.148	739.383	649.099	675.519	752.16	1693.99	1756.9	1548.62
Chr1	3289895	3290586	enhancer	0.2794	166.586	100.21	192.747	184.673	293.414	511.568	463.352	455.346	436.765	418.679	211.63	411.673	255.086	106.148	144.247	186.519	186.679	103.821	230.852	161.568	155.383	159.648	295.012	245.889	152.981	132.821	451.247	455.259	166.568	121	149.914	126.883	214	164.062	152.389	158.704	131.852	141.537	147.951	532.765	520.494	607.358	293.173	244.932	151.228
Chr1	3295867	3297371	promoter	0.192493	2708.31	2246.3	2096.63	2112.92	1956.32	3185.1	3565.02	3001.21	3592.51	3346.59	2433.43	2613.4	2947.48	1204.93	1610.64	2358.59	2286.59	1623.37	1605.2	1653.09	2617.98	2184.63	1755.07	1841.6	2030.92	2271.79	2715.86	3222.85	2166.15	2003.44	2005.05	2299.7	2249.5	2172.04	2137.14	2610.83	1606.35	1748.91	1894.06	3217.81	2971.65	2847.98	1524.85	1521.87	1405.28
Chr1	3301548	3303527	promoter	0.101852	1397.66	983.938	1826.67	1987.14	1823.48	1561.31	1874.83	1785.04	1633.9	1760.15	1545.31	1321.06	1394.44	1548.7	1601.51	1846.28	1890.38	2440.6	1549.59	1557.29	2293.38	1816.18	1955.18	1806.28	2017.9	2025.77	1437.32	1434.43	1607.85	1462.25	1420.28	1319.68	1817.15	1946.83	1741.74	1628.7	893.346	1145.32	1201.6	1629.3	1547.41	1606.1	1927.73	2003.02	1952.07
Chr1	3305845	3307844	promoter	0.220148	868.735	590.111	1515.54	1626.96	1432.99	759.5	761.179	821.494	870.79	841.765	897.568	915.562	812.469	1278.32	1152.28	532.5	581.667	737.185	683.272	787.265	659.728	557.444	1081.05	787.556	793.333	787.84	599.265	656.531	632.247	507.506	480.469	621.086	521.204	556.809	580.63	814.198	618.284	669.975	603.315	418.988	393.827	448.87	1436.27	1352	1355.35
Chr1	3308759	3309282	enhancer	0.293392	192.383	182.84	399.321	455.895	447.333	244.735	306.111	308.728	315.605	315.673	361.29	273.741	318.228	365.062	274.963	137.438	120.395	260.167	268.383	311.864	302.241	223.519	546.481	339.29	338.327	261.043	128.191	130.5	112.346	113.938	68.821	99.4691	112.173	123.815	115.488	127.611	74	106.025	114.148	98.4568	88.3457	67.2469	194.086	215.432	342.222
Chr1	3309539	3310966	promoter	0.23277	491.864	359.086	1001.62	1039.81	874	478.63	540.531	637.42	532.012	591.012	568.407	514.204	523.191	646.506	666.272	503.531	429.901	543.272	676.272	479.352	565.259	415.383	723.111	624.309	613.63	633.272	566.636	497.667	579.506	479.062	453.105	576.37	542.778	584.685	575.494	543.099	404.747	492.833	328.333	600.185	547	600.506	2195.06	2122.53	2043.24
Chr1	3321984	3322904	enhancer	0.271807	1100.01	971.148	715.519	736.278	748.728	1260.25	1027.57	1125.49	1372.36	1200.87	853.531	1164.57	1016.27	774.728	925.198	607.648	533.012	643.407	601.957	602	584.87	476.802	691.463	681.457	736.975	599.932	394.074	381.92	497.667	531.037	621.605	332.988	448.049	456.753	438.42	563.685	418.198	619.679	523.494	304.716	249.235	159.407	345.827	348.605	422.34
Chr1	3323300	3326090	promoter	0.132732	3647.85	2475.12	3356.85	3130.25	3217.81	4943.61	4394	4649	4932.46	4753.6	3597.62	4855.19	3742.9	5298.74	5418	3503.36	3495.99	5532.96	5374.04	5074.86	3556.4	3392.28	5764.67	5313.75	5640.21	4812.35	2327.06	2831.65	3501.32	3630.49	3441.09	2903.91	3664.64	3742.9	3748.98	3114.67	2145.64	3431.25	2785.54	1765.41	1646.43	1726.04	2131.22	2088.69	1936.64
Chr1	3327456	3328525	promoter	0.25913	535.383	496.753	629.506	744.846	669.593	945.278	972.543	973.383	1006.99	966.136	692.858	827.136	787.63	469.426	653.586	526.469	612.123	673.414	633.519	661.16	592.475	668.457	835.728	674.679	708.778	713	798.975	828.426	674.926	577.667	518.728	413.272	609.148	521.123	571.827	850.432	526.099	730.654	588.037	525.593	526.802	517.315	711.852	739.062	722.142
Chr1	3332790	3334439	enhancer	0.136977	993.16	645.42	2114.57	2316.94	1569.51	1316.8	1342.98	1236.3	1218.91	1287.27	1052.27	1027.48	1165.1	939.815	853.407	2166.78	2158.79	1249.1	945.605	1009.35	2608.53	2216.1	866.556	980.531	992.519	1140.05	1173.46	1129.35	962.889	810.963	572.667	1361.17	1661.32	1710.04	1644.63	1916.49	826.957	818	893.395	1274.02	1323.6	1191.48	1255.64	1311.16	1019.99
Chr1	3337830	3338676	promoter	0.164833	523.475	544.858	824.049	983.247	799.117	856.821	1049.24	887.167	973.759	940.025	780.123	761.111	877.864	482.636	655.79	947.185	881.827	543.272	736.049	718.84	1224.73	1029.94	847.728	749.605	798.519	966.049	704.123	698.235	700.642	643.79	704.086	798.568	727.568	766.963	778.012	795.691	500.691	413.815	509.21	690.852	746.951	609.512	761.79	727.099	639.099
Chr1	3341277	3342583	promoter	0.207264	1067.04	880.074	1353.84	1384.42	1288.47	1319.51	1295.96	1327.44	1393.84	1344.12	1156.43	1195.4	1087.9	1311.69	1224.96	1128.85	1184.98	1071.77	1277.36	1249.48	1153.36	1090.1	1314.49	1376.91	1524.44	1527.53	1028.47	1265.3	1289.41	1439.75	1454.22	1209.7	1052.07	1152.72	1102.54	1980.67	881.37	1276.1	1012.73	962.593	1020.07	891.364	1898.02	1928.19	1711.95
Chr1	3345890	3346575	promoter	0.275226	264.84	253.506	442.506	387.864	349.975	332.043	471.179	378.519	450.747	419.988	348.914	405.407	343.346	412.537	490.012	441.099	403.117	481.006	506.333	486.444	534.173	367.457	563.062	548.852	456.679	492.741	296.451	404.395	423.025	408.049	432.593	395.864	493.198	449.296	460.247	482.957	214.321	299.037	311.772	423.481	447.951	448.87	656.574	572.383	556.593
Chr1	3347642	3349453	promoter	0.121089	1876.63	1051.32	2018.25	1956.49	2137.14	2045.04	2038.7	2398.88	2373.43	2494.28	2308.19	2358.84	2144.75	3404.77	2997.73	1525.52	1501.78	2194.28	2370.91	2421.94	1584.92	1352.27	2386.14	2253.18	2096.63	2583.97	1255.19	1444.24	1684.62	1447.56	1555.65	1422	1264.46	1289.14	1294.89	1234.06	1031.6	1464.33	1162.25	857.605	886.136	904.389	3531.2	3258.02	4775.69
Chr1	3351274	3352201	promoter	0.263118	586.63	528.043	612.944	581.241	634.759	593.475	662.667	568.741	534.488	711.753	591.667	521.42	535.605	1190.49	1300.11	450.951	470.488	1587.07	1700.3	1718.52	529.728	491.926	2213.67	1818.26	1820.45	1368.67	230.642	203.815	342.198	393.92	455.42	261.969	253.994	273.617	261.889	359.778	242.37	348.049	289.198	205.84	180.642	159.407	1162.1	1004.51	1148.52
Chr1	3353008	3353761	promoter	0.258168	734.241	728.086	728.778	685.815	666.951	885.049	992.241	858.099	841.074	1044.8	831.284	819.901	829.667	726	874.605	623.79	642.938	866.216	845.938	896.086	816.426	753.185	1112.22	1034.65	1085.23	1072.33	344.222	491.815	731.019	708.111	672.796	430.654	558.006	601.821	590.901	479.988	406.185	454.58	392.988	358.265	302.963	421.691	621.815	589.278	582.84
Chr1	3354835	3355865	promoter	0.13078	926	720.63	1126.01	1262.77	1082.69	1030.49	1218.95	1032.72	1109.28	1222.81	1082.94	934.58	873.685	989.605	1082.06	995.556	895.704	1001.37	945.605	1100.17	1099.15	1011.52	1227.04	1068.92	1054.74	1040.94	854.395	876.093	989.883	788.247	711.79	1129.23	952.617	1087.33	944.284	949.16	603.012	850.531	981.611	712.975	818.222	731.531	1232.56	1264.59	1148.52
Chr1	3356142	3356967	enhancer	0.148535	829.667	942.173	1086.62	1090.36	960.815	897.877	1236.54	1201.75	1178.39	1153.09	975.765	944.123	911.42	710.105	783.469	1361.07	1231.75	822.988	830.951	937.136	1625.28	1371.56	1181.57	1088.19	1313.94	1348.15	1135.23	979.864	1020.73	1078.05	997.383	1139.62	1125.44	1224.9	1107.86	1139.5	584.593	689.469	755.938	1386.87	1396.65	1372.09	1174.06	1214.06	1127.74
Chr1	3359548	3360211	promoter	0.260247	492.704	528.043	409.58	485.728	379.488	583.451	594.019	509.265	661.481	516.914	422.444	479.938	413.407	418.642	404.062	593.012	579.833	246.877	362.691	441.753	751.889	565.654	600.469	433.802	525.037	507.864	499.889	550.216	513.654	492.704	497.741	536.049	488.278	556.809	501.463	1344.38	459.975	495.444	491.549	674.605	586.333	613.136	609.778	604.019	564.827
Chr1	3361662	3362511	enhancer	0.159455	915.056	506.204	998.025	997.679	852.599	973.901	854.123	799.481	1077.86	1076.53	890.111	703.58	701.309	859.568	832.481	1122.06	1183.38	1234.94	874	858.673	1206.42	1008.58	564.827	796.556	769.043	667.883	559.457	691.358	734.21	772.63	773.821	811.296	782.29	763.481	801.543	935.383	410.136	720.901	439.531	584.969	608.519	631.383	460.444	539.302	630.333
Chr1	3362919	3363850	promoter	0.169716	478.272	513.21	890.29	954.735	714.142	654.593	800.111	730.21	670.173	707.654	697.864	574.321	653.827	444.173	505.333	958.79	854.889	501.012	547.438	473.025	1118.19	898.531	761.302	624.309	673.753	696.957	590.136	623.79	730.852	659.827	668.296	793.593	754.79	895.778	758.086	831.457	352.364	405.012	398.691	545.759	615.049	681.63	834.086	810.679	738.093
Chr1	3365139	3366008	enhancer	0.30413	148.531	187.432	422.938	443.222	161.259	250.963	349.086	292.123	221.451	234.84	192.988	201.938	209.895	230.753	194.568	492.383	414.593	159.722	190.957	215.42	577.29	528.105	124.512	196.506	192.512	239.37	268.111	260.901	108.432	81.9259	77.4198	212.716	224.272	218.617	188.265	283.284	144.302	103.037	105.611	348.154	371.167	357.117	232.037	226.148	252.87
Chr1	3368804	3370827	promoter	0.15845	995.204	722.568	1005.22	944.167	892.198	977.58	973.648	961.704	1062.77	1083.17	1110.15	934.58	1014.77	1218.51	1380.57	708.451	719.611	1873.41	1415.22	1434.89	745.432	736	1368.04	1556.88	1665.73	1611.25	1009.26	953.741	790.34	758.136	922.852	937.265	743.111	754.5	760.185	668.852	677.179	937.648	786.654	703.704	645.222	826.784	1931.2	1848.07	1818.26
Chr1	3377304	3377909	promoter	0.284029	297.722	207.377	148.395	262.654	218.457	230.358	315.179	271.025	300.093	280.148	350.056	332.08	292.123	431.16	319.63	157.179	192.667	405.63	329.914	386.852	190.438	162.877	395.235	319.667	315.469	334.593	240.556	294.222	222.556	244.383	242.191	257.364	213.309	233.333	252.056	292.716	122.593	191.66	172.562	181.253	182.784	176.444	573.778	607.728	607.5
Chr1	3383985	3384312	promoter	0.304282	77.0123	49.5185	70.284	71.2963	120.704	117.123	74.5494	71.8765	91.4568	83.2963	83.6543	92.2654	92.2099	121.031	85.1111	78.2407	62.6914	89.8025	124.123	70.0494	52.2593	57.8272	101.358	98.4444	106.105	116.074	62.358	90.3457	79.8148	86.321	91.9877	62.716	66.716	58.4444	76.4691	103.673	59.8148	71.6543	64.6667	72.4568	49.8765	82.1975	127.901	115.531	183.444
Chr1	3388113	3388886	promoter	0.269189	407.34	462.66	333.321	294.975	309.975	545.79	547	476.79	505.586	463.235	442.889	393.222	412.16	159.383	220.778	502.951	447.37	204.333	250.025	330.34	597.63	389.259	314.735	304.679	422.636	443.148	553.519	517.074	399.278	374.438	337.784	506.704	466.173	465.019	442.889	1042.1	299.062	344.679	340.827	550.815	492.457	515.401	403.315	364.765	325.037
Chr1	3392359	3393326	promoter	0.17359	732.469	963.025	463.586	439.012	510.691	899.469	1210.19	870.222	885.63	962.049	849.889	922.852	970.568	1023.37	984.37	736.951	914.778	1499.16	1845.25	1728.1	936.691	1063.44	1840.38	1877.12	1744.81	1514.75	794.636	924.784	476.16	862.185	790.531	343.012	500.79	524.259	460.247	928.772	410.963	451.327	572.988	486.123	464.42	442.148	342.383	331.605	403.975
Chr1	3394898	3395655	promoter	0.215427	791.667	569.222	350.457	391.259	524.481	584.457	612.346	672.815	793.784	642.938	614.599	568.623	602.63	1000.01	1123.66	365.136	416.605	1113.32	967.827	1048.51	403.185	352.469	1020.22	978.309	909.525	731.741	335.062	313.815	360.315	369.444	323.765	302.741	201.185	239.593	252.056	412.716	334.123	417.549	345.593	279.228	247.42	260.901	898.481	823.852	1013.55
Chr1	3396270	3397315	promoter	0.190138	945.951	499.753	1071.33	1069.38	861.296	962.241	1254.44	1078.05	1043.48	998.636	906.012	827.136	896.778	578.704	590.704	816.062	760.296	337.469	337.92	452.309	914.63	709.204	670.71	460.414	574.198	515.568	1561.75	1472.09	1099.07	701.457	911.815	1062.62	983.469	1051.67	1020.3	1422.93	1128.69	1088.83	1006.46	1394.02	1310.06	1308.69	1308.69	1290.38	842.284
Chr1	3397794	3399344	promoter	0.157557	726.623	372.216	998.025	1075.57	954.969	674.753	1038.31	969.722	995.012	867.531	768.019	839.63	608.191	794.636	661.049	720.037	628.648	501.012	464.852	350.154	688.407	437.926	585.802	493.593	459.321	614.883	1797.69	1976.17	1430.14	814.889	648.16	1445.81	1250.3	1402.11	1303.21	1538.67	1453.27	1384.33	1470.16	1644.63	1449.57	1393.49	2751.89	2824.85	2865.83
Chr1	3399622	3399884	promoter	0.293729	201.846	105.519	231.605	211.432	205.593	168.691	119.012	196.895	265.852	201.846	162.543	195.802	163.654	506.37	340.562	144.741	202.358	62.8025	62.6914	119.191	114.796	67.6605	63.6111	86.6358	81.5556	94.3889	112.346	149.395	165.716	136.537	149.377	125.025	127.79	167.272	169.802	66.1358	90.4938	153.111	173.259	104.79	62.3704	71.4198	185.815	211.494	306.722
Chr1	3406939	3407190	enhancer	0.304342	69.1728	55.4198	51.0679	84.9012	55.0062	104.667	106.426	89.716	141.198	100.019	81.5062	83.0802	109.457	74.679	109.358	70.858	86.537	76.1235	83.1728	32.0741	87.0494	70.0617	91.142	89.179	85.1728	85.716	90.8642	69.2346	75.8272	65.963	73.8272	57.7778	58.9877	69.6605	52.9074	100.852	36.7654	52.784	40.4444	101.895	83	67.2469	77.3827	85.9815	151.228
Chr1	3412527	3413743	promoter	0.17939	703.741	359.086	629.506	637.593	475.753	823.79	716.321	713.735	876.093	869.543	684.778	727.037	605.123	704.531	830.963	599.63	715.568	939.506	856.821	829.531	660.691	525.494	730.16	863.617	923.426	805.099	846.012	837.432	572.667	523.37	456.228	654.877	692.309	733.586	743.802	423.852	395.068	600.432	630.963	640.247	653.012	724.494	925.346	926.877	1093.8
Chr1	3415891	3416768	promoter	0.258247	386.173	312.698	493.957	505.247	396.994	742.074	552.272	600.901	587.216	623.944	421.111	526.136	496.309	488.698	311.099	636.691	550.037	298.704	423.444	363.247	739.327	555.21	378.025	396.889	377.951	330.648	412.327	575.383	171.691	234.377	225.92	305.352	218.296	210.272	232.512	496.414	155.556	150.086	181.395	712.975	635.901	701.753	271.494	262.543	151.228
Chr1	3419218	3423180	enhancer	0.135714	2608.53	1465.99	3619.42	3586.22	3305.2	2581.88	2173.87	2908.43	2992.67	2804.6	2712.72	2877.78	2208.48	3318.94	3599.15	2723.35	2728.27	2229.02	2332.47	2191.54	2451.1	1860.7	2656.52	2464.37	2499.59	3242.75	2430.73	2906.63	2519.33	2430.42	2108.94	4118.23	2299.19	2586.83	2749.42	2120.95	1731.6	2261.3	1719.54	2268.33	2326.04	2323.8	5942.06	6294.59	6125.09
Chr1	3423540	3424243	enhancer	0.25248	444.926	379.556	549.519	480.914	506.432	504.802	495.525	507.506	501.463	574.66	592.636	527.506	492.475	1044.54	942.944	454.198	496.969	840.16	962.241	915.877	501.802	415.383	892.543	932.963	931.284	969.963	434.864	469.728	391.074	471.877	474.488	920.488	467.185	560.519	496.969	388.346	215.617	294.099	276.451	450.963	561.951	458.512	937.765	1020.07	1069.11
Chr1	3427717	3427929	promoter	0.302872	111.864	90.3086	83.9753	107.025	78.6173	108.111	93.3333	106.981	183.457	164.043	119.691	109.136	167.358	144.543	165.37	81.8889	90.3889	145.395	158.333	130.37	92.4815	90.2593	54.4815	99.7531	85.1728	85.716	94.4815	176.173	68.2593	95.8951	86.5185	84.7901	81.8889	112.395	90.4259	50.4691	43.2099	74.8519	38.5062	54.3765	88.3457	82.1975	61.2346	48.6173	114.414
Chr1	3430267	3432033	promoter	0.109108	2532.89	1869.3	1912.26	1933.65	1879.49	2853.91	2745.02	2632.95	2972.89	2947.48	2554.67	2260.23	2547.78	1475.8	1801.71	1740.6	1817.63	1420.28	1647.37	1540.52	2089.59	1557.52	1763.07	1695.98	2084.57	2128.86	2342.03	2267.31	1809.79	1744.05	1976.17	2024.81	1661.32	1720.46	1696.99	3083.91	1617.69	2118.41	1941.91	1751.84	1599.04	1744.31	1611	1660.73	1412.81
Chr1	3439403	3440106	promoter	0.263152	409.383	369.815	490.296	652.284	320.222	643.938	460.198	534.802	488.975	742.957	422.444	416.284	536.858	292.204	262.741	609.395	610.136	286.198	268.383	255.049	814.815	573.63	345.963	308.698	436.407	391.444	402.87	401.006	425.389	349.969	356.278	459.309	445.512	460.395	482.025	883.753	360.315	423.938	374.889	753.284	696.846	659.37	522.272	492.741	350.272
Chr1	3440446	3442897	promoter	0.243251	2290.35	1602.49	2018.25	2006.38	1643.93	4048.59	2488.17	3994.54	2991.4	4342.6	2328.08	2687.16	2779.46	1940.67	1776.19	1319.22	1468.05	1563.27	1841.6	1736.52	1439.37	1500.06	1695.06	1713.47	1916.49	2078.69	2121.32	1578.25	1240.58	1197.83	1239.72	707.253	911.321	1029.31	1001.77	1439.15	1588.78	1758.47	1875.14	694.827	655.519	736.241	1328.32	1363.27	1397.07
Chr1	3443745	3445816	promoter	0.187902	3505.83	2771.06	3247.47	3210.01	3283.09	4352.05	3139.17	4535.25	3707.68	5669.8	3064.42	3773.42	3809.58	6111.02	6776.75	2275.32	2393.7	6248.51	5799.83	5485.28	2205.44	2220.04	4021.02	4728.11	5149.38	5083.83	2410.44	2203.42	2135.85	2182.05	2143.1	1056.56	1370.67	1426.91	1471.44	1060.8	2179.76	3112.79	2523.46	1166.04	1128.49	1038.72	1553.06	1512.46	1861.85
Chr1	3446198	3448504	enhancer	0.223972	3839.6	3049.31	5306.16	5313.75	5349.93	5745.15	3719.35	5651.94	4265.95	6417.23	4728.11	5293.17	4997.62	9145.98	7448.65	3390.25	3830.86	7590.15	7302.88	7240.42	3175.8	3392.28	5735.43	6603.16	5772.69	4665.33	1051.74	1040.53	1909.88	1955.04	1913.08	857.173	671.617	704.16	698.802	1652.64	1136.77	1687.72	1238.54	676.395	645.222	580.469	1731.95	1708.15	1854.88
Chr1	3449085	3449703	promoter	0.261689	1347.17	1231.38	896.241	874.759	1048.12	1789.93	1042.51	1554.43	1564.94	2157.04	1258.83	1485.4	1829.24	2371.57	2090.56	661.827	760.296	2256.17	2727.16	2099.7	635.735	618.691	1850.71	2049.81	1676.42	1143.96	212.975	252.21	462.296	569.494	551.691	242.019	67.6543	90.1852	115.488	263.864	241.136	463.926	427.173	68.8025	77.9877	109.753	182.198	181.173	262.741
Chr1	3451333	3453510	promoter	0.224482	1287.02	873.938	1575.22	1493.56	1532.78	1438.09	1245.87	1630.65	1234.86	1569.69	1401	1531.86	1710.72	2256.62	2192.54	982.494	956.654	1474.05	1725.79	1583.38	952.796	823.457	2391.15	1940.2	2160.91	1946.26	549.92	529.895	968.914	923	833.025	586.333	524.352	559.728	538.111	689.63	678.975	791.975	705.352	433.457	424.481	401.259	1072.44	939.568	868.852
Chr1	3461118	3461874	promoter	0.224221	488.025	571.481	291.272	387.864	337.827	564.864	603.383	488.951	748.29	636.451	581.086	480.765	547.481	450.111	455.901	452.241	450.407	491.247	574.66	486.444	508.537	405.136	538.185	542.383	542.346	496.556	561.321	485.605	362.605	368.963	329.284	434.963	354.704	378	359.679	981.469	269.815	522.58	231.432	423.481	360.815	263.827	444.537	450.963	386.315
Chr1	3469184	3470131	promoter	0.124808	799.438	873.938	673.414	810.531	627.883	1438.96	1342.98	1087.8	1364.59	1239.99	1047.96	1201.3	1163.53	590.099	469.586	1077.25	1130.01	553.574	669.784	540.222	1253.72	1070.85	696.099	580.444	598.062	637.111	1182.45	1328.01	1011.58	827.432	802.914	947.815	1167.3	1167.97	1181.38	2106.35	774.358	694.488	693.815	2336.38	2199.43	2216.67	742.802	766.321	713.494
Chr1	3472464	3473114	promoter	0.287963	485.698	433.728	549.519	495.333	507.568	338.846	412.37	403.457	420.34	438.222	470.488	410.012	388.938	450.111	505.333	494.481	572.284	405.63	286.938	334.58	552.302	405.136	360.395	373.438	362.722	360.074	175.117	194.525	391.481	290.21	316.123	312.907	372.716	353.667	359.679	426.272	191.302	194.481	199.963	248.056	280.099	241.056	363.92	304.988	325.037
Chr1	3474189	3474820	enhancer	0.287737	145.253	144.623	172.037	196.821	178.432	179.815	184.506	152.074	197.012	220.914	195.062	146.333	130.16	462.469	372.136	230.543	220.074	491.247	423.444	394.691	226.741	220.988	375.963	373.438	396.086	394.988	168.136	167.111	134.784	150.191	150.309	238.346	244.673	213.525	212.123	206.753	97.4198	153.111	141.173	90.6543	151.802	120.605	778.222	882.531	926.191
Chr1	3477812	3480170	promoter	0.133811	1549.81	1233.42	1927.61	1943.15	1580.59	2280.81	2192.15	2169.07	2126.81	2124.07	1988.59	2194.86	2450.84	1731.95	1902.09	2205.93	2214.41	2093.47	1735.93	1942.09	2755.07	2691.88	1979.27	1707.64	1737.25	2117.54	1457.44	1534.59	1848.07	1563.8	1729.25	1150.37	1741.93	1620.94	1672.37	2083.32	1279.55	1407.09	1441.72	1394.02	1408.91	1545.21	5559.2	5532.96	5915.01
Chr1	3481086	3481326	promoter	0.302248	98.1852	115.605	111.741	159.488	151.883	250.963	250.407	171.111	273.858	297.148	252.488	243.988	255.086	292.204	240.321	139.543	126.037	204.333	277.889	367.259	260.062	190.654	323.123	231.932	199.383	161.667	161.827	311.981	147.043	126.383	159.79	135.87	189.975	216.537	226.272	240.463	85.1481	135.352	136.519	143.556	132.049	169.395	342.383	371.864	367.617
Chr1	3481678	3481950	promoter	0.302491	49.7469	19.4815	57.6049	32.7778	74.1975	70.3704	62.8765	75.5	112.012	116.556	105.414	99.1173	112.383	43.358	65.0679	24.6975	32.6173	103.821	158.333	141.148	18.2716	18.9259	80.4938	81.5	95.9753	85.716	133.765	186.852	91.7716	88.2593	35.4321	41.8148	67.6543	63.5802	102.426	23.0432	80.0988	104.556	99.9815	65.1728	83	51.858	468.704	423.506	697.846
Chr1	3482536	3482736	enhancer	0.304945	57.2469	55.4198	130.877	99.321	135.827	111.988	120.753	112.333	99.3951	116.556	106.543	102.469	89.3086	113.815	125.444	95.0494	143.815	103.821	211.105	92.1358	131.444	78.7716	176.407	139.802	159.494	176.71	131.877	205.84	136.988	116.691	95.9753	93.2716	142.049	181.42	164.062	169.395	69.5432	88.6296	164.383	174.617	124.074	141.889	456.247	382.358	564.827
Chr1	3484013	3484863	promoter	0.148771	968.728	1041.07	931.111	1106.39	865.543	1356.48	1646.43	1235.73	1339.85	1256.88	1102.54	1336.89	1453.43	683.296	700.593	1753.18	1684.42	782.932	781.611	701.389	2637.44	1755.07	1173.73	1117.06	955.648	1143.96	1057.27	1490.42	908.463	823.309	764.346	870.346	1271.89	1144.49	1158.17	2140.59	648.136	624.852	687.827	1947.52	1884.1	1911.22	1174.06	1111.96	1055.8
Chr1	3486290	3487906	promoter	0.213317	783.117	521.741	884.981	960.123	906.42	1146.42	1005.32	1080.27	1031.54	951.84	1008.96	1024.91	981.611	683.296	711.469	730.019	734.086	822.988	581.568	685.086	900.556	683.358	864.173	794.802	844.877	871.722	1145.77	1044.65	598.685	461.796	493.809	603.667	640.154	667.938	606.747	659.414	535.654	613.21	528.852	642.389	634.389	701.753	1565.8	1517.94	1522.49
Chr1	3493172	3494300	promoter	0.177284	676.025	752.105	864.395	764.247	666.951	825.352	936.346	836.914	835.951	789.222	731.79	738.5	627.914	661.667	624.969	899.167	845.395	653.938	688.704	670.556	984.679	901.383	830.086	644.71	885.63	885.926	1184	1164.39	695.562	710.389	782.506	933.531	798.673	815.284	783.889	852.691	491.358	530.605	725.457	833.815	781.667	814.537	660.778	650.395	556.593
Chr1	3495308	3496471	promoter	0.262996	108.383	121.037	207.148	220.105	203.488	275.074	345.827	384.019	259.247	260.222	242.654	242.191	184.426	182.247	224.84	193.914	141.864	132.025	240.481	299.037	180.537	151.247	227.457	192.025	224.16	188.704	1483.56	2093.65	338.42	260.938	227.031	491.284	478.84	501.63	415.037	266.167	312.593	282.975	197.87	1064.9	857.506	839.63	371.753	366.259	243.13
Chr1	3500329	3501002	promoter	0.254444	97.2099	85.0247	284.432	268.086	268.012	144.741	158.08	149.395	137.031	139.556	140.432	172.426	118.735	214.963	254.556	105.42	102.988	427.71	541.531	420.296	119.741	190.654	388.864	377.074	377.951	297.753	146.716	299.741	112.173	116.006	117.883	141.432	124.494	139.907	122.833	106.593	78.7346	83.463	67.4383	65.1728	91.4506	103.333	629.457	715.519	910.599
Chr1	3503123	3504009	promoter	0.144885	751.463	888.914	738.444	714.938	688.519	916.031	824.204	851.346	958.34	828.815	874	679.889	801.025	444.173	536.815	891.716	900.265	673.414	567.71	602	1043.78	860.728	675.519	701.167	769.043	592.531	1042.04	959.568	852.92	964.994	875.753	1041.44	923.593	966.284	974.444	1028.58	505.914	806.741	930.475	1020.91	1108.48	1044.54	696.148	790.735	886.167
Chr1	3505674	3506197	promoter	0.298801	37.1173	85.0247	122.506	94.2346	86.3148	87.1852	72.2963	79.8395	80.3951	61.8272	64.9444	75.9383	52.0123	129.056	62.6914	75.8395	64.7778	103.821	52.5926	102.679	78.1914	87.8519	100.296	77.5309	55.4198	63.2593	92.7407	114.772	75.8272	61.2346	120.963	94.5802	81.8889	65.1111	66.9506	55.321	61.0247	59.2901	73.5802	68.8025	91.4506	92.7099	189.827	214.407	162.506
Chr1	3508950	3509765	enhancer	0.160144	519.111	687.346	802.235	743.21	723.778	428.599	515.154	429.204	412.475	423.975	431.16	464	357.784	462.469	483.716	963.025	914.778	765.852	553.846	644.679	1143	959.741	816.265	752.722	978.864	805.099	286.056	344.302	918.926	881.062	979.037	792.827	733.889	843.272	813.617	1127.1	354.951	407.16	363.309	662.37	674.031	685.58	817.914	942.728	657.42
Chr1	3514479	3515162	promoter	0.288903	190.204	212.031	198.198	170.667	220.852	233.16	315.691	213.111	257.827	231.012	284.802	217.031	285.296	222.79	188.617	184.673	172.679	174.63	190.957	330.34	169.654	111.926	277.247	234.531	246.074	184.802	252.605	248.259	233.79	235.852	253.63	306.605	209.006	292.765	239.593	370.994	178.074	249.994	251.185	238.63	282.309	235.105	375.901	392.432	342.222
Chr1	3517006	3517403	promoter	0.304311	25.2469	49.5185	57.6049	55.8642	57.6173	55.3519	59.2346	68.3457	66.9012	53.2346	71.2346	57.8395	42.2963	59.5617	38.7407	47.642	37.0617	62.8025	41.5185	70.0494	39.9259	41.6049	54.4815	38.4198	64.8889	54.1605	133.765	98.3025	145.253	91.6543	101.074	156.586	118.16	165.247	158.407	198	111.926	145.827	108.099	316.321	359.315	269.253	508.593	467.315	497.247
Chr1	3517767	3519358	promoter	0.225872	177.204	131.148	395.383	346.63	290.543	278.599	286.21	365.333	307.062	337.37	295.802	336.605	285.296	418.642	405.889	228.716	240.481	361.216	296.574	269.117	252.148	265.84	420.049	319.037	310.068	353.321	529.728	619.346	797.198	433.599	421.92	715.951	788.506	929.691	910.599	659.414	701.185	1026.9	892.543	806.827	907.877	775.765	2247.41	2235.89	2205.93
Chr1	3520973	3522168	enhancer	0.278423	589.556	365.531	673.414	598.877	506.432	626.481	496.852	616.037	527.494	762.864	588.506	625.611	611.728	1048.93	899.21	329.136	336.426	913.451	851.444	920.37	464.204	389.259	921.648	946.259	888.321	731.741	411.377	374.198	670.185	370.994	319.593	417.92	493.951	536.012	475.506	540.944	472.241	546.383	449.611	334.123	378.432	311.926	1209.96	1201.5	1249.7
Chr1	3522549	3524512	enhancer	0.139573	1998.18	1492.11	2391.15	2310.19	2320.64	1666.98	1941.27	1881.57	2147.12	2041.27	1697.25	1804.98	1434.89	3119.42	2713.85	1942.77	1776.19	3394.57	2227.6	2362.28	2070.21	1689.89	2018.89	2102.11	2290.12	1932.46	1951.06	2209.91	2376.65	2016.67	1910.03	2321.11	2179.76	2282.75	2122.95	2950.14	1764.06	2554.67	2115.04	2119.85	2008.59	1968.56	3218.89	3362.9	3142.43
Chr1	3526196	3526587	promoter	0.297036	393.481	299.358	308.599	241.691	436.815	282.938	341.401	288.012	394.451	342.136	298.099	252.37	286.568	512.5	645.562	172.735	206.111	349.333	471.988	394.691	211.148	129.432	309.123	424.185	483.975	548.438	204.704	315.691	296.963	324.58	307.975	426.617	266.346	297.531	284.062	309.907	223.296	312.938	243.272	225.772	310.432	210.481	485.185	492.16	564.827
Chr1	3526869	3528189	promoter	0.142496	2265.1	1544.79	1530.67	1306.99	1791.58	2473.28	2480.47	2469.86	3063.96	2650.58	2271.56	2295.68	2338.12	1946.4	1875.43	1632.8	1638.29	2307.76	2415.38	1946.83	1922.78	1757.55	1737.91	2109.84	2196.52	2361.58	1561.75	1631.73	949.204	1087.05	1171.27	770.759	981.778	1068.98	1059.41	1797.92	846.407	1226.4	900.265	809.284	789.037	913.352	902.006	865.302	910.599
Chr1	3529295	3530733	promoter	0.210447	210.13	121.037	395.383	315.432	319	318.414	347.358	445.741	314.148	348.679	307.963	331.346	326.185	399.222	353.698	248.741	194.691	371.938	305.574	321.321	219.63	235.63	401.074	291.049	315.469	356.877	1014.64	1053.77	1174	597.512	530.481	1043.1	1167.3	1271.83	1224.9	810.815	950.66	954.16	784.642	1431.86	1384.67	1346.23	1818.64	1897.84	1767.89
Chr1	3532012	3532708	promoter	0.275875	327.741	293.938	452.284	439.012	475.753	319.457	412.37	327.778	402.025	391.074	285.951	305.512	258.889	476.025	463.815	380.259	272.815	572.284	423.444	476.309	463.537	369.914	484.79	530.105	626.981	762.914	384.642	336.784	363.988	336.827	440.852	498.148	449.228	429.66	424.21	426.272	325.543	387.296	385.556	621.13	579.549	584.852	696.148	788.377	842.284
Chr1	3534651	3535841	promoter	0.150251	771.481	555.241	699.025	754.821	793.889	522.765	610.512	639.877	633.667	702.074	671.21	575.531	618.056	720.543	891.025	538.537	462.617	895.012	895.512	1001.25	609.864	573.63	1588.78	1014.04	1008.64	962.049	589.074	531.543	678.574	578.741	667.154	560.346	490.765	431.778	474.58	838.414	543.704	796.636	607.179	555.753	419.284	478.34	1588.94	1553.88	2031.47
Chr1	3544559	3546881	enhancer	0.152612	1921.59	1383.74	2257	2164.93	2085.04	1938.19	1766.19	2217.55	2124.99	1973.68	1691.62	1758.09	1463.95	3495.38	3273.24	1566.04	1586.23	2955.33	2871.31	3225.3	1458.33	1548.54	2788.07	2949.65	3146.3	3135.88	690.049	644	919.253	1213.36	1125.49	937.593	753.321	764.642	724.247	810.815	735.037	1038.78	1029.94	319.198	378.432	405.599	1137.02	1085.5	1370.6
Chr1	3548069	3550096	enhancer	0.2586	1100.75	834.019	1629.1	1586.36	1859.46	1005.98	962.66	1223.86	1278.6	1254.59	1195.2	1076.58	1050.49	1866.01	1955.32	682.488	738.191	1499.16	1545.04	1620.68	672.796	709.204	1878.45	1494.06	1573.86	1904.45	760.988	839.068	557.105	642.901	570.395	661.568	515.296	474.753	460.247	421.605	582.321	699.667	765.302	385.877	402.21	428.58	573.778	541.642	574.049
Chr1	3550487	3551116	promoter	0.275373	431.963	277.16	412.852	437.253	439.648	406.093	352.012	382.426	464.975	414.383	410.352	332.08	394.123	864.753	820.062	343.383	447.37	623.117	845.938	694.457	426.889	383.494	532.321	693.543	749.111	1006.13	240.556	301.198	281.401	317.5	228.284	497.407	350.21	356.247	368.79	230.79	209.395	284.698	328.951	328.401	397.272	462.864	316.543	280.519	233.284
Chr1	3552529	3554355	promoter	0.147444	1352.98	1277.27	1885.86	1768.02	1806.17	1590.4	2082.01	1922.95	1866.94	1890.99	1806.58	1629.2	1566.74	2832.58	2742.3	1736.07	1989.62	2459.24	2957.81	2948.31	1908.93	1993.53	2785.96	2822.45	3042.52	3380.13	1034.07	1199.47	934.691	1248.37	1320.77	1132.74	1039.58	1184.52	1112.41	704.309	816.617	933.741	1012.01	864.272	1028.01	1032.96	1247.83	1223.06	1040.6
Chr1	3557388	3558618	promoter	0.148693	667.037	685.123	820.827	804.167	750.611	759.5	879.907	774.438	894.198	929.889	863.568	835.556	642.617	1740.09	1777.74	815.407	820.105	2472.38	1809.79	2383.49	937.926	804.432	1276.1	1885.33	1804.15	1932.46	689.16	839.068	606.494	632.642	663.531	1056.9	614.741	626.444	614.247	567.42	445.457	528.981	451.444	657.889	598.469	646.358	794.407	850.432	974.235
Chr1	3562566	3563091	promoter	0.305085	233.457	214.747	101.006	123.37	133.914	239.92	248.148	238.296	363.852	295.167	229.907	229.932	207.568	336.056	366.617	104.679	124.111	857.247	534.247	466.148	122.377	106.617	459.333	588.506	448.568	653.29	189.247	194.525	134.272	179.704	213.796	210.346	155	157.185	156.679	98.2593	111.377	192.926	174.611	232.34	144.16	220.395	2456.43	184.123	2151.63
Chr1	3564769	3565579	promoter	0.269544	530.932	338.994	186.29	329.593	352.241	422.778	383.21	393.173	479.698	428.617	391.92	397.049	426.222	431.16	486.556	298.321	324.753	532.988	457.951	473.025	348.154	310.494	566.994	499.395	605.914	640.765	290.728	296.222	182.543	270.284	250.852	292.975	231.753	220.414	226.272	201.012	206.272	339.704	292.123	258.346	230.889	258.358	440.031	474.926	505.852
Chr1	3570436	3572437	promoter	0.152235	1421.47	1160.77	1620.94	1728.84	1683.94	1237.2	1344.3	1270.67	1271.39	1242.73	1564.46	1500.93	1185.31	1222.57	1356.28	759.679	790.802	1249.1	977.969	1048.51	932.537	820.827	1050.96	1202.27	1155.22	1475.02	1273.28	1267.51	1529.57	1557.4	1496.74	1082.52	1051.74	1125.95	1126.34	1377.99	1096.35	1671.61	1771.87	571.556	596.951	519.531	2265.35	2206.4	2143.77
Chr1	3574890	3575614	promoter	0.201348	495.568	410.309	529.148	552.086	543.84	519.994	491.605	590.679	570.846	544.21	487.605	572.531	394.123	578.704	483.716	584.062	610.136	438.58	471.988	371.383	713.222	593.475	465.914	485.488	382.926	611.593	743.537	837.432	782.358	750.58	784.278	694.679	930.284	987.42	962.117	1032.72	513.833	551.296	694.543	898.716	1050.67	984.926	700.617	683.519	607.5
Chr1	3576648	3576871	enhancer	0.305085	96.3704	82.3086	83.9753	72.4568	110.667	109.21	48.6543	89.0617	148.642	109.815	98.1481	106.377	87.7407	129.056	118.951	51.2963	64.7778	103.821	135.667	20.3333	55.7654	51.5	49.5062	39.8148	71.1358	81.037	53.963	94.4321	60.4877	83.6173	93.8025	35.0864	58.1235	66.7654	69.1728	36.3951	52.963	86.9506	39.7407	34.7778	54.8272	27.5802	50.0741	55.6667	139.444
Chr1	3579232	3579444	promoter	0.299212	31.9753	40.2099	39.4198	35.537	50.2716	40.3889	30.0123	46.3395	52.3086	40.2963	47.4074	55.7222	49.0062	166.79	67.8148	22.5432	23.537	23.4938	52.5926	49.7654	22	34.9321	34.2346	35.8642	17.3704	30.0864	44.642	52.1543	46.2469	48.037	59.8827	45.9074	34.8025	47.1975	54.7284	26.7407	35.0062	36.3333	58.8333	65.1728	44.2222	40.0864	38.5741	56.1728	47.8025
Chr1	3580524	3581230	enhancer	0.279863	137.457	110.765	250.932	217.228	237.716	124.444	168.012	158.21	157.321	174.049	160.012	175.302	162.278	166.79	196.716	160.802	124.111	76.1235	102.92	135.753	142.556	123.735	159.654	146.79	92.5062	188.704	125.543	107.691	133.284	87.1852	60.7963	127.407	120.605	134.765	113.525	103.673	98.3025	65.9568	109.383	380.58	393.827	424.025	541.975	588.975	463.586
Chr1	3590243	3591510	promoter	0.117617	459.71	493	593.494	703.889	666.951	618.926	549.519	657.889	617.821	610.605	776.173	764.988	655.086	809.13	809.13	853.364	986.42	765.852	879.099	626.531	961.753	840.753	561.099	664.84	699.747	731.741	686.148	877.975	794.463	789.617	752.691	1213.15	1256.94	1234.01	1229.32	859.333	416.716	499.914	452.111	1668.97	1866.4	1534.7	2084.2	2175.62	2441.49
Chr1	3595222	3595481	promoter	0.292368	48.0247	11.0494	44.284	23.537	35.6173	56.9012	30.6543	39.3333	62.4815	53.2346	54.4506	51.8025	85	82.4321	19.1049	19.1605	23.537	89.8025	72.8519	43.8642	20.9259	16.0864	19.0494	16.0864	27.8272	54.1605	48.3704	34.8889	26.179	36.7284	56.0123	27.6296	29.7346	37.0617	35.6605	10.1728	29.963	47.4815	49.6852	22.0741	30.9259	55.7901	170.383	86.537	114.414
Chr1	3604789	3605897	promoter	0.220335	368.963	356.975	600.327	545.074	438.852	430.025	339.265	425.364	415.593	437.58	442.889	409.025	461.185	424.802	520.42	325.901	336.426	298.704	541.531	363.247	310.315	400.019	399.951	366	372.914	384.099	240.556	283.438	273.117	255.679	204.272	306.605	247.235	230.494	231.679	307.432	244.735	314.568	310.346	199.185	227.198	248.889	1058.8	958.148	1186.47
Chr1	3607536	3607886	promoter	0.302148	120.605	152.556	128.074	92.1358	91.2469	141.352	87.2531	118.741	146.377	121.346	121.901	105.611	160.907	174.401	133.71	43.8642	59.1975	159.722	102.92	75.5494	55.1358	38.5556	135.741	120.364	149.463	144.944	146.716	94.4321	136.333	144.222	139.981	118.735	85.3951	77.8395	79.8148	127.611	76.2593	147.228	123.938	104.79	108.765	89.0741	161.444	189.204	297.321
Chr1	3610149	3612016	promoter	0.201527	1645.1	1453.52	1984.12	2110.41	1806.9	1750.75	1804.31	1829.86	1760.44	1805.49	1908.69	1749.52	1710.72	1771.43	1916.07	1700.84	1594.94	1921	1423.42	1562.25	1745.83	1438.56	1415.1	1548.46	1638.29	1685.34	1608.54	1693.86	2386.83	1885.67	1810.21	1791.28	2144.51	2096.48	2208.48	2324.56	1673.91	2124.81	1969.36	1620.94	1625.5	1373.81	2520.88	2521.2	2515.89
Chr1	3615897	3616659	promoter	0.230378	585.531	687.346	429.728	387.864	571.728	573.074	653.123	546.235	670.741	593.259	503.049	529.716	416.852	284.963	357.815	465.148	442.265	361.216	378.432	295.031	467.574	452.37	306.111	388.037	507.969	559.593	497.926	567.531	516.136	645.012	506.025	587.16	481.988	562.333	494.099	822.988	382.327	609.284	699.426	507.66	450.642	478.34	448.784	499.691	422.34
Chr1	3622545	3622775	promoter	0.304943	13.2716	30.4568	27.8272	28.4444	46.3025	28.5309	40.8333	34.0123	39.3889	30.642	37.6914	27.5062	31.0679	90.1605	82.3333	31.0679	20.8765	89.8025	29.5185	92.1358	39.3827	27.2963	39.3827	28.8765	20.2963	40.3889	53.0864	38.2469	35.3827	16.0864	34.037	15.0494	13.5864	25.8889	27.9321	33.5062	17.3704	16.4259	12.0617	34.7778	27.5309	31.8025	189.827	154.957	139.444
Chr1	3623453	3624127	promoter	0.290509	227.531	169.901	139.117	187.142	170.117	292.765	250.809	260.901	297.333	235.586	275.012	232.469	257.494	365.062	335.728	179.79	147.914	449.877	401.222	431.463	183.586	199.142	268.167	370.358	246.074	433.37	232.543	236.377	200.957	219.346	192.506	211.179	208.21	216.537	196.63	204.031	208.778	203.926	115.556	161.346	185.062	124.173	308.932	320.383	271.975
Chr1	3625878	3626557	promoter	0.208182	325.506	338.994	532.605	581.241	349.975	420.741	352.617	406.136	402.025	373.309	263.259	385.204	364.648	198.79	146.222	558.691	503.136	273.617	258.969	141.148	695.407	537.815	163.728	215.654	258.457	294.272	403.938	436.784	285.241	200.16	217.457	292.728	469.222	432.543	409.784	735.673	223.877	180.259	232.185	548.383	499.784	401.259	304.568	317.105	162.506
Chr1	3627153	3628061	promoter	0.185311	484.358	574.716	616.395	678.772	577.704	529.296	599.642	600.901	525.358	508.309	526.469	462.889	430.883	488.698	594.198	582.704	567.938	756.5	574.66	688.617	720.444	573.63	691.463	748.593	658.259	713	459	428.198	473.395	425.13	512.796	455.321	574.198	624.34	631.994	500.235	345.568	410.444	425.247	502.198	512.926	572.42	724.895	764.506	803.815
Chr1	3637123	3640194	promoter	0.218308	2485.79	2275.12	3122.8	3177.62	3115.53	2527.67	2951.12	3068.99	2340.74	2810.85	2741.9	2586.21	2613.98	3520.93	3555.72	2981.98	3212.78	4167.7	3858.54	3439.1	3167.88	2688.16	3428.1	3839.6	3697.72	4069.12	1603.47	1634.54	3269.94	2782.84	3051.37	2966.1	2455.06	2603.2	2279.6	2270.07	2090.79	2462.01	1901.63	2321.93	2184.63	2160.25	2430.42	2506.05	2081.83
Chr1	3647343	3648328	promoter	0.132616	820.716	868.383	972.889	919.519	1011.38	683.58	558.395	626.049	587.216	634.358	610.704	515.111	668.333	1023.37	1076.27	752.815	827.16	1210.47	1101.1	1073.72	878.599	901.383	1404.51	1294.18	1270.16	1202.94	545.815	610.352	1115.13	1260.99	1171.27	1167.56	1093.93	1044.36	1103.52	1518.01	781.877	943.062	594.84	1144.75	1076.4	1121.12	316.543	399.543	350.272
Chr1	3655773	3656030	promoter	0.298656	89.037	72.0988	86.5062	75.5494	76.8148	66.0864	66.9568	71.8765	88.1852	82.4506	76.7901	69.5802	78.1481	66.8889	79.642	67.6543	60.7593	62.8025	93.1728	59.9753	67.963	41.6049	73.5556	62.9815	74.6296	76.4568	71.284	60.3395	66.9012	82.4506	97.8951	79.0062	77.716	68.2716	88.1667	130.265	54.5679	83.463	58.2716	47.4383	96.5679	99.7407	77.3827	71.2593	101.21
Chr1	3658260	3659564	promoter	0.231232	1769.58	1863.01	1792.36	1835.77	2044.35	1504.17	1721.3	1686.96	1663.63	1698.03	1727.2	1704.23	1605.2	2095.91	2038.2	1621.49	1624.98	2170.15	1912.93	1984.28	1795.14	1574.84	1358.76	1832.1	1688.48	1730.35	1290.67	1721.81	2250.17	2022.36	2033.05	2041.47	1771.22	1721.81	1620.68	1999.51	1333.23	2025.31	1714.28	1505.2	1511.09	1494.06	1851.04	1779.85	1898.4
Chr1	3663609	3665134	promoter	0.0991203	1133.22	987.679	1215.88	1335.4	965.802	1269.98	1151.77	1203.15	1205.74	1189.35	1121.99	1152.5	1034.34	565.543	694.062	1325.26	1265.1	643.407	534.247	664.346	1517.73	1357.01	889.679	717.84	739.383	660.309	1508.8	1536.51	1810.37	1393.73	1481.09	1729.8	1699.2	1802.59	1685.57	2526.02	1309.86	1588.65	1416.69	1710.36	1632.32	1556.56	1624.1	1756.12	1522.49
Chr1	3670016	3672019	promoter	0.217281	773.185	858.673	1237.2	1213.01	1107.17	1007.9	1226.4	1050.33	950.877	970.457	1089.48	991.988	855.235	959.469	1018.27	913.901	936.346	992.981	1306.9	1191.41	974.772	1224.16	1544.79	1278.22	1169.22	1313.49	848.778	914.84	781.333	839.099	836.963	721.407	802.173	792.877	739.21	805.457	732.951	697.63	499.617	539.42	591.815	589.864	500.284	540.012	377.062
Chr1	3675829	3677043	promoter	0.10328	1715.42	1684.42	676.321	1125.81	947.185	2178.21	2049.95	1929.58	2128.35	2028.35	1743.31	1746.61	1948.8	804.469	847.901	1050.83	913.037	591.957	775.975	790.012	1253.01	1077.64	877.593	865.037	966	1191.92	2296.1	2114.31	1512.87	1468.79	1483.48	1615.31	1349.9	1393.26	1261.9	2459.99	1484.7	1677.84	2037.09	1222.99	1177.94	1220.89	965.469	973.969	989.556
Chr1	3678505	3679142	enhancer	0.224326	675.099	509.506	356.833	434.049	295.778	791	684.815	653.963	802	781.136	673.623	701.753	689.741	238.704	297.784	351.549	294.185	273.617	296.574	409.21	410.833	298.617	382.444	368.29	436.407	373.617	812.728	803.864	435.272	466.173	419.815	356.586	362.259	392.296	361.247	902.531	561.593	603.79	483.21	523.056	496.617	528.16	248.148	230.333	193.679
Chr1	3681253	3682133	promoter	0.167421	753.235	708.006	549.519	610.667	704.883	624.086	775.568	687.444	654.691	662.37	660.29	510.395	713.907	661.667	747.58	625.204	677.383	653.938	712.667	752.753	706.395	640.765	745.056	808.08	974.302	962.049	540.049	575.383	525.173	635.765	576.123	583.488	554.963	581.364	572.63	585.105	578.426	598.778	514.568	574.049	596.951	582.617	606.185	574.716	514.062
Chr1	3684399	3684957	promoter	0.302586	255.617	325.821	219.735	259.383	278.148	280.698	309.315	281.735	303.883	287.383	256.889	235.71	251.13	328.802	210.16	259.086	217.87	189.556	313.667	230.407	308.136	284.414	246.691	357.543	315.469	268.975	212.975	221.451	209.796	231.074	240.481	257.883	357.34	349.049	284.062	266.167	227.716	256.938	354.537	350.673	380.222	349.685	334.926	362.802	394.969
Chr1	3696835	3697101	promoter	0.30435	122.179	169.901	96.2531	156.556	161.259	111.988	155.994	183.506	215.321	186.901	141.494	155.858	163.654	343.309	220.778	167.5	151.827	311.772	444.16	307.148	122.988	129.432	227.457	200.025	234.086	192.593	66.284	141.556	115.556	104.556	112.296	91	69.6605	100.241	83.8704	87.2901	75.8272	101.333	119.037	75.8333	88.3457	78.8704	127.901	144.185	139.444
Chr1	3697876	3698382	promoter	0.301092	408.525	369.815	280.944	259.383	295.778	242.327	259.58	281.383	306.605	300.265	236.938	265.247	241.963	831.815	794.093	282.66	316.58	572.284	601.957	647.222	295.667	257.444	578.519	501.062	510.938	443.148	98.9568	132.494	188.753	204.698	127.198	118.735	74.3086	55.7778	76.4691	100.852	134.111	194.481	223.667	75.8333	52.3086	71.4198	153.012	149.463	101.21
Chr1	3699336	3700933	enhancer	0.176355	1073.78	932.735	1247.67	1295.51	1360.7	602.765	788.827	760.494	684.815	793.988	832.278	777.519	666.173	2210.58	1951.06	864.679	1033.53	1571.98	1665.34	1721.13	916.778	890.71	2225.05	1469.99	1416.38	1206.22	387.031	372.383	529.333	639.043	561.488	805.901	321.605	327.821	292.074	281.062	445.457	498.346	431.37	229.062	187.58	217.321	1137.02	1081.2	1283.83
Chr1	3701849	3703217	promoter	0.115241	1149.04	1180.86	1729.8	1757.88	1506.67	1164.06	1425.91	1243.02	1236.54	1235.4	1092.17	1185.56	1218.95	1134.84	1205.23	1474.72	1498.95	1439.65	1047.1	1271.3	1742.36	1529.09	1257.4	1235.4	1465.23	1468.7	869.84	1069.15	1265.88	1292.81	1579.02	1244.54	1346.23	1251.16	1365.52	1758.79	845.333	891.87	1111.09	1119.96	1252.27	1081.53	1184.69	1331.04	1141.27
Chr1	3709352	3710134	promoter	0.215655	553.716	427.111	319.259	404	520.852	521.451	588.654	596.963	673.901	580.722	630.889	531.019	645.333	859.568	973.858	234.42	294.185	1105.15	1010.44	884.704	247.741	241.321	660.222	871.852	911.87	878.988	219.963	260.901	219.864	275.87	207.074	284.549	163.889	202.284	183.469	155.84	147.568	282.975	286.42	94.5309	119	127.704	496.611	468.395	489.42
Chr1	3712217	3712417	enhancer	0.301614	15.5309	36.7531	51.0679	36.4691	67.6173	29.679	37.0432	33.6728	32.6173	49.6049	55.6543	45.5123	44.963	51.7222	56.1728	44.4691	41.4074	49.9753	29.5185	135.753	48.0864	29.7901	76.4074	47.4444	64.8889	54.1605	63.2346	46.0617	42.3333	21.5185	28.0988	41.1728	31.0988	38.9691	29.1852	60.3086	25.9383	18.2099	29.1852	83.1914	40.8395	59.7284	82.7407	71.642	60.9136
Chr1	3714307	3716483	promoter	0.208099	426.864	431.463	1026.16	942.457	823.407	472.765	619.605	722.512	522.272	605.185	595.753	577.556	511.42	710.105	621.543	551.401	491.926	449.877	588.654	563.667	515.932	562.914	679.086	581.889	476.765	649.185	875.58	942.111	801.191	761.247	759.5	872.63	1347.79	1412.49	1335.88	731.148	576.852	756.519	693.815	1274.02	1199.85	1257.22	2093.47	2021.38	1876.07
Chr1	3717812	3718267	promoter	0.302246	54.0617	82.3086	86.5062	104.457	107.16	82.2346	89.3889	86.3086	71.5432	110.741	123.123	81.0617	75.216	97.9259	75.0741	116.877	114.358	103.821	268.383	119.191	88.1728	85.7284	145.691	122.815	102.642	76.4568	79.9877	90.3457	59.1111	75.284	82.1235	67.5556	92.1914	98.7654	103.42	87.2901	47.4444	86.9506	95.7222	128.37	121.5	75.2716	113.747	96.7099	114.414
Chr1	3718955	3720106	promoter	0.149862	1014.16	1059.77	1052.86	985.617	886.84	1041.84	1021.6	893.346	1109.28	1083.83	966.926	1007.62	977.395	666.741	844.914	1272.93	1193.42	756.5	862.716	849.938	1470.24	1482.37	708.395	924.494	1108.48	1095.91	729.938	704.278	566.432	658.802	695.562	654.457	791.5	812.173	799.852	1133.83	543.704	489.852	492.185	739.031	723.383	711.216	593.926	623.296	522.494
Chr1	3720419	3721983	enhancer	0.210064	838.037	626.099	1385.73	1419.48	1585.04	628.37	775.568	911.716	776.074	856.383	877.37	927.321	761.593	1323.53	1285.89	762.864	889.92	949.062	742.136	826.556	730.142	663.753	805.395	760.099	784.278	774.148	513.938	595.852	704.901	691.123	612.191	722.321	845.938	850.105	901.296	527.648	517.815	624.852	391.414	565.123	521.772	565.537	989.556	1005.94	1171.68
[truncated: 27,721 more rows]
[truncated: 20 more columns]
