# Supplementary material for: ChIP-Hub provides an integrative platform for exploring plant regulome
Source: Nat Commun. 2022 Jun 14;13:3413. doi: 10.1038/s41467-022-30770-1 (PMC9197862; doi:10.1038/s41467-022-30770-1)
Supplement: Supplementary file 9 — Supplementary Data 6 [file 41467_2022_30770_MOESM9_ESM.xlsx]

## Sheet: Supplementary Data 6
Supplementary Data 6: GO analysis of tissue-specific regulatory elements. P-values are calculated by hypergeometric distribution test and adjusted by Benjamini-Hochberg method.
Cluster	﻿GO_acc	term_type	Term	p-value	FDR
Flower-related clusters (C2, C3)	GO:0009791	P	post-embryonic development	1.3e-21	3.1e-18
	GO:0003006	P	reproductive developmental process	3.1e-12	3e-09
	GO:0009908	P	flower development	3.6e-12	3e-09
	GO:0022414	P	reproductive process	6.8e-11	4.2e-08
	GO:0000003	P	reproduction	8.5e-11	4.2e-08
	GO:0065007	P	biological regulation	1.5e-10	6.4e-08
	GO:0007275	P	multicellular organismal development	2.4e-10	8.4e-08
	GO:0048856	P	anatomical structure development	2.7e-10	8.4e-08
	GO:0006350	P	transcription	6.2e-10	1.7e-07
	GO:0048608	P	reproductive structure development	1.1e-09	2.5e-07
	GO:0032501	P	multicellular organismal process	1.1e-09	2.5e-07
	GO:0050789	P	regulation of biological process	1.3e-09	2.6e-07
	GO:0048513	P	organ development	1.9e-09	3.5e-07
	GO:0048731	P	system development	2e-09	3.5e-07
	GO:0009889	P	regulation of biosynthetic process	4.1e-09	6.1e-07
	GO:0003002	P	regionalization	4e-09	6.1e-07
	GO:0031326	P	regulation of cellular biosynthetic process	4.1e-09	6.1e-07
	GO:0007389	P	pattern specification process	5.1e-09	6.1e-07
	GO:0045449	P	regulation of transcription	5.1e-09	6.1e-07
	GO:0006139	P	nucleobase, nucleoside, nucleotide and nucleic acid metabolic process	4.9e-09	6.1e-07
	GO:0080090	P	regulation of primary metabolic process	4.9e-09	6.1e-07
	GO:0010556	P	regulation of macromolecule biosynthetic process	8.8e-09	1e-06
	GO:0019222	P	regulation of metabolic process	1.3e-08	1.4e-06
	GO:0032502	P	developmental process	1.4e-08	1.4e-06
	GO:0031323	P	regulation of cellular metabolic process	1.4e-08	1.4e-06
	GO:0051171	P	regulation of nitrogen compound metabolic process	1.7e-08	1.6e-06
	GO:0019219	P	regulation of nucleobase, nucleoside, nucleotide and nucleic acid metabolic process	1.8e-08	1.6e-06
	GO:0010468	P	regulation of gene expression	1.8e-08	1.6e-06
	GO:0060255	P	regulation of macromolecule metabolic process	2.6e-08	2.3e-06
	GO:0006807	P	nitrogen compound metabolic process	6.1e-08	5.1e-06
	GO:0050794	P	regulation of cellular process	6.8e-08	5.5e-06
	GO:0009059	P	macromolecule biosynthetic process	1.6e-07	1.2e-05
	GO:0009886	P	post-embryonic morphogenesis	2.7e-07	2e-05
	GO:0034645	P	cellular macromolecule biosynthetic process	3.7e-07	2.7e-05
	GO:0043170	P	macromolecule metabolic process	1e-06	7.4e-05
	GO:0009058	P	biosynthetic process	1.5e-06	0.0001
	GO:0044249	P	cellular biosynthetic process	1.7e-06	0.00011
	GO:0009987	P	cellular process	1.8e-06	0.00012
	GO:0044260	P	cellular macromolecule metabolic process	6.8e-06	0.00042
	GO:0044237	P	cellular metabolic process	6.7e-06	0.00042
	GO:0044238	P	primary metabolic process	9.3e-06	0.00056
	GO:0048645	P	organ formation	1.1e-05	0.00065
	GO:0010467	P	gene expression	1.3e-05	0.00076
	GO:0048367	P	shoot development	2.1e-05	0.0012
	GO:0022621	P	shoot system development	2.4e-05	0.0013
	GO:0048507	P	meristem development	3e-05	0.0016
	GO:0008152	P	metabolic process	3.9e-05	0.0021
	GO:0010158	P	abaxial cell fate specification	4.4e-05	0.0023
	GO:0010073	P	meristem maintenance	6.6e-05	0.0033
	GO:0010229	P	inflorescence development	6.6e-05	0.0033
	GO:0048827	P	phyllome development	8.9e-05	0.0043
	GO:0009887	P	organ morphogenesis	9.1e-05	0.0044
	GO:0010051	P	xylem and phloem pattern formation	0.00011	0.0053
	GO:0009653	P	anatomical structure morphogenesis	0.00013	0.0061
	GO:0048438	P	floral whorl development	0.00015	0.0067
	GO:0019827	P	stem cell maintenance	0.00024	0.01
	GO:0048825	P	cotyledon development	0.00024	0.01
	GO:0048864	P	stem cell development	0.00024	0.01
	GO:0009909	P	regulation of flower development	0.00026	0.011
	GO:0048863	P	stem cell differentiation	0.00029	0.012
	GO:0045596	P	negative regulation of cell differentiation	0.00039	0.016
	GO:0045595	P	regulation of cell differentiation	0.00054	0.022
	GO:0048437	P	floral organ development	0.00054	0.022
	GO:0065008	P	regulation of biological quality	0.00057	0.022
	GO:0030154	P	cell differentiation	0.00058	0.022
	GO:0048569	P	post-embryonic organ development	0.00062	0.023
	GO:0010305	P	leaf vascular tissue pattern formation	0.00069	0.026
	GO:0010074	P	maintenance of meristem identity	0.00072	0.026
	GO:0042127	P	regulation of cell proliferation	0.001	0.036
	GO:0009911	P	positive regulation of flower development	0.0017	0.06
	GO:0045165	P	cell fate commitment	0.0017	0.06
	GO:0065001	P	specification of axis polarity	0.0019	0.064
	GO:0048646	P	anatomical structure formation involved in morphogenesis	0.0019	0.066
	GO:0048366	P	leaf development	0.0022	0.075
	GO:0048468	P	cell development	0.0024	0.08
	GO:0000904	P	cell morphogenesis involved in differentiation	0.0026	0.083
	GO:0050793	P	regulation of developmental process	0.0026	0.083
	GO:0048467	P	gynoecium development	0.0026	0.083
	GO:0001708	P	cell fate specification	0.0026	0.084
	GO:0051239	P	regulation of multicellular organismal process	0.0027	0.085
	GO:0009888	P	tissue development	0.0028	0.087
	GO:0019953	P	sexual reproduction	0.003	0.092
	GO:0030528	F	transcription regulator activity	1.2e-16	1e-13
	GO:0003700	F	transcription factor activity	5.4e-15	2.2e-12
	GO:0003677	F	DNA binding	2.1e-14	5.6e-12
	GO:0003676	F	nucleic acid binding	4.3e-10	8.7e-08
	GO:0005488	F	binding	8.6e-07	0.00014
	GO:0005102	F	receptor binding	0.00053	0.072
	GO:0044424	C	intracellular part	1.4e-06	0.00023
	GO:0005622	C	intracellular	5.5e-07	0.00023
	GO:0043229	C	intracellular organelle	1.8e-06	0.00023
	GO:0043226	C	organelle	1.9e-06	0.00023
	GO:0009570	C	chloroplast stroma	2.5e-06	0.00023
	GO:0043227	C	membrane-bounded organelle	4.6e-06	0.00036
	GO:0043231	C	intracellular membrane-bounded organelle	5.7e-06	0.00038
	GO:0044434	C	chloroplast part	2.1e-05	0.0012
	GO:0005737	C	cytoplasm	4.2e-05	0.0022
	GO:0005634	C	nucleus	7.9e-05	0.0037
	GO:0044464	C	cell part	0.0001	0.004
	GO:0005623	C	cell	0.0001	0.004
	GO:0009532	C	plastid stroma	0.00014	0.0051
	GO:0044444	C	cytoplasmic part	0.00016	0.0052
	GO:0044435	C	plastid part	0.00021	0.0065
	GO:0034357	C	photosynthetic membrane	0.00046	0.013
	GO:0022626	C	cytosolic ribosome	0.00059	0.015
	GO:0044422	C	organelle part	0.00061	0.015
	GO:0044446	C	intracellular organelle part	0.0006	0.015
	GO:0009507	C	chloroplast	0.0012	0.028
	GO:0009579	C	thylakoid	0.0013	0.028
	GO:0005840	C	ribosome	0.0013	0.028
	GO:0009536	C	plastid	0.0028	0.057
	GO:0009521	C	photosystem	0.0034	0.065
	GO:0042651	C	thylakoid membrane	0.0035	0.065
	GO:0009535	C	chloroplast thylakoid membrane	0.0046	0.079
	GO:0055035	C	plastid thylakoid membrane	0.0046	0.079
Root-related clusters (C4)	GO:0019748	P	secondary metabolic process	9.4e-06	0.015
	GO:0051707	P	response to other organism	4.8e-05	0.026
	GO:0051704	P	multi-organism process	3.9e-05	0.026
	GO:0009607	P	response to biotic stimulus	8.1e-05	0.026
	GO:0042398	P	cellular amino acid derivative biosynthetic process	8e-05	0.026
	GO:0050896	P	response to stimulus	0.00011	0.031
	GO:0006575	P	cellular amino acid derivative metabolic process	0.00023	0.054
	GO:0050794	P	regulation of cellular process	0.00034	0.061
	GO:0042221	P	response to chemical stimulus	0.00032	0.061
	GO:0006725	P	cellular aromatic compound metabolic process	0.00049	0.079
	GO:0009698	P	phenylpropanoid metabolic process	0.0006	0.084
	GO:0045449	P	regulation of transcription	0.00062	0.084
	GO:0009699	P	phenylpropanoid biosynthetic process	0.00073	0.085
	GO:0019438	P	aromatic compound biosynthetic process	0.00069	0.085
	GO:0019219	P	regulation of nucleobase, nucleoside, nucleotide and nucleic acid metabolic process	0.00081	0.088
	GO:0065007	P	biological regulation	0.00089	0.09
	GO:0010556	P	regulation of macromolecule biosynthetic process	0.0011	0.099
	GO:0009664	P	plant-type cell wall organization	0.0012	0.099
	GO:0050789	P	regulation of biological process	0.0013	0.099
	GO:0009889	P	regulation of biosynthetic process	0.0013	0.099
	GO:0006952	P	defense response	0.0013	0.099
	GO:0031326	P	regulation of cellular biosynthetic process	0.0013	0.099
	GO:0046872	F	metal ion binding	1.7e-10	7.7e-08
	GO:0043169	F	cation binding	2.7e-10	7.7e-08
	GO:0043167	F	ion binding	2.7e-10	7.7e-08
	GO:0046914	F	transition metal ion binding	1.3e-09	2.7e-07
	GO:0008270	F	zinc ion binding	2.1e-07	3.6e-05
	GO:0019825	F	oxygen binding	3.9e-07	5.5e-05
	GO:0016740	F	transferase activity	1.8e-05	0.0022
	GO:0003824	F	catalytic activity	2.1e-05	0.0022
	GO:0003700	F	transcription factor activity	0.00023	0.022
	GO:0005199	F	structural constituent of cell wall	0.00039	0.03
	GO:0020037	F	heme binding	0.00038	0.03
	GO:0008194	F	UDP-glycosyltransferase activity	0.00077	0.054
	GO:0016747	F	transferase activity, transferring acyl groups other than amino-acyl groups	0.0011	0.065
	GO:0016491	F	oxidoreductase activity	0.0012	0.065
	GO:0030528	F	transcription regulator activity	0.001	0.065
	GO:0004857	F	enzyme inhibitor activity	0.0015	0.079
	GO:0016746	F	transferase activity, transferring acyl groups	0.0017	0.081
	GO:0046906	F	tetrapyrrole binding	0.0016	0.081
	GO:0005488	F	binding	0.0023	0.082
	GO:0005506	F	iron ion binding	0.0022	0.082
	GO:0016757	F	transferase activity, transferring glycosyl groups	0.0023	0.082
	GO:0005215	F	transporter activity	0.0022	0.082
	GO:0030246	F	carbohydrate binding	0.0023	0.082
	GO:0004866	F	endopeptidase inhibitor activity	0.0021	0.082
	GO:0012505	C	endomembrane system	1.2e-07	3.9e-05
Leaf-related clusters (C7)	GO:0009791	P	post-embryonic development	2.7e-14	1.1e-10
	GO:0010876	P	lipid localization	2.7e-13	5.4e-10
	GO:0050896	P	response to stimulus	1.8e-09	2.5e-06
	GO:0042221	P	response to chemical stimulus	1.7e-05	0.017
	GO:0009886	P	post-embryonic morphogenesis	5.9e-05	0.047
	GO:0006950	P	response to stress	9.6e-05	0.064
	GO:0032501	P	multicellular organismal process	0.00017	0.099
	GO:0003824	F	catalytic activity	2.1e-06	0.0031
	GO:0044464	C	cell part	1.5e-12	5.5e-10
	GO:0005623	C	cell	1.5e-12	5.5e-10
	GO:0016020	C	membrane	6.5e-09	1.6e-06
	GO:0012505	C	endomembrane system	4e-05	0.0072
	GO:0005886	C	plasma membrane	0.00012	0.017
	GO:0044436	C	thylakoid part	0.00031	0.037
	GO:0034357	C	photosynthetic membrane	0.0014	0.064
	GO:0009507	C	chloroplast	0.0013	0.064
	GO:0031976	C	plastid thylakoid	0.00079	0.064
	GO:0055035	C	plastid thylakoid membrane	0.0013	0.064
	GO:0009579	C	thylakoid	0.0014	0.064
	GO:0044434	C	chloroplast part	0.0013	0.064
	GO:0042651	C	thylakoid membrane	0.00083	0.064
	GO:0009535	C	chloroplast thylakoid membrane	0.0013	0.064
	GO:0009534	C	chloroplast thylakoid	0.00067	0.064
	GO:0031984	C	organelle subcompartment	0.00089	0.064
	GO:0009505	C	plant-type cell wall	0.0015	0.064
	GO:0043227	C	membrane-bounded organelle	0.0019	0.074
	GO:0043231	C	intracellular membrane-bounded organelle	0.002	0.075
	GO:0030312	C	external encapsulating structure	0.0022	0.08
	GO:0044435	C	plastid part	0.0024	0.081
Seed-related clusters (C10)	GO:0010876	P	lipid localization	5e-09	1.2e-05
	GO:0009791	P	post-embryonic development	5.7e-06	0.0068
	GO:0019748	P	secondary metabolic process	4e-05	0.031
	GO:0010556	P	regulation of macromolecule biosynthetic process	0.00026	0.073
	GO:0045449	P	regulation of transcription	0.00018	0.073
	GO:0019219	P	regulation of nucleobase, nucleoside, nucleotide and nucleic acid metabolic process	0.00019	0.073
	GO:0009886	P	post-embryonic morphogenesis	0.0002	0.073
	GO:0006350	P	transcription	0.00024	0.073
	GO:0080090	P	regulation of primary metabolic process	0.00028	0.073
	GO:0051171	P	regulation of nitrogen compound metabolic process	0.00041	0.096
	GO:0009889	P	regulation of biosynthetic process	0.00052	0.099
	GO:0016137	P	glycoside metabolic process	0.00055	0.099
	GO:0060255	P	regulation of macromolecule metabolic process	0.00059	0.099
	GO:0031326	P	regulation of cellular biosynthetic process	0.00052	0.099
	GO:0030528	F	transcription regulator activity	3.4e-06	0.0033
	GO:0003824	F	catalytic activity	6.8e-06	0.0033
	GO:0003700	F	transcription factor activity	2.1e-05	0.0068
	GO:0004497	F	monooxygenase activity	3.8e-05	0.0081
	GO:0016491	F	oxidoreductase activity	4.1e-05	0.0081
	GO:0016705	F	oxidoreductase activity, acting on paired donors, with incorporation or reduction of molecular oxygen	0.00011	0.018
	GO:0003677	F	DNA binding	0.00022	0.031
	GO:0016709	F	oxidoreductase activity, acting on paired donors, with incorporation or reduction of molecular oxygen, NADH or NADPH as one donor, and incorporation of one atom of oxygen	0.00079	0.097
	GO:0044464	C	cell part	8.5e-10	2.1e-07
	GO:0005623	C	cell	8.5e-10	2.1e-07
	GO:0005886	C	plasma membrane	8.9e-05	0.015
	GO:0012505	C	endomembrane system	0.0002	0.025
	GO:0016020	C	membrane	0.00063	0.062
