# Supplementary material for: ChIP-Hub provides an integrative platform for exploring plant regulome
Source: Nat Commun. 2022 Jun 14;13:3413. doi: 10.1038/s41467-022-30770-1 (PMC9197862; doi:10.1038/s41467-022-30770-1)
Supplement: Supplementary file 10 — Supplementary Data 7 [file 41467_2022_30770_MOESM10_ESM.xlsx]

## Sheet: Supplementary Data 7
Supplementary Data 7: Open chromatin data used for comparitive genome analysis.
Species	Genome size (Mb)	Gene number	SRXs	Tissues	# merged peaks	Cutoff to distinguish promoters and enhancers (bp)
arabidopsis_thaliana	119.14	27206	SRX5413168	leaf	20581	1000
brachypodium_distachyon	271.06	34310	ERX3409589	stem	19059	1000
citrullus_lanatus	355.25	23440	SRX2697728	leaf	28634	5000
cucumis_melo	417	29980	SRX2697851, SRX2697852, SRX2697853	leaf	20220	2000
cucumis_sativus	192.95	23780	SRX2697873, SRX2697874, SRX2697875, SRX2697876, SRX2697877, SRX2697878	fruit flesh, leaf	22710	1500
gossypium_raimondii	751.27	37505	SRX3051291	leaf	18920	1500
malus_domestica	709.56	45116	SRX2697892	leaf	22499	1500
oryza_sativa	374.47	39049	SRX5534574, SRX5534575, SRX5534576	leaf	18175	1000
phaseolus_vulgaris	532.24	27433	SRX8986031	leaf	25379	2000
populus_trichocarpa	422.5	42950	SRX5534569	leaf	21056	2000
prunus_persica	226	26873	SRX2697818	fruit flesh	23822	1000
setaria_italica	403.32	35831	ERX3409604	leaf	21993	1000
solanum_lycopersicum	823.94	34725	SRX2697749	leaf	19147	2000
solanum_tuberosum	773.03	39028	SRX2549481, SRX2549482	leaf	20439	3500
sorghum_bicolor	704.28	34129	SRX2704333	leaf	13617	600
vitis_vinifera	486.2	26346	SRX2697870, SRX2697871, SRX2697872	leaf	17350	1500
zea_mays	2066.43	39295	SRX2704344	leaf	20032	1000
