# Supplementary material for: ChIP-Hub provides an integrative platform for exploring plant regulome
Source: Nat Commun. 2022 Jun 14;13:3413. doi: 10.1038/s41467-022-30770-1 (PMC9197862; doi:10.1038/s41467-022-30770-1)
Supplement: Supplementary file 11 — Supplementary Data 8 [file 41467_2022_30770_MOESM11_ESM.xlsx]

## Sheet: Supplementary Data 8
Supplementary Data 8: Promoters and Enhancers identified in this study.
arabidopsis_thaliana						brachypodium_distachyon						citrullus_lanatus						cucumis_melo						cucumis_sativus							gossypium_raimondii						malus_domestica						oryza_sativa						phaseolus_vulgaris
Type	Chromosome	Start	End	Closest gene		Type	Chromosome	Start	End	Closest gene		Type	Chromosome	Start	End	Closest gene		Type	Chromosome	Start	End	Closest gene		Type	Chromosome	Start	End	Closest gene			Type	Chromosome	Start	End	Closest gene		Type	Chromosome	Start	End	Closest gene		Type	Chromosome	Start	End	Closest gene		Type
Promoter	Chr1	13589	13803	AT1G01030		Enhancer	Bd1	0	322	Bradi1g00200		Enhancer	Chr0	30148	30892	Cla000003.g		Enhancer	chr00	137	352	MELO3C027429.2		Enhancer	Chr1	0	914	Csa_1G000010			Enhancer	Chr01	2480	2988	Gorai.001G000100		Promoter	Chr00	101703	101919	gene:MD00G1000600		Enhancer	1	972	1167	LOC_Os01g01010		Promoter
Enhancer	Chr1	16366	16752	AT1G01030		Enhancer	Bd1	32463	34019	Bradi1g00213		Enhancer	Chr0	88935	89536	Cla000003.g		Enhancer	chr00	114201	114443	MELO3C027429.2		Enhancer	Chr1	998	1204	Csa_1G000010			Promoter	Chr01	11652	11894	Gorai.001G000300		Promoter	Chr00	105007	105558	gene:MD00G1000700		Promoter	1	27060	27201	LOC_Os01g01060		Promoter
Enhancer	Chr1	20542	21582	AT1G01040		Promoter	Bd1	57788	58196	Bradi1g00222		Enhancer	Chr0	177751	178385	Cla000003.g		Enhancer	chr00	115466	118409	MELO3C027429.2		Promoter	Chr1	13931	14442	Csa_1G000020			Promoter	Chr01	76700	77235	Gorai.001G000800		Enhancer	Chr00	184450	184707	gene:MD00G1000800		Promoter	1	72727	72867	LOC_Os01g01150		Promoter
Promoter	Chr1	33049	33898	AT1G01050		Enhancer	Bd1	79000	79258	Bradi1g00234		Enhancer	Chr0	244607	244822	Cla000003.g		Enhancer	chr00	124446	125746	MELO3C027429.2		Promoter	Chr1	18871	19074	Csa_1G000030			Enhancer	Chr01	113124	113667	Gorai.001G001000		Promoter	Chr00	293029	293484	gene:MD00G1001400		Enhancer	1	101821	102324	LOC_Os01g01190		Promoter
Promoter	Chr1	37804	38368	AT1G01060		Enhancer	Bd1	79725	80003	Bradi1g00234		Enhancer	Chr0	268124	268497	Cla000003.g		Enhancer	chr00	128114	128831	MELO3C027429.2		Promoter	Chr1	28153	28735	Csa_1G000040			Promoter	Chr01	128391	128593	Gorai.001G001100		Promoter	Chr00	554600	554899	gene:MD00G1003500		Enhancer	1	103216	103452	LOC_Os01g01190		Enhancer
Promoter	Chr1	46831	47031	AT1G01080		Promoter	Bd1	106658	107022	Bradi1g00247		Promoter	Chr0	302690	302890	Cla000004.g		Enhancer	chr00	133744	134542	MELO3C027429.2		Promoter	Chr1	44285	44798	Csa_1G000560			Promoter	Chr01	134780	135152	Gorai.001G001200		Promoter	Chr00	555273	555794	gene:MD00G1003500		Enhancer	1	106842	107028	LOC_Os01g01190		Promoter
Promoter	Chr1	49792	50027	AT1G01090		Promoter	Bd1	107191	107842	Bradi1g00247		Promoter	Chr0	302949	303153	Cla000004.g		Enhancer	chr00	135699	138124	MELO3C027429.2		Promoter	Chr1	46084	46288	Csa_1G000570			Enhancer	Chr01	140854	141034	Gorai.001G001200		Enhancer	Chr00	592410	592745	gene:MD00G1003600		Enhancer	1	107807	108025	LOC_Os01g01190		Promoter
Promoter	Chr1	51210	51608	AT1G01100		Enhancer	Bd1	121903	122109	Bradi1g00266		Promoter	Chr0	304981	305425	Cla000004.g		Enhancer	chr00	142222	142924	MELO3C027429.2		Enhancer	Chr1	51680	51912	Csa_1G000580			Enhancer	Chr01	141318	141596	Gorai.001G001200		Enhancer	Chr00	594133	594598	gene:MD00G1003600		Enhancer	1	115282	115597	LOC_Os01g01280		Promoter
Promoter	Chr1	51768	51977	AT1G01110		Enhancer	Bd1	162018	162313	Bradi1g00284		Promoter	Chr0	322097	322725	Cla000005.g		Enhancer	chr00	148330	149369	MELO3C027429.2		Promoter	Chr1	51954	52336	Csa_1G000580			Promoter	Chr01	161363	161583	Gorai.001G001700		Enhancer	Chr00	602532	602877	gene:MD00G1003600		Enhancer	1	116286	116497	LOC_Os01g01280		Promoter
Enhancer	Chr1	55333	55632	AT1G01115		Promoter	Bd1	167124	167376	Bradi1g00291		Enhancer	Chr0	341818	342169	Cla000005.g		Enhancer	chr00	152427	153520	MELO3C027429.2		Promoter	Chr1	52472	52849	Csa_1G000580			Promoter	Chr01	183663	183922	Gorai.001G002100		Enhancer	Chr00	618198	618989	gene:MD00G1003800		Promoter	1	141623	142086	LOC_Os01g01295		Promoter
Promoter	Chr1	56583	56809	AT1G01115		Promoter	Bd1	167778	168047	Bradi1g00291		Enhancer	Chr0	368155	368366	Cla000007.g		Enhancer	chr00	156792	157551	MELO3C027429.2		Promoter	Chr1	52926	53907	Csa_1G000580			Promoter	Chr01	191980	192506	Gorai.001G002200		Promoter	Chr00	630690	631243	gene:MD00G1003800		Promoter	1	145348	145561	LOC_Os01g01302		Promoter
Promoter	Chr1	57009	57555	AT1G01115		Promoter	Bd1	168179	168428	Bradi1g00291		Enhancer	Chr0	368436	368643	Cla000007.g		Enhancer	chr00	158818	160054	MELO3C001407.2		Promoter	Chr1	58514	59090	Csa_1G000590			Enhancer	Chr01	199606	199756	Gorai.001G002300		Enhancer	Chr00	666821	667335	gene:MD00G1004200		Promoter	1	147995	148129	LOC_Os01g01307		Promoter
Promoter	Chr1	63918	64299	AT1G01130		Enhancer	Bd1	212227	212819	Bradi1g00322		Promoter	Chr0	445853	446536	Cla000009.g		Enhancer	chr00	165732	167071	MELO3C001407.2		Promoter	Chr1	61505	61731	Csa_1G000600			Promoter	Chr01	201951	202270	Gorai.001G002300		Enhancer	Chr00	676842	677325	gene:MD00G1004300		Enhancer	1	163218	163385	LOC_Os01g01340		Promoter
Promoter	Chr1	67581	68042	AT1G01140		Enhancer	Bd1	239584	239851	Bradi1g00335		Enhancer	Chr0	456115	456539	Cla000009.g		Enhancer	chr00	172664	173246	MELO3C001407.2		Promoter	Chr1	88769	89472	Csa_1G000620			Enhancer	Chr01	232185	232391	Gorai.001G002700		Enhancer	Chr00	691318	692085	gene:MD00G1004400		Promoter	1	190255	190588	LOC_Os01g01369		Promoter
Promoter	Chr1	68225	69019	AT1G01140		Promoter	Bd1	244974	245179	Bradi1g00332		Promoter	Chr0	544902	545102	Cla000012.g		Enhancer	chr00	176016	176821	MELO3C001407.2		Promoter	Chr1	90157	90440	Csa_1G000630			Enhancer	Chr01	287884	288137	Gorai.001G003300		Enhancer	Chr00	712388	712588	gene:MD00G1004600		Promoter	1	190655	191137	LOC_Os01g01369		Promoter
Promoter	Chr1	73698	74073	AT1G01170		Enhancer	Bd1	249387	249609	Bradi1g00332		Promoter	Chr0	545698	545920	Cla000012.g		Promoter	chr00	183536	184716	MELO3C001407.2		Promoter	Chr1	96917	97138	Csa_1G000640			Enhancer	Chr01	347389	347536	Gorai.001G003700		Enhancer	Chr00	712642	712945	gene:MD00G1004600		Promoter	1	209546	209813	LOC_Os01g01410		Promoter
Promoter	Chr1	74612	75112	AT1G01170		Promoter	Bd1	286160	286479	Bradi1g00345		Enhancer	Chr0	564015	564516	Cla000021.g		Promoter	chr00	185305	185811	MELO3C001407.2		Enhancer	Chr1	106555	106984	Csa_1G000680			Enhancer	Chr01	363306	363448	Gorai.001G003900		Enhancer	Chr00	728708	729258	gene:MD00G1004800		Promoter	1	221124	221349	LOC_Os01g01440		Promoter
Enhancer	Chr1	77590	77795	ath-MIR165a		Promoter	Bd1	308571	308838	Bradi1g00381		Promoter	Chr0	586296	586819	Cla000029.g		Promoter	chr00	186641	186841	MELO3C027430.2		Promoter	Chr1	112605	112891	Csa_1G000690			Enhancer	Chr01	375176	375386	Gorai.001G003900		Promoter	Chr00	735066	735636	gene:MD00G1004900		Promoter	1	226567	227179	LOC_Os01g01450		Promoter
Enhancer	Chr1	81786	82042	ath-MIR165a		Promoter	Bd1	316894	317187	Bradi1g00385		Promoter	Chr0	610856	611380	Cla000038.g		Promoter	chr00	186981	187364	MELO3C027430.2		Promoter	Chr1	118379	119115	Csa_1G000710			Promoter	Chr01	383831	384058	Gorai.001G004000		Promoter	Chr00	737832	738465	gene:MD00G1005000		Enhancer	1	247959	248178	LOC_Os01g01470		Enhancer
Enhancer	Chr1	83083	83631	AT1G01190		Promoter	Bd1	342144	342347	Bradi1g00410		Promoter	Chr0	615540	615760	Cla000039.g		Promoter	chr00	187417	188086	MELO3C027430.2		Enhancer	Chr1	120948	121661	Csa_1G000710			Enhancer	Chr01	398139	398603	Gorai.001G004100		Promoter	Chr00	742831	743549	gene:MD00G1005100		Promoter	1	256495	257026	LOC_Os01g01484		Promoter
Promoter	Chr1	88600	88897	AT1G01210		Enhancer	Bd1	379228	379669	Bradi1g00438		Promoter	Chr0	615814	616060	Cla000039.g		Enhancer	chr00	193921	194759	MELO3C027430.2		Promoter	Chr1	127510	127715	Csa_1G000720			Promoter	Chr01	412015	412273	Gorai.001G004200		Promoter	Chr00	750268	750655	gene:MD00G1005200		Promoter	1	274919	275119	LOC_Os01g01520		Promoter
Promoter	Chr1	95628	96044	AT1G01225		Promoter	Bd1	399090	399335	Bradi1g00470		Promoter	Chr0	678759	678978	Cla000057.g		Enhancer	chr00	195045	196347	MELO3C027430.2		Enhancer	Chr1	132176	132415	Csa_1G000740			Promoter	Chr01	438992	439309	Gorai.001G004500		Promoter	Chr00	783886	784402	gene:MD00G1005300		Promoter	1	287863	288433	LOC_Os01g01570		Promoter
Promoter	Chr1	99155	99954	AT1G01240		Promoter	Bd1	406783	407051	Bradi1g00482		Enhancer	Chr0	699965	700517	Cla000057.g		Enhancer	chr00	197780	198001	MELO3C027430.2		Promoter	Chr1	133632	134104	Csa_1G000740			Promoter	Chr01	448151	448413	Gorai.001G004800		Enhancer	Chr00	811847	812545	gene:MD00G1005700		Promoter	1	292344	292508	LOC_Os01g01580		Promoter
Enhancer	Chr1	107466	107964	AT1G01260		Promoter	Bd1	420646	420866	Bradi1g00510		Enhancer	Chr0	703733	704281	Cla000057.g		Enhancer	chr00	198082	198325	MELO3C027430.2		Promoter	Chr1	154608	155154	Csa_1G001270			Promoter	Chr01	448761	449399	Gorai.001G004800		Enhancer	Chr00	812600	812841	gene:MD00G1005700		Promoter	1	292821	292961	LOC_Os01g01580		Promoter
Promoter	Chr1	108168	108395	AT1G01260		Promoter	Bd1	431428	432326	Bradi1g00530		Enhancer	Chr0	711118	711731	Cla000057.g		Enhancer	chr00	201606	203800	MELO3C027430.2		Enhancer	Chr1	157011	157852	Csa_1G001290			Enhancer	Chr01	489949	490214	Gorai.001G005300		Promoter	Chr00	813281	813496	gene:MD00G1005700		Promoter	1	294168	294318	LOC_Os01g01590		Promoter
Promoter	Chr1	112263	112946	AT1G01280		Promoter	Bd1	450944	451185	Bradi1g00560		Enhancer	Chr0	724278	724822	Cla000060.g		Enhancer	chr00	328930	329706	MELO3C027445.2		Enhancer	Chr1	163252	163525	Csa_1G001300			Enhancer	Chr01	503083	503441	Gorai.001G005500		Enhancer	Chr00	818018	818235	gene:MD00G1005800		Promoter	1	294397	294541	LOC_Os01g01590		Promoter
Promoter	Chr1	116074	116368	AT1G01300		Promoter	Bd1	460740	460983	Bradi1g00567		Enhancer	Chr0	726171	726371	Cla000060.g		Enhancer	chr00	340582	340845	MELO3C027442.2		Promoter	Chr1	163603	164018	Csa_1G001300			Promoter	Chr01	552398	552650	Gorai.001G006100		Promoter	Chr00	822585	822832	gene:MD00G1006100		Promoter	1	308850	309066	LOC_Os01g01610		Promoter
Promoter	Chr1	116625	116827	AT1G01300		Promoter	Bd1	482567	482895	Bradi1g00607		Enhancer	Chr0	733927	734556	Cla000060.g		Enhancer	chr00	483970	484860	MELO3C027434.2		Promoter	Chr1	164771	164975	Csa_1G001300			Promoter	Chr01	560743	560889	Gorai.001G006200		Enhancer	Chr00	857953	858452	gene:MD00G1006400		Promoter	1	319549	319785	LOC_Os01g01640		Promoter
Promoter	Chr1	120442	121491	AT1G01310		Promoter	Bd1	526946	527185	Bradi1g00678		Enhancer	Chr0	739014	739368	Cla000060.g		Enhancer	chr00	495894	496100	MELO3C027434.2		Enhancer	Chr1	166493	167075	Csa_1G001300			Promoter	Chr01	596443	596703	Gorai.001G006600		Enhancer	Chr00	875694	876323	gene:MD00G1006400		Promoter	1	478132	478442	LOC_Os01g01870		Promoter
Promoter	Chr1	130429	131476	AT1G01320		Enhancer	Bd1	534199	534523	Bradi1g00690		Enhancer	Chr0	739552	740182	Cla000060.g		Promoter	chr00	570002	572736	MELO3C027436.2		Promoter	Chr1	176751	177506	Csa_1G001310			Promoter	Chr01	608997	609398	Gorai.001G006900		Enhancer	Chr00	884125	884383	gene:MD00G1006400		Enhancer	1	479728	480008	LOC_Os01g01870		Promoter
Enhancer	Chr1	131699	131899	AT1G01320		Enhancer	Bd1	543620	543825	Bradi1g00710		Enhancer	Chr0	740745	741309	Cla000060.g		Promoter	chr00	576965	577415	MELO3C027437.2		Promoter	Chr1	197679	198189	Csa_1G001340			Enhancer	Chr01	620651	620827	Gorai.001G007000		Enhancer	Chr00	955227	955468	gene:MD00G1006600		Promoter	1	495732	496008	LOC_Os01g01910		Enhancer
Promoter	Chr1	135892	136172	AT1G01350		Promoter	Bd1	548942	549180	Bradi1g00720		Enhancer	Chr0	746343	746951	Cla000060.g		Promoter	chr00	579078	580187	MELO3C027438.2		Promoter	Chr1	208985	209542	Csa_1G001380			Promoter	Chr01	673865	674008	gra-MIR8727		Promoter	Chr00	963344	963544	gene:MD00G1006700		Promoter	1	497162	497891	LOC_Os01g01920		Promoter
Enhancer	Chr1	139919	140581	AT1G01360		Promoter	Bd1	558743	559050	Bradi1g00740		Enhancer	Chr0	759915	760231	Cla000060.g		Enhancer	chr00	586844	587785	MELO3C027438.2		Promoter	Chr1	211678	212392	Csa_1G001390			Promoter	Chr01	758732	758974	Gorai.001G008200		Promoter	Chr00	963606	963899	gene:MD00G1006700		Promoter	1	510457	510786	LOC_Os01g01940		Promoter
Promoter	Chr1	146130	146442	AT1G01380		Enhancer	Bd1	563336	563757	Bradi1g00760		Enhancer	Chr0	769806	770644	Cla000060.g		Enhancer	chr00	598085	598323	MELO3C001335.2		Promoter	Chr1	219977	220582	Csa_1G001410			Promoter	Chr01	793364	793509	Gorai.001G008600		Promoter	Chr00	995812	996026	gene:MD00G1007000		Enhancer	1	523342	523854	LOC_Os01g01960		Promoter
Promoter	Chr1	149162	149378	AT1G01390		Promoter	Bd1	577571	577901	Bradi1g00770		Enhancer	Chr0	776507	777103	Cla000060.g		Promoter	chr00	600093	602009	MELO3C001335.2		Promoter	Chr1	221202	221752	Csa_1G001410			Enhancer	Chr01	798047	798200	Gorai.001G008600		Enhancer	Chr00	1006119	1006345	gene:MD00G1007200		Promoter	1	527916	528291	LOC_Os01g01970		Enhancer
Promoter	Chr1	155889	157440	AT1G01420		Enhancer	Bd1	585579	586066	Bradi1g00790		Enhancer	Chr0	800147	800583	Cla000507.g		Promoter	chr00	607846	609107	MELO3C001504.2		Promoter	Chr1	225530	225731	Csa_1G001420			Enhancer	Chr01	825199	826091	Gorai.001G008900		Enhancer	Chr00	1006427	1006657	gene:MD00G1007200		Promoter	1	528733	528979	LOC_Os01g01970		Enhancer
Promoter	Chr1	158557	159163	AT1G01430		Promoter	Bd1	596662	596989	Bradi1g00820		Enhancer	Chr0	805445	805649	Cla000507.g		Enhancer	chr00	612142	612385	MELO3C001504.2		Promoter	Chr1	229134	229404	Csa_1G001430			Promoter	Chr01	868185	868742	Gorai.001G009200		Promoter	Chr00	1037265	1037964	gene:MD00G1007700		Enhancer	1	557916	558064	LOC_Os01g02020		Promoter
Promoter	Chr1	159355	159645	AT1G01430		Promoter	Bd1	598131	598495	Bradi1g00830		Enhancer	Chr0	807556	808047	Cla000507.g		Promoter	chr00	615235	615946	MELO3C000965.2		Enhancer	Chr1	231129	231649	Csa_1G001440			Enhancer	Chr01	896855	897144	Gorai.001G009300		Enhancer	Chr00	1040499	1041087	gene:MD00G1007700		Enhancer	1	561737	562146	LOC_Os01g02050		Promoter
Promoter	Chr1	162724	163423	AT1G01440		Promoter	Bd1	612651	612888	Bradi1g00847		Enhancer	Chr0	819227	819781	Cla000507.g		Promoter	chr00	616779	617000	MELO3C027032.2		Promoter	Chr1	232142	232722	Csa_1G001440			Promoter	Chr01	910678	910970	Gorai.001G009500		Enhancer	Chr00	1047672	1047976	gene:MD00G1007800		Enhancer	1	583164	583380	LOC_Os01g02070		Promoter
Promoter	Chr1	167909	168558	AT1G01453		Promoter	Bd1	617753	618114	Bradi1g00860		Enhancer	Chr0	820954	821513	Cla000507.g		Enhancer	chr00	621349	622103	MELO3C027032.2		Enhancer	Chr1	239992	240198	Csa_1G001450			Enhancer	Chr01	925747	925955	Gorai.001G009800		Promoter	Chr00	1049534	1049922	gene:MD00G1007800		Promoter	1	585620	585726	LOC_Os01g02070		Promoter
Enhancer	Chr1	171419	171642	AT1G01470		Promoter	Bd1	622093	622502	Bradi1g00887		Promoter	Chr0	827267	827866	Cla000507.g		Enhancer	chr00	699147	699745	MELO3C027019.2		Enhancer	Chr1	241410	241981	Csa_1G001450			Enhancer	Chr01	928379	928731	Gorai.001G009800		Promoter	Chr00	1055990	1056259	gene:MD00G1007900		Promoter	1	621602	621861	LOC_Os01g02130		Enhancer
Promoter	Chr1	172943	173682	AT1G01471		Enhancer	Bd1	631579	631855	Bradi1g00900		Promoter	Chr0	830775	831022	Cla000507.g		Enhancer	chr00	843543	843743	MELO3C027030.2		Promoter	Chr1	247989	248579	Csa_1G001470			Promoter	Chr01	950205	950364	Gorai.001G009900		Enhancer	Chr00	1063769	1064172	gene:MD00G1008100		Promoter	1	625338	625484	LOC_Os01g02150		Promoter
Enhancer	Chr1	176981	177181	AT1G01480		Enhancer	Bd1	633745	634127	Bradi1g00900		Promoter	Chr0	831143	831343	Cla000507.g		Promoter	chr00	879622	881804	MELO3C027026.2		Promoter	Chr1	250579	251075	Csa_1G001480			Promoter	Chr01	951182	951413	Gorai.001G009900		Promoter	Chr00	1067693	1068470	gene:MD00G1008100		Promoter	1	638993	639232	LOC_Os01g02170		Enhancer
Promoter	Chr1	182183	182786	AT1G01490		Promoter	Bd1	637897	638123	Bradi1g00910		Enhancer	Chr0	838175	838742	Cla000507.g		Promoter	chr00	883080	883479	MELO3C027443.2		Enhancer	Chr1	256192	256422	Csa_1G001490			Enhancer	Chr01	962011	962368	Gorai.001G010000		Enhancer	Chr00	1071103	1071488	gene:MD00G1008100		Enhancer	1	645283	645596	LOC_Os01g02180		Promoter
Enhancer	Chr1	183215	183705	AT1G01490		Promoter	Bd1	643127	643447	Bradi1g00931		Enhancer	Chr0	841838	842043	Cla000507.g		Promoter	chr00	883623	883823	MELO3C027443.2		Promoter	Chr1	256484	256821	Csa_1G001490			Promoter	Chr01	966376	966617	Gorai.001G010100		Enhancer	Chr00	1081125	1081361	gene:MD00G1008200		Enhancer	1	658672	658865	LOC_Os01g02200		Promoter
Promoter	Chr1	184555	185140	AT1G01500		Enhancer	Bd1	648942	649149	Bradi1g00940		Enhancer	Chr0	843528	843728	Cla000507.g		Promoter	chr00	883914	884119	MELO3C027443.2		Promoter	Chr1	261690	261909	Csa_1G001500			Promoter	Chr01	1005899	1006100	Gorai.001G010600		Enhancer	Chr00	1081497	1081842	gene:MD00G1008300		Enhancer	1	672232	672393	osa-MIR1859		Promoter
Promoter	Chr1	190111	190602	AT1G01520		Enhancer	Bd1	668906	669300	Bradi1g00960		Enhancer	Chr0	844777	845078	Cla000507.g		Enhancer	chr00	885767	886448	MELO3C027443.2		Promoter	Chr1	262106	262310	Csa_1G001500			Enhancer	Chr01	1104494	1104647	Gorai.001G011700		Promoter	Chr00	1088358	1088703	gene:MD00G1008400		Enhancer	1	676553	676704	osa-MIR1859		Promoter
Promoter	Chr1	194660	195149	AT1G01540		Promoter	Bd1	688453	688729	Bradi1g00990		Enhancer	Chr0	851912	852194	Cla000507.g		Enhancer	chr00	890949	892489	MELO3C027443.2		Enhancer	Chr1	264724	265229	Csa_1G001510			Promoter	Chr01	1109247	1109389	Gorai.001G011800		Promoter	Chr00	1092057	1092458	gene:MD00G1008500		Enhancer	1	716106	716231	LOC_Os01g02290		Promoter
Promoter	Chr1	195454	195774	AT1G01540		Promoter	Bd1	702422	702630	Bradi1g01014		Enhancer	Chr0	856097	856304	Cla000508.g		Enhancer	chr00	893562	894634	MELO3C027441.2		Promoter	Chr1	271103	271333	Csa_1G001515			Promoter	Chr01	1140464	1140649	Gorai.001G012000		Promoter	Chr00	1120931	1121609	gene:MD00G1008700		Enhancer	1	719453	719575	LOC_Os01g02290		Promoter
Promoter	Chr1	198464	199082	AT1G01550		Promoter	Bd1	705453	705669	Bradi1g01021		Enhancer	Chr0	864331	864562	Cla000508.g		Enhancer	chr00	1057216	1058064	MELO3C027040.2		Enhancer	Chr1	281852	282598	Csa_1G001520			Promoter	Chr01	1191329	1191583	Gorai.001G012400		Promoter	Chr00	1122760	1123277	gene:MD00G1008800		Enhancer	1	726489	726782	LOC_Os01g02310		Enhancer
Promoter	Chr1	199380	199729	AT1G01550		Promoter	Bd1	707646	707886	Bradi1g01040		Enhancer	Chr0	866578	866848	Cla000508.g		Enhancer	chr00	1093813	1094194	MELO3C027444.2		Enhancer	Chr1	287861	288821	Csa_1G001520			Enhancer	Chr01	1194414	1194774	Gorai.001G012400		Promoter	Chr00	1127137	1127645	gene:MD00G1009000		Enhancer	1	727670	727882	LOC_Os01g02310		Enhancer
Promoter	Chr1	201635	202084	AT1G01560		Promoter	Bd1	716688	717147	Bradi1g01047		Enhancer	Chr0	866935	867152	Cla000508.g		Enhancer	chr00	1104440	1104973	MELO3C027444.2		Enhancer	Chr1	294519	295781	Csa_1G001530			Promoter	Chr01	1231088	1231402	Gorai.001G013000		Enhancer	Chr00	1137717	1138025	gene:MD00G1009000		Promoter	1	737976	738126	LOC_Os01g02320		Enhancer
Enhancer	Chr1	206662	208013	AT1G01580		Promoter	Bd1	730693	730893	Bradi1g01070		Promoter	Chr0	873775	874461	Cla000508.g		Enhancer	chr00	1126442	1126650	MELO3C027483.2		Promoter	Chr1	302770	303202	Csa_1G002030			Promoter	Chr01	1253389	1253614	Gorai.001G013200		Enhancer	Chr00	1155314	1155542	gene:MD00G1009200		Promoter	1	741701	741977	LOC_Os01g02334		Promoter
Promoter	Chr1	219343	219854	AT1G01600		Promoter	Bd1	745665	745932	Bradi1g01090		Promoter	Chr0	879306	879830	Cla000509.g		Promoter	chr00	1230895	1233667	MELO3C027448.2		Promoter	Chr1	304321	304716	Csa_1G002030			Enhancer	Chr01	1267359	1267723	Gorai.001G013400		Enhancer	Chr00	1215054	1215706	gene:MD00G1009800		Enhancer	1	749497	750153	LOC_Os01g02360		Promoter
Enhancer	Chr1	220026	220443	AT1G01600		Promoter	Bd1	748974	749294	Bradi1g01100		Promoter	Chr0	879907	880245	Cla000509.g		Enhancer	chr00	1234768	1235421	MELO3C027448.2		Enhancer	Chr1	305226	305502	Csa_1G002030			Enhancer	Chr01	1268775	1269212	Gorai.001G013400		Enhancer	Chr00	1233614	1233853	gene:MD00G1010000		Enhancer	1	797916	798301	LOC_Os01g02470		Promoter
Enhancer	Chr1	225102	225809	AT1G01610		Promoter	Bd1	753777	754245	Bradi1g01120		Enhancer	Chr0	888714	889448	Cla000509.g		Enhancer	chr00	1238476	1239603	MELO3C027053.2		Promoter	Chr1	308289	308797	Csa_1G002040			Promoter	Chr01	1312084	1312426	Gorai.001G013700		Enhancer	Chr00	1244643	1245541	gene:MD00G1010000		Promoter	1	834025	834417	osa-MIR531b		Promoter
Promoter	Chr1	227152	228534	AT1G01620		Promoter	Bd1	755110	755459	Bradi1g01130		Enhancer	Chr0	889913	890168	Cla000509.g		Promoter	chr00	1239714	1240480	MELO3C027053.2		Promoter	Chr1	326225	326425	Csa_1G002060			Promoter	Chr01	1357290	1357658	Gorai.001G014200		Enhancer	Chr00	1507221	1507527	gene:MD00G1012200		Enhancer	1	847962	848312	LOC_Os01g02560		Promoter
Promoter	Chr1	228734	229044	AT1G01630		Promoter	Bd1	760495	760957	Bradi1g01140		Enhancer	Chr0	890222	890422	Cla000509.g		Promoter	chr00	1241552	1245154	MELO3C027054.2		Promoter	Chr1	326567	326768	Csa_1G002060			Promoter	Chr01	1371920	1372084	Gorai.001G014400		Promoter	Chr00	1508996	1509220	gene:MD00G1012200		Enhancer	1	856015	856338	LOC_Os01g02570		Enhancer
Promoter	Chr1	237716	238009	AT1G01650		Promoter	Bd1	774514	774819	Bradi1g01170		Promoter	Chr0	898922	899367	Cla000510.g		Enhancer	chr00	1322731	1323237	MELO3C027066.2		Promoter	Chr1	327212	328052	Csa_1G002070			Promoter	Chr01	1376603	1376852	Gorai.001G014500		Enhancer	Chr00	1517677	1518259	gene:MD00G1012300		Enhancer	1	869866	870106	LOC_Os01g02600		Promoter
Enhancer	Chr1	239432	239958	AT1G01650		Promoter	Bd1	775202	775509	Bradi1g01172		Promoter	Chr0	904700	905252	Cla000510.g		Promoter	chr00	1361844	1362321	MELO3C000321.2		Enhancer	Chr1	332813	333594	Csa_1G002090			Promoter	Chr01	1379815	1379996	Gorai.001G014600		Enhancer	Chr00	1520152	1520561	gene:MD00G1012300		Enhancer	1	929116	929275	LOC_Os01g02710		Promoter
Promoter	Chr1	248876	249078	AT1G01690		Promoter	Bd1	775687	776072	Bradi1g01172		Enhancer	Chr0	907152	907651	Cla000510.g		Enhancer	chr00	1427046	1427296	MELO3C027516.2		Promoter	Chr1	336592	336809	Csa_1G002090			Promoter	Chr01	1388266	1388491	Gorai.001G014800		Promoter	Chr00	1521992	1522213	gene:MD00G1012300		Promoter	1	934878	935178	LOC_Os01g02720		Promoter
Enhancer	Chr1	254546	254794	AT1G01695		Enhancer	Bd1	789176	789492	Bradi1g01176		Enhancer	Chr0	913296	913548	Cla000510.g		Enhancer	chr00	1446158	1446773	MELO3C027456.2		Promoter	Chr1	341516	341716	Csa_1G002100			Promoter	Chr01	1409194	1409498	Gorai.001G015100		Promoter	Chr00	1529353	1529592	gene:MD00G1012400		Enhancer	1	957374	957509	LOC_Os01g02760		Promoter
Promoter	Chr1	262505	262918	AT1G01710		Promoter	Bd1	792662	792946	Bradi1g01176		Enhancer	Chr0	921868	922421	Cla000080.g		Enhancer	chr00	1452448	1452658	MELO3C027456.2		Promoter	Chr1	341758	342454	Csa_1G002100			Promoter	Chr01	1461617	1461976	Gorai.001G015500		Enhancer	Chr00	1544738	1545218	gene:MD00G1012500		Enhancer	1	965998	966125	LOC_Os01g02770		Enhancer
Promoter	Chr1	267945	268356	AT1G01720		Promoter	Bd1	795524	795755	Bradi1g01180		Enhancer	Chr0	925614	925822	Cla000080.g		Enhancer	chr00	1536951	1540423	MELO3C027101.2		Promoter	Chr1	350031	350855	Csa_1G002110			Enhancer	Chr01	1466508	1466651	Gorai.001G015600		Promoter	Chr00	1573997	1574543	gene:MD00G1012600		Promoter	1	1007104	1007571	LOC_Os01g02860		Promoter
Enhancer	Chr1	269353	270178	AT1G01725		Promoter	Bd1	804817	805153	Bradi1g01200		Enhancer	Chr0	925888	926117	Cla000080.g		Promoter	chr00	1545634	1548997	MELO3C027102.2		Enhancer	Chr1	352585	353189	Csa_1G002110			Promoter	Chr01	1473035	1473191	Gorai.001G015700		Enhancer	Chr00	1586355	1586555	gene:MD00G1012800		Promoter	1	1015444	1015759	LOC_Os01g02880		Promoter
Promoter	Chr1	270457	271007	AT1G01725		Promoter	Bd1	822189	822458	Bradi1g01227		Enhancer	Chr0	927274	927626	Cla000080.g		Enhancer	chr00	1562659	1565076	MELO3C027060.2		Promoter	Chr1	364432	364688	Csa_1G002120			Enhancer	Chr01	1482578	1482792	Gorai.001G015800		Promoter	Chr00	1603485	1603788	gene:MD00G1012900		Enhancer	1	1019477	1020047	LOC_Os01g02880		Promoter
Promoter	Chr1	274642	275347	AT1G01750		Promoter	Bd1	828286	828578	Bradi1g01240		Promoter	Chr0	932017	932387	Cla000080.g		Enhancer	chr00	1566228	1566885	MELO3C027111.2		Enhancer	Chr1	366450	367155	Csa_1G002120			Enhancer	Chr01	1482918	1483094	Gorai.001G015800		Enhancer	Chr00	1633592	1633945	gene:MD00G1013000		Enhancer	1	1033327	1033628	LOC_Os01g02890		Promoter
Promoter	Chr1	284278	284484	AT1G01790		Promoter	Bd1	856299	856670	Bradi1g01290		Enhancer	Chr0	951626	951881	Cla000080.g		Enhancer	chr00	1578371	1578969	MELO3C027057.2		Enhancer	Chr1	373118	373341	Csa_1G002130			Promoter	Chr01	1511888	1512051	Gorai.001G016300		Enhancer	Chr00	1653035	1653382	gene:MD00G1013000		Promoter	1	1046146	1046258	LOC_Os01g02890		Enhancer
Enhancer	Chr1	291058	291280	AT1G01800		Promoter	Bd1	865537	865860	Bradi1g01310		Enhancer	Chr0	951936	952137	Cla000080.g		Enhancer	chr00	1661842	1662070	MELO3C027530.2		Enhancer	Chr1	375574	376000	Csa_1G002130			Enhancer	Chr01	1530390	1530670	Gorai.001G016700		Promoter	Chr00	1677498	1677700	gene:MD00G1013300		Enhancer	1	1054284	1054604	LOC_Os01g02900		Enhancer
Enhancer	Chr1	291440	291799	AT1G01800		Promoter	Bd1	867942	868325	Bradi1g01330		Enhancer	Chr0	953085	953581	Cla000080.g		Enhancer	chr00	1668219	1668458	MELO3C027530.2		Promoter	Chr1	381863	382464	Csa_1G002140			Promoter	Chr01	1545119	1545807	Gorai.001G016800		Promoter	Chr00	1680099	1680372	gene:MD00G1013300		Enhancer	1	1066126	1066325	LOC_Os01g02910		Enhancer
Promoter	Chr1	292915	293433	AT1G01800		Enhancer	Bd1	883850	884198	Bradi1g01338		Enhancer	Chr0	960051	960532	Cla000080.g		Enhancer	chr00	1695177	1695848	MELO3C027530.2		Promoter	Chr1	386185	386449	Csa_1G002150			Promoter	Chr01	1586400	1586656	Gorai.001G017200		Enhancer	Chr00	1705599	1705799	gene:MD00G1013500		Enhancer	1	1085055	1085328	LOC_Os01g02930		Enhancer
Promoter	Chr1	295070	295276	AT1G01810		Promoter	Bd1	906438	906754	Bradi1g01357		Enhancer	Chr0	964877	965633	Cla000080.g		Enhancer	chr00	1752815	1753591	MELO3C027458.2		Enhancer	Chr1	390333	390767	Csa_1G002150			Promoter	Chr01	1593200	1593486	Gorai.001G017300		Enhancer	Chr00	1711562	1712147	gene:MD00G1013600		Enhancer	1	1087200	1087417	LOC_Os01g02930		Promoter
Promoter	Chr1	298044	298711	AT1G01820		Promoter	Bd1	912533	912933	Bradi1g01363		Enhancer	Chr0	966864	967422	Cla000080.g		Enhancer	chr00	1785539	1786260	MELO3C027041.2		Enhancer	Chr1	391413	392170	Csa_1G002160			Enhancer	Chr01	1655126	1655482	Gorai.001G017900		Enhancer	Chr00	1715888	1716414	gene:MD00G1013700		Enhancer	1	1088747	1088889	LOC_Os01g02940		Enhancer
Promoter	Chr1	302292	303649	AT1G01840		Promoter	Bd1	917170	917543	Bradi1g01374		Enhancer	Chr0	972343	972599	Cla000366.g		Enhancer	chr00	1810885	1812011	MELO3C027041.2		Promoter	Chr1	396758	397382	Csa_1G002160			Enhancer	Chr01	1707977	1708226	Gorai.001G018300		Promoter	Chr00	1727136	1727760	gene:MD00G1013800		Enhancer	1	1129703	1129886	LOC_Os01g02990		Promoter
Promoter	Chr1	309040	309821	AT1G01880		Enhancer	Bd1	923474	923788	Bradi1g01387		Enhancer	Chr0	972657	972874	Cla000366.g		Enhancer	chr00	1836857	1837957	MELO3C027042.2		Promoter	Chr1	400809	401154	Csa_1G002660			Promoter	Chr01	1727480	1727859	Gorai.001G018500		Promoter	Chr00	1743607	1743827	gene:MD00G1014000		Promoter	1	1171051	1171244	LOC_Os01g03060		Enhancer
Promoter	Chr1	310034	310342	AT1G01900		Enhancer	Bd1	929756	930057	Bradi1g01397		Enhancer	Chr0	979382	979582	Cla000366.g		Enhancer	chr00	1858342	1860000	MELO3C027044.2		Promoter	Chr1	407733	408566	Csa_1G002680			Promoter	Chr01	1732817	1733006	Gorai.001G018600		Promoter	Chr00	1743896	1744098	gene:MD00G1014000		Enhancer	1	1179285	1179635	LOC_Os01g03080		Promoter
Promoter	Chr1	315812	316193	AT1G01910		Promoter	Bd1	937684	938087	Bradi1g01420		Enhancer	Chr0	980767	981603	Cla000366.g		Promoter	chr00	1864304	1864923	MELO3C027044.2		Promoter	Chr1	408706	409310	Csa_1G002680			Enhancer	Chr01	1737234	1737514	Gorai.001G018600		Enhancer	Chr00	1745390	1745616	gene:MD00G1014000		Promoter	1	1183108	1183566	LOC_Os01g03090		Enhancer
Promoter	Chr1	324710	325359	AT1G01950		Promoter	Bd1	966855	967131	Bradi1g01480		Promoter	Chr0	1019057	1019257	Cla000367.g		Promoter	chr00	1891175	1891795	MELO3C027046.2		Enhancer	Chr1	415273	415482	Csa_1G002680			Promoter	Chr01	1757835	1757986	Gorai.001G018900		Enhancer	Chr00	1745696	1745935	gene:MD00G1014000		Promoter	1	1203424	1204125	LOC_Os01g03110		Enhancer
Promoter	Chr1	337739	338332	AT1G01970		Promoter	Bd1	981681	981994	Bradi1g01507		Enhancer	Chr0	1033907	1034446	Cla000367.g		Enhancer	chr00	1907427	1907635	MELO3C027047.2		Promoter	Chr1	458127	458829	Csa_1G002710			Enhancer	Chr01	1808398	1808608	Gorai.001G019500		Promoter	Chr00	1792963	1793166	gene:MD00G1014300		Enhancer	1	1205667	1205935	LOC_Os01g03110		Promoter
Promoter	Chr1	342086	342580	AT1G01980		Promoter	Bd1	991787	992096	Bradi1g01530		Enhancer	Chr0	1040684	1041070	Cla000368.g		Enhancer	chr00	1974045	1976451	MELO3C027056.2		Promoter	Chr1	463218	464323	Csa_1G002730			Promoter	Chr01	1821550	1821766	Gorai.001G019600		Promoter	Chr00	1793252	1793553	gene:MD00G1014300		Enhancer	1	1209705	1210084	osa-MIR159b		Promoter
Promoter	Chr1	342735	343020	AT1G01980		Promoter	Bd1	999388	999611	Bradi1g01541		Enhancer	Chr0	1043674	1043899	Cla000368.g		Promoter	chr00	1977384	1977790	MELO3C027056.2		Promoter	Chr1	469458	469728	Csa_1G002740			Promoter	Chr01	1834586	1834846	Gorai.001G019700		Promoter	Chr00	2241882	2242086	gene:MD00G1015500		Promoter	1	1230468	1230728	LOC_Os01g03144		Promoter
Promoter	Chr1	344879	345150	AT1G01990		Enhancer	Bd1	1003850	1004068	Bradi1g01541		Promoter	Chr0	1049203	1049679	Cla000368.g		Promoter	chr00	1978078	1978333	MELO3C027056.2		Promoter	Chr1	470235	470788	Csa_1G002740			Enhancer	Chr01	1836350	1836543	Gorai.001G019700		Promoter	Chr00	2249090	2249296	gene:MD00G1015700		Promoter	1	1232065	1232581	LOC_Os01g03160		Enhancer
Promoter	Chr1	356799	357287	AT1G02030		Enhancer	Bd1	1007576	1007865	Bradi1g01541		Promoter	Chr0	1054339	1054854	Cla000368.g		Promoter	chr00	1978543	1979428	MELO3C027056.2		Promoter	Chr1	477835	478066	Csa_1G002750			Enhancer	Chr01	1836812	1836999	Gorai.001G019700		Promoter	Chr00	2249353	2249911	gene:MD00G1015700		Enhancer	1	1262685	1262797	LOC_Os01g03210		Promoter
Promoter	Chr1	363079	363709	AT1G02060		Promoter	Bd1	1019656	1019971	Bradi1g01560		Promoter	Chr0	1056830	1057440	Cla000368.g		Promoter	chr00	1980127	1981289	MELO3C027056.2		Promoter	Chr1	478918	479162	Csa_1G002750			Enhancer	Chr01	1846117	1846359	Gorai.001G019800		Promoter	Chr00	2250178	2250678	gene:MD00G1015700		Enhancer	1	1303925	1304119	LOC_Os01g03220		Promoter
Promoter	Chr1	363959	364881	AT1G02065		Promoter	Bd1	1027008	1027433	Bradi1g01570		Enhancer	Chr0	1062177	1062610	Cla000369.g		Enhancer	chr00	1982076	1982934	MELO3C027056.2		Promoter	Chr1	491806	492011	Csa_1G002780			Promoter	Chr01	1861361	1861663	Gorai.001G020000		Enhancer	Chr00	2255735	2256266	gene:MD00G1015700		Enhancer	1	1343339	1343465	LOC_Os01g03320		Enhancer
Enhancer	Chr1	367991	368471	AT1G02070		Promoter	Bd1	1055289	1055555	Bradi1g01600		Enhancer	Chr0	1063309	1063566	Cla000369.g		Promoter	chr00	2002950	2007284	MELO3C027090.2		Promoter	Chr1	499663	499863	Csa_1G002800			Promoter	Chr01	1924045	1924191	Gorai.001G020400		Enhancer	Chr00	2256961	2257539	gene:MD00G1015700		Enhancer	1	1343945	1344251	LOC_Os01g03320		Promoter
Promoter	Chr1	373107	373562	AT1G02080		Promoter	Bd1	1058517	1058748	Bradi1g01620		Promoter	Chr0	1069650	1069850	Cla000369.g		Promoter	chr00	2008744	2011326	MELO3C027459.2		Promoter	Chr1	500679	500965	Csa_1G002810			Promoter	Chr01	1940147	1940568	Gorai.001G020500		Promoter	Chr00	2268122	2268340	gene:MD00G1015800		Promoter	1	1346604	1346795	LOC_Os01g03330		Promoter
Enhancer	Chr1	386921	387317	AT1G02090		Promoter	Bd1	1064933	1065187	Bradi1g01640		Enhancer	Chr0	1075151	1075601	Cla000369.g		Enhancer	chr00	2018495	2019167	MELO3C027061.2		Promoter	Chr1	510038	510238	Csa_1G002830			Promoter	Chr01	1942227	1943098	Gorai.001G020500		Promoter	Chr00	2268436	2268657	gene:MD00G1015800		Enhancer	1	1351839	1352185	LOC_Os01g03350		Enhancer
Promoter	Chr1	389650	389871	AT1G02100		Enhancer	Bd1	1066583	1067005	Bradi1g01640		Enhancer	Chr0	1079167	1079651	Cla000369.g		Enhancer	chr00	2021406	2021935	MELO3C027061.2		Enhancer	Chr1	515296	515530	Csa_1G002840			Enhancer	Chr01	1959395	1959677	Gorai.001G020600		Enhancer	Chr00	2271280	2271887	gene:MD00G1015800		Enhancer	1	1355773	1355902	LOC_Os01g03360		Promoter
Promoter	Chr1	392599	393031	AT1G02110		Enhancer	Bd1	1068832	1069114	Bradi1g01640		Enhancer	Chr0	1088138	1088746	Cla000369.g		Enhancer	chr00	2046901	2047318	MELO3C027552.2		Promoter	Chr1	516675	517247	Csa_1G002840			Promoter	Chr01	1969147	1969413	Gorai.001G020600		Enhancer	Chr00	2275268	2275780	gene:MD00G1015800		Enhancer	1	1362325	1362462	LOC_Os01g03370		Enhancer
Promoter	Chr1	395135	395813	AT1G02120		Promoter	Bd1	1077284	1077530	Bradi1g01645		Enhancer	Chr0	1088865	1089213	Cla000369.g		Promoter	chr00	2124487	2125067	MELO3C027064.2		Promoter	Chr1	518636	519154	Csa_1G002850			Promoter	Chr01	1979301	1979598	Gorai.001G020700		Enhancer	Chr00	2276518	2276718	gene:MD00G1015800		Enhancer	1	1402256	1402494	LOC_Os01g03480		Promoter
Promoter	Chr1	401802	402237	AT1G02130		Enhancer	Bd1	1092095	1092344	Bradi1g01656		Enhancer	Chr0	1094251	1094911	Cla000258.g		Enhancer	chr00	2220817	2221482	MELO3C027069.2		Promoter	Chr1	522612	522814	Csa_1G002860			Promoter	Chr01	2025604	2026074	Gorai.001G021200		Enhancer	Chr00	2277098	2277585	gene:MD00G1015800		Promoter	1	1403505	1403617	LOC_Os01g03480		Promoter
Promoter	Chr1	408489	408756	AT1G02150		Promoter	Bd1	1100509	1100712	Bradi1g01670		Enhancer	Chr0	1095785	1096548	Cla000258.g		Promoter	chr00	2235078	2235309	MELO3C027465.2		Promoter	Chr1	523031	523237	Csa_1G002860			Promoter	Chr01	2040407	2040623	Gorai.001G021600		Enhancer	Chr00	2317389	2317756	gene:MD00G1016200		Promoter	1	1413076	1413343	LOC_Os01g03500		Promoter
Promoter	Chr1	410266	410893	AT1G02160		Promoter	Bd1	1116336	1116795	Bradi1g01692		Enhancer	Chr0	1105580	1105790	Cla000258.g		Enhancer	chr00	2237123	2237345	MELO3C016026.2		Enhancer	Chr1	524419	525004	Csa_1G002860			Enhancer	Chr01	2058878	2059194	Gorai.001G021900		Enhancer	Chr00	2317912	2318412	gene:MD00G1016200		Promoter	1	1413630	1413959	LOC_Os01g03510		Promoter
Promoter	Chr1	411334	411892	AT1G02170		Enhancer	Bd1	1122970	1123180	Bradi1g01693		Enhancer	Chr0	1105849	1106077	Cla000258.g		Promoter	chr00	2237476	2238053	MELO3C016026.2		Enhancer	Chr1	525491	525691	Csa_1G002860			Enhancer	Chr01	2059385	2059940	Gorai.001G021900		Enhancer	Chr00	2319883	2320146	gene:MD00G1016200		Promoter	1	1421612	1421765	LOC_Os01g03520		Promoter
Promoter	Chr1	414533	415110	AT1G02180		Promoter	Bd1	1133156	1133600	Bradi1g01710		Promoter	Chr0	1114516	1115021	Cla000258.g		Promoter	chr00	2240120	2240430	MELO3C016026.2		Enhancer	Chr1	525760	525971	Csa_1G002860			Enhancer	Chr01	2060104	2060259	Gorai.001G021900		Enhancer	Chr00	2322027	2322253	gene:MD00G1016200		Enhancer	1	1434449	1434631	LOC_Os01g03530		Promoter
Promoter	Chr1	418111	418799	AT1G02205		Promoter	Bd1	1141857	1142167	Bradi1g01730		Enhancer	Chr0	1128014	1128622	Cla000258.g		Promoter	chr00	2240484	2240731	MELO3C016026.2		Promoter	Chr1	530747	531479	Csa_1G002880			Promoter	Chr01	2075907	2076179	Gorai.001G022000		Enhancer	Chr00	2324215	2324501	gene:MD00G1016200		Enhancer	1	1443725	1443944	LOC_Os01g03570		Enhancer
Enhancer	Chr1	420125	420334	AT1G02205		Promoter	Bd1	1150503	1151070	Bradi1g01740		Enhancer	Chr0	1141252	1141848	Cla000258.g		Enhancer	chr00	2265164	2265375	MELO3C027071.2		Promoter	Chr1	535977	536580	Csa_1G002890			Enhancer	Chr01	2081517	2081779	Gorai.001G022100		Enhancer	Chr00	2324590	2324865	gene:MD00G1016200		Enhancer	1	1489852	1490325	LOC_Os01g03630		Promoter
Enhancer	Chr1	426333	426919	AT1G02210		Enhancer	Bd1	1157229	1157510	Bradi1g01750		Enhancer	Chr0	1143121	1143844	Cla000258.g		Enhancer	chr00	2266578	2267284	MELO3C027071.2		Promoter	Chr1	541333	541592	Csa_1G002900			Enhancer	Chr01	2116435	2116577	Gorai.001G022500		Promoter	Chr00	2399996	2400734	gene:MD00G1016700		Promoter	1	1508024	1508408	LOC_Os01g03660		Enhancer
Promoter	Chr1	430716	431280	AT1G02220		Enhancer	Bd1	1159599	1160047	Bradi1g01760		Enhancer	Chr0	1156060	1156704	Cla000258.g		Promoter	chr00	2278587	2278787	MELO3C027072.2		Promoter	Chr1	541916	542478	Csa_1G002900			Enhancer	Chr01	2165945	2166169	Gorai.001G022900		Promoter	Chr00	2496670	2496885	gene:MD00G1017000		Promoter	1	1513962	1514170	LOC_Os01g03670		Promoter
Enhancer	Chr1	434172	434427	AT1G02230		Promoter	Bd1	1165555	1165777	Bradi1g01770		Enhancer	Chr0	1158344	1158583	Cla000258.g		Enhancer	chr00	2294295	2295004	MELO3C027463.2		Promoter	Chr1	549779	550043	Csa_1G002920			Promoter	Chr01	2180362	2180707	Gorai.001G023100		Promoter	Chr00	2508562	2508780	gene:MD00G1017300		Promoter	1	1515020	1515228	LOC_Os01g03680		Promoter
Enhancer	Chr1	447827	448152	AT1G02270		Promoter	Bd1	1171233	1171433	Bradi1g01780		Enhancer	Chr0	1158653	1158941	Cla000258.g		Promoter	chr00	2322392	2323825	MELO3C027127.2		Promoter	Chr1	551961	552161	Csa_1G002930			Promoter	Chr01	2189748	2190230	Gorai.001G023200		Promoter	Chr00	2508846	2509046	gene:MD00G1017300		Promoter	1	1515675	1515875	LOC_Os01g03680		Enhancer
Promoter	Chr1	452644	453321	AT1G02290		Promoter	Bd1	1176779	1177160	Bradi1g01790		Enhancer	Chr0	1166175	1166396	Cla000168.g		Promoter	chr00	2325506	2326074	MELO3C027566.2		Enhancer	Chr1	561076	561814	Csa_1G002940			Promoter	Chr01	2218965	2219175	Gorai.001G023500		Enhancer	Chr00	2567942	2568494	gene:MD00G1017500		Enhancer	1	1516981	1517348	LOC_Os01g03690		Enhancer
Promoter	Chr1	455294	455751	AT1G02305		Promoter	Bd1	1186697	1187052	Bradi1g01800		Enhancer	Chr0	1166466	1166726	Cla000168.g		Enhancer	chr00	2328503	2328962	MELO3C027076.2		Promoter	Chr1	564126	565083	Csa_1G002940			Promoter	Chr01	2238145	2238328	Gorai.001G023800		Enhancer	Chr00	2570888	2571421	gene:MD00G1017500		Promoter	1	1570944	1571480	LOC_Os01g03750		Promoter
Enhancer	Chr1	458657	459185	AT1G02310		Promoter	Bd1	1216676	1216937	Bradi1g01810		Enhancer	Chr0	1166793	1167234	Cla000168.g		Promoter	chr00	2337564	2340369	MELO3C027462.2		Promoter	Chr1	570799	571038	Csa_1G003450			Promoter	Chr01	2243108	2243321	Gorai.001G023900		Enhancer	Chr00	2701602	2702075	gene:MD00G1017600		Enhancer	1	1578152	1578512	LOC_Os01g03760		Promoter
Promoter	Chr1	461589	461953	AT1G02320		Promoter	Bd1	1231872	1232162	Bradi1g01830		Enhancer	Chr0	1175498	1175713	Cla000168.g		Promoter	chr00	2340530	2340730	MELO3C027106.2		Promoter	Chr1	571106	571359	Csa_1G003450			Promoter	Chr01	2254131	2254374	Gorai.001G024000		Enhancer	Chr00	3143334	3143534	gene:MD00G1018600		Promoter	1	1644754	1645028	LOC_Os01g03870		Promoter
Promoter	Chr1	463572	463869	AT1G02330		Enhancer	Bd1	1234390	1234593	Bradi1g01830		Enhancer	Chr0	1176103	1176329	Cla000168.g		Promoter	chr00	2340881	2343575	MELO3C027107.2		Promoter	Chr1	574730	575248	Csa_1G003460			Promoter	Chr01	2257415	2257767	Gorai.001G024100		Enhancer	Chr00	3202188	3202390	gene:MD00G1018700		Enhancer	1	1654186	1654486	LOC_Os01g03890		Promoter
Promoter	Chr1	468799	469854	AT1G02350		Promoter	Bd1	1241683	1242217	Bradi1g01840		Enhancer	Chr0	1185246	1186587	Cla000168.g		Enhancer	chr00	2349336	2349536	MELO3C027107.2		Promoter	Chr1	588119	588764	Csa_1G003510			Promoter	Chr01	2285812	2286027	Gorai.001G024300		Enhancer	Chr00	3202524	3202733	gene:MD00G1018700		Enhancer	1	1666826	1667114	LOC_Os01g03900		Enhancer
Enhancer	Chr1	471422	471747	AT1G02360		Promoter	Bd1	1243913	1244204	Bradi1g01847		Enhancer	Chr0	1192683	1192916	Cla000168.g		Promoter	chr00	2369801	2370428	MELO3C027103.2		Promoter	Chr1	597297	597576	Csa_1G003530			Enhancer	Chr01	2317468	2317711	Gorai.001G024400		Promoter	Chr00	3296359	3296888	gene:MD00G1018900		Enhancer	1	1690102	1690240	LOC_Os01g03940		Enhancer
Enhancer	Chr1	471952	472250	AT1G02360		Promoter	Bd1	1244307	1244520	Bradi1g01847		Enhancer	Chr0	1194236	1194564	Cla000168.g		Promoter	chr00	2387572	2387780	MELO3C027471.2		Enhancer	Chr1	599074	599707	Csa_1G003530			Enhancer	Chr01	2323074	2323256	Gorai.001G024500		Promoter	Chr00	3611316	3611841	gene:MD00G1019700		Enhancer	1	1690308	1690467	LOC_Os01g03940		Promoter
Promoter	Chr1	483252	483604	AT1G02391		Promoter	Bd1	1260653	1260911	Bradi1g01870		Enhancer	Chr0	1195281	1195858	Cla000168.g		Promoter	chr00	2387918	2388128	MELO3C027471.2		Promoter	Chr1	607437	608307	Csa_1G003540			Enhancer	Chr01	2328435	2328617	Gorai.001G024500		Promoter	Chr00	3756190	3756647	gene:MD00G1021100		Enhancer	1	1694739	1695206	LOC_Os01g03950		Promoter
Promoter	Chr1	483820	484089	AT1G02391		Promoter	Bd1	1283038	1283425	Bradi1g01900		Promoter	Chr0	1204251	1205086	Cla000168.g		Promoter	chr00	2397819	2398135	MELO3C027079.2		Promoter	Chr1	614936	615340	Csa_1G004050			Promoter	Chr01	2360329	2360486	Gorai.001G025100		Promoter	Chr00	3807650	3808229	gene:MD00G1022200		Promoter	1	1707049	1707160	LOC_Os01g03960		Promoter
Enhancer	Chr1	488315	489114	AT1G02405		Promoter	Bd1	1303476	1304198	Bradi1g01936		Promoter	Chr0	1208077	1208392	Cla000168.g		Promoter	chr00	2398215	2398425	MELO3C027079.2		Promoter	Chr1	620003	621241	Csa_1G004070			Promoter	Chr01	2360670	2361576	Gorai.001G025200		Enhancer	Chr00	3922795	3923405	gene:MD00G1023500		Promoter	1	1707231	1707842	LOC_Os01g03960		Enhancer
Promoter	Chr1	492964	493649	AT1G02420		Enhancer	Bd1	1319884	1320130	Bradi1g01950		Promoter	Chr0	1213525	1213744	Cla000168.g		Promoter	chr00	2432436	2432665	MELO3C027082.2		Enhancer	Chr1	626933	627133	Csa_1G004090			Promoter	Chr01	2366234	2366688	Gorai.001G025400		Promoter	Chr00	4061852	4062315	gene:MD00G1024800		Promoter	1	1713740	1713852	LOC_Os01g03980		Promoter
Promoter	Chr1	498498	499146	AT1G02450		Promoter	Bd1	1332050	1332414	Bradi1g01980		Enhancer	Chr0	1223335	1223826	Cla000168.g		Promoter	chr00	2432761	2432979	MELO3C027082.2		Enhancer	Chr1	628234	628584	Csa_1G004090			Promoter	Chr01	2376938	2377259	Gorai.001G025500		Enhancer	Chr00	4063433	4063740	gene:MD00G1024800		Enhancer	1	1714060	1714497	LOC_Os01g03980		Enhancer
Promoter	Chr1	515303	515743	AT1G02475		Promoter	Bd1	1345749	1346032	Bradi1g01990		Enhancer	Chr0	1229215	1229850	Cla000168.g		Promoter	chr00	2434541	2434793	MELO3C027083.2		Enhancer	Chr1	631899	632127	Csa_1G004100			Promoter	Chr01	2378724	2379121	Gorai.001G025600		Enhancer	Chr00	4068655	4069328	gene:MD00G1024900		Enhancer	1	1728023	1728474	LOC_Os01g04000		Promoter
Promoter	Chr1	516332	516595	AT1G02490		Promoter	Bd1	1357600	1357912	Bradi1g02020		Enhancer	Chr0	1251281	1251577	Cla000163.g		Promoter	chr00	2434833	2435079	MELO3C027083.2		Promoter	Chr1	634250	634774	Csa_1G004100			Promoter	Chr01	2399803	2400063	Gorai.001G025900		Enhancer	Chr00	4311462	4311677	gene:MD00G1025200		Enhancer	1	1728511	1728636	LOC_Os01g04000		Enhancer
Promoter	Chr1	516759	517039	AT1G02490		Promoter	Bd1	1366112	1366321	Bradi1g02030		Enhancer	Chr0	1256215	1256841	Cla000163.g		Promoter	chr00	2507345	2507834	MELO3C027468.2		Promoter	Chr1	635708	635942	Csa_1G004100			Promoter	Chr01	2411078	2411334	Gorai.001G026000		Enhancer	Chr00	4311768	4312077	gene:MD00G1025200		Enhancer	1	1728998	1729613	LOC_Os01g04000		Promoter
Promoter	Chr1	517954	518299	AT1G02500		Enhancer	Bd1	1380665	1380950	Bradi1g02050		Enhancer	Chr0	1283952	1284165	Cla000163.g		Promoter	chr00	2526454	2527119	MELO3C027095.2		Enhancer	Chr1	642518	643068	Csa_1G004110			Enhancer	Chr01	2433251	2433405	Gorai.001G026100		Enhancer	Chr00	4312131	4312378	gene:MD00G1025200		Promoter	1	1737479	1738051	LOC_Os01g04005		Promoter
Promoter	Chr1	521754	522181	AT1G02510		Promoter	Bd1	1384123	1384327	Bradi1g02056		Enhancer	Chr0	1285673	1285873	Cla000163.g		Enhancer	chr00	2557545	2558259	MELO3C027469.2		Enhancer	Chr1	649309	649540	Csa_1G004120			Promoter	Chr01	2451775	2451938	Gorai.001G026300		Promoter	Chr00	4333011	4333696	gene:MD00G1025200		Promoter	1	1738600	1738986	LOC_Os01g04010		Promoter
Promoter	Chr1	537495	537972	AT1G02560		Enhancer	Bd1	1387328	1387613	Bradi1g02056		Enhancer	Chr0	1300534	1301444	Cla000203.g		Enhancer	chr00	2566360	2566602	MELO3C027469.2		Enhancer	Chr1	649601	649858	Csa_1G004130			Enhancer	Chr01	2466165	2466388	Gorai.001G026600		Promoter	Chr00	4460838	4461078	gene:MD00G1025800		Enhancer	1	1744301	1744451	LOC_Os01g04020		Promoter
Promoter	Chr1	552553	553048	AT1G02590		Enhancer	Bd1	1388314	1388520	Bradi1g02056		Promoter	Chr0	1312348	1312548	Cla000203.g		Enhancer	chr00	2567274	2567867	MELO3C027469.2		Promoter	Chr1	652270	652478	Csa_1G004130			Enhancer	Chr01	2531100	2531493	Gorai.001G027100		Promoter	Chr00	4464553	4464798	gene:MD00G1025900		Promoter	1	1745791	1746455	LOC_Os01g04020		Promoter
Promoter	Chr1	556531	556792	AT1G02620		Promoter	Bd1	1394647	1395130	Bradi1g02060		Enhancer	Chr0	1330447	1331021	Cla000203.g		Enhancer	chr00	2593026	2593243	MELO3C027096.2		Promoter	Chr1	652573	652865	Csa_1G004130			Enhancer	Chr01	2543024	2543245	Gorai.001G027300		Promoter	Chr00	4468008	4468222	gene:MD00G1026000		Promoter	1	1754140	1754284	LOC_Os01g04030		Promoter
Promoter	Chr1	556990	557285	AT1G02620		Promoter	Bd1	1411938	1412200	Bradi1g02080		Enhancer	Chr0	1333163	1333697	Cla000203.g		Enhancer	chr00	2593331	2593612	MELO3C027096.2		Promoter	Chr1	660269	660983	Csa_1G004160			Promoter	Chr01	2556059	2556712	Gorai.001G027400		Promoter	Chr00	4468321	4468529	gene:MD00G1026000		Promoter	1	1758190	1758338	LOC_Os01g04040		Enhancer
Enhancer	Chr1	559583	560328	AT1G02630		Promoter	Bd1	1412341	1412557	Bradi1g02080		Enhancer	Chr0	1351679	1352168	Cla000203.g		Promoter	chr00	2618880	2619096	MELO3C027466.2		Enhancer	Chr1	676355	676606	Csa_1G004180			Promoter	Chr01	2557067	2557308	Gorai.001G027400		Enhancer	Chr00	4605858	4606107	gene:MD00G1028200		Enhancer	1	1762787	1762929	osa-MIR5824		Enhancer
Enhancer	Chr1	565250	565635	AT1G02640		Promoter	Bd1	1418445	1418668	Bradi1g02090		Enhancer	Chr0	1353811	1354365	Cla000203.g		Enhancer	chr00	2699067	2699511	MELO3C027112.2		Enhancer	Chr1	676683	676893	Csa_1G004180			Enhancer	Chr01	2581866	2582053	Gorai.001G027600		Enhancer	Chr00	4606170	4606372	gene:MD00G1028200		Enhancer	1	1770210	1770649	LOC_Os01g04080		Promoter
Enhancer	Chr1	565824	566032	AT1G02640		Enhancer	Bd1	1421331	1421606	Bradi1g02100		Enhancer	Chr0	1363666	1364358	Cla000058.g		Promoter	chr00	2728228	2728478	MELO3C027480.2		Promoter	Chr1	677356	677591	Csa_1G004180			Promoter	Chr01	2699338	2699667	Gorai.001G028700		Promoter	Chr00	4741845	4742310	gene:MD00G1028900		Promoter	1	1778121	1779045	LOC_Os01g04090		Promoter
Enhancer	Chr1	571133	571513	AT1G02650		Enhancer	Bd1	1425789	1425989	Bradi1g02100		Enhancer	Chr0	1374228	1375599	Cla000058.g		Promoter	chr00	2728523	2728856	MELO3C027480.2		Promoter	Chr1	677624	678564	Csa_1G004180			Enhancer	Chr01	2706135	2706331	Gorai.001G028800		Promoter	Chr00	4781734	4782270	gene:MD00G1029300		Enhancer	1	1782543	1782891	LOC_Os01g04100		Enhancer
Promoter	Chr1	575091	575292	AT1G02660		Promoter	Bd1	1428054	1428292	Bradi1g02103		Enhancer	Chr0	1378410	1378907	Cla000058.g		Promoter	chr00	2728931	2729191	MELO3C027480.2		Enhancer	Chr1	685258	685458	Csa_1G004180			Promoter	Chr01	2747649	2747983	Gorai.001G029300		Promoter	Chr00	4800835	4801649	gene:MD00G1029500		Promoter	1	1791473	1791647	LOC_Os01g04110		Promoter
Promoter	Chr1	575468	576349	AT1G02670		Enhancer	Bd1	1432910	1433181	Bradi1g02107		Enhancer	Chr0	1388733	1388954	Cla000058.g		Promoter	chr00	2729290	2729540	MELO3C027480.2		Enhancer	Chr1	685482	685683	Csa_1G004180			Promoter	Chr01	2768788	2769435	Gorai.001G029600		Enhancer	Chr00	5185036	5185334	gene:MD00G1031200		Enhancer	1	1800711	1800917	LOC_Os01g04120		Promoter
Promoter	Chr1	580440	580686	AT1G02680		Promoter	Bd1	1439264	1439467	Bradi1g02130		Enhancer	Chr0	1389091	1389478	Cla000058.g		Promoter	chr00	2730094	2730305	MELO3C027480.2		Enhancer	Chr1	690948	691615	Csa_1G004180			Promoter	Chr01	2782481	2782681	Gorai.001G029700		Promoter	Chr00	5204705	5205421	gene:MD00G1031200		Promoter	1	1817656	1817879	LOC_Os01g04130		Promoter
Enhancer	Chr1	582001	582202	AT1G02680		Promoter	Bd1	1450686	1451421	Bradi1g02137		Enhancer	Chr0	1392834	1393503	Cla000058.g		Promoter	chr00	2730399	2730644	MELO3C027480.2		Enhancer	Chr1	696872	697516	Csa_1G004190			Promoter	Chr01	2800705	2800947	Gorai.001G029900		Promoter	Chr00	5205711	5206206	gene:MD00G1031200		Enhancer	1	1832741	1833211	LOC_Os01g04160		Enhancer
Promoter	Chr1	583864	584279	AT1G02690		Promoter	Bd1	1480585	1480802	Bradi1g02180		Promoter	Chr0	1398173	1398385	Cla000058.g		Promoter	chr00	2730884	2731084	MELO3C027480.2		Enhancer	Chr1	702251	702503	Csa_1G004190			Promoter	Chr01	2806499	2806884	Gorai.001G030000		Enhancer	Chr00	5419741	5419944	gene:MD00G1031500		Promoter	1	1833617	1834106	LOC_Os01g04160		Promoter
Promoter	Chr1	591232	591484	AT1G02720		Promoter	Bd1	1488935	1489232	Bradi1g02190		Promoter	Chr0	1399328	1400020	Cla000058.g		Enhancer	chr00	2740162	2741106	MELO3C027104.2		Promoter	Chr1	706960	707509	Csa_1G004190			Promoter	Chr01	2807101	2807258	Gorai.001G030000		Promoter	Chr00	5574070	5574639	gene:MD00G1031900		Promoter	1	1843116	1843294	LOC_Os01g04190		Promoter
Enhancer	Chr1	593444	593669	AT1G02720		Promoter	Bd1	1494725	1495232	Bradi1g02205		Promoter	Chr0	1418976	1419204	Cla000561.g		Enhancer	chr00	2742824	2744977	MELO3C027104.2		Enhancer	Chr1	717997	718605	Csa_1G004210			Promoter	Chr01	2872148	2872533	Gorai.001G030700		Promoter	Chr00	5608029	5608311	gene:MD00G1032200		Promoter	1	1843467	1843750	LOC_Os01g04190		Promoter
Promoter	Chr1	598725	599232	AT1G02730		Promoter	Bd1	1503489	1503933	Bradi1g02220		Promoter	Chr0	1420598	1420805	Cla000561.g		Enhancer	chr00	2810014	2810214	MELO3C027591.2		Enhancer	Chr1	719595	719882	Csa_1G004210			Promoter	Chr01	2878757	2878937	Gorai.001G030900		Promoter	Chr00	5608524	5608733	gene:MD00G1032200		Promoter	1	1867502	1867997	LOC_Os01g04230		Promoter
Promoter	Chr1	602152	602597	AT1G02750		Promoter	Bd1	1525351	1525650	Bradi1g02247		Promoter	Chr0	1420865	1421072	Cla000561.g		Enhancer	chr00	2855652	2856703	MELO3C027117.2		Enhancer	Chr1	719937	720186	Csa_1G004210			Enhancer	Chr01	2889491	2889784	Gorai.001G031000		Enhancer	Chr00	5687634	5688072	gene:MD00G1032500		Enhancer	1	1873713	1873938	LOC_Os01g04250		Promoter
Enhancer	Chr1	607360	608197	AT1G02770		Promoter	Bd1	1527839	1528349	Bradi1g02260		Promoter	Chr0	1421831	1422245	Cla000561.g		Enhancer	chr00	2881977	2882242	MELO3C027117.2		Promoter	Chr1	724565	725151	Csa_1G004210			Promoter	Chr01	2891376	2891518	Gorai.001G031000		Enhancer	Chr00	5689812	5690051	gene:MD00G1032500		Enhancer	1	1875399	1876017	LOC_Os01g04250		Enhancer
Promoter	Chr1	616554	617066	AT1G02800		Promoter	Bd1	1533881	1534664	Bradi1g02273		Enhancer	Chr0	1449869	1450121	Cla000562.g		Promoter	chr00	2882853	2883092	MELO3C027117.2		Enhancer	Chr1	730084	730724	Csa_1G004220			Promoter	Chr01	2896828	2897289	Gorai.001G031100		Promoter	Chr00	5769353	5769929	mdm-MIR530a		Enhancer	1	1880511	1881121	LOC_Os01g04250		Enhancer
Promoter	Chr1	620505	620724	AT1G02813		Promoter	Bd1	1538991	1539289	Bradi1g02270		Enhancer	Chr0	1450714	1451176	Cla000562.g		Promoter	chr00	2883394	2883875	MELO3C027117.2		Promoter	Chr1	735717	736306	Csa_1G004230			Promoter	Chr01	2907179	2907336	Gorai.001G031300		Promoter	Chr00	5777873	5778077	gene:MD00G1033400		Promoter	1	1915292	1915457	LOC_Os01g04300		Promoter
Promoter	Chr1	621102	621543	AT1G02816		Promoter	Bd1	1539339	1539631	Bradi1g02270		Enhancer	Chr0	1488499	1488975	Cla000562.g		Enhancer	chr00	2888261	2888890	MELO3C027117.2		Promoter	Chr1	741619	741847	Csa_1G004240			Promoter	Chr01	2930458	2930705	Gorai.001G031700		Promoter	Chr00	5778128	5778400	gene:MD00G1033400		Enhancer	1	1926066	1926294	LOC_Os01g04324		Promoter
Promoter	Chr1	625650	625970	AT1G02830		Enhancer	Bd1	1553974	1554423	Bradi1g02290		Enhancer	Chr0	1489296	1489503	Cla000562.g		Enhancer	chr00	2893348	2893583	MELO3C027117.2		Enhancer	Chr1	744770	745379	Csa_1G004240			Promoter	Chr01	2950098	2950323	Gorai.001G031800		Enhancer	Chr00	5784163	5784827	gene:MD00G1033400		Promoter	1	1927775	1928211	LOC_Os01g04324		Enhancer
Promoter	Chr1	644463	645216	AT1G02880		Enhancer	Bd1	1563479	1563689	Bradi1g02300		Enhancer	Chr0	1490718	1491303	Cla000562.g		Enhancer	chr00	2898422	2899054	MELO3C027118.2		Enhancer	Chr1	748796	749108	Csa_1G004240			Enhancer	Chr01	2957526	2957739	Gorai.001G032000		Promoter	Chr00	5794004	5794215	gene:MD00G1033600		Enhancer	1	1929289	1929602	LOC_Os01g04324		Promoter
Enhancer	Chr1	652156	653800	AT1G02890		Promoter	Bd1	1630908	1631507	Bradi1g02390		Enhancer	Chr0	1512086	1512881	Cla000562.g		Promoter	chr00	2928892	2929460	MELO3C027119.2		Enhancer	Chr1	750673	751366	Csa_1G004260			Promoter	Chr01	2977034	2977196	Gorai.001G032100		Promoter	Chr00	5794285	5794540	gene:MD00G1033600		Promoter	1	1932609	1932726	LOC_Os01g04330		Promoter
Promoter	Chr1	662483	662708	AT1G02930		Enhancer	Bd1	1637348	1637671	Bradi1g02410		Enhancer	Chr0	1558715	1559775	Cla000457.g		Promoter	chr00	2930905	2931535	MELO3C027119.2		Promoter	Chr1	756623	757371	Csa_1G004250			Promoter	Chr01	2983137	2983405	Gorai.001G032200		Enhancer	Chr00	6024187	6024425	gene:MD00G1034500		Promoter	1	1933391	1933911	LOC_Os01g04340		Promoter
Promoter	Chr1	673078	673358	AT1G02970		Enhancer	Bd1	1640320	1640637	Bradi1g02410		Enhancer	Chr0	1567248	1567594	Cla000457.g		Enhancer	chr00	2935046	2935322	MELO3C027120.2		Enhancer	Chr1	761445	761858	Csa_1G004270			Promoter	Chr01	2983887	2984080	Gorai.001G032200		Enhancer	Chr00	6029548	6030121	gene:MD00G1034500		Enhancer	1	1942787	1942974	LOC_Os01g04350		Enhancer
Promoter	Chr1	701140	701567	AT1G03030		Promoter	Bd1	1645616	1645822	Bradi1g02430		Enhancer	Chr0	1574316	1574517	Cla000457.g		Enhancer	chr00	2936306	2936517	MELO3C027120.2		Promoter	Chr1	768190	768390	Csa_1G004280			Promoter	Chr01	3025050	3025334	Gorai.001G032800		Enhancer	Chr00	6035772	6036070	gene:MD00G1034600		Promoter	1	1997845	1998120	LOC_Os01g04490		Enhancer
Promoter	Chr1	706487	707498	AT1G03040		Enhancer	Bd1	1647253	1647514	Bradi1g02430		Enhancer	Chr0	1583159	1583681	Cla000457.g		Enhancer	chr00	2937327	2937626	MELO3C027120.2		Enhancer	Chr1	771665	772168	Csa_1G004290			Enhancer	Chr01	3027959	3028180	Gorai.001G032800		Enhancer	Chr00	6334838	6335075	gene:MD00G1035800		Promoter	1	2003897	2004067	LOC_Os01g04500		Promoter
Promoter	Chr1	727412	727723	AT1G03060		Enhancer	Bd1	1653769	1654044	Bradi1g02440		Promoter	Chr0	1588510	1589747	Cla000457.g		Enhancer	chr00	2954332	2954924	MELO3C027478.2		Promoter	Chr1	781583	781965	Csa_1G004300			Enhancer	Chr01	3077197	3077432	Gorai.001G033500		Promoter	Chr00	6355199	6355662	gene:MD00G1035800		Promoter	1	2058359	2058711	LOC_Os01g04590		Enhancer
Enhancer	Chr1	728185	728429	AT1G03060		Promoter	Bd1	1659651	1660565	Bradi1g02460		Enhancer	Chr0	1599480	1599927	Cla000457.g		Enhancer	chr00	2956924	2957132	MELO3C027478.2		Promoter	Chr1	782020	782248	Csa_1G004300			Enhancer	Chr01	3123311	3123805	Gorai.001G033900		Enhancer	Chr00	6391028	6391436	gene:MD00G1036000		Promoter	1	2066025	2066144	LOC_Os01g04600		Enhancer
Promoter	Chr1	737981	739748	AT1G03080		Promoter	Bd1	1684861	1685096	Bradi1g02490		Enhancer	Chr0	1601714	1602196	Cla000457.g		Enhancer	chr00	2987349	2988336	MELO3C027481.2		Promoter	Chr1	791833	792270	Csa_1G004320			Enhancer	Chr01	3124000	3124310	Gorai.001G033900		Enhancer	Chr00	6392552	6392761	gene:MD00G1036000		Enhancer	1	2074240	2074352	LOC_Os01g04630		Enhancer
Promoter	Chr1	748947	749290	AT1G03106		Enhancer	Bd1	1690843	1691091	Bradi1g02497		Enhancer	Chr0	1607867	1608610	Cla000458.g		Enhancer	chr00	2988862	2989344	MELO3C027481.2		Promoter	Chr1	792302	792596	Csa_1G004320			Promoter	Chr01	3135110	3135891	Gorai.001G034200		Promoter	Chr00	6401831	6402539	gene:MD00G1036100		Promoter	1	2077852	2078114	LOC_Os01g04630		Enhancer
Promoter	Chr1	753095	753402	AT1G03130		Promoter	Bd1	1692789	1693029	Bradi1g02505		Enhancer	Chr0	1628292	1628525	Cla000458.g		Enhancer	chr00	2989444	2990044	MELO3C027481.2		Promoter	Chr1	799966	800561	Csa_1G004340			Promoter	Chr01	3151329	3151483	Gorai.001G034500		Enhancer	Chr00	6433782	6434509	gene:MD00G1036300		Promoter	1	2078279	2078927	LOC_Os01g04630		Enhancer
Promoter	Chr1	754078	754589	AT1G03130		Enhancer	Bd1	1697215	1697526	Bradi1g02505		Enhancer	Chr0	1635425	1635688	Cla000458.g		Enhancer	chr00	2990199	2990871	MELO3C027481.2		Enhancer	Chr1	805324	805524	Csa_1G004340			Promoter	Chr01	3163171	3163428	Gorai.001G034600		Enhancer	Chr00	6435369	6435569	gene:MD00G1036300		Promoter	1	2087166	2087350	LOC_Os01g04650		Promoter
Promoter	Chr1	760524	760870	AT1G03160		Enhancer	Bd1	1698041	1698710	Bradi1g02505		Enhancer	Chr0	1636020	1636239	Cla000458.g		Enhancer	chr00	2996062	2996646	MELO3C027481.2		Enhancer	Chr1	805591	806276	Csa_1G004340			Promoter	Chr01	3173411	3173890	Gorai.001G034700		Promoter	Chr00	6450233	6450579	mdm-MIR166a		Enhancer	1	2093963	2094274	LOC_Os01g04660		Enhancer
Promoter	Chr1	761069	761398	AT1G03160		Promoter	Bd1	1705365	1705905	Bradi1g02510		Enhancer	Chr0	1638209	1638941	Cla000458.g		Enhancer	chr00	3000470	3000767	MELO3C027481.2		Enhancer	Chr1	816429	817199	Csa_1G004350			Enhancer	Chr01	3182310	3182716	Gorai.001G034700		Enhancer	Chr00	6462212	6462614	gene:MD00G1036600		Enhancer	1	2121850	2122368	LOC_Os01g04710		Promoter
Enhancer	Chr1	766721	767600	AT1G03170		Enhancer	Bd1	1707171	1707524	Bradi1g02517		Enhancer	Chr0	1640574	1641118	Cla000459.g		Enhancer	chr00	3013169	3013668	MELO3C027481.2		Promoter	Chr1	828916	829533	Csa_1G004360			Promoter	Chr01	3256896	3257300	Gorai.001G035300		Promoter	Chr00	6463280	6463849	gene:MD00G1036600		Enhancer	1	2122480	2122868	LOC_Os01g04710		Enhancer
Enhancer	Chr1	767855	768274	AT1G03170		Promoter	Bd1	1708539	1708941	Bradi1g02517		Enhancer	Chr0	1645987	1646275	Cla000459.g		Enhancer	chr00	3090151	3090776	MELO3C027124.2		Promoter	Chr1	829847	830137	Csa_1G004360			Promoter	Chr01	3272396	3272638	Gorai.001G035400		Promoter	Chr00	6511248	6511513	gene:MD00G1036800		Enhancer	1	2128545	2128660	LOC_Os01g04720		Enhancer
Promoter	Chr1	773107	773453	AT1G03180		Promoter	Bd1	1724474	1724748	Bradi1g02560		Promoter	Chr0	1661971	1662675	Cla000459.g		Enhancer	chr00	3135012	3135235	MELO3C027123.2		Enhancer	Chr1	830196	830487	Csa_1G004360			Enhancer	Chr01	3281899	3282179	Gorai.001G035600		Enhancer	Chr00	6570443	6570675	gene:MD00G1037000		Promoter	1	2137633	2137760	LOC_Os01g04730		Promoter
Promoter	Chr1	780131	780549	AT1G03200		Promoter	Bd1	1725559	1725853	Bradi1g02570		Promoter	Chr0	1662924	1663345	Cla000459.g		Enhancer	chr00	3136755	3137529	MELO3C027123.2		Promoter	Chr1	838344	838695	Csa_1G004370			Promoter	Chr01	3284061	3284425	Gorai.001G035600		Promoter	Chr00	6586137	6586645	gene:MD00G1037100		Enhancer	1	2170334	2170455	LOC_Os01g04760		Promoter
Promoter	Chr1	785500	787209	AT1G03220		Promoter	Bd1	1741391	1741723	Bradi1g02590		Enhancer	Chr0	1670445	1670930	Cla000459.g		Enhancer	chr00	3167722	3168023	MELO3C027609.2		Promoter	Chr1	838761	838986	Csa_1G004370			Promoter	Chr01	3292621	3293091	Gorai.001G035700		Promoter	Chr00	6645948	6646242	gene:MD00G1037400		Promoter	1	2202213	2202342	LOC_Os01g04800		Promoter
Promoter	Chr1	792990	793554	AT1G03240		Promoter	Bd1	1748988	1749238	Bradi1g02597		Enhancer	Chr0	1679883	1680873	Cla000460.g		Enhancer	chr00	3168128	3169377	MELO3C027609.2		Promoter	Chr1	851975	852266	Csa_1G004890			Promoter	Chr01	3306948	3307577	Gorai.001G035800		Promoter	Chr00	6646346	6646971	gene:MD00G1037400		Promoter	1	2245473	2245751	LOC_Os01g04860		Enhancer
Promoter	Chr1	798961	799195	AT1G03270		Promoter	Bd1	1760969	1761322	Bradi1g02615		Promoter	Chr0	1685456	1685662	Cla000460.g		Enhancer	chr00	3169774	3169974	MELO3C027609.2		Promoter	Chr1	931871	932130	Csa_1G004910			Promoter	Chr01	3315386	3315557	Gorai.001G035900		Enhancer	Chr00	6677545	6678107	gene:MD00G1038200		Enhancer	1	2259121	2259903	LOC_Os01g04870		Promoter
Promoter	Chr1	806865	807436	AT1G03290		Promoter	Bd1	1782618	1782878	Bradi1g02635		Enhancer	Chr0	1693212	1693431	Cla000460.g		Enhancer	chr00	3170828	3172177	MELO3C027609.2		Promoter	Chr1	935758	936433	Csa_1G004920			Promoter	Chr01	3324542	3324779	Gorai.001G036100		Enhancer	Chr00	6679807	6680110	gene:MD00G1038200		Promoter	1	2271064	2271191	LOC_Os01g04910		Promoter
Promoter	Chr1	813098	813501	AT1G03310		Enhancer	Bd1	1783719	1783924	Bradi1g02637		Enhancer	Chr0	1693580	1693875	Cla000460.g		Enhancer	chr00	3173212	3173428	MELO3C027610.2		Enhancer	Chr1	948913	949120	Csa_1G004930			Promoter	Chr01	3366174	3366374	Gorai.001G036500		Enhancer	Chr00	6687908	6688434	gene:MD00G1038300		Enhancer	1	2290172	2290810	LOC_Os01g04950		Enhancer
Promoter	Chr1	830208	830649	AT1G03370		Promoter	Bd1	1786678	1786974	Bradi1g02640		Enhancer	Chr0	1698749	1699308	Cla000460.g		Enhancer	chr00	3214488	3215068	MELO3C027617.2		Enhancer	Chr1	968905	971018	Csa_1G004960			Promoter	Chr01	3388006	3388378	Gorai.001G036600		Promoter	Chr00	6689271	6689903	gene:MD00G1038300		Promoter	1	2355034	2355562	LOC_Os01g05000		Enhancer
Enhancer	Chr1	850534	850810	AT1G03440		Promoter	Bd1	1795121	1795423	Bradi1g02650		Enhancer	Chr0	1699371	1699616	Cla000460.g		Enhancer	chr00	3216341	3216541	MELO3C027617.2		Promoter	Chr1	975638	976291	Csa_1G004970			Promoter	Chr01	3394578	3394720	Gorai.001G036700		Promoter	Chr00	6707813	6708023	gene:MD00G1038400		Promoter	1	2376710	2376843	LOC_Os01g05060		Promoter
Promoter	Chr1	851639	852373	AT1G03440		Promoter	Bd1	1801992	1802257	Bradi1g02670		Enhancer	Chr0	1722559	1723771	Cla000461.g		Enhancer	chr00	3245068	3245282	MELO3C027617.2		Enhancer	Chr1	977285	978091	Csa_1G004970			Enhancer	Chr01	3404211	3404471	Gorai.001G036800		Enhancer	Chr00	6709949	6710604	gene:MD00G1038400		Promoter	1	2382526	2382906	LOC_Os01g05070		Promoter
Enhancer	Chr1	853699	854032	AT1G03440		Enhancer	Bd1	1810260	1810491	Bradi1g02680		Enhancer	Chr0	1728239	1728821	Cla000461.g		Enhancer	chr00	3252917	3253159	MELO3C027617.2		Promoter	Chr1	983480	983683	Csa_1G004980			Promoter	Chr01	3429501	3429794	Gorai.001G037100		Promoter	Chr00	6714696	6714899	gene:MD00G1038500		Promoter	1	2403049	2403334	LOC_Os01g05130		Enhancer
Promoter	Chr1	864090	864485	AT1G03457		Enhancer	Bd1	1810698	1810989	Bradi1g02685		Promoter	Chr0	1743671	1743871	Cla000154.g		Enhancer	chr00	3261579	3261841	MELO3C027126.2		Enhancer	Chr1	985667	985933	Csa_1G004980			Promoter	Chr01	3439561	3439838	Gorai.001G037300		Promoter	Chr00	6724752	6725615	gene:MD00G1038700		Enhancer	1	2415376	2415699	LOC_Os01g05150		Enhancer
Enhancer	Chr1	865112	865452	AT1G03457		Promoter	Bd1	1821938	1822194	Bradi1g02697		Promoter	Chr0	1745641	1745876	Cla000154.g		Enhancer	chr00	3332101	3333501	MELO3C027624.2		Promoter	Chr1	990735	991423	Csa_1G004990			Enhancer	Chr01	3443673	3444224	Gorai.001G037300		Promoter	Chr00	6736472	6737040	gene:MD00G1038800		Promoter	1	2421284	2421556	LOC_Os01g05170		Promoter
Promoter	Chr1	867727	868406	AT1G03470		Promoter	Bd1	1822737	1823240	Bradi1g02710		Promoter	Chr0	1753564	1754585	Cla000155.g		Promoter	chr00	3342120	3344012	MELO3C027351.2		Enhancer	Chr1	992376	992977	Csa_1G004990			Promoter	Chr01	3453140	3453542	Gorai.001G037400		Promoter	Chr00	6746713	6746919	gene:MD00G1038900		Enhancer	1	2432650	2432870	LOC_Os01g05180		Promoter
Enhancer	Chr1	868676	868980	AT1G03470		Promoter	Bd1	1829887	1830138	Bradi1g02720		Promoter	Chr0	1755708	1756430	Cla000155.g		Promoter	chr00	3345693	3347832	MELO3C027485.2		Enhancer	Chr1	999045	999849	Csa_1G005490			Promoter	Chr01	3454776	3455065	Gorai.001G037400		Enhancer	Chr00	6755404	6755692	gene:MD00G1039200		Promoter	1	2434408	2434621	LOC_Os01g05180		Enhancer
Promoter	Chr1	871125	871700	AT1G03475		Promoter	Bd1	1830458	1830727	Bradi1g02720		Promoter	Chr0	1761074	1761820	Cla000156.g		Enhancer	chr00	3452506	3453040	MELO3C027162.2		Promoter	Chr1	1006377	1006948	Csa_1G005500			Promoter	Chr01	3466521	3466750	Gorai.001G037500		Enhancer	Chr00	6762828	6763253	gene:MD00G1039300		Enhancer	1	2480987	2481176	LOC_Os01g05260		Promoter
Enhancer	Chr1	875843	876059	AT1G03510		Promoter	Bd1	1844284	1844653	Bradi1g02740		Promoter	Chr0	1764190	1764421	Cla000156.g		Enhancer	chr00	3482948	3483556	MELO3C027138.2		Promoter	Chr1	1014695	1014917	Csa_1G005520			Enhancer	Chr01	3480235	3480431	Gorai.001G037600		Promoter	Chr00	6767332	6767863	gene:MD00G1039400		Enhancer	1	2524478	2525112	LOC_Os01g05340		Promoter
Promoter	Chr1	877516	877926	AT1G03510		Enhancer	Bd1	1852020	1852304	Bradi1g02755		Enhancer	Chr0	1773674	1773938	Cla000156.g		Enhancer	chr00	3508770	3509243	MELO3C027138.2		Enhancer	Chr1	1030947	1031148	Csa_1G005540			Promoter	Chr01	3486344	3486730	Gorai.001G037600		Enhancer	Chr00	6785938	6786622	gene:MD00G1039600		Promoter	1	2583542	2583767	LOC_Os01g05470		Promoter
Promoter	Chr1	879854	880596	AT1G03520		Promoter	Bd1	1854801	1855004	Bradi1g02760		Enhancer	Chr0	1775565	1775812	Cla000156.g		Enhancer	chr00	3536767	3536967	MELO3C027140.2		Enhancer	Chr1	1032408	1032906	Csa_1G005550			Enhancer	Chr01	3511316	3511635	Gorai.001G037700		Promoter	Chr00	6826761	6827392	gene:MD00G1040000		Promoter	1	2593602	2593736	LOC_Os01g05490		Promoter
Enhancer	Chr1	889943	890321	AT1G03550		Promoter	Bd1	1874557	1874836	Bradi1g02780		Enhancer	Chr0	1777262	1777862	Cla000156.g		Enhancer	chr00	3559587	3559787	MELO3C027143.2		Enhancer	Chr1	1033340	1034102	Csa_1G005550			Promoter	Chr01	3548995	3549235	Gorai.001G038000		Enhancer	Chr00	6977503	6978134	gene:MD00G1040900		Promoter	1	2594077	2594505	LOC_Os01g05490		Enhancer
Promoter	Chr1	892349	893047	AT1G03560		Enhancer	Bd1	1880054	1880604	Bradi1g02790		Enhancer	Chr0	1784193	1784828	Cla000156.g		Promoter	chr00	3576763	3576983	MELO3C027639.2		Promoter	Chr1	1039311	1039878	Csa_1G005550			Promoter	Chr01	3553629	3553804	Gorai.001G038100		Enhancer	Chr00	7012793	7013411	gene:MD00G1040900		Promoter	1	2599085	2599436	LOC_Os01g05500		Promoter
Promoter	Chr1	897369	897606	AT1G03590		Enhancer	Bd1	1890545	1891135	Bradi1g02805		Enhancer	Chr0	1787886	1788511	Cla000156.g		Enhancer	chr00	3657637	3658288	MELO3C027493.2		Promoter	Chr1	1046580	1047352	Csa_1G005570			Promoter	Chr01	3613919	3614449	Gorai.001G038600		Promoter	Chr00	7085505	7086048	gene:MD00G1041000		Promoter	1	2623146	2623399	LOC_Os01g05510		Promoter
Promoter	Chr1	897808	898045	AT1G03590		Promoter	Bd1	1902006	1902335	Bradi1g02810		Enhancer	Chr0	1793646	1793851	Cla000156.g		Enhancer	chr00	3675375	3676023	MELO3C027492.2		Promoter	Chr1	1048156	1048361	Csa_1G005570			Promoter	Chr01	3629338	3629480	Gorai.001G038900		Promoter	Chr00	7347169	7347611	gene:MD00G1041300		Promoter	1	2632499	2632614	LOC_Os01g05530		Enhancer
Promoter	Chr1	898232	898951	AT1G03600		Promoter	Bd1	1902935	1903274	Bradi1g02810		Enhancer	Chr0	1820318	1820837	Cla000559.g		Enhancer	chr00	3815783	3816006	MELO3C027661.2		Promoter	Chr1	1057072	1057636	Csa_1G005590			Enhancer	Chr01	3644973	3645154	Gorai.001G039100		Enhancer	Chr00	7527806	7528197	gene:MD00G1041800		Enhancer	1	2638548	2638875	LOC_Os01g05540		Promoter
Promoter	Chr1	899694	900388	AT1G03610		Enhancer	Bd1	1916724	1917268	Bradi1g02820		Enhancer	Chr0	1834416	1835146	Cla000559.g		Enhancer	chr00	3816087	3816329	MELO3C027661.2		Promoter	Chr1	1058133	1058333	Csa_1G005600			Promoter	Chr01	3646623	3646903	Gorai.001G039100		Enhancer	Chr00	7644573	7644773	gene:MD00G1042000		Enhancer	1	2640021	2640221	LOC_Os01g05540		Enhancer
Enhancer	Chr1	903663	904175	AT1G03620		Enhancer	Bd1	1920171	1920762	Bradi1g02820		Enhancer	Chr0	1837061	1837360	Cla000559.g		Promoter	chr00	3850317	3852860	MELO3C027413.2		Promoter	Chr1	1074341	1075671	Csa_1G005620			Enhancer	Chr01	3663142	3663449	Gorai.001G039300		Enhancer	Chr00	7803010	7803234	gene:MD00G1043300		Promoter	1	2644700	2644842	LOC_Os01g05540		Enhancer
Promoter	Chr1	907356	907699	AT1G03630		Promoter	Bd1	1933294	1933547	Bradi1g02840		Enhancer	Chr0	1840587	1841191	Cla000559.g		Promoter	chr00	3853703	3855064	MELO3C027497.2		Promoter	Chr1	1079414	1079630	Csa_1G005630			Enhancer	Chr01	3675241	3675436	Gorai.001G039400		Promoter	Chr00	7809462	7809987	gene:MD00G1043300		Promoter	1	2674113	2674421	LOC_Os01g05610		Enhancer
Enhancer	Chr1	909306	909955	AT1G03650		Promoter	Bd1	1954668	1954899	Bradi1g02890		Enhancer	Chr0	1847268	1847468	Cla000559.g		Promoter	chr00	3913172	3913377	MELO3C027282.2		Promoter	Chr1	1079674	1079900	Csa_1G005630			Promoter	Chr01	3699828	3699970	Gorai.001G039800		Promoter	Chr00	8163250	8164010	gene:MD00G1044500		Promoter	1	2686466	2686608	LOC_Os01g05630		Promoter
Promoter	Chr1	917905	918421	AT1G03680		Promoter	Bd1	1969834	1970157	Bradi1g02920		Enhancer	Chr0	1856404	1857246	Cla000559.g		Promoter	chr00	3913558	3914115	MELO3C027282.2		Enhancer	Chr1	1081805	1082392	Csa_1G005630			Enhancer	Chr01	3743434	3743708	Gorai.001G040400		Enhancer	Chr00	8201868	8202588	gene:MD00G1044800		Promoter	1	2695075	2695188	LOC_Os01g05650		Promoter
Enhancer	Chr1	929814	930056	AT1G03730		Promoter	Bd1	1974862	1975407	Bradi1g02940		Promoter	Chr0	1859012	1860864	Cla000559.g		Enhancer	chr00	4002759	4004367	MELO3C027161.2		Promoter	Chr1	1087943	1088626	Csa_1G005640			Promoter	Chr01	3754509	3754823	Gorai.001G040500		Promoter	Chr00	8255268	8255468	gene:MD00G1045200		Enhancer	1	2698640	2698907	LOC_Os01g05650		Promoter
Enhancer	Chr1	930609	930898	AT1G03730		Promoter	Bd1	1986203	1986505	Bradi1g02950		Enhancer	Chr0	1898019	1898483	Cla000559.g		Promoter	chr00	4011573	4014120	MELO3C027160.2		Enhancer	Chr1	1094290	1094854	Csa_1G005640			Promoter	Chr01	3762167	3762473	Gorai.001G040600		Promoter	Chr00	8255562	8255769	gene:MD00G1045200		Promoter	1	2711389	2711579	LOC_Os01g05670		Promoter
Promoter	Chr1	931617	932355	AT1G03730		Enhancer	Bd1	2000737	2000947	Bradi1g02990		Enhancer	Chr0	1932103	1932633	Cla000560.g		Promoter	chr00	4016150	4016886	MELO3C027670.2		Enhancer	Chr1	1096143	1096848	Csa_1G005650			Promoter	Chr01	3771867	3772129	Gorai.001G040900		Promoter	Chr00	8303152	8303610	gene:MD00G1045300		Enhancer	1	2741264	2741609	LOC_Os01g05744		Promoter
Enhancer	Chr1	936479	937315	AT1G03750		Promoter	Bd1	2016350	2017156	Bradi1g03030		Promoter	Chr0	1937295	1937787	Cla000560.g		Promoter	chr00	4041820	4045484	MELO3C027174.2		Promoter	Chr1	1101165	1102224	Csa_1G005650			Promoter	Chr01	3780661	3780958	Gorai.001G041100		Promoter	Chr00	8768419	8768684	gene:MD00G1047100		Enhancer	1	2757450	2757919	LOC_Os01g05770		Enhancer
Promoter	Chr1	937500	937882	AT1G03750		Promoter	Bd1	2025563	2025985	Bradi1g03050		Promoter	Chr0	1943577	1944134	Cla000560.g		Promoter	chr00	4050540	4050772	MELO3C027676.2		Enhancer	Chr1	1103270	1103897	Csa_1G005650			Promoter	Chr01	3787090	3787260	Gorai.001G041200		Enhancer	Chr00	9101863	9102365	gene:MD00G1048400		Promoter	1	2777651	2777839	LOC_Os01g05810		Promoter
Promoter	Chr1	951816	952251	AT1G03780		Promoter	Bd1	2076525	2076828	Bradi1g03146		Enhancer	Chr0	1947990	1948316	Cla000560.g		Promoter	chr00	4050858	4051078	MELO3C027676.2		Promoter	Chr1	1110182	1110824	Csa_1G005660			Enhancer	Chr01	3824017	3824260	Gorai.001G041500		Promoter	Chr00	9485858	9486467	gene:MD00G1050100		Promoter	1	2803944	2804267	LOC_Os01g05850		Promoter
Promoter	Chr1	956573	957478	AT1G03800		Promoter	Bd1	2080493	2080816	Bradi1g03160		Enhancer	Chr0	1966667	1967586	Cla000560.g		Enhancer	chr00	4066656	4067711	MELO3C027169.2		Promoter	Chr1	1110954	1111185	Csa_1G005660			Enhancer	Chr01	3838528	3838715	Gorai.001G041700		Promoter	Chr00	9668799	9669253	gene:MD00G1051200		Promoter	1	2805307	2805601	LOC_Os01g05860		Enhancer
Promoter	Chr1	957897	958293	AT1G03800		Promoter	Bd1	2089704	2090048	Bradi1g03180		Enhancer	Chr0	1976970	1977553	Cla000560.g		Enhancer	chr00	4067881	4068860	MELO3C027169.2		Promoter	Chr1	1126687	1127416	Csa_1G005700			Promoter	Chr01	3843599	3843931	Gorai.001G041800		Promoter	Chr00	9675380	9676009	gene:MD00G1051300		Promoter	1	2810082	2810323	LOC_Os01g05870		Promoter
Promoter	Chr1	961287	962067	AT1G03820		Enhancer	Bd1	2111396	2111836	Bradi1g03196		Enhancer	Chr0	1982232	1982747	Cla000143.g		Enhancer	chr00	4069016	4070113	MELO3C027171.2		Enhancer	Chr1	1128697	1128922	Csa_1G005700			Promoter	Chr01	3854354	3854973	Gorai.001G041900		Promoter	Chr00	9714508	9715089	gene:MD00G1052100		Enhancer	1	2820801	2821069	LOC_Os01g05890		Enhancer
Promoter	Chr1	966745	966962	AT1G03830		Promoter	Bd1	2116376	2116802	Bradi1g03200		Enhancer	Chr0	1988151	1988415	Cla000143.g		Enhancer	chr00	4074384	4074938	MELO3C027171.2		Enhancer	Chr1	1129004	1129288	Csa_1G005700			Promoter	Chr01	3921677	3921901	Gorai.001G042100		Enhancer	Chr00	9875817	9876361	gene:MD00G1053000		Enhancer	1	2826404	2826573	LOC_Os01g05940		Promoter
Enhancer	Chr1	975507	975751	AT1G03850		Enhancer	Bd1	2129203	2129449	Bradi1g03230		Enhancer	Chr0	1993799	1994305	Cla000143.g		Promoter	chr00	4182743	4183011	MELO3C027508.2		Promoter	Chr1	1141002	1141206	Csa_1G005730			Enhancer	Chr01	4017514	4017967	Gorai.001G042700		Enhancer	Chr00	10007542	10008122	gene:MD00G1053500		Promoter	1	2838541	2838941	LOC_Os01g05900		Promoter
Promoter	Chr1	978154	978416	AT1G03850		Enhancer	Bd1	2131424	2131762	Bradi1g03230		Enhancer	Chr0	2001358	2001585	Cla000143.g		Enhancer	chr00	4183058	4183282	MELO3C027508.2		Promoter	Chr1	1144301	1144947	Csa_1G005740			Promoter	Chr01	4065078	4065658	Gorai.001G042800		Promoter	Chr00	10127475	10127737	gene:MD00G1054500		Enhancer	1	2845112	2845415	LOC_Os01g05960		Enhancer
Enhancer	Chr1	978586	979190	AT1G03850		Enhancer	Bd1	2133089	2133448	Bradi1g03235		Promoter	Chr0	2019227	2020151	Cla000143.g		Promoter	chr00	4215844	4216156	MELO3C027685.2		Promoter	Chr1	1161773	1162431	Csa_1G006270			Promoter	Chr01	4066345	4066599	Gorai.001G042800		Promoter	Chr00	10389948	10390162	gene:MD00G1055400		Enhancer	1	2855238	2855657	LOC_Os01g05970		Enhancer
Promoter	Chr1	981988	982489	AT1G03860		Promoter	Bd1	2150226	2150613	Bradi1g03250		Promoter	Chr0	2020419	2021460	Cla000143.g		Enhancer	chr00	4227366	4227797	MELO3C027177.2		Promoter	Chr1	1168766	1169369	Csa_1G006280			Promoter	Chr01	4078236	4078551	Gorai.001G042900		Enhancer	Chr00	10495866	10496084	gene:MD00G1056000		Enhancer	1	2855803	2855964	LOC_Os01g05970		Enhancer
Promoter	Chr1	983220	984530	AT1G03870		Enhancer	Bd1	2151710	2151910	Bradi1g03250		Enhancer	Chr0	2028928	2029158	Cla000144.g		Enhancer	chr00	4339087	4339590	MELO3C027699.2		Enhancer	Chr1	1178195	1178524	Csa_1G006300			Enhancer	Chr01	4098634	4098780	Gorai.001G043200		Enhancer	Chr00	10507567	10507973	gene:MD00G1056000		Promoter	1	2858082	2858373	LOC_Os01g05970		Promoter
Promoter	Chr1	993208	993473	AT1G03905		Enhancer	Bd1	2164928	2165395	Bradi1g03277		Enhancer	Chr0	2041769	2043059	Cla000144.g		Enhancer	chr00	4371648	4374638	MELO3C027697.2		Promoter	Chr1	1180101	1180742	Csa_1G006300			Promoter	Chr01	4102692	4103113	Gorai.001G043300		Enhancer	Chr00	10509272	10509516	gene:MD00G1056000		Promoter	1	2871917	2872177	LOC_Os01g06010		Promoter
Promoter	Chr1	995909	996139	AT1G03910		Promoter	Bd1	2170095	2170613	Bradi1g03270		Enhancer	Chr0	2047713	2048344	Cla000144.g		Enhancer	chr00	4409671	4410206	MELO3C027514.2		Promoter	Chr1	1185802	1186405	Csa_1G006320			Promoter	Chr01	4104810	4105100	Gorai.001G043400		Enhancer	Chr00	10509585	10509808	gene:MD00G1056000		Promoter	1	2888978	2889179	LOC_Os01g06040		Enhancer
Promoter	Chr1	1000603	1000805	AT1G03920		Promoter	Bd1	2194580	2194919	Bradi1g03340		Enhancer	Chr0	2050027	2050380	Cla000144.g		Enhancer	chr00	4422303	4422624	MELO3C027515.2		Promoter	Chr1	1192292	1193155	Csa_1G006330			Promoter	Chr01	4131127	4131352	Gorai.001G043700		Enhancer	Chr00	10514195	10514521	gene:MD00G1056100		Enhancer	1	2919019	2919447	LOC_Os01g06120		Enhancer
Enhancer	Chr1	1008230	1008566	AT1G03940		Promoter	Bd1	2199880	2200121	Bradi1g03350		Enhancer	Chr0	2055596	2055796	Cla000144.g		Promoter	chr00	4422657	4422960	MELO3C027515.2		Enhancer	Chr1	1197457	1197666	Csa_1G006330			Enhancer	Chr01	4135275	4135628	Gorai.001G043800		Enhancer	Chr00	10522816	10523419	gene:MD00G1056200		Enhancer	1	2919489	2919665	LOC_Os01g06120		Enhancer
Promoter	Chr1	1010886	1011379	AT1G03940		Enhancer	Bd1	2206455	2206887	Bradi1g03367		Enhancer	Chr0	2055942	2056535	Cla000144.g		Enhancer	chr00	4521713	4521968	MELO3C027196.2		Enhancer	Chr1	1204782	1204982	Csa_1G007830			Promoter	Chr01	4148335	4148614	Gorai.001G043900		Promoter	Chr00	10530207	10530424	gene:MD00G1056300		Promoter	1	2989231	2989398	LOC_Os01g06290		Promoter
Promoter	Chr1	1017679	1018182	AT1G03970		Enhancer	Bd1	2210033	2210244	Bradi1g03367		Enhancer	Chr0	2071186	2071673	Cla001196.g		Enhancer	chr00	4522038	4522308	MELO3C027196.2		Enhancer	Chr1	1211107	1211324	Csa_1G007830			Enhancer	Chr01	4156652	4156991	Gorai.001G043900		Promoter	Chr00	10530492	10530711	gene:MD00G1056300		Promoter	1	3044335	3044535	LOC_Os01g06460		Promoter
Promoter	Chr1	1023791	1024633	AT1G03982		Promoter	Bd1	2219044	2219317	Bradi1g03392		Enhancer	Chr0	2076235	2076918	Cla001196.g		Promoter	chr00	4524414	4524614	MELO3C027196.2		Enhancer	Chr1	1212356	1212881	Csa_1G007840			Enhancer	Chr01	4157212	4157804	Gorai.001G044000		Promoter	Chr00	10536594	10537145	gene:MD00G1056400		Enhancer	1	3076855	3077077	LOC_Os01g06520		Promoter
Promoter	Chr1	1028287	1029550	AT1G04000		Enhancer	Bd1	2220699	2220967	Bradi1g03392		Enhancer	Chr0	2106485	2107075	Cla001197.g		Promoter	chr00	4550983	4551226	MELO3C027524.2		Enhancer	Chr1	1213270	1213849	Csa_1G007840			Enhancer	Chr01	4174727	4174884	Gorai.001G044100		Promoter	Chr00	10539847	10540086	gene:MD00G1056500		Promoter	1	3105078	3105649	LOC_Os01g06590		Promoter
Promoter	Chr1	1036108	1036578	AT1G04010		Promoter	Bd1	2224593	2224946	Bradi1g03410		Enhancer	Chr0	2116436	2117055	Cla001198.g		Promoter	chr00	4551284	4551527	MELO3C027524.2		Enhancer	Chr1	1219101	1219746	Csa_1G007840			Promoter	Chr01	4182089	4183253	Gorai.001G044100		Promoter	Chr00	10540142	10540362	gene:MD00G1056500		Enhancer	1	3106744	3106917	LOC_Os01g06590		Enhancer
Promoter	Chr1	1040044	1040525	AT1G04030		Promoter	Bd1	2232826	2233063	Bradi1g03420		Promoter	Chr0	2126965	2127238	Cla001198.g		Promoter	chr00	4554643	4554880	MELO3C027524.2		Promoter	Chr1	1226299	1226499	Csa_1G007850			Enhancer	Chr01	4221721	4222522	Gorai.001G044300		Promoter	Chr00	10585934	10586180	gene:MD00G1057100		Promoter	1	3113876	3114189	LOC_Os01g06600		Enhancer
Promoter	Chr1	1043204	1043584	AT1G04040		Enhancer	Bd1	2240229	2240573	Bradi1g03420		Enhancer	Chr0	2148662	2149185	Cla001198.g		Enhancer	chr00	4555014	4556330	MELO3C027524.2		Promoter	Chr1	1226553	1226908	Csa_1G007850			Promoter	Chr01	4246708	4246993	Gorai.001G044600		Promoter	Chr00	10607821	10608042	gene:MD00G1057500		Enhancer	1	3141414	3142173	LOC_Os01g06660		Enhancer
Promoter	Chr1	1049747	1050199	AT1G04050		Promoter	Bd1	2277672	2277932	Bradi1g03450		Enhancer	Chr0	2155163	2155517	Cla001199.g		Enhancer	chr00	4568305	4569949	MELO3C027201.2		Enhancer	Chr1	1228657	1228922	Csa_1G007850			Promoter	Chr01	4274469	4274740	Gorai.001G044800		Promoter	Chr00	10614280	10614794	gene:MD00G1057700		Enhancer	1	3228402	3228527	LOC_Os01g06790		Enhancer
Promoter	Chr1	1051165	1051389	AT1G04080		Promoter	Bd1	2284734	2285029	Bradi1g03470		Enhancer	Chr0	2162221	2162739	Cla001199.g		Enhancer	chr00	4620443	4620685	MELO3C027727.2		Enhancer	Chr1	1229502	1230195	Csa_1G007850			Promoter	Chr01	4333672	4333975	Gorai.001G045400		Promoter	Chr00	10630550	10631083	gene:MD00G1058000		Enhancer	1	3237864	3238052	LOC_Os01g06820		Promoter
Promoter	Chr1	1064071	1064844	AT1G04110		Promoter	Bd1	2301708	2302243	Bradi1g03483		Promoter	Chr0	2180479	2180741	Cla001199.g		Enhancer	chr00	4620730	4620963	MELO3C027727.2		Promoter	Chr1	1248759	1249529	Csa_1G007870			Enhancer	Chr01	4337751	4338000	Gorai.001G045400		Enhancer	Chr00	10659222	10659585	gene:MD00G1058600		Enhancer	1	3322598	3322869	LOC_Os01g07060		Promoter
Promoter	Chr1	1070937	1071554	AT1G04120		Enhancer	Bd1	2330019	2330466	Bradi1g03500		Promoter	Chr0	2181499	2181713	Cla001199.g		Enhancer	chr00	4621390	4621592	MELO3C027727.2		Promoter	Chr1	1251516	1252124	Csa_1G007880			Promoter	Chr01	4348295	4348586	Gorai.001G045600		Enhancer	Chr00	10817941	10818923	gene:MD00G1059100		Promoter	1	3335994	3336298	LOC_Os01g07090		Promoter
Promoter	Chr1	1071764	1072089	AT1G04120		Enhancer	Bd1	2330515	2331276	Bradi1g03510		Promoter	Chr0	2184424	2184704	Cla001200.g		Enhancer	chr00	4660569	4664124	MELO3C027204.2		Promoter	Chr1	1257327	1257896	Csa_1G007900			Enhancer	Chr01	4355867	4356087	Gorai.001G045700		Promoter	Chr00	10826369	10826964	gene:MD00G1059100		Promoter	1	3355139	3355356	LOC_Os01g07110		Promoter
Promoter	Chr1	1072320	1073442	AT1G04130		Promoter	Bd1	2333223	2333692	Bradi1g03510		Promoter	Chr0	2189063	2189263	Cla001200.g		Enhancer	chr00	4733400	4733722	MELO3C027518.2		Enhancer	Chr1	1266338	1267155	Csa_1G007910			Enhancer	Chr01	4366203	4366498	Gorai.001G045700		Promoter	Chr00	10827299	10827519	gene:MD00G1059100		Promoter	1	3367631	3367892	LOC_Os01g07140		Enhancer
Promoter	Chr1	1080464	1081398	AT1G04140		Enhancer	Bd1	2335891	2336570	Bradi1g03510		Enhancer	Chr0	2191374	2191592	Cla001200.g		Enhancer	chr00	4857947	4858158	MELO3C027216.2		Enhancer	Chr1	1281322	1282074	Csa_1G008440			Promoter	Chr01	4399374	4399950	Gorai.001G046100		Enhancer	Chr00	11230347	11231186	gene:MD00G1060800		Enhancer	1	3374000	3374150	LOC_Os01g07150		Enhancer
Enhancer	Chr1	1084402	1086232	AT1G04150		Promoter	Bd1	2339898	2340262	Bradi1g03530		Enhancer	Chr0	2191646	2191915	Cla001200.g		Promoter	chr00	4889482	4893102	MELO3C027236.2		Promoter	Chr1	1291697	1292214	Csa_1G008450			Enhancer	Chr01	4431550	4431719	Gorai.001G046600		Promoter	Chr00	11238354	11238888	gene:MD00G1060900		Promoter	1	3394722	3394956	LOC_Os01g07190		Enhancer
Promoter	Chr1	1096144	1097024	AT1G04170		Enhancer	Bd1	2380661	2381102	Bradi1g03580		Enhancer	Chr0	2196868	2197373	Cla001200.g		Enhancer	chr00	4951312	4951971	MELO3C027220.2		Promoter	Chr1	1297403	1298417	Csa_1G008480			Enhancer	Chr01	4454586	4455056	Gorai.001G046900		Promoter	Chr00	11429592	11429920	gene:MD00G1061700		Promoter	1	3397190	3397318	LOC_Os01g07200		Promoter
Promoter	Chr1	1103905	1104114	AT1G04180		Promoter	Bd1	2383097	2383316	Bradi1g03580		Promoter	Chr0	2208925	2209607	Cla001201.g		Promoter	chr00	5018637	5018858	MELO3C027529.2		Promoter	Chr1	1322128	1322822	Csa_1G008500			Promoter	Chr01	4548183	4548374	Gorai.001G047700		Promoter	Chr00	11439209	11439848	gene:MD00G1061800		Promoter	1	3401221	3401412	LOC_Os01g07212		Enhancer
Promoter	Chr1	1105407	1105617	AT1G04180		Promoter	Bd1	2386858	2387178	Bradi1g03590		Promoter	Chr0	2215977	2216440	Cla001202.g		Promoter	chr00	5018995	5019196	MELO3C027529.2		Promoter	Chr1	1325504	1326115	Csa_1G008510			Enhancer	Chr01	4551491	4551700	Gorai.001G047700		Promoter	Chr00	11470733	11471302	gene:MD00G1062300		Promoter	1	3421118	3421450	LOC_Os01g07250		Promoter
Enhancer	Chr1	1105907	1106425	AT1G04180		Promoter	Bd1	2388190	2388556	Bradi1g03595		Promoter	Chr0	2220338	2220880	Cla001202.g		Enhancer	chr00	5027562	5028069	MELO3C027529.2		Enhancer	Chr1	1329284	1329651	Csa_1G008520			Enhancer	Chr01	4551941	4552083	Gorai.001G047700		Promoter	Chr00	11567375	11567935	gene:MD00G1062800		Promoter	1	3429614	3430386	LOC_Os01g07260		Promoter
Promoter	Chr1	1108619	1109460	AT1G04190		Enhancer	Bd1	2389270	2389490	Bradi1g03595		Enhancer	Chr0	2222339	2223052	Cla001202.g		Enhancer	chr00	5058977	5059533	MELO3C027754.2		Enhancer	Chr1	1336365	1336848	Csa_1G008520			Promoter	Chr01	4578241	4578512	Gorai.001G048000		Enhancer	Chr00	11597353	11597849	gene:MD00G1063000		Enhancer	1	3431100	3431631	LOC_Os01g07260		Enhancer
Promoter	Chr1	1114227	1114468	AT1G04210		Promoter	Bd1	2392328	2392609	Bradi1g03600		Promoter	Chr0	2273735	2273942	Cla001204.g		Promoter	chr00	5121900	5123194	MELO3C027235.2		Enhancer	Chr1	1338340	1339197	Csa_1G008530			Promoter	Chr01	4603184	4603397	Gorai.001G048300		Promoter	Chr00	12078528	12079016	gene:MD00G1064200		Promoter	1	3444269	3444499	LOC_Os01g07300		Promoter
Promoter	Chr1	1129330	1130394	AT1G04240		Promoter	Bd1	2393337	2393537	Bradi1g03605		Enhancer	Chr0	2292214	2292677	Cla001205.g		Enhancer	chr00	5138132	5138937	MELO3C027533.2		Promoter	Chr1	1342312	1342512	Csa_1G008530			Promoter	Chr01	4652877	4653022	Gorai.001G048900		Promoter	Chr00	12110633	12111220	gene:MD00G1064400		Promoter	1	3478899	3479182	LOC_Os01g07364		Enhancer
Enhancer	Chr1	1131423	1131973	AT1G04240		Promoter	Bd1	2400373	2400645	Bradi1g03620		Promoter	Chr0	2302968	2304823	Cla001205.g		Enhancer	chr00	5139193	5139420	MELO3C027533.2		Enhancer	Chr1	1343652	1344185	Csa_1G008530			Promoter	Chr01	4660090	4660416	Gorai.001G049100		Promoter	Chr00	12542105	12542305	gene:MD00G1065300		Enhancer	1	3487266	3487721	LOC_Os01g07370		Enhancer
Enhancer	Chr1	1133728	1134695	AT1G04250		Enhancer	Bd1	2415782	2415992	Bradi1g03627		Enhancer	Chr0	2348752	2349349	Cla001206.g		Enhancer	chr00	5169899	5170568	MELO3C027756.2		Enhancer	Chr1	1348856	1349680	Csa_1G008540			Enhancer	Chr01	4681401	4681684	Gorai.001G049400		Promoter	Chr00	12542412	12542616	gene:MD00G1065300		Promoter	1	3519253	3519598	LOC_Os01g07420		Enhancer
Promoter	Chr1	1141319	1141529	AT1G04260		Enhancer	Bd1	2452725	2453149	Bradi1g03640		Enhancer	Chr0	2365900	2366333	Cla001207.g		Enhancer	chr00	5201624	5201832	MELO3C027233.2		Enhancer	Chr1	1350351	1350961	Csa_1G008550			Enhancer	Chr01	4688995	4689327	Gorai.001G049500		Enhancer	Chr00	12783295	12783518	gene:MD00G1066300		Promoter	1	3574240	3574609	LOC_Os01g07490		Promoter
Promoter	Chr1	1143000	1144108	AT1G04270		Promoter	Bd1	2459574	2459774	Bradi1g03650		Enhancer	Chr0	2374358	2374658	Cla001207.g		Enhancer	chr00	5201966	5202211	MELO3C027233.2		Promoter	Chr1	1351509	1351724	Csa_1G008550			Enhancer	Chr01	4693329	4693581	Gorai.001G049500		Enhancer	Chr00	12783586	12783852	gene:MD00G1066300		Enhancer	1	3591516	3591699	LOC_Os01g07510		Promoter
Promoter	Chr1	1154619	1155353	AT1G04300		Promoter	Bd1	2485599	2486096	Bradi1g03690		Enhancer	Chr0	2385696	2386046	Cla001207.g		Enhancer	chr00	5202338	5202555	MELO3C027233.2		Enhancer	Chr1	1360202	1360831	Csa_1G008560			Promoter	Chr01	4719896	4720202	Gorai.001G049700		Enhancer	Chr00	12784822	12785022	gene:MD00G1066300		Promoter	1	3596058	3596201	LOC_Os01g07520		Promoter
Promoter	Chr1	1157752	1157988	AT1G04310		Promoter	Bd1	2490974	2491296	Bradi1g03700		Promoter	Chr0	2386105	2386911	Cla001207.g		Enhancer	chr00	5202709	5203271	MELO3C027233.2		Promoter	Chr1	1365720	1365959	Csa_1G008570			Enhancer	Chr01	4742549	4742997	Gorai.001G049900		Enhancer	Chr00	12785082	12785363	gene:MD00G1066300		Promoter	1	3609405	3609715	LOC_Os01g07540		Promoter
Enhancer	Chr1	1158942	1159288	AT1G04310		Enhancer	Bd1	2494328	2494621	Bradi1g03700		Enhancer	Chr0	2406884	2407113	Cla001207.g		Enhancer	chr00	5203371	5203624	MELO3C027233.2		Promoter	Chr1	1375658	1375866	Csa_1G008580			Enhancer	Chr01	4744011	4744252	Gorai.001G049900		Promoter	Chr00	12876249	12876739	gene:MD00G1066700		Promoter	1	3644571	3644678	LOC_Os01g07590		Enhancer
Enhancer	Chr1	1166769	1167251	AT1G04350		Enhancer	Bd1	2509121	2509425	Bradi1g03710		Enhancer	Chr0	2408477	2409064	Cla001207.g		Promoter	chr00	5238317	5238943	MELO3C027762.2		Promoter	Chr1	1387961	1388853	Csa_1G009590			Promoter	Chr01	4750389	4751074	Gorai.001G050000		Promoter	Chr00	12883307	12883508	gene:MD00G1066800		Promoter	1	3652466	3652683	LOC_Os01g07600		Enhancer
Promoter	Chr1	1169417	1170219	AT1G04360		Promoter	Bd1	2513975	2514473	Bradi1g03720		Enhancer	Chr0	2415129	2415349	Cla000409.g		Promoter	chr00	5251450	5252089	MELO3C027239.2		Promoter	Chr1	1394631	1395359	Csa_1G009600			Enhancer	Chr01	4759970	4760120	Gorai.001G050100		Promoter	Chr00	12920495	12921137	gene:MD00G1067200		Promoter	1	3660905	3661159	LOC_Os01g07610		Enhancer
Promoter	Chr1	1188265	1189178	AT1G04400		Enhancer	Bd1	2527065	2527286	Bradi1g03750		Promoter	Chr0	2434309	2435346	Cla000409.g		Enhancer	chr00	5261110	5261733	MELO3C027239.2		Promoter	Chr1	1397338	1397560	Csa_1G009610			Promoter	Chr01	4829059	4829371	Gorai.001G050900		Enhancer	Chr00	12930626	12930835	gene:MD00G1067200		Promoter	1	3708979	3709208	LOC_Os01g07720		Promoter
Promoter	Chr1	1191258	1191707	AT1G04410		Promoter	Bd1	2529516	2529788	Bradi1g03750		Promoter	Chr0	2440377	2440612	Cla000409.g		Enhancer	chr00	5279156	5279490	MELO3C027769.2		Promoter	Chr1	1397630	1397881	Csa_1G009610			Promoter	Chr01	4848178	4848544	Gorai.001G051200		Promoter	Chr00	12973495	12973998	gene:MD00G1067300		Promoter	1	3735246	3735444	LOC_Os01g07780		Promoter
Enhancer	Chr1	1193753	1194112	AT1G04420		Promoter	Bd1	2531449	2531652	Bradi1g03760		Promoter	Chr0	2466214	2466628	Cla000410.g		Enhancer	chr00	5279639	5281097	MELO3C027769.2		Enhancer	Chr1	1407622	1407831	Csa_1G009630			Promoter	Chr01	4848713	4849039	Gorai.001G051200		Promoter	Chr00	13027298	13027799	gene:MD00G1067500		Promoter	1	3744486	3744754	LOC_Os01g07810		Enhancer
Promoter	Chr1	1197578	1197783	AT1G04430		Promoter	Bd1	2537021	2537679	Bradi1g03780		Enhancer	Chr0	2474112	2474647	Cla000410.g		Enhancer	chr00	5324371	5324595	MELO3C027241.2		Enhancer	Chr1	1407840	1408040	Csa_1G009630			Promoter	Chr01	4866613	4866813	Gorai.001G051300		Enhancer	Chr00	13261429	13261989	gene:MD00G1067900		Enhancer	1	3746654	3746803	LOC_Os01g07810		Promoter
Promoter	Chr1	1197945	1198272	AT1G04430		Promoter	Bd1	2540696	2541123	Bradi1g03790		Enhancer	Chr0	2475097	2475427	Cla000410.g		Enhancer	chr00	5324686	5324886	MELO3C027241.2		Promoter	Chr1	1410845	1411088	Csa_1G009640			Promoter	Chr01	4867129	4867376	Gorai.001G051300		Promoter	Chr00	13448820	13449446	gene:MD00G1068500		Enhancer	1	3786802	3787256	LOC_Os01g07850		Enhancer
Promoter	Chr1	1201183	1201599	AT1G04440		Enhancer	Bd1	2544736	2545049	Bradi1g03790		Enhancer	Chr0	2483084	2483284	Cla000410.g		Promoter	chr00	5325456	5325691	MELO3C027241.2		Promoter	Chr1	1422339	1423068	Csa_1G009650			Promoter	Chr01	4918003	4918145	Gorai.001G051800		Promoter	Chr00	13457903	13458960	gene:MD00G1068600		Enhancer	1	3790154	3790313	LOC_Os01g07850		Enhancer
Promoter	Chr1	1202017	1202277	AT1G04440		Enhancer	Bd1	2545125	2545350	Bradi1g03790		Enhancer	Chr0	2488323	2488547	Cla000410.g		Enhancer	chr00	5352610	5353051	MELO3C027242.2		Promoter	Chr1	1424894	1425713	Csa_1G009660			Enhancer	Chr01	4938838	4939161	Gorai.001G051900		Enhancer	Chr00	13597142	13597702	gene:MD00G1069500		Promoter	1	3812267	3812631	LOC_Os01g07880		Enhancer
Promoter	Chr1	1215509	1216177	AT1G04480		Promoter	Bd1	2552733	2553039	Bradi1g03800		Enhancer	Chr0	2489226	2489800	Cla000410.g		Promoter	chr00	5381558	5382071	MELO3C027244.2		Promoter	Chr1	1430808	1431008	Csa_1G009670			Promoter	Chr01	4971320	4971476	Gorai.001G052400		Promoter	Chr00	13638827	13639052	gene:MD00G1069900		Promoter	1	3832174	3832402	LOC_Os01g07930		Promoter
Promoter	Chr1	1224547	1224793	AT1G04501		Promoter	Bd1	2558739	2559194	Bradi1g03820		Enhancer	Chr0	2504347	2505052	Cla000410.g		Enhancer	chr00	5458669	5459353	MELO3C027786.2		Promoter	Chr1	1431034	1431516	Csa_1G009670			Promoter	Chr01	4976628	4976770	Gorai.001G052500		Enhancer	Chr00	13642789	13643547	gene:MD00G1069900		Promoter	1	3842657	3842846	LOC_Os01g07950		Enhancer
Promoter	Chr1	1226251	1226658	AT1G04510		Promoter	Bd1	2565503	2565928	Bradi1g03840		Enhancer	Chr0	2511954	2512894	Cla000123.g		Promoter	chr00	5489036	5492203	MELO3C027250.2		Enhancer	Chr1	1433679	1433879	Csa_1G009680			Promoter	Chr01	4999269	4999629	Gorai.001G052600		Promoter	Chr00	13650203	13650867	gene:MD00G1070000		Enhancer	1	3857142	3857267	LOC_Os01g07970		Enhancer
Promoter	Chr1	1230927	1231153	AT1G04520		Enhancer	Bd1	2567351	2567938	Bradi1g03840		Enhancer	Chr0	2534736	2535317	Cla000123.g		Enhancer	chr00	5527838	5528058	MELO3C027540.2		Enhancer	Chr1	1440958	1441315	Csa_1G009690			Promoter	Chr01	5023733	5024015	Gorai.001G053000		Enhancer	Chr00	13674518	13675121	gene:MD00G1070100		Enhancer	1	3857461	3857687	LOC_Os01g07970		Promoter
Promoter	Chr1	1232264	1232706	AT1G04520		Enhancer	Bd1	2573052	2573351	Bradi1g03850		Enhancer	Chr0	2537996	2538672	Cla000123.g		Promoter	chr00	5546937	5547139	MELO3C027254.2		Promoter	Chr1	1444309	1445033	Csa_1G009690			Enhancer	Chr01	5028583	5028797	Gorai.001G053000		Enhancer	Chr00	13680156	13680394	gene:MD00G1070100		Promoter	1	3874337	3874449	LOC_Os01g08000		Promoter
Enhancer	Chr1	1233156	1233785	AT1G04520		Promoter	Bd1	2584084	2584302	Bradi1g03853		Promoter	Chr0	2544376	2545158	Cla000123.g		Promoter	chr00	5547212	5547413	MELO3C027254.2		Enhancer	Chr1	1453991	1454843	Csa_1G009710			Enhancer	Chr01	5042874	5043333	Gorai.001G053100		Enhancer	Chr00	13680448	13680689	gene:MD00G1070100		Promoter	1	3900251	3900513	LOC_Os01g08020		Enhancer
Promoter	Chr1	1235931	1236754	AT1G04530		Promoter	Bd1	2584841	2585046	Bradi1g03856		Promoter	Chr0	2551878	2552409	Cla000124.g		Promoter	chr00	5596923	5597509	MELO3C027795.2		Enhancer	Chr1	1461452	1462164	Csa_1G009720			Enhancer	Chr01	5082156	5082373	Gorai.001G053400		Enhancer	Chr00	13688281	13688911	gene:MD00G1070100		Enhancer	1	3913899	3914193	LOC_Os01g08090		Enhancer
Promoter	Chr1	1240185	1240449	AT1G04550		Promoter	Bd1	2590714	2590933	Bradi1g03860		Enhancer	Chr0	2561867	2562154	Cla000125.g		Promoter	chr00	5620209	5620433	MELO3C027543.2		Promoter	Chr1	1481013	1481724	Csa_1G009770			Enhancer	Chr01	5089588	5089917	Gorai.001G053400		Enhancer	Chr00	13689385	13689616	gene:MD00G1070100		Enhancer	1	3944956	3945189	LOC_Os01g08150		Promoter
Promoter	Chr1	1242468	1242675	AT1G04555		Promoter	Bd1	2591757	2591985	Bradi1g03860		Enhancer	Chr0	2565484	2566024	Cla000125.g		Promoter	chr00	5620544	5620783	MELO3C027543.2		Promoter	Chr1	1486672	1487358	Csa_1G009790			Promoter	Chr01	5157165	5157539	Gorai.001G053900		Promoter	Chr00	14143641	14144249	gene:MD00G1072100		Enhancer	1	3972771	3973092	LOC_Os01g08190		Promoter
Promoter	Chr1	1243888	1244106	AT1G04560		Promoter	Bd1	2594964	2595345	Bradi1g03867		Enhancer	Chr0	2567772	2568325	Cla000125.g		Promoter	chr00	5620958	5621867	MELO3C027544.2		Promoter	Chr1	1488026	1488284	Csa_1G009790			Promoter	Chr01	5177538	5177686	Gorai.001G054100		Enhancer	Chr00	14235882	14236610	gene:MD00G1072400		Enhancer	1	4045513	4045818	LOC_Os01g08260		Promoter
Promoter	Chr1	1248813	1249348	AT1G04570		Enhancer	Bd1	2599034	2599325	Bradi1g03867		Enhancer	Chr0	2578931	2579143	Cla000125.g		Enhancer	chr00	5674948	5675592	MELO3C027791.2		Promoter	Chr1	1488336	1488583	Csa_1G009790			Promoter	Chr01	5200924	5201196	Gorai.001G054400		Enhancer	Chr00	14452411	14453064	gene:MD00G1072500		Promoter	1	4077295	4077417	LOC_Os01g08320		Enhancer
Promoter	Chr1	1258331	1258617	AT1G04580		Enhancer	Bd1	2599598	2600001	Bradi1g03880		Enhancer	Chr0	2580930	2581405	Cla000125.g		Enhancer	chr00	5736770	5737290	MELO3C027266.2		Enhancer	Chr1	1491430	1492024	Csa_1G009790			Enhancer	Chr01	5226130	5226272	Gorai.001G054600		Enhancer	Chr00	14481893	14482116	gene:MD00G1072500		Promoter	1	4095822	4096514	LOC_Os01g08350		Enhancer
Promoter	Chr1	1261379	1261764	AT1G04590		Enhancer	Bd1	2606650	2606898	Bradi1g03890		Enhancer	Chr0	2582837	2583391	Cla000125.g		Enhancer	chr00	5737354	5737839	MELO3C027266.2		Promoter	Chr1	1499240	1500038	Csa_1G009810			Enhancer	Chr01	5227076	5227561	Gorai.001G054600		Promoter	Chr00	14599708	14599943	gene:MD00G1073200		Enhancer	1	4101868	4101992	LOC_Os01g08360		Promoter
Promoter	Chr1	1291072	1291355	AT1G04635		Promoter	Bd1	2608241	2608522	Bradi1g03890		Enhancer	Chr0	2586580	2586795	Cla000125.g		Enhancer	chr00	5738392	5738629	MELO3C027266.2		Enhancer	Chr1	1504210	1504660	Csa_1G009820			Promoter	Chr01	5235570	5235768	Gorai.001G054600		Promoter	Chr00	14835341	14835561	gene:MD00G1073400		Enhancer	1	4102284	4102480	LOC_Os01g08360		Promoter
Promoter	Chr1	1291671	1292523	AT1G04640		Promoter	Bd1	2613260	2613671	Bradi1g03900		Enhancer	Chr0	2588117	2588329	Cla000125.g		Enhancer	chr00	5742381	5743001	MELO3C027266.2		Enhancer	Chr1	1507082	1507291	Csa_1G009830			Enhancer	Chr01	5253803	5254282	Gorai.001G054800		Enhancer	Chr00	14838189	14838391	gene:MD00G1073400		Enhancer	1	4110619	4110960	LOC_Os01g08380		Enhancer
Promoter	Chr1	1299297	1299598	AT1G04650		Enhancer	Bd1	2614959	2615539	Bradi1g03900		Enhancer	Chr0	2588413	2588630	Cla000125.g		Enhancer	chr00	5780806	5782381	MELO3C027801.2		Promoter	Chr1	1508757	1509042	Csa_1G009830			Enhancer	Chr01	5350909	5351222	Gorai.001G055300		Enhancer	Chr00	14838976	14839450	gene:MD00G1073400		Promoter	1	4112162	4112268	LOC_Os01g08380		Enhancer
Enhancer	Chr1	1305619	1306106	AT1G04680		Enhancer	Bd1	2617968	2618168	Bradi1g03900		Enhancer	Chr0	2594014	2594541	Cla000066.g		Enhancer	chr00	5850973	5851970	MELO3C027269.2		Promoter	Chr1	1511744	1512127	Csa_1G009850			Enhancer	Chr01	5416241	5417273	Gorai.001G055900		Promoter	Chr00	14930273	14930793	gene:MD00G1074100		Promoter	1	4123280	4123512	LOC_Os01g08410		Enhancer
Promoter	Chr1	1307028	1307341	AT1G04680		Promoter	Bd1	2625025	2625282	Bradi1g03910		Enhancer	Chr0	2609694	2610263	Cla000066.g		Enhancer	chr00	5877524	5879166	MELO3C027809.2		Promoter	Chr1	1512664	1512874	Csa_1G009850			Promoter	Chr01	5460814	5461224	Gorai.001G056200		Enhancer	Chr00	15205185	15205669	gene:MD00G1075300		Promoter	1	4177239	4177427	LOC_Os01g08464		Enhancer
Promoter	Chr1	1307741	1308120	AT1G04680		Promoter	Bd1	2630679	2630900	Bradi1g03920		Enhancer	Chr0	2621700	2622415	Cla000066.g		Enhancer	chr00	5879241	5879766	MELO3C027809.2		Enhancer	Chr1	1519693	1519893	Csa_1G009870			Promoter	Chr01	5484573	5484906	Gorai.001G056500		Enhancer	Chr00	15240314	15240915	gene:MD00G1075400		Enhancer	1	4181314	4181723	LOC_Os01g08464		Enhancer
Promoter	Chr1	1312768	1313659	AT1G04690		Enhancer	Bd1	2631372	2632100	Bradi1g03920		Promoter	Chr0	2634675	2635583	Cla000066.g		Enhancer	chr00	5888993	5889910	MELO3C027275.2		Promoter	Chr1	1519961	1520238	Csa_1G009870			Enhancer	Chr01	5530232	5530743	Gorai.001G057000		Enhancer	Chr00	15261959	15262573	gene:MD00G1075500		Enhancer	1	4183727	4184046	LOC_Os01g08464		Promoter
Promoter	Chr1	1320794	1321416	AT1G04710		Enhancer	Bd1	2632837	2633324	Bradi1g03920		Enhancer	Chr0	2640619	2640866	Cla000066.g		Enhancer	chr00	5893712	5893912	MELO3C027274.2		Promoter	Chr1	1521073	1521330	Csa_1G009870			Enhancer	Chr01	5547247	5547527	Gorai.001G057000		Promoter	Chr00	15323250	15323904	gene:MD00G1075700		Promoter	1	4213265	4213833	LOC_Os01g08510		Enhancer
Promoter	Chr1	1321662	1321931	AT1G04710		Promoter	Bd1	2638462	2638796	Bradi1g03930		Enhancer	Chr0	2651447	2652046	Cla000066.g		Promoter	chr00	5908396	5908637	MELO3C027276.2		Promoter	Chr1	1521439	1521639	Csa_1G009870			Enhancer	Chr01	5555466	5555665	Gorai.001G057000		Enhancer	Chr00	15332151	15332481	gene:MD00G1076000		Enhancer	1	4219601	4220068	LOC_Os01g08520		Enhancer
Enhancer	Chr1	1324765	1325130	AT1G04710		Promoter	Bd1	2641458	2641740	Bradi1g03940		Enhancer	Chr0	2654326	2654647	Cla000066.g		Enhancer	chr00	5953754	5953954	MELO3C027278.2		Enhancer	Chr1	1527527	1528297	Csa_1G009870			Promoter	Chr01	5578155	5578348	Gorai.001G057100		Promoter	Chr00	15349166	15349659	gene:MD00G1076300		Enhancer	1	4223267	4223384	LOC_Os01g08520		Promoter
Promoter	Chr1	1331187	1331570	AT1G04730		Enhancer	Bd1	2643650	2643850	bdi-MIR9494		Enhancer	Chr0	2654697	2654966	Cla000066.g		Enhancer	chr00	5960270	5960935	MELO3C027278.2		Enhancer	Chr1	1529773	1529973	Csa_1G009880			Enhancer	Chr01	5646115	5646538	Gorai.001G057400		Promoter	Chr00	15361988	15362699	gene:MD00G1076400		Enhancer	1	4230734	4230848	LOC_Os01g08520		Enhancer
Promoter	Chr1	1333436	1333883	AT1G04750		Enhancer	Bd1	2647586	2647919	Bradi1g03947		Enhancer	Chr0	2663514	2663723	Cla000066.g		Enhancer	chr00	5984396	5984596	MELO3C027285.2		Promoter	Chr1	1534808	1535088	Csa_1G009890			Enhancer	Chr01	5662751	5663384	Gorai.001G057400		Promoter	Chr00	15544070	15544405	gene:MD00G1078100		Promoter	1	4253569	4253895	LOC_Os01g08560		Promoter
Promoter	Chr1	1337783	1338204	AT1G04770		Promoter	Bd1	2652763	2653093	Bradi1g03947		Enhancer	Chr0	2663803	2664368	Cla000066.g		Enhancer	chr00	5989885	5990261	MELO3C027285.2		Promoter	Chr1	1555123	1556053	Csa_1G009930			Promoter	Chr01	5722639	5723042	Gorai.001G057800		Promoter	Chr00	15863382	15863584	gene:MD00G1078500		Promoter	1	4276303	4276884	LOC_Os01g08580		Promoter
Promoter	Chr1	1338412	1338750	AT1G04770		Enhancer	Bd1	2653669	2653953	Bradi1g03947		Enhancer	Chr0	2664664	2665199	Cla000480.g		Enhancer	chr00	5990495	5990723	MELO3C027285.2		Enhancer	Chr1	1558151	1558462	Csa_1G010930			Promoter	Chr01	5761014	5761184	Gorai.001G058300		Enhancer	Chr00	15873741	15873941	gene:MD00G1078600		Promoter	1	4326338	4326621	LOC_Os01g08690		Enhancer
Promoter	Chr1	1338928	1339137	AT1G04778		Enhancer	Bd1	2654983	2655183	Bradi1g03947		Promoter	Chr0	2697544	2697754	Cla000480.g		Enhancer	chr00	6061460	6061660	MELO3C027554.2		Promoter	Chr1	1574247	1574638	Csa_1G011440			Enhancer	Chr01	5835251	5835451	Gorai.001G059100		Enhancer	Chr00	15874021	15874266	gene:MD00G1078600		Promoter	1	4338381	4338864	LOC_Os01g08700		Enhancer
Promoter	Chr1	1343614	1344111	AT1G04780		Promoter	Bd1	2660525	2660774	Bradi1g03950		Promoter	Chr0	2698821	2699624	Cla000480.g		Enhancer	chr00	6061710	6061951	MELO3C027554.2		Promoter	Chr1	1584476	1585329	Csa_1G011460			Promoter	Chr01	5871541	5871809	Gorai.001G059400		Promoter	Chr00	15975063	15975669	gene:MD00G1079100		Enhancer	1	4340674	4340883	LOC_Os01g08700		Enhancer
Promoter	Chr1	1344832	1345121	AT1G04790		Promoter	Bd1	2676636	2676836	Bradi1g03954		Promoter	Chr0	2699897	2700118	Cla000480.g		Enhancer	chr00	6062598	6063185	MELO3C027288.2		Promoter	Chr1	1600155	1600495	Csa_1G011470			Promoter	Chr01	5940949	5941435	Gorai.001G060000		Promoter	Chr00	16032321	16032799	gene:MD00G1080000		Enhancer	1	4341782	4342001	LOC_Os01g08700		Enhancer
Promoter	Chr1	1349808	1350344	AT1G04810		Promoter	Bd1	2694358	2694714	Bradi1g03962		Enhancer	Chr0	2712963	2713229	Cla000480.g		Promoter	chr00	6101722	6104016	MELO3C027823.2		Enhancer	Chr1	1605190	1605915	Csa_1G011470			Promoter	Chr01	6000624	6001077	Gorai.001G060700		Promoter	Chr00	16045951	16046194	gene:MD00G1080200		Enhancer	1	4342986	4343406	LOC_Os01g08700		Promoter
Enhancer	Chr1	1355549	1356542	AT1G04820		Promoter	Bd1	2697120	2697582	Bradi1g03965		Enhancer	Chr0	2714894	2715511	Cla000480.g		Enhancer	chr00	6120195	6120524	MELO3C027289.2		Promoter	Chr1	1611192	1611392	Csa_1G011480			Enhancer	Chr01	6006763	6007247	Gorai.001G060700		Enhancer	Chr00	16097876	16098841	gene:MD00G1080700		Promoter	1	4373901	4374078	LOC_Os01g08750		Enhancer
Promoter	Chr1	1358353	1358778	AT1G04820		Enhancer	Bd1	2709435	2710114	Bradi1g03972		Enhancer	Chr0	2715786	2715992	Cla000480.g		Enhancer	chr00	6121214	6121498	MELO3C027289.2		Enhancer	Chr1	1618995	1619707	Csa_1G011500			Promoter	Chr01	6025723	6025960	Gorai.001G060800		Enhancer	Chr00	16131760	16132298	gene:MD00G1080800		Promoter	1	4397452	4397695	LOC_Os01g08770		Promoter
Promoter	Chr1	1361932	1362704	AT1G04830		Enhancer	Bd1	2722030	2722237	bdi-MIR390a		Enhancer	Chr0	2718586	2719510	Cla000481.g		Enhancer	chr00	6162236	6162447	MELO3C027290.2		Enhancer	Chr1	1622297	1622601	Csa_1G011510			Promoter	Chr01	6068068	6068210	Gorai.001G061000		Enhancer	Chr00	16132544	16132997	gene:MD00G1080800		Promoter	1	4415058	4415274	LOC_Os01g08790		Promoter
Promoter	Chr1	1364913	1365142	AT1G04840		Enhancer	Bd1	2723109	2723465	bdi-MIR390a		Enhancer	Chr0	2731763	2732938	Cla000481.g		Enhancer	chr00	6185873	6186086	MELO3C027298.2		Enhancer	Chr1	1629597	1630254	Csa_1G011510			Enhancer	Chr01	6080212	6080709	Gorai.001G061100		Promoter	Chr00	16136249	16136858	gene:MD00G1080800		Promoter	1	4457775	4458047	LOC_Os01g08880		Promoter
Promoter	Chr1	1368716	1369117	AT1G04850		Promoter	Bd1	2729993	2730193	Bradi1g03980		Enhancer	Chr0	2762326	2762654	Cla000482.g		Enhancer	chr00	6186158	6186414	MELO3C027298.2		Enhancer	Chr1	1632247	1632978	Csa_1G011520			Promoter	Chr01	6088123	6088282	Gorai.001G061100		Enhancer	Chr00	16144460	16144710	gene:MD00G1080800		Enhancer	1	4476287	4476536	LOC_Os01g08890		Enhancer
Promoter	Chr1	1391150	1391363	AT1G04910		Promoter	Bd1	2730999	2731237	Bradi1g03990		Enhancer	Chr0	2763412	2763737	Cla000482.g		Enhancer	chr00	6187405	6187605	MELO3C027298.2		Promoter	Chr1	1680218	1680654	Csa_1G011570			Enhancer	Chr01	6101368	6101669	Gorai.001G061200		Enhancer	Chr00	16175755	16175968	gene:MD00G1080900		Promoter	1	4484587	4484703	LOC_Os01g08890		Enhancer
Promoter	Chr1	1407379	1407811	AT1G04950		Promoter	Bd1	2745304	2745912	Bradi1g04000		Enhancer	Chr0	2770175	2770446	Cla000482.g		Enhancer	chr00	6204087	6204376	MELO3C027297.2		Promoter	Chr1	1692583	1692926	Csa_1G012090			Promoter	Chr01	6107613	6107991	Gorai.001G061300		Promoter	Chr00	16187642	16187864	gene:MD00G1081000		Promoter	1	4497610	4497802	LOC_Os01g08970		Promoter
Promoter	Chr1	1410647	1411246	AT1G04960		Promoter	Bd1	2747058	2747581	Bradi1g04010		Enhancer	Chr0	2771707	2772004	Cla000482.g		Enhancer	chr00	6204501	6204959	MELO3C027297.2		Promoter	Chr1	1701027	1701274	Csa_1G012110			Promoter	Chr01	6116324	6116610	Gorai.001G061400		Promoter	Chr00	16224201	16224802	gene:MD00G1081300		Promoter	1	4528058	4528293	LOC_Os01g09010		Promoter
Promoter	Chr1	1416123	1416530	AT1G04980		Promoter	Bd1	2755092	2755373	Bradi1g04030		Enhancer	Chr0	2772865	2773154	Cla000482.g		Enhancer	chr00	6223425	6224503	MELO3C027297.2		Promoter	Chr1	1701337	1701614	Csa_1G012110			Enhancer	Chr01	6188011	6188698	Gorai.001G061900		Promoter	Chr00	16233229	16233647	gene:MD00G1081400		Promoter	1	4571499	4571617	LOC_Os01g09090		Enhancer
Promoter	Chr1	1418482	1418757	AT1G04985		Promoter	Bd1	2770286	2770606	Bradi1g04070		Promoter	Chr0	2777760	2778535	Cla000482.g		Promoter	chr00	6259467	6259695	MELO3C027553.2		Enhancer	Chr1	1703966	1704193	Csa_1G012120			Promoter	Chr01	6197366	6197545	Gorai.001G062000		Promoter	Chr00	16329097	16329581	gene:MD00G1082000		Promoter	1	4584771	4585066	LOC_Os01g09120		Promoter
Promoter	Chr1	1421810	1423009	AT1G04990		Promoter	Bd1	2773621	2773990	Bradi1g04080		Enhancer	Chr0	2796787	2797404	Cla000482.g		Enhancer	chr00	6334801	6335001	MELO3C027306.2		Promoter	Chr1	1713586	1714222	Csa_1G012130			Promoter	Chr01	6208375	6208601	Gorai.001G062100		Promoter	Chr00	16393975	16394651	gene:MD00G1082100		Enhancer	1	4634628	4634760	LOC_Os01g09200		Promoter
Enhancer	Chr1	1426540	1426743	AT1G05000		Promoter	Bd1	2774434	2774642	Bradi1g04080		Enhancer	Chr0	2810827	2811511	Cla000482.g		Enhancer	chr00	6344999	6345708	MELO3C027838.2		Promoter	Chr1	1746019	1746220	Csa_1G012660			Enhancer	Chr01	6245447	6245698	Gorai.001G062300		Enhancer	Chr00	16427724	16428356	gene:MD00G1082300		Enhancer	1	4645939	4646483	LOC_Os01g09230		Promoter
Promoter	Chr1	1432748	1432980	AT1G05010		Promoter	Bd1	2782032	2782354	Bradi1g04097		Enhancer	Chr0	2816289	2816492	Cla000482.g		Enhancer	chr00	6423192	6423720	MELO3C027843.2		Enhancer	Chr1	1748025	1748261	Csa_1G013160			Enhancer	Chr01	6251711	6251913	Gorai.001G062300		Enhancer	Chr00	16466989	16467530	gene:MD00G1082700		Promoter	1	4649842	4649955	LOC_Os01g09230		Promoter
Promoter	Chr1	1433155	1433477	AT1G05010		Promoter	Bd1	2786763	2786968	Bradi1g04110		Enhancer	Chr0	2816985	2817208	Cla000482.g		Enhancer	chr00	6424144	6424424	MELO3C027843.2		Promoter	Chr1	1750602	1750833	Csa_1G013160			Promoter	Chr01	6287956	6288853	Gorai.001G062900		Enhancer	Chr00	16476869	16477848	gene:MD00G1082800		Promoter	1	4673249	4673388	LOC_Os01g09246		Enhancer
Enhancer	Chr1	1433634	1434144	AT1G05010		Promoter	Bd1	2794147	2794400	Bradi1g04120		Enhancer	Chr0	2817303	2817662	Cla000482.g		Enhancer	chr00	6424546	6425136	MELO3C027843.2		Promoter	Chr1	1756439	1757119	Csa_1G013180			Promoter	Chr01	6296613	6297002	Gorai.001G063000		Promoter	Chr00	16478771	16479489	gene:MD00G1082800		Enhancer	1	4723567	4724192	LOC_Os01g09300		Enhancer
Enhancer	Chr1	1434362	1434932	AT1G05010		Enhancer	Bd1	2795797	2796052	Bradi1g04120		Enhancer	Chr0	2823704	2824298	Cla000132.g		Promoter	chr00	6447613	6448942	MELO3C027556.2		Enhancer	Chr1	1763180	1764204	Csa_1G013190			Enhancer	Chr01	6298999	6299211	Gorai.001G063000		Promoter	Chr00	16536492	16537220	gene:MD00G1083000		Enhancer	1	4727516	4727802	LOC_Os01g09300		Promoter
Promoter	Chr1	1455138	1455474	AT1G05065		Promoter	Bd1	2798549	2798892	Bradi1g04125		Enhancer	Chr0	2841450	2843423	Cla000132.g		Promoter	chr00	6477126	6477765	MELO3C027557.2		Promoter	Chr1	1766097	1766321	Csa_1G013200			Enhancer	Chr01	6299543	6299768	Gorai.001G063100		Promoter	Chr00	16537303	16538031	gene:MD00G1083000		Promoter	1	4744483	4744771	LOC_Os01g09320		Enhancer
Promoter	Chr1	1455755	1456057	AT1G05065		Promoter	Bd1	2801683	2801949	Bradi1g04130		Enhancer	Chr0	2843549	2845018	Cla000132.g		Enhancer	chr00	6490693	6491100	MELO3C027316.2		Enhancer	Chr1	1769527	1770160	Csa_1G013210			Promoter	Chr01	6302340	6302541	Gorai.001G063100		Enhancer	Chr00	16543434	16543634	gene:MD00G1083000		Enhancer	1	4749220	4749759	LOC_Os01g09330		Promoter
Enhancer	Chr1	1456586	1456902	AT1G05065		Promoter	Bd1	2806059	2806517	Bradi1g04140		Promoter	Chr0	2856564	2857220	Cla000132.g		Enhancer	chr00	6491233	6493902	MELO3C027316.2		Promoter	Chr1	1773525	1773754	Csa_1G013220			Enhancer	Chr01	6311782	6311928	Gorai.001G063100		Enhancer	Chr00	16683018	16683794	gene:MD00G1083900		Promoter	1	4759232	4759975	LOC_Os01g09350		Promoter
Promoter	Chr1	1458682	1459044	AT1G05070		Enhancer	Bd1	2812517	2812759	Bradi1g04145		Promoter	Chr0	2873410	2873637	Cla000133.g		Enhancer	chr00	6513388	6514052	MELO3C027320.2		Enhancer	Chr1	1800178	1800765	Csa_1G013750			Promoter	Chr01	6332900	6333297	Gorai.001G063300		Enhancer	Chr00	16846964	16847386	gene:MD00G1084300		Promoter	1	4760733	4761073	LOC_Os01g09360		Enhancer
Promoter	Chr1	1462128	1462466	AT1G05090		Promoter	Bd1	2813547	2814070	Bradi1g04145		Promoter	Chr0	2873695	2874310	Cla000133.g		Enhancer	chr00	6527805	6528013	MELO3C027320.2		Promoter	Chr1	1807712	1808245	Csa_1G013760			Promoter	Chr01	6339870	6340056	Gorai.001G063600		Enhancer	Chr00	16961081	16961657	gene:MD00G1084600		Promoter	1	4767465	4767725	LOC_Os01g09370		Promoter
Promoter	Chr1	1462646	1463152	AT1G05090		Promoter	Bd1	2815444	2815856	Bradi1g04150		Promoter	Chr0	2883311	2883816	Cla000134.g		Enhancer	chr00	6528069	6528444	MELO3C027320.2		Promoter	Chr1	1813395	1813909	Csa_1G013780			Promoter	Chr01	6340709	6340996	Gorai.001G063600		Enhancer	Chr00	17071133	17071699	gene:MD00G1085000		Promoter	1	4782761	4782942	LOC_Os01g09384		Promoter
Promoter	Chr1	1469008	1469605	AT1G05100		Promoter	Bd1	2819998	2820244	Bradi1g04160		Enhancer	Chr0	2897317	2897889	Cla000462.g		Promoter	chr00	6542594	6542815	MELO3C027320.2		Promoter	Chr1	1814267	1814629	Csa_1G013780			Promoter	Chr01	6341305	6341574	Gorai.001G063600		Enhancer	Chr00	17128691	17129061	gene:MD00G1085400		Enhancer	1	4809575	4809793	LOC_Os01g09440		Enhancer
Enhancer	Chr1	1470355	1471334	AT1G05100		Enhancer	Bd1	2833630	2834106	Bradi1g04200		Enhancer	Chr0	2930005	2930472	Cla000463.g		Enhancer	chr00	6555541	6555762	MELO3C027321.2		Enhancer	Chr1	1837570	1837981	Csa_1G013810			Enhancer	Chr01	6361180	6361613	Gorai.001G063800		Promoter	Chr00	17506959	17507555	gene:MD00G1086100		Promoter	1	4852145	4852452	LOC_Os01g09500		Enhancer
Enhancer	Chr1	1476929	1477486	AT1G05120		Promoter	Bd1	2835503	2835804	Bradi1g04200		Enhancer	Chr0	2931769	2932500	Cla000463.g		Enhancer	chr00	6556546	6556969	MELO3C027321.2		Promoter	Chr1	1861797	1862669	Csa_1G014330			Promoter	Chr01	6365089	6365446	Gorai.001G063900		Enhancer	Chr00	17582022	17582303	gene:MD00G1086300		Enhancer	1	4887650	4887776	LOC_Os01g09550		Promoter
Promoter	Chr1	1478621	1479576	AT1G05136		Enhancer	Bd1	2836916	2837123	Bradi1g04200		Promoter	Chr0	2988982	2989226	Cla000465.g		Promoter	chr00	6559158	6559358	MELO3C027321.2		Enhancer	Chr1	1864816	1865048	Csa_1G014330			Enhancer	Chr01	6368405	6368707	Gorai.001G063900		Enhancer	Chr00	17593241	17593959	gene:MD00G1086500		Promoter	1	4891325	4891605	LOC_Os01g09560		Promoter
Promoter	Chr1	1482109	1482667	AT1G05140		Promoter	Bd1	2839060	2839309	Bradi1g04210		Promoter	Chr0	3025220	3025530	Cla000467.g		Enhancer	chr00	6666969	6667457	MELO3C027863.2		Enhancer	Chr1	1865085	1865313	Csa_1G014330			Promoter	Chr01	6396021	6396212	Gorai.001G064000		Promoter	Chr00	17758737	17758937	gene:MD00G1086900		Enhancer	1	4916715	4916973	LOC_Os01g09590		Enhancer
Promoter	Chr1	1486897	1487539	AT1G05150		Promoter	Bd1	2859469	2859695	Bradi1g04220		Promoter	Chr0	3050947	3051168	Cla000211.g		Enhancer	chr00	6668425	6668865	MELO3C027863.2		Promoter	Chr1	1871023	1871264	Csa_1G014350			Promoter	Chr01	6420775	6421126	Gorai.001G064200		Promoter	Chr00	17759015	17759218	gene:MD00G1087000		Enhancer	1	4923756	4923990	LOC_Os01g09590		Enhancer
Promoter	Chr1	1490841	1491139	AT1G05160		Promoter	Bd1	2866608	2866950	Bradi1g04226		Enhancer	Chr0	3056200	3056637	Cla000211.g		Promoter	chr00	6704775	6707481	MELO3C027329.2		Promoter	Chr1	1897505	1897705	Csa_1G014380			Promoter	Chr01	6425792	6425987	Gorai.001G064300		Promoter	Chr00	17793330	17793530	gene:MD00G1087500		Enhancer	1	4948879	4949005	LOC_Os01g09620		Promoter
Promoter	Chr1	1494628	1494930	AT1G05170		Promoter	Bd1	2870800	2871034	Bradi1g04232		Enhancer	Chr0	3057480	3057734	Cla000211.g		Enhancer	chr00	6729032	6731128	MELO3C027866.2		Promoter	Chr1	1897808	1898008	Csa_1G014380			Promoter	Chr01	6461547	6461933	Gorai.001G064700		Promoter	Chr00	17809047	17809251	gene:MD00G1087700		Promoter	1	4951037	4951629	LOC_Os01g09620		Promoter
Enhancer	Chr1	1496549	1497211	AT1G05170		Promoter	Bd1	2874897	2875108	Bradi1g04240		Enhancer	Chr0	3069062	3069311	Cla000212.g		Enhancer	chr00	6736053	6736708	MELO3C027866.2		Promoter	Chr1	1903190	1903687	Csa_1G014390			Promoter	Chr01	6470773	6470979	Gorai.001G064800		Promoter	Chr00	17809969	17810632	gene:MD00G1087700		Enhancer	1	4964621	4964778	LOC_Os01g09640		Enhancer
Enhancer	Chr1	1497531	1498208	AT1G05170		Promoter	Bd1	2875669	2875995	Bradi1g04240		Enhancer	Chr0	3069459	3070473	Cla000212.g		Enhancer	chr00	6766808	6767008	MELO3C027332.2		Promoter	Chr1	1904864	1905169	Csa_1G014400			Promoter	Chr01	6500238	6500854	Gorai.001G065100		Promoter	Chr00	18122082	18122304	gene:MD00G1088600		Enhancer	1	4978374	4978883	LOC_Os01g09660		Promoter
Promoter	Chr1	1503727	1505404	AT1G05200		Promoter	Bd1	2886133	2886468	Bradi1g04270		Enhancer	Chr0	3076705	3076945	Cla000212.g		Enhancer	chr00	6767153	6767414	MELO3C027332.2		Enhancer	Chr1	1930614	1930884	Csa_1G014470			Enhancer	Chr01	6519034	6519294	Gorai.001G065300		Promoter	Chr00	18279373	18279745	gene:MD00G1089100		Enhancer	1	4978926	4979056	LOC_Os01g09660		Enhancer
Enhancer	Chr1	1519957	1520164	AT1G05240		Enhancer	Bd1	2894273	2894733	Bradi1g04280		Promoter	Chr0	3084288	3084617	Cla000212.g		Promoter	chr00	6778021	6778247	MELO3C027332.2		Enhancer	Chr1	1930968	1931231	Csa_1G014470			Enhancer	Chr01	6561269	6561568	Gorai.001G065700		Enhancer	Chr00	18323861	18324563	gene:MD00G1089200		Promoter	1	4980190	4980736	LOC_Os01g09665		Enhancer
Enhancer	Chr1	1524878	1525362	AT1G05250		Promoter	Bd1	2900845	2901107	Bradi1g04280		Promoter	Chr0	3086109	3087013	Cla000213.g		Promoter	chr00	6778358	6779816	MELO3C027332.2		Promoter	Chr1	1942604	1943280	Csa_1G014490			Enhancer	Chr01	6562051	6562280	Gorai.001G065700		Enhancer	Chr00	18520996	18521723	gene:MD00G1089900		Promoter	1	4985072	4985497	LOC_Os01g09670		Enhancer
Promoter	Chr1	1534268	1534900	AT1G05270		Enhancer	Bd1	2916938	2917173	Bradi1g04290		Enhancer	Chr0	3093619	3093828	Cla000213.g		Enhancer	chr00	6784130	6786364	MELO3C027332.2		Promoter	Chr1	1955517	1956266	Csa_1G014520			Promoter	Chr01	6568595	6569468	Gorai.001G065800		Enhancer	Chr00	18637014	18637522	gene:MD00G1090500		Enhancer	1	4986361	4986604	LOC_Os01g09670		Promoter
Enhancer	Chr1	1545132	1546839	AT1G05300		Promoter	Bd1	2939765	2940068	Bradi1g04320		Enhancer	Chr0	3110351	3110551	Cla000213.g		Promoter	chr00	6799360	6800373	MELO3C027338.2		Enhancer	Chr1	1961432	1961873	Csa_1G014530			Promoter	Chr01	6595636	6595946	Gorai.001G066000		Enhancer	Chr00	19507853	19508382	gene:MD00G1092300		Promoter	1	5005557	5006633	LOC_Os01g09700		Enhancer
Promoter	Chr1	1558944	1560138	AT1G05340		Promoter	Bd1	2940955	2941163	Bradi1g04330		Enhancer	Chr0	3115384	3115973	Cla000220.g		Promoter	chr00	6807993	6809109	MELO3C027562.2		Promoter	Chr1	1963477	1963691	Csa_1G015030			Promoter	Chr01	6633810	6633991	Gorai.001G066200		Enhancer	Chr00	19517981	19518485	gene:MD00G1092300		Promoter	1	5040875	5041129	LOC_Os01g09770		Enhancer
Promoter	Chr1	1564096	1564645	AT1G05360		Promoter	Bd1	2951595	2951828	Bradi1g04337		Enhancer	Chr0	3121480	3121890	Cla000220.g		Promoter	chr00	6839667	6840256	MELO3C027337.2		Promoter	Chr1	1980349	1981066	Csa_1G015050			Promoter	Chr01	6667194	6667341	Gorai.001G066500		Enhancer	Chr00	19536219	19536724	gene:MD00G1092400		Promoter	1	5041489	5041851	LOC_Os01g09770		Enhancer
Enhancer	Chr1	1569358	1570835	AT1G05370		Promoter	Bd1	2951934	2952143	Bradi1g04337		Enhancer	Chr0	3132857	3133366	Cla000220.g		Enhancer	chr00	6845699	6848100	MELO3C027339.2		Promoter	Chr1	1988814	1989092	Csa_1G015060			Promoter	Chr01	6685879	6686048	Gorai.001G066600		Enhancer	Chr00	19544403	19544959	gene:MD00G1092600		Enhancer	1	5046962	5047087	LOC_Os01g09770		Promoter
Promoter	Chr1	1575848	1576308	AT1G05380		Enhancer	Bd1	2954833	2955205	Bradi1g04337		Promoter	Chr0	3141806	3142175	Cla000220.g		Promoter	chr00	6885046	6885663	MELO3C027342.2		Enhancer	Chr1	1991767	1993216	Csa_1G015060			Promoter	Chr01	6701478	6701984	Gorai.001G066700		Enhancer	Chr00	19583200	19583820	gene:MD00G1093000		Promoter	1	5085683	5085815	LOC_Os01g09830		Enhancer
Promoter	Chr1	1576502	1576900	AT1G05380		Promoter	Bd1	2983098	2983318	Bradi1g04403		Promoter	Chr0	3142609	3143089	Cla000220.g		Promoter	chr00	6905230	6905507	MELO3C027344.2		Enhancer	Chr1	1993931	1994615	Csa_1G015070			Enhancer	Chr01	6769145	6769412	Gorai.001G067600		Enhancer	Chr00	19603519	19604217	gene:MD00G1093200		Enhancer	1	5091532	5091659	LOC_Os01g09830		Enhancer
Promoter	Chr1	1583587	1584134	AT1G05385		Enhancer	Bd1	2991433	2991634	Bradi1g04430		Promoter	Chr0	3143318	3143593	Cla000220.g		Enhancer	chr00	6954448	6955059	MELO3C027346.2		Promoter	Chr1	1998489	1999017	Csa_1G015080			Promoter	Chr01	6770226	6770397	Gorai.001G067600		Enhancer	Chr00	19604888	19605108	gene:MD00G1093300		Enhancer	1	5104447	5104607	LOC_Os01g09850		Promoter
Promoter	Chr1	1587659	1588575	AT1G05410		Promoter	Bd1	3007553	3007820	Bradi1g04477		Promoter	Chr0	3143654	3143888	Cla000220.g		Promoter	chr00	6957565	6958109	MELO3C027346.2		Promoter	Chr1	1999851	2000465	Csa_1G015080			Promoter	Chr01	6770539	6770684	Gorai.001G067600		Enhancer	Chr00	19614995	19615267	gene:MD00G1093400		Enhancer	1	5108977	5109177	LOC_Os01g09850		Enhancer
Promoter	Chr1	1595717	1596271	AT1G05430		Promoter	Bd1	3008254	3008491	Bradi1g04490		Enhancer	Chr0	3156183	3156387	Cla000220.g		Enhancer	chr00	6968524	6969747	MELO3C027346.2		Enhancer	Chr1	2006250	2006828	Csa_1G015580			Enhancer	Chr01	6784239	6784858	Gorai.001G067700		Enhancer	Chr00	19618756	19619204	gene:MD00G1093500		Promoter	1	5128723	5129004	LOC_Os01g09870		Promoter
Promoter	Chr1	1605019	1605220	AT1G05460		Promoter	Bd1	3032884	3033170	Bradi1g04520		Enhancer	Chr0	3160557	3161571	Cla000220.g		Promoter	chr00	7001382	7001611	cme-MIR166c		Promoter	Chr1	2011024	2011757	Csa_1G015580			Promoter	Chr01	6790344	6790691	Gorai.001G067700		Promoter	Chr00	19678020	19678680	gene:MD00G1094100		Enhancer	1	5184147	5184397	LOC_Os01g09970		Promoter
Enhancer	Chr1	1606016	1606357	AT1G05460		Promoter	Bd1	3038388	3038644	Bradi1g04527		Enhancer	Chr0	3167865	3168320	Cla000220.g		Enhancer	chr00	7063765	7063983	MELO3C027880.2		Promoter	Chr1	2014899	2015718	Csa_1G015585			Promoter	Chr01	6813124	6813371	Gorai.001G067900		Enhancer	Chr00	19693267	19694109	gene:MD00G1094100		Enhancer	1	5185970	5186219	LOC_Os01g09970		Enhancer
Enhancer	Chr1	1606754	1607482	AT1G05460		Promoter	Bd1	3050864	3051211	Bradi1g04550		Enhancer	Chr0	3179516	3179823	Cla000500.g		Enhancer	chr00	7075149	7075366	MELO3C027880.2		Enhancer	Chr1	2021675	2021976	Csa_1G015590			Enhancer	Chr01	6828030	6828250	Gorai.001G068000		Enhancer	Chr00	19694438	19694638	gene:MD00G1094100		Promoter	1	5218488	5218596	LOC_Os01g10020		Enhancer
Enhancer	Chr1	1607713	1608716	AT1G05460		Promoter	Bd1	3060683	3061052	Bradi1g04570		Enhancer	Chr0	3182922	3183127	Cla000500.g		Enhancer	chr00	7075734	7077494	MELO3C027880.2		Promoter	Chr1	2026960	2027672	Csa_1G015600			Enhancer	Chr01	6881841	6882078	Gorai.001G068500		Enhancer	Chr00	19695315	19695521	gene:MD00G1094100		Promoter	1	5235928	5236136	LOC_Os01g10040		Enhancer
Promoter	Chr1	1611553	1611791	AT1G05470		Enhancer	Bd1	3061193	3061651	Bradi1g04570		Promoter	Chr0	3201621	3202400	Cla000500.g		Enhancer	chr00	7115454	7115710	MELO3C027359.2		Enhancer	Chr1	2029954	2030295	Csa_1G015600			Promoter	Chr01	6916501	6916802	Gorai.001G068700		Enhancer	Chr00	19695605	19696303	gene:MD00G1094100		Promoter	1	5237335	5237648	LOC_Os01g10040		Enhancer
Promoter	Chr1	1623971	1624974	AT1G05500		Enhancer	Bd1	3074677	3074938	Bradi1g04590		Promoter	Chr0	3213448	3213988	Cla000501.g		Enhancer	chr00	7142240	7142442	MELO3C027362.2		Enhancer	Chr1	2035038	2035639	Csa_1G015610			Enhancer	Chr01	6925411	6925808	Gorai.001G068800		Enhancer	Chr00	19746193	19746937	gene:MD00G1094600		Enhancer	1	5241800	5241974	LOC_Os01g10040		Enhancer
Promoter	Chr1	1639023	1639272	AT1G05540		Promoter	Bd1	3082158	3082548	Bradi1g04597		Enhancer	Chr0	3221081	3221367	Cla000502.g		Promoter	chr00	7148912	7149187	MELO3C027362.2		Enhancer	Chr1	2036922	2037154	Csa_1G015610			Promoter	Chr01	6948141	6948283	Gorai.001G069000		Enhancer	Chr00	19785442	19786192	gene:MD00G1094800		Promoter	1	5252741	5252847	LOC_Os01g10060		Enhancer
Promoter	Chr1	1642812	1643256	AT1G05550		Enhancer	Bd1	3084414	3084821	Bradi1g04597		Enhancer	Chr0	3244928	3245266	Cla000503.g		Promoter	chr00	7149272	7149472	MELO3C027362.2		Enhancer	Chr1	2037304	2037815	Csa_1G015610			Promoter	Chr01	6959444	6959586	Gorai.001G069100		Enhancer	Chr00	19870444	19871189	gene:MD00G1095000		Enhancer	1	5324490	5324789	LOC_Os01g10140		Promoter
Enhancer	Chr1	1645290	1645837	AT1G05560		Promoter	Bd1	3113045	3113569	Bradi1g04650		Enhancer	Chr0	3246024	3246389	Cla000503.g		Enhancer	chr00	7178999	7179199	MELO3C027571.2		Enhancer	Chr1	2043908	2045237	Csa_1G015610			Promoter	Chr01	7017117	7017373	Gorai.001G069600		Promoter	Chr00	19928054	19928596	gene:MD00G1095600		Promoter	1	5353610	5353766	LOC_Os01g10180		Promoter
Promoter	Chr1	1647082	1647843	AT1G05560		Promoter	Bd1	3118481	3118866	Bradi1g04660		Enhancer	Chr0	3254392	3255061	Cla000504.g		Promoter	chr00	7198777	7199039	MELO3C027370.2		Promoter	Chr1	2046097	2046297	Csa_1G015620			Promoter	Chr01	7017572	7018725	Gorai.001G069600		Promoter	Chr00	19933059	19933618	gene:MD00G1095700		Enhancer	1	5361472	5361847	LOC_Os01g10195		Enhancer
Promoter	Chr1	1659373	1660220	AT1G05570		Promoter	Bd1	3119346	3119591	Bradi1g04660		Enhancer	Chr0	3255902	3256377	Cla000504.g		Enhancer	chr00	7245583	7246464	MELO3C027373.2		Promoter	Chr1	2069131	2069408	Csa_1G015660			Promoter	Chr01	7032262	7032658	Gorai.001G069700		Promoter	Chr00	20298650	20299218	gene:MD00G1096600		Promoter	1	5362605	5363147	LOC_Os01g10195		Enhancer
Enhancer	Chr1	1660394	1661538	AT1G05575		Promoter	Bd1	3126487	3126722	Bradi1g04677		Enhancer	Chr0	3259770	3260041	Cla000504.g		Promoter	chr00	7276593	7277197	MELO3C027899.2		Enhancer	Chr1	2077379	2078128	Csa_1G015670			Promoter	Chr01	7046640	7046820	Gorai.001G069800		Promoter	Chr00	20363612	20363812	gene:MD00G1097000		Promoter	1	5394302	5394666	LOC_Os01g10250		Enhancer
Promoter	Chr1	1671624	1671936	AT1G05600		Promoter	Bd1	3137758	3138081	Bradi1g04683		Enhancer	Chr0	3260133	3260400	Cla000504.g		Enhancer	chr00	7277479	7277679	MELO3C027899.2		Enhancer	Chr1	2085278	2085785	Csa_1G015680			Enhancer	Chr01	7142483	7142701	Gorai.001G070500		Enhancer	Chr00	20369042	20369242	gene:MD00G1097000		Enhancer	1	5397269	5397691	LOC_Os01g10250		Promoter
Promoter	Chr1	1681407	1682401	AT1G05630		Promoter	Bd1	3146997	3147266	Bradi1g04700		Promoter	Chr0	3276744	3277766	Cla000505.g		Enhancer	chr00	7287575	7287778	MELO3C027374.2		Promoter	Chr1	2087199	2087706	Csa_1G015680			Promoter	Chr01	7153169	7153343	Gorai.001G070600		Promoter	Chr00	20374135	20374850	gene:MD00G1097100		Enhancer	1	5398954	5399586	LOC_Os01g10260		Enhancer
Promoter	Chr1	1704626	1705373	AT1G05680		Promoter	Bd1	3147529	3147738	Bradi1g04700		Enhancer	Chr0	3290882	3291422	Cla000506.g		Enhancer	chr00	7288058	7288258	MELO3C027374.2		Enhancer	Chr1	2107965	2108327	Csa_1G015710			Enhancer	Chr01	7198210	7198429	Gorai.001G071100		Enhancer	Chr00	20381679	20381910	gene:MD00G1097200		Promoter	1	5442630	5442908	LOC_Os01g10350		Promoter
Enhancer	Chr1	1713197	1714562	AT1G05710		Promoter	Bd1	3148671	3148892	Bradi1g04710		Enhancer	Chr0	3292949	3293174	Cla000506.g		Enhancer	chr00	7290835	7291441	MELO3C027374.2		Enhancer	Chr1	2109111	2109409	Csa_1G015720			Promoter	Chr01	7234565	7234808	Gorai.001G071400		Enhancer	Chr00	20382009	20382258	gene:MD00G1097200		Enhancer	1	5475947	5476323	LOC_Os01g10400		Enhancer
Promoter	Chr1	1725499	1725902	AT1G05770		Enhancer	Bd1	3157104	3157533	Bradi1g04720		Enhancer	Chr0	3309215	3309766	Cla000506.g		Promoter	chr00	7307962	7308522	MELO3C027375.2		Promoter	Chr1	2121917	2122638	Csa_1G015740			Enhancer	Chr01	7282322	7282716	Gorai.001G071900		Promoter	Chr00	20512644	20512924	gene:MD00G1098500		Enhancer	1	5480792	5481653	LOC_Os01g10400		Promoter
Promoter	Chr1	1726082	1726639	AT1G05770		Enhancer	Bd1	3160402	3160613	Bradi1g04720		Enhancer	Chr0	3312118	3312638	Cla000030.g		Enhancer	chr00	7314303	7314519	MELO3C027376.2		Enhancer	Chr1	2132848	2133879	Csa_1G015755			Promoter	Chr01	7309284	7309674	Gorai.001G072200		Promoter	Chr00	20801066	20801805	gene:MD00G1099400		Promoter	1	5491797	5492212	LOC_Os01g10420		Promoter
Promoter	Chr1	1744511	1744851	AT1G05805		Promoter	Bd1	3165002	3165277	Bradi1g04730		Enhancer	Chr0	3316662	3317247	Cla000030.g		Enhancer	chr00	7314693	7315057	MELO3C027376.2		Enhancer	Chr1	2135073	2135583	Csa_1G015760			Enhancer	Chr01	7335242	7335570	Gorai.001G072300		Enhancer	Chr00	21030853	21031066	gene:MD00G1099600		Promoter	1	5492986	5493218	LOC_Os01g10430		Promoter
Enhancer	Chr1	1745342	1746539	AT1G05805		Promoter	Bd1	3174878	3175160	Bradi1g04772		Promoter	Chr0	3321697	3322264	Cla000030.g		Enhancer	chr00	7315184	7315482	MELO3C027376.2		Promoter	Chr1	2142448	2142974	Csa_1G015780			Enhancer	Chr01	7335731	7336214	Gorai.001G072300		Enhancer	Chr00	21031172	21031387	gene:MD00G1099600		Enhancer	1	5558711	5558869	LOC_Os01g10490		Promoter
Promoter	Chr1	1753835	1754260	AT1G05830		Promoter	Bd1	3188005	3188338	Bradi1g04790		Promoter	Chr0	3327183	3327412	Cla000030.g		Promoter	chr00	7324083	7324716	MELO3C027905.2		Promoter	Chr1	2159006	2159999	Csa_1G015800			Enhancer	Chr01	7362446	7363030	gra-MIR8778		Promoter	Chr00	21135889	21136107	gene:MD00G1099800		Promoter	1	5599190	5599460	LOC_Os01g10530		Promoter
Promoter	Chr1	1761862	1762659	AT1G05835		Promoter	Bd1	3188702	3188910	Bradi1g04800		Enhancer	Chr0	3331760	3331978	Cla000030.g		Promoter	chr00	7330171	7332436	MELO3C027417.2		Promoter	Chr1	2163525	2163924	Csa_1G015810			Enhancer	Chr01	7364010	7364241	gra-MIR8778		Enhancer	Chr00	21486487	21487030	gene:MD00G1101400		Promoter	1	5671385	5672331	LOC_Os01g10610		Enhancer
Promoter	Chr1	1766288	1766775	AT1G05840		Promoter	Bd1	3202177	3202436	Bradi1g04830		Enhancer	Chr0	3332679	3332903	Cla000197.g		Promoter	chr00	7350218	7350730	MELO3C027380.2		Promoter	Chr1	2165021	2165346	Csa_1G015810			Enhancer	Chr01	7370656	7371018	Gorai.001G072400		Promoter	Chr00	21514640	21515395	gene:MD00G1101700		Promoter	1	5679476	5679750	LOC_Os01g10630		Promoter
Promoter	Chr1	1768616	1769098	AT1G05860		Promoter	Bd1	3222052	3222350	Bradi1g04850		Promoter	Chr0	3338161	3338361	Cla000197.g		Promoter	chr00	7350947	7352400	MELO3C027380.2		Enhancer	Chr1	2165365	2165609	Csa_1G015810			Promoter	Chr01	7385845	7386210	Gorai.001G072600		Promoter	Chr00	21515666	21515962	gene:MD00G1101700		Promoter	1	5694835	5695126	LOC_Os01g10670		Promoter
Promoter	Chr1	1773232	1774124	AT1G05870		Promoter	Bd1	3224955	3225348	Bradi1g04860		Promoter	Chr0	3338438	3338885	Cla000197.g		Enhancer	chr00	7360936	7361401	MELO3C027379.2		Enhancer	Chr1	2165821	2166464	Csa_1G015810			Promoter	Chr01	7391668	7392096	Gorai.001G072700		Promoter	Chr00	21634655	21635278	gene:MD00G1102700		Enhancer	1	5709133	5709287	LOC_Os01g10680		Enhancer
Enhancer	Chr1	1774306	1774685	AT1G05880		Promoter	Bd1	3237879	3238345	Bradi1g04870		Promoter	Chr0	3340511	3341193	Cla000197.g		Enhancer	chr00	7375779	7377143	MELO3C027383.2		Promoter	Chr1	2172360	2173227	Csa_1G015820			Enhancer	Chr01	7396877	7397030	Gorai.001G072800		Enhancer	Chr00	21697874	21698420	gene:MD00G1102900		Enhancer	1	5716955	5717340	LOC_Os01g10690		Promoter
Promoter	Chr1	1789936	1790238	AT1G05910		Enhancer	Bd1	3239523	3240147	Bradi1g04880		Enhancer	Chr0	3346040	3346735	Cla000197.g		Enhancer	chr00	7377236	7377476	MELO3C027383.2		Promoter	Chr1	2183221	2183435	Csa_1G015840			Promoter	Chr01	7401063	7401226	Gorai.001G072800		Promoter	Chr00	21775015	21775507	gene:MD00G1103100		Enhancer	1	5717586	5717906	LOC_Os01g10690		Promoter
Promoter	Chr1	1803972	1804181	AT1G05940		Promoter	Bd1	3260754	3261071	Bradi1g04907		Enhancer	Chr0	3347967	3348169	Cla000197.g		Enhancer	chr00	7405507	7405973	MELO3C027383.2		Promoter	Chr1	2184076	2184801	Csa_1G015840			Promoter	Chr01	7415960	7416226	Gorai.001G073100		Promoter	Chr00	21784336	21784537	gene:MD00G1103300		Promoter	1	5724166	5724402	LOC_Os01g10690		Enhancer
Promoter	Chr1	1807634	1808211	AT1G05950		Promoter	Bd1	3266174	3266414	Bradi1g04917		Enhancer	Chr0	3351581	3352347	Cla000197.g		Enhancer	chr00	7406079	7406864	MELO3C027383.2		Promoter	Chr1	2185692	2185915	Csa_1G015850			Promoter	Chr01	7425151	7425295	Gorai.001G073200		Enhancer	Chr00	21838539	21839686	gene:MD00G1103700		Enhancer	1	5729703	5729925	LOC_Os01g10710		Promoter
Promoter	Chr1	1815489	1816207	AT1G05960		Promoter	Bd1	3276951	3277402	Bradi1g04940		Enhancer	Chr0	3362822	3363036	Cla000197.g		Enhancer	chr00	7432125	7432818	MELO3C027914.2		Promoter	Chr1	2197075	2197317	Csa_1G015870			Enhancer	Chr01	7438563	7438781	Gorai.001G073300		Promoter	Chr00	21868626	21868844	gene:MD00G1103800		Promoter	1	5769913	5770056	LOC_Os01g10820		Promoter
Enhancer	Chr1	1820091	1820586	AT1G06000		Promoter	Bd1	3286913	3287444	Bradi1g04957		Enhancer	Chr0	3370256	3370903	Cla000197.g		Enhancer	chr00	7433230	7433685	MELO3C027914.2		Promoter	Chr1	2197383	2197704	Csa_1G015870			Enhancer	Chr01	7439109	7439579	Gorai.001G073300		Promoter	Chr00	21898856	21899301	gene:MD00G1104200		Promoter	1	5807855	5807998	LOC_Os01g10880		Promoter
Promoter	Chr1	1821668	1822670	AT1G06000		Promoter	Bd1	3304961	3305202	Bradi1g04975		Enhancer	Chr0	3383987	3384584	Cla000487.g		Enhancer	chr00	7433703	7434010	MELO3C027914.2		Enhancer	Chr1	2199254	2199856	Csa_1G015870			Enhancer	Chr01	7460185	7461081	Gorai.001G073400		Promoter	Chr00	21977709	21978280	gene:MD00G1104800		Enhancer	1	5826410	5826559	LOC_Os01g10920		Enhancer
Enhancer	Chr1	1828408	1828641	AT1G06040		Promoter	Bd1	3305802	3306077	Bradi1g04980		Enhancer	Chr0	3386141	3386341	Cla000487.g		Enhancer	chr00	7460638	7462823	MELO3C027912.2		Enhancer	Chr1	2204725	2205457	Csa_1G015880			Promoter	Chr01	7466950	7467137	Gorai.001G073400		Enhancer	Chr00	21990321	21990538	gene:MD00G1105000		Promoter	1	5834621	5835111	LOC_Os01g10940		Promoter
Promoter	Chr1	1829700	1830816	AT1G06040		Promoter	Bd1	3320725	3321254	Bradi1g04990		Enhancer	Chr0	3388623	3389394	Cla000487.g		Enhancer	chr00	7467438	7468265	MELO3C027912.2		Promoter	Chr1	2213967	2214568	Csa_1G020880			Promoter	Chr01	7467754	7468229	Gorai.001G073400		Promoter	Chr00	21995052	21995252	gene:MD00G1105100		Enhancer	1	5837649	5837863	LOC_Os01g10950		Promoter
Promoter	Chr1	1837539	1838370	AT1G06070		Promoter	Bd1	3332297	3332751	Bradi1g05020		Promoter	Chr0	3400967	3401600	Cla000487.g		Promoter	chr00	7486698	7487545	MELO3C027395.2		Enhancer	Chr1	2218064	2218802	Csa_1G020890			Enhancer	Chr01	7485758	7486127	Gorai.001G073500		Enhancer	Chr00	21997208	21997865	gene:MD00G1105100		Enhancer	1	5840930	5841431	LOC_Os01g10950		Promoter
Enhancer	Chr1	1868845	1869334	AT1G06140		Promoter	Bd1	3341326	3341699	Bradi1g05037		Enhancer	Chr0	3425616	3426143	Cla000487.g		Enhancer	chr00	7512802	7513053	MELO3C027390.2		Enhancer	Chr1	2238273	2238951	Csa_1G021900			Enhancer	Chr01	7491817	7492239	Gorai.001G073500		Promoter	Chr00	22002810	22003248	gene:MD00G1105300		Promoter	1	5883641	5884056	LOC_Os01g11020		Enhancer
Promoter	Chr1	1873695	1874844	AT1G06149		Promoter	Bd1	3353904	3354238	Bradi1g05050		Enhancer	Chr0	3429017	3429607	Cla000487.g		Enhancer	chr00	7513263	7514061	MELO3C027390.2		Enhancer	Chr1	2243120	2243328	Csa_1G021900			Promoter	Chr01	7500211	7500394	Gorai.001G073600		Promoter	Chr00	22003793	22004345	gene:MD00G1105300		Promoter	1	5884715	5885017	LOC_Os01g11020		Promoter
Enhancer	Chr1	1879228	1879681	AT1G06148		Promoter	Bd1	3362125	3362325	Bradi1g05056		Enhancer	Chr0	3439121	3439436	Cla000488.g		Promoter	chr00	7548555	7548800	MELO3C027392.2		Promoter	Chr1	2244091	2244668	Csa_1G021900			Promoter	Chr01	7515677	7516163	Gorai.001G073700		Enhancer	Chr00	22005559	22006056	gene:MD00G1105300		Enhancer	1	5885348	5885579	LOC_Os01g11020		Enhancer
Enhancer	Chr1	1880006	1880311	AT1G06148		Promoter	Bd1	3375219	3375448	Bradi1g05070		Enhancer	Chr0	3442982	3443522	Cla000488.g		Enhancer	chr00	7567300	7568090	MELO3C027398.2		Enhancer	Chr1	2262312	2262613	Csa_1G021920			Enhancer	Chr01	7579228	7579603	Gorai.001G074100		Promoter	Chr00	22370979	22371648	gene:MD00G1106500		Promoter	1	5939561	5939716	LOC_Os01g11120		Promoter
Enhancer	Chr1	1880633	1881290	AT1G06160		Promoter	Bd1	3384969	3385243	Bradi1g05090		Enhancer	Chr0	3478656	3479095	Cla000488.g		Enhancer	chr00	7568821	7569021	MELO3C001768.2		Promoter	Chr1	2269869	2270193	Csa_1G021940			Promoter	Chr01	7597668	7597837	Gorai.001G074200		Promoter	Chr00	22445239	22445502	gene:MD00G1106900		Promoter	1	5954433	5955120	LOC_Os01g11130		Enhancer
Promoter	Chr1	1887367	1887595	AT1G06170		Promoter	Bd1	3392405	3392772	Bradi1g05100		Enhancer	Chr0	3480692	3480940	Cla000488.g		Enhancer	chr00	7580497	7580911	MELO3C027578.2		Promoter	Chr1	2274638	2275217	Csa_1G021950			Enhancer	Chr01	7602907	7603147	Gorai.001G074300		Enhancer	Chr00	22453725	22454341	gene:MD00G1107100		Enhancer	1	5982846	5983141	LOC_Os01g11160		Promoter
Promoter	Chr1	1887883	1889384	AT1G06180		Promoter	Bd1	3403529	3403900	Bradi1g05110		Enhancer	Chr0	3487267	3488013	Cla000488.g		Promoter	chr00	7583739	7584340	MELO3C027397.2		Promoter	Chr1	2289005	2289216	Csa_1G021970			Promoter	Chr01	7612528	7612752	Gorai.001G074400		Promoter	Chr00	22467777	22467984	gene:MD00G1107200		Promoter	1	6008568	6008753	LOC_Os01g11230		Promoter
Promoter	Chr1	1890206	1890546	AT1G06180		Promoter	Bd1	3418339	3418623	Bradi1g05122		Enhancer	Chr0	3496400	3496938	Cla000489.g		Promoter	chr00	7593560	7593907	MELO3C027396.2		Enhancer	Chr1	2304231	2304769	Csa_1G022490			Enhancer	Chr01	7634514	7634712	Gorai.001G074600		Enhancer	Chr00	22536239	22537002	gene:MD00G1107800		Promoter	1	6024798	6025078	LOC_Os01g11260		Enhancer
Promoter	Chr1	1894096	1894482	AT1G06190		Promoter	Bd1	3437467	3437675	Bradi1g05156		Enhancer	Chr0	3497202	3497988	Cla000489.g		Promoter	chr00	7593931	7594172	MELO3C027396.2		Promoter	Chr1	2309350	2309904	Csa_1G022500			Enhancer	Chr01	7640448	7641094	Gorai.001G074800		Enhancer	Chr00	22708309	22709089	gene:MD00G1108200		Enhancer	1	6075832	6076043	LOC_Os01g11340		Enhancer
Promoter	Chr1	1897038	1897247	AT1G06210		Enhancer	Bd1	3444213	3444716	Bradi1g05162		Enhancer	Chr0	3505550	3506646	Cla000489.g		Promoter	chr00	7594232	7594599	MELO3C027396.2		Promoter	Chr1	2311442	2311834	Csa_1G022510			Enhancer	Chr01	7676623	7676861	Gorai.001G075000		Promoter	Chr00	22916437	22917311	gene:MD00G1109300		Enhancer	1	6100722	6101004	LOC_Os01g11350		Enhancer
Promoter	Chr1	1899517	1900073	AT1G06220		Promoter	Bd1	3464110	3464323	Bradi1g05170		Enhancer	Chr0	3511218	3511756	Cla000489.g		Enhancer	chr00	7740172	7740414	MELO3C027411.2		Enhancer	Chr1	2319158	2319752	Csa_1G022530			Promoter	Chr01	7694851	7695076	Gorai.001G075200		Promoter	Chr00	22951146	22951853	gene:MD00G1109600		Enhancer	1	6109146	6109279	LOC_Os01g11360		Enhancer
Promoter	Chr1	1910432	1911156	AT1G06240		Promoter	Bd1	3488699	3489502	Bradi1g05195		Promoter	Chr0	3519600	3520218	Cla000489.g		Enhancer	chr00	7749091	7750672	MELO3C027411.2		Enhancer	Chr1	2321320	2321652	Csa_1G023030			Promoter	Chr01	7695486	7695862	Gorai.001G075200		Promoter	Chr00	22953974	22954464	gene:MD00G1109700		Enhancer	1	6112693	6112860	LOC_Os01g11360		Promoter
Promoter	Chr1	1921752	1922383	AT1G06290		Promoter	Bd1	3518755	3519168	Bradi1g05217		Promoter	Chr0	3522713	3523350	Cla000489.g		Promoter	chr00	7823927	7826011	MELO3C027414.2		Enhancer	Chr1	2321705	2321999	Csa_1G023030			Promoter	Chr01	7707157	7707318	Gorai.001G075300		Promoter	Chr00	22958240	22958441	gene:MD00G1109800		Promoter	1	6182458	6182866	LOC_Os01g11470		Promoter
Promoter	Chr1	1926441	1926707	AT1G06310		Promoter	Bd1	3549382	3549657	Bradi1g05240		Enhancer	Chr0	3533364	3533580	Cla000489.g		Enhancer	chr00	7836446	7838944	MELO3C027418.2		Enhancer	Chr1	2327807	2328139	Csa_1G023030			Enhancer	Chr01	7734176	7734429	Gorai.001G075500		Enhancer	Chr00	22964027	22964264	gene:MD00G1109900		Enhancer	1	6194015	6194236	LOC_Os01g11510		Promoter
Promoter	Chr1	1933070	1933292	AT1G06340		Promoter	Bd1	3565996	3566344	Bradi1g05247		Enhancer	Chr0	3536973	3537898	Cla000489.g		Enhancer	chr00	7845423	7845644	MELO3C027420.2		Enhancer	Chr1	2328410	2328644	Csa_1G023030			Enhancer	Chr01	7745396	7745781	Gorai.001G075500		Enhancer	Chr00	22965696	22965912	gene:MD00G1109900		Promoter	1	6200532	6200890	LOC_Os01g11520		Enhancer
Promoter	Chr1	1941227	1941432	AT1G06360		Promoter	Bd1	3603526	3603874	Bradi1g05320		Enhancer	Chr0	3540668	3540897	Cla000489.g		Promoter	chr00	7854167	7855257	MELO3C027420.2		Enhancer	Chr1	2328678	2328946	Csa_1G023030			Enhancer	Chr01	7752514	7752684	Gorai.001G075600		Enhancer	Chr00	22969056	22969703	gene:MD00G1109900		Enhancer	1	6210862	6210977	LOC_Os01g11520		Promoter
Enhancer	Chr1	1941597	1941813	AT1G06360		Enhancer	Bd1	3604845	3605128	Bradi1g05320		Enhancer	Chr0	3542771	3543449	Cla000489.g		Enhancer	chr00	7878301	7880278	MELO3C027425.2		Promoter	Chr1	2335379	2336076	Csa_1G023040			Enhancer	Chr01	7842276	7842556	Gorai.001G076300		Enhancer	Chr00	22973110	22973603	gene:MD00G1109900		Enhancer	1	6258957	6259156	LOC_Os01g11600		Enhancer
Enhancer	Chr1	1942186	1942485	AT1G06360		Enhancer	Bd1	3620213	3620709	Bradi1g05330		Enhancer	Chr0	3556058	3556638	Cla000071.g		Enhancer	chr00	7966830	7967055	MELO3C000001.2		Enhancer	Chr1	2337578	2337923	Csa_1G023050			Enhancer	Chr01	7861072	7861926	Gorai.001G076400		Enhancer	Chr00	22990512	22990982	gene:MD00G1109900		Enhancer	1	6271212	6271332	LOC_Os01g11620		Promoter
Enhancer	Chr1	1942712	1943057	AT1G06380		Enhancer	Bd1	3620927	3621270	Bradi1g05330		Promoter	Chr0	3565553	3566379	Cla000071.g		Enhancer	chr00	7967122	7967337	MELO3C000001.2		Promoter	Chr1	2342470	2342686	Csa_1G023060			Enhancer	Chr01	7877840	7878092	Gorai.001G076500		Promoter	Chr00	23066979	23067179	gene:MD00G1110200		Enhancer	1	6271745	6271877	LOC_Os01g11620		Promoter
Promoter	Chr1	1946226	1946980	AT1G06390		Promoter	Bd1	3622250	3622609	Bradi1g05330		Promoter	Chr0	3568046	3568857	Cla000071.g		Promoter	chr00	7973653	7973858	MELO3C000004.2		Promoter	Chr1	2342802	2343002	Csa_1G023060			Promoter	Chr01	7885495	7885708	Gorai.001G076600		Promoter	Chr00	23071765	23072244	gene:MD00G1110300		Enhancer	1	6287111	6287371	LOC_Os01g11660		Enhancer
Enhancer	Chr1	1953183	1954406	AT1G06400		Promoter	Bd1	3628091	3628463	Bradi1g05340		Enhancer	Chr0	3576832	3577275	Cla000071.g		Enhancer	chr00	7995627	7995902	MELO3C027962.2		Promoter	Chr1	2343809	2344409	Csa_1G023060			Enhancer	Chr01	7895163	7895399	Gorai.001G076700		Promoter	Chr00	23089394	23089911	gene:MD00G1110500		Enhancer	1	6302566	6302986	LOC_Os01g11690		Enhancer
Promoter	Chr1	1958426	1958976	AT1G06420		Enhancer	Bd1	3636524	3637151	Bradi1g05346		Enhancer	Chr0	3577987	3578502	Cla000071.g		Enhancer	chr00	7996124	7997588	MELO3C027962.2		Promoter	Chr1	2347884	2348191	Csa_1G023070			Enhancer	Chr01	7896404	7896590	Gorai.001G076700		Promoter	Chr00	23321927	23322160	gene:MD00G1111500		Promoter	1	6303015	6303133	LOC_Os01g11690		Enhancer
Promoter	Chr1	1969450	1969799	AT1G06460		Enhancer	Bd1	3637279	3637641	Bradi1g05346		Enhancer	Chr0	3581754	3582325	Cla000071.g		Enhancer	chr00	8005033	8005467	MELO3C027954.2		Promoter	Chr1	2348784	2349138	Csa_1G023070			Promoter	Chr01	7941109	7941276	Gorai.001G076800		Promoter	Chr00	23322224	23322437	gene:MD00G1111500		Enhancer	1	6306269	6306548	LOC_Os01g11700		Enhancer
Promoter	Chr1	1973594	1973900	AT1G06475		Promoter	Bd1	3659230	3659482	Bradi1g05390		Enhancer	Chr0	3590350	3591137	Cla000345.g		Enhancer	chr00	8050752	8051395	MELO3C000014.2		Enhancer	Chr1	2350984	2351336	Csa_1G023070			Promoter	Chr01	7971701	7972054	Gorai.001G076900		Enhancer	Chr00	23572680	23572902	gene:MD00G1111800		Enhancer	1	6307356	6307813	LOC_Os01g11700		Enhancer
Promoter	Chr1	1974246	1974842	AT1G06475		Enhancer	Bd1	3663606	3663890	Bradi1g05397		Promoter	Chr0	3599505	3599754	Cla000345.g		Enhancer	chr00	8069853	8070231	MELO3C000009.2		Promoter	Chr1	2356219	2356477	Csa_1G023080			Enhancer	Chr01	7981068	7981215	Gorai.001G077000		Promoter	Chr00	23577587	23578250	gene:MD00G1111800		Enhancer	1	6307954	6308157	LOC_Os01g11700		Enhancer
Enhancer	Chr1	1977292	1977537	AT1G06490		Enhancer	Bd1	3671745	3672126	Bradi1g05410		Promoter	Chr0	3599812	3600030	Cla000345.g		Enhancer	chr00	8144050	8145238	MELO3C027967.2		Promoter	Chr1	2365549	2365992	Csa_1G023590			Promoter	Chr01	7985549	7985762	Gorai.001G077100		Enhancer	Chr00	23659114	23659475	gene:MD00G1112300		Enhancer	1	6367097	6367203	LOC_Os01g11770		Enhancer
Promoter	Chr1	1977885	1978366	AT1G06490		Promoter	Bd1	3674428	3674906	Bradi1g05410		Promoter	Chr0	3608491	3608971	Cla000345.g		Enhancer	chr00	8183487	8183876	MELO3C027971.2		Promoter	Chr1	2379930	2380169	Csa_1G023610			Promoter	Chr01	8011216	8011576	Gorai.001G077400		Enhancer	Chr00	23660803	23661310	gene:MD00G1112300		Enhancer	1	6367239	6367377	LOC_Os01g11770		Promoter
Promoter	Chr1	1989207	1989520	AT1G06500		Enhancer	Bd1	3676769	3677006	Bradi1g05410		Promoter	Chr0	3618224	3619049	Cla000347.g		Enhancer	chr00	8184269	8184716	MELO3C027971.2		Promoter	Chr1	2380224	2380432	Csa_1G023610			Promoter	Chr01	8011912	8012111	Gorai.001G077400		Promoter	Chr00	23666728	23667284	gene:MD00G1112400		Promoter	1	6368787	6369138	LOC_Os01g11770		Promoter
Promoter	Chr1	1992136	1992375	AT1G06515		Promoter	Bd1	3680129	3680399	Bradi1g05420		Enhancer	Chr0	3632302	3632535	Cla000348.g		Enhancer	chr00	8207621	8207904	MELO3C000027.2		Promoter	Chr1	2380559	2380771	Csa_1G023620			Enhancer	Chr01	8055632	8055996	Gorai.001G077800		Enhancer	Chr00	24468268	24468922	gene:MD00G1114900		Promoter	1	6393940	6394324	LOC_Os01g11820		Promoter
Promoter	Chr1	2000566	2001501	AT1G06530		Promoter	Bd1	3686306	3686587	Bradi1g05430		Enhancer	Chr0	3632605	3633300	Cla000348.g		Promoter	chr00	8219226	8220565	MELO3C027580.2		Promoter	Chr1	2381658	2381862	Csa_1G023620			Promoter	Chr01	8065250	8065405	Gorai.001G077900		Promoter	Chr00	24531853	24532466	gene:MD00G1115200		Promoter	1	6507081	6507290	LOC_Os01g11946		Promoter
Promoter	Chr1	2007058	2007733	AT1G06550		Promoter	Bd1	3697946	3698299	Bradi1g05450		Promoter	Chr0	3645959	3646734	Cla000349.g		Enhancer	chr00	8223196	8224769	MELO3C000022.2		Promoter	Chr1	2385660	2386015	Csa_1G024120			Promoter	Chr01	8065710	8065852	Gorai.001G077900		Promoter	Chr00	24539074	24539504	gene:MD00G1115400		Enhancer	1	6581793	6582094	LOC_Os01g12090		Promoter
Promoter	Chr1	2013435	2014360	AT1G06570		Enhancer	Bd1	3705209	3705414	Bradi1g05460		Promoter	Chr0	3648280	3648487	Cla000349.g		Enhancer	chr00	8225277	8225738	MELO3C000022.2		Promoter	Chr1	2391239	2392070	Csa_1G024140			Promoter	Chr01	8095814	8096217	Gorai.001G078200		Promoter	Chr00	24542417	24542806	gene:MD00G1115500		Enhancer	1	6582138	6582340	LOC_Os01g12090		Promoter
Promoter	Chr1	2024655	2025671	AT1G06620		Promoter	Bd1	3707062	3707482	Bradi1g05460		Promoter	Chr0	3658043	3658246	Cla000350.g		Promoter	chr00	8258048	8258662	MELO3C000026.2		Promoter	Chr1	2392380	2392614	Csa_1G024140			Promoter	Chr01	8106528	8106737	Gorai.001G078400		Enhancer	Chr00	24572861	24573584	gene:MD00G1116100		Enhancer	1	6616500	6616618	LOC_Os01g12140		Enhancer
Promoter	Chr1	2027586	2027786	AT1G06630		Promoter	Bd1	3711949	3712259	Bradi1g05467		Enhancer	Chr0	3671829	3672241	Cla000350.g		Enhancer	chr00	8284747	8286297	MELO3C000036.2		Enhancer	Chr1	2394874	2395140	Csa_1G024140			Enhancer	Chr01	8192253	8192523	Gorai.001G079000		Enhancer	Chr00	24640323	24640821	gene:MD00G1116400		Promoter	1	6645269	6645656	LOC_Os01g12180		Enhancer
Promoter	Chr1	2033999	2034237	AT1G06645		Promoter	Bd1	3717731	3717931	Bradi1g05480		Enhancer	Chr0	3679370	3680790	Cla000070.g		Enhancer	chr00	8305903	8306107	MELO3C000031.2		Promoter	Chr1	2399636	2399840	Csa_1G024150			Promoter	Chr01	8199100	8199437	Gorai.001G079000		Enhancer	Chr00	24641397	24642136	gene:MD00G1116400		Promoter	1	6645699	6645830	LOC_Os01g12180		Promoter
Promoter	Chr1	2035269	2035882	AT1G06650		Promoter	Bd1	3730439	3730912	Bradi1g05490		Enhancer	Chr0	3696818	3697357	Cla000070.g		Promoter	chr00	8316977	8318729	MELO3C000043.2		Promoter	Chr1	2399955	2400157	Csa_1G024150			Enhancer	Chr01	8215735	8215894	Gorai.001G079100		Promoter	Chr00	25336642	25337158	gene:MD00G1118600		Promoter	1	6652906	6653029	LOC_Os01g12200		Enhancer
Promoter	Chr1	2047245	2048005	AT1G06680		Enhancer	Bd1	3731646	3731951	Bradi1g05490		Enhancer	Chr0	3717328	3717909	Cla000101.g		Enhancer	chr00	8351259	8352369	MELO3C027583.2		Enhancer	Chr1	2403947	2404350	Csa_1G024160			Promoter	Chr01	8226765	8227193	Gorai.001G079100		Enhancer	Chr00	25546630	25546838	gene:MD00G1119600		Enhancer	1	6714697	6714803	LOC_Os01g12290		Enhancer
Enhancer	Chr1	2049213	2050006	AT1G06680		Enhancer	Bd1	3738457	3738952	Bradi1g05500		Enhancer	Chr0	3722166	3722737	Cla000101.g		Enhancer	chr00	8352528	8353088	MELO3C027583.2		Enhancer	Chr1	2405277	2405483	Csa_1G024160			Enhancer	Chr01	8275421	8275587	Gorai.001G079300		Enhancer	Chr00	25651503	25652453	gene:MD00G1119900		Enhancer	1	6735482	6735848	LOC_Os01g12330		Promoter
Promoter	Chr1	2052049	2052249	AT1G06690		Enhancer	Bd1	3740333	3740637	Bradi1g05500		Promoter	Chr0	3729907	3730896	Cla000101.g		Enhancer	chr00	8367044	8367305	MELO3C027583.2		Promoter	Chr1	2412012	2412699	Csa_1G024170			Enhancer	Chr01	8276830	8277047	Gorai.001G079400		Promoter	Chr00	25917748	25918395	gene:MD00G1121200		Enhancer	1	6761234	6761874	LOC_Os01g12381		Promoter
Promoter	Chr1	2055194	2056124	AT1G06700		Promoter	Bd1	3742824	3743293	Bradi1g05500		Enhancer	Chr0	3735623	3736224	Cla000101.g		Enhancer	chr00	8367372	8367900	MELO3C027583.2		Enhancer	Chr1	2422966	2423686	Csa_1G024190			Promoter	Chr01	8286534	8287032	Gorai.001G079400		Enhancer	Chr00	26057283	26057778	gene:MD00G1121600		Enhancer	1	6763979	6764108	LOC_Os01g12381		Promoter
Enhancer	Chr1	2070195	2070790	AT1G06750		Enhancer	Bd1	3748127	3748449	Bradi1g05510		Enhancer	Chr0	3737361	3737802	Cla000101.g		Enhancer	chr00	8387406	8387808	MELO3C000039.2		Promoter	Chr1	2438541	2439221	Csa_1G024210			Promoter	Chr01	8287381	8287873	Gorai.001G079400		Promoter	Chr00	26061252	26063367	gene:MD00G1121600		Promoter	1	6770145	6770400	LOC_Os01g12390		Promoter
Promoter	Chr1	2082933	2083432	AT1G06780		Enhancer	Bd1	3748869	3749161	Bradi1g05510		Enhancer	Chr0	3738977	3739360	Cla000101.g		Enhancer	chr00	8408421	8408621	MELO3C000039.2		Enhancer	Chr1	2444719	2445165	Csa_1G024210			Enhancer	Chr01	8288966	8289571	Gorai.001G079400		Promoter	Chr00	26066385	26067527	gene:MD00G1121700		Promoter	1	6786431	6786792	LOC_Os01g12420		Promoter
Promoter	Chr1	2086968	2087243	AT1G06790		Promoter	Bd1	3750723	3751401	Bradi1g05510		Enhancer	Chr0	3740924	3741173	Cla000015.g		Enhancer	chr00	8421269	8421521	MELO3C027996.2		Promoter	Chr1	2453190	2453670	Csa_1G024220			Promoter	Chr01	8302452	8302732	Gorai.001G079700		Enhancer	Chr00	26494202	26494680	gene:MD00G1123600		Promoter	1	6786848	6787040	LOC_Os01g12420		Promoter
Enhancer	Chr1	2089499	2090334	AT1G06800		Promoter	Bd1	3760045	3760642	Bradi1g05530		Promoter	Chr0	3749233	3749699	Cla000015.g		Promoter	chr00	8438989	8440629	MELO3C027998.2		Promoter	Chr1	2457366	2458126	Csa_1G024225			Enhancer	Chr01	8318558	8318801	Gorai.001G079700		Enhancer	Chr00	26630581	26631056	gene:MD00G1124500		Enhancer	1	6808829	6809021	LOC_Os01g12440		Enhancer
Promoter	Chr1	2092674	2092877	AT1G06810		Promoter	Bd1	3768069	3768358	Bradi1g05535		Promoter	Chr0	3750471	3750788	Cla000015.g		Promoter	chr00	8463885	8464096	MELO3C000044.2		Enhancer	Chr1	2463287	2463934	Csa_1G024230			Enhancer	Chr01	8318923	8319492	Gorai.001G079700		Enhancer	Chr00	26692618	26693266	gene:MD00G1124900		Promoter	1	6813101	6813458	LOC_Os01g12440		Enhancer
Promoter	Chr1	2103353	2103962	AT1G06840		Promoter	Bd1	3775256	3775478	Bradi1g05540		Promoter	Chr0	3752420	3752877	Cla000015.g		Promoter	chr00	8464192	8464396	MELO3C000044.2		Enhancer	Chr1	2465133	2465333	Csa_1G024240			Enhancer	Chr01	8319910	8320269	Gorai.001G079700		Promoter	Chr00	26696048	26696326	gene:MD00G1125100		Enhancer	1	6870274	6870647	LOC_Os01g12510		Enhancer
Promoter	Chr1	2104314	2105141	AT1G06850		Promoter	Bd1	3778664	3779178	Bradi1g05550		Enhancer	Chr0	3761466	3761969	Cla000015.g		Enhancer	chr00	8481915	8482154	MELO3C000051.2		Promoter	Chr1	2467983	2468297	Csa_1G024240			Promoter	Chr01	8348336	8349036	Gorai.001G079800		Enhancer	Chr00	26701878	26702375	gene:MD00G1125200		Enhancer	1	6870688	6870919	LOC_Os01g12510		Promoter
Enhancer	Chr1	2107267	2107619	AT1G06870		Promoter	Bd1	3787067	3787871	Bradi1g05580		Enhancer	Chr0	3762115	3763486	Cla000015.g		Enhancer	chr00	8482250	8482450	MELO3C000051.2		Enhancer	Chr1	2471943	2472193	Csa_1G024245			Enhancer	Chr01	8368758	8369105	Gorai.001G079800		Promoter	Chr00	26711984	26712264	gene:MD00G1125300		Promoter	1	6888995	6889368	LOC_Os01g12530		Promoter
Promoter	Chr1	2107853	2108216	AT1G06870		Promoter	Bd1	3791623	3791881	Bradi1g05590		Enhancer	Chr0	3780188	3780435	Cla000613.g		Enhancer	chr00	8549678	8549916	MELO3C027593.2		Enhancer	Chr1	2502954	2503612	Csa_1G024275			Enhancer	Chr01	8415931	8416186	Gorai.001G080100		Enhancer	Chr00	26722567	26722946	gene:MD00G1125400		Promoter	1	6923675	6924065	LOC_Os01g12580		Promoter
Promoter	Chr1	2114549	2114751	AT1G06890		Promoter	Bd1	3829913	3830332	Bradi1g05655		Enhancer	Chr0	3781851	3782539	Cla000613.g		Enhancer	chr00	8646884	8647525	MELO3C028022.2		Enhancer	Chr1	2505969	2506217	Csa_1G024275			Promoter	Chr01	8431741	8432057	Gorai.001G080300		Promoter	Chr00	26731661	26731861	gene:MD00G1125500		Enhancer	1	6944494	6944809	LOC_Os01g12610		Enhancer
Enhancer	Chr1	2123835	2124147	AT1G06920		Enhancer	Bd1	3831498	3831748	Bradi1g05655		Enhancer	Chr0	3794876	3795355	Cla000613.g		Enhancer	chr00	8664406	8664883	MELO3C027598.2		Enhancer	Chr1	2508778	2509103	Csa_1G024275			Enhancer	Chr01	8462274	8462448	Gorai.001G080400		Promoter	Chr00	26731944	26732159	gene:MD00G1125500		Enhancer	1	6953574	6954234	LOC_Os01g12640		Promoter
Promoter	Chr1	2126261	2126528	AT1G06923		Promoter	Bd1	3843283	3843541	Bradi1g05660		Enhancer	Chr0	3802167	3802399	Cla000613.g		Enhancer	chr00	8665816	8666016	MELO3C027598.2		Enhancer	Chr1	2510028	2510833	Csa_1G024275			Enhancer	Chr01	8463676	8463874	Gorai.001G080400		Enhancer	Chr00	26755106	26755598	mdm-MIR169i		Enhancer	1	6964916	6965226	LOC_Os01g12650		Enhancer
Promoter	Chr1	2135589	2135882	AT1G06950		Promoter	Bd1	3844673	3845054	Bradi1g05670		Enhancer	Chr0	3823908	3824115	Cla000614.g		Enhancer	chr00	8668512	8669078	MELO3C027598.2		Enhancer	Chr1	2516057	2516257	Csa_1G024280			Promoter	Chr01	8534812	8535145	Gorai.001G080700		Promoter	Chr00	26926741	26927447	gene:MD00G1126800		Promoter	1	7037197	7037499	LOC_Os01g12720		Enhancer
Enhancer	Chr1	2141260	2142168	AT1G06980		Promoter	Bd1	3877602	3877830	Bradi1g05707		Enhancer	Chr0	3825394	3826068	Cla000614.g		Promoter	chr00	8700357	8700601	MELO3C000062.2		Enhancer	Chr1	2517295	2517518	Csa_1G024280			Promoter	Chr01	8573686	8573853	Gorai.001G080900		Enhancer	Chr00	26928648	26929124	gene:MD00G1126800		Enhancer	1	7077821	7078099	LOC_Os01g12780		Enhancer
Promoter	Chr1	2143800	2144015	AT1G06980		Promoter	Bd1	3878454	3878679	Bradi1g05707		Enhancer	Chr0	3827194	3827556	Cla000614.g		Promoter	chr00	8700660	8700873	MELO3C000062.2		Promoter	Chr1	2528815	2529444	Csa_1G024290			Promoter	Chr01	8593286	8593670	Gorai.001G081100		Promoter	Chr00	26972244	26972487	gene:MD00G1127400		Promoter	1	7128846	7129049	LOC_Os01g12870		Promoter
Promoter	Chr1	2152379	2153008	AT1G07010		Promoter	Bd1	3878741	3879016	Bradi1g05707		Promoter	Chr0	3840530	3840746	Cla000614.g		Promoter	chr00	8714231	8714488	MELO3C000065.2		Promoter	Chr1	2537049	2537314	Csa_1G024800			Promoter	Chr01	8594782	8595058	Gorai.001G081100		Promoter	Chr00	27171926	27172208	gene:MD00G1127700		Enhancer	1	7149860	7150228	LOC_Os01g12890		Enhancer
Promoter	Chr1	2155066	2155651	AT1G07020		Promoter	Bd1	3879504	3880068	Bradi1g05715		Enhancer	Chr0	3864626	3865290	Cla000615.g		Enhancer	chr00	8720192	8721059	MELO3C000061.2		Promoter	Chr1	2537422	2537664	Csa_1G024800			Enhancer	Chr01	8605341	8605586	Gorai.001G081200		Promoter	Chr00	27451354	27451880	gene:MD00G1129100		Enhancer	1	7228836	7229245	LOC_Os01g13000		Enhancer
Promoter	Chr1	2155903	2156158	AT1G07020		Promoter	Bd1	3880277	3881271	Bradi1g05715		Enhancer	Chr0	3867744	3868215	Cla000616.g		Promoter	chr00	8729968	8730265	MELO3C027602.2		Enhancer	Chr1	2553454	2554128	Csa_1G024820			Enhancer	Chr01	8643193	8643549	Gorai.001G081500		Promoter	Chr00	27762083	27762286	gene:MD00G1129400		Enhancer	1	7229498	7229987	LOC_Os01g13000		Enhancer
Promoter	Chr1	2163117	2164541	AT1G07040		Promoter	Bd1	3884334	3884695	Bradi1g05724		Enhancer	Chr0	3880454	3880982	Cla000616.g		Promoter	chr00	8730311	8730511	MELO3C027602.2		Promoter	Chr1	2558337	2559045	Csa_1G024840			Enhancer	Chr01	8643981	8644228	Gorai.001G081500		Enhancer	Chr00	27763856	27764412	gene:MD00G1129400		Promoter	1	7245911	7246161	LOC_Os01g13024		Enhancer
Enhancer	Chr1	2171886	2172853	AT1G07080		Promoter	Bd1	3886609	3886939	Bradi1g05728		Promoter	Chr0	3884100	3884573	Cla000616.g		Enhancer	chr00	8762107	8763210	MELO3C000069.2		Enhancer	Chr1	2561832	2562032	Csa_1G024840			Enhancer	Chr01	8660268	8660665	Gorai.001G081700		Enhancer	Chr00	27807313	27807727	gene:MD00G1129500		Promoter	1	7246554	7246723	LOC_Os01g13024		Enhancer
Enhancer	Chr1	2176236	2176635	AT1G07090		Enhancer	Bd1	3887472	3888381	Bradi1g05728		Promoter	Chr0	3885784	3886020	Cla000616.g		Enhancer	chr00	8782805	8783387	MELO3C000067.2		Promoter	Chr1	2572671	2573322	Csa_1G024870			Enhancer	Chr01	8691864	8692007	Gorai.001G081900		Promoter	Chr00	27825575	27825867	gene:MD00G1129700		Enhancer	1	7256365	7257106	LOC_Os01g13040		Enhancer
Enhancer	Chr1	2177418	2178182	AT1G07090		Promoter	Bd1	3893213	3895643	Bradi1g05731		Promoter	Chr0	3887166	3887807	Cla000616.g		Enhancer	chr00	8790447	8790656	MELO3C000067.2		Promoter	Chr1	2593801	2594026	Csa_1G024900			Promoter	Chr01	8708028	8708571	Gorai.001G082200		Enhancer	Chr00	28192765	28192992	gene:MD00G1130600		Promoter	1	7264231	7264536	LOC_Os01g13060		Enhancer
Promoter	Chr1	2184062	2184375	AT1G07110		Promoter	Bd1	3899954	3900363	Bradi1g05739		Promoter	Chr0	3890736	3891276	Cla000616.g		Promoter	chr00	8808576	8808785	MELO3C000070.2		Promoter	Chr1	2594539	2594978	Csa_1G024900			Promoter	Chr01	8769887	8770207	Gorai.001G082600		Enhancer	Chr00	28193059	28193290	gene:MD00G1130600		Promoter	1	7280210	7280393	LOC_Os01g13080		Promoter
Promoter	Chr1	2187787	2188075	AT1G07130		Promoter	Bd1	3900674	3900925	Bradi1g05741		Promoter	Chr0	3901745	3902013	Cla000617.g		Promoter	chr00	8808878	8809153	MELO3C000070.2		Enhancer	Chr1	2602689	2603286	Csa_1G024910			Promoter	Chr01	8808725	8808877	Gorai.001G082800		Enhancer	Chr00	28216110	28216605	gene:MD00G1130900		Promoter	1	7298465	7298615	LOC_Os01g13120		Promoter
Promoter	Chr1	2188356	2188556	AT1G07130		Promoter	Bd1	3902090	3902539	Bradi1g05743		Enhancer	Chr0	3913897	3914212	Cla000618.g		Enhancer	chr00	8817389	8818977	MELO3C000070.2		Promoter	Chr1	2607835	2608279	Csa_1G024920			Promoter	Chr01	8826316	8826458	Gorai.001G083300		Promoter	Chr00	28217789	28218101	gene:MD00G1130900		Enhancer	1	7303371	7303575	LOC_Os01g13130		Promoter
Promoter	Chr1	2190066	2190286	AT1G07135		Promoter	Bd1	3914028	3914288	Bradi1g05775		Enhancer	Chr0	3918574	3918803	Cla000618.g		Enhancer	chr00	8851647	8851939	MELO3C000075.2		Enhancer	Chr1	2610947	2611334	Csa_1G024930			Enhancer	Chr01	8835980	8836294	Gorai.001G083600		Promoter	Chr00	28218202	28218402	gene:MD00G1130900		Enhancer	1	7304525	7304854	LOC_Os01g13130		Enhancer
Promoter	Chr1	2190580	2190844	AT1G07135		Promoter	Bd1	3922001	3922206	Bradi1g05790		Enhancer	Chr0	3919391	3919641	Cla000618.g		Promoter	chr00	8854908	8855110	MELO3C000075.2		Enhancer	Chr1	2611398	2611639	Csa_1G024930			Promoter	Chr01	8839398	8839565	Gorai.001G083700		Promoter	Chr00	28303975	28304788	gene:MD00G1131800		Enhancer	1	7307152	7307451	LOC_Os01g13140		Enhancer
Promoter	Chr1	2193767	2194771	AT1G07140		Enhancer	Bd1	3928566	3928793	Bradi1g05796		Enhancer	Chr0	3935551	3935877	Cla000618.g		Enhancer	chr00	8859770	8859979	MELO3C000075.2		Enhancer	Chr1	2611742	2612371	Csa_1G024930			Promoter	Chr01	8869432	8869670	Gorai.001G083900		Promoter	Chr00	28667052	28667584	gene:MD00G1132600		Promoter	1	7340357	7340744	LOC_Os01g13170		Enhancer
Enhancer	Chr1	2196583	2197667	AT1G07150		Enhancer	Bd1	3928983	3930674	Bradi1g05796		Enhancer	Chr0	3937126	3937340	Cla000618.g		Enhancer	chr00	8870674	8872670	MELO3C000075.2		Promoter	Chr1	2614412	2614621	Csa_1G024930			Promoter	Chr01	8874752	8874907	Gorai.001G084000		Promoter	Chr00	28955535	28955738	gene:MD00G1133300		Promoter	1	7366009	7366375	LOC_Os01g13210		Promoter
Promoter	Chr1	2203683	2204351	AT1G07180		Promoter	Bd1	3947147	3947453	Bradi1g05817		Enhancer	Chr0	3944521	3945662	Cla000618.g		Enhancer	chr00	8900298	8902548	MELO3C028049.2		Promoter	Chr1	2620725	2620935	Csa_1G024940			Enhancer	Chr01	8879123	8879313	Gorai.001G084100		Promoter	Chr00	28968357	28968870	gene:MD00G1133400		Enhancer	1	7367238	7367612	LOC_Os01g13210		Enhancer
Promoter	Chr1	2212451	2213904	AT1G07200		Promoter	Bd1	3958397	3958817	Bradi1g05880		Enhancer	Chr0	3952087	3952791	Cla000618.g		Enhancer	chr00	8936442	8937717	MELO3C027601.2		Enhancer	Chr1	2627809	2628104	Csa_1G024960			Enhancer	Chr01	8943330	8943578	Gorai.001G084200		Enhancer	Chr00	28973422	28973799	gene:MD00G1133500		Enhancer	1	7395410	7395587	LOC_Os01g13260		Enhancer
Promoter	Chr1	2214079	2215278	AT1G07210		Promoter	Bd1	3976422	3976674	Bradi1g05910		Enhancer	Chr0	3960518	3961384	Cla000618.g		Enhancer	chr00	8963933	8964223	MELO3C000086.2		Promoter	Chr1	2641994	2642462	Csa_1G024990			Promoter	Chr01	9034466	9034608	Gorai.001G084900		Promoter	Chr00	28980445	28981142	gene:MD00G1133600		Enhancer	1	7434844	7434996	LOC_Os01g13330		Enhancer
Promoter	Chr1	2219543	2219793	AT1G07220		Enhancer	Bd1	4005721	4006101	Bradi1g05930		Enhancer	Chr0	3964444	3964835	Cla000618.g		Enhancer	chr00	8964278	8965410	MELO3C000086.2		Promoter	Chr1	2643311	2643696	Csa_1G024990			Promoter	Chr01	9040185	9040440	Gorai.001G085000		Promoter	Chr00	28984892	28985404	gene:MD00G1133700		Promoter	1	7482746	7482979	LOC_Os01g13430		Enhancer
Promoter	Chr1	2224510	2225852	AT1G07250		Promoter	Bd1	4017674	4018021	Bradi1g05950		Enhancer	Chr0	3987803	3988194	Cla000618.g		Promoter	chr00	8991608	8992571	MELO3C000083.2		Promoter	Chr1	2652353	2652967	Csa_1G025000			Enhancer	Chr01	9136880	9137102	Gorai.001G085700		Promoter	Chr00	29150609	29151119	gene:MD00G1134800		Promoter	1	7498341	7498527	LOC_Os01g13460		Enhancer
Enhancer	Chr1	2227325	2227738	AT1G07250		Promoter	Bd1	4024380	4024762	Bradi1g05970		Enhancer	Chr0	3996362	3996908	Cla000618.g		Enhancer	chr00	8998399	8999843	MELO3C000083.2		Promoter	Chr1	2655092	2655580	Csa_1G025010			Promoter	Chr01	9212560	9212863	Gorai.001G086400		Enhancer	Chr00	29190537	29191139	gene:MD00G1134900		Enhancer	1	7502340	7503024	LOC_Os01g13470		Promoter
Promoter	Chr1	2233277	2233611	AT1G07270		Promoter	Bd1	4030532	4031049	Bradi1g05980		Enhancer	Chr0	3999655	4000120	Cla000618.g		Enhancer	chr00	9033354	9034387	MELO3C000089.2		Enhancer	Chr1	2658156	2658399	Csa_1G025010			Enhancer	Chr01	9221643	9221930	Gorai.001G086500		Enhancer	Chr00	29283956	29284848	gene:MD00G1135400		Enhancer	1	7526514	7527079	LOC_Os01g13500		Promoter
Promoter	Chr1	2237441	2238057	AT1G07280		Promoter	Bd1	4047037	4047473	Bradi1g05996		Enhancer	Chr0	4014058	4014610	Cla000618.g		Enhancer	chr00	9036163	9036456	MELO3C000089.2		Promoter	Chr1	2662511	2663194	Csa_1G025020			Promoter	Chr01	9236173	9236494	Gorai.001G086600		Promoter	Chr00	29523513	29523714	gene:MD00G1135600		Promoter	1	7528173	7528530	LOC_Os01g13500		Promoter
Enhancer	Chr1	2239838	2240745	AT1G07280		Promoter	Bd1	4053940	4054257	Bradi1g06020		Enhancer	Chr0	4024180	4024793	Cla000398.g		Promoter	chr00	9036620	9037187	MELO3C000089.2		Promoter	Chr1	2670613	2670814	Csa_1G025030			Enhancer	Chr01	9244041	9244298	Gorai.001G086700		Promoter	Chr00	29542008	29542640	gene:MD00G1136300		Enhancer	1	7555508	7555723	LOC_Os01g13530		Promoter
Enhancer	Chr1	2241671	2241895	AT1G07290		Promoter	Bd1	4062929	4063152	Bradi1g06036		Enhancer	Chr0	4026381	4026594	Cla000398.g		Promoter	chr00	9048452	9048666	MELO3C000093.2		Promoter	Chr1	2674719	2674919	Csa_1G025040			Promoter	Chr01	9301673	9301816	Gorai.001G087100		Enhancer	Chr00	29790155	29790374	gene:MD00G1137200		Enhancer	1	7562028	7562277	LOC_Os01g13530		Promoter
Promoter	Chr1	2244916	2245145	AT1G07290		Promoter	Bd1	4069147	4069438	Bradi1g06050		Enhancer	Chr0	4044718	4047367	Cla000398.g		Promoter	chr00	9050478	9050891	MELO3C000093.2		Enhancer	Chr1	2690619	2690825	Csa_1G025065			Promoter	Chr01	9364049	9364193	Gorai.001G087200		Enhancer	Chr00	29790440	29790640	gene:MD00G1137200		Enhancer	1	7568942	7569169	LOC_Os01g13540		Promoter
Promoter	Chr1	2248824	2249199	AT1G07310		Promoter	Bd1	4069632	4069973	Bradi1g06050		Enhancer	Chr0	4059388	4059998	Cla000398.g		Promoter	chr00	9070294	9072721	MELO3C000108.2		Enhancer	Chr1	2690952	2691152	Csa_1G025065			Promoter	Chr01	9364376	9364546	Gorai.001G087200		Enhancer	Chr00	29792498	29792961	gene:MD00G1137200		Promoter	1	7571053	7571357	LOC_Os01g13540		Enhancer
Promoter	Chr1	2250548	2250906	AT1G07330		Promoter	Bd1	4070157	4071044	Bradi1g06060		Enhancer	Chr0	4083341	4083592	Cla000398.g		Enhancer	chr00	9084746	9085308	MELO3C000087.2		Enhancer	Chr1	2693752	2694058	Csa_1G025065			Promoter	Chr01	9481129	9481458	Gorai.001G087500		Enhancer	Chr00	29796763	29796991	gene:MD00G1137200		Enhancer	1	7577767	7578108	LOC_Os01g13550		Enhancer
Promoter	Chr1	2260085	2260376	AT1G07350		Promoter	Bd1	4088077	4088374	Bradi1g06080		Enhancer	Chr0	4083642	4084304	Cla000398.g		Enhancer	chr00	9085760	9085962	MELO3C000087.2		Enhancer	Chr1	2701067	2701701	Csa_1G025065			Promoter	Chr01	9514369	9514730	Gorai.001G087600		Enhancer	Chr00	29804847	29805309	gene:MD00G1137300		Enhancer	1	7595602	7595809	LOC_Os01g13570		Enhancer
Promoter	Chr1	2262855	2263055	AT1G07360		Promoter	Bd1	4089353	4089889	Bradi1g06090		Enhancer	Chr0	4085369	4085920	Cla000398.g		Promoter	chr00	9129565	9131648	MELO3C027605.2		Enhancer	Chr1	2704407	2704764	Csa_1G025070			Enhancer	Chr01	9530995	9531593	Gorai.001G087800		Promoter	Chr00	29806596	29807132	gene:MD00G1137300		Promoter	1	7712105	7712383	LOC_Os01g13760		Enhancer
Enhancer	Chr1	2266183	2266990	AT1G07380		Promoter	Bd1	4090433	4091081	Bradi1g06095		Enhancer	Chr0	4101363	4101563	Cla000398.g		Enhancer	chr00	9145148	9145812	MELO3C027605.2		Promoter	Chr1	2714724	2714940	Csa_1G025080			Promoter	Chr01	9552418	9552655	Gorai.001G088100		Promoter	Chr00	29811723	29812243	gene:MD00G1137500		Promoter	1	7724159	7724313	LOC_Os01g13780		Enhancer
Promoter	Chr1	2269868	2270447	AT1G07390		Promoter	Bd1	4101912	4102315	Bradi1g06110		Enhancer	Chr0	4105745	4106254	Cla000398.g		Enhancer	chr00	9163521	9163721	MELO3C027607.2		Promoter	Chr1	2715587	2715815	Csa_1G025080			Promoter	Chr01	9556931	9557330	Gorai.001G088200		Promoter	Chr00	29839682	29840265	gene:MD00G1137800		Promoter	1	7738826	7739123	LOC_Os01g13800		Promoter
Promoter	Chr1	2277575	2277792	AT1G07420		Enhancer	Bd1	4127373	4127573	Bradi1g06160		Enhancer	Chr0	4111437	4112103	Cla000398.g		Enhancer	chr00	9189734	9190960	MELO3C027607.2		Promoter	Chr1	2715870	2716109	Csa_1G025090			Promoter	Chr01	9574137	9574359	Gorai.001G088600		Promoter	Chr00	29903820	29904039	gene:MD00G1138300		Enhancer	1	7742525	7742752	LOC_Os01g13810		Enhancer
Enhancer	Chr1	2280294	2280996	AT1G07430		Promoter	Bd1	4129437	4129922	Bradi1g06170		Enhancer	Chr0	4116167	4116768	Cla000398.g		Enhancer	chr00	9214330	9215442	MELO3C027606.2		Enhancer	Chr1	2719318	2720064	Csa_1G025090			Promoter	Chr01	9580350	9580802	Gorai.001G088700		Promoter	Chr00	30070474	30070732	gene:MD00G1139400		Promoter	1	7743405	7743712	LOC_Os01g13810		Promoter
Enhancer	Chr1	2284207	2284584	AT1G07430		Enhancer	Bd1	4136003	4136300	Bradi1g06177		Enhancer	Chr0	4117790	4118443	Cla000398.g		Promoter	chr00	9219478	9220849	MELO3C027606.2		Promoter	Chr1	2755546	2755821	Csa_1G025140			Enhancer	Chr01	9590649	9590904	Gorai.001G088800		Enhancer	Chr00	30495437	30496296	gene:MD00G1139900		Enhancer	1	7761738	7764421	LOC_Os01g13840		Promoter
Enhancer	Chr1	2284797	2285439	AT1G07430		Promoter	Bd1	4164760	4165016	Bradi1g06220		Enhancer	Chr0	4125076	4125293	Cla000398.g		Enhancer	chr00	9225946	9226603	MELO3C027606.2		Promoter	Chr1	2755900	2756105	Csa_1G025140			Promoter	Chr01	9686282	9686531	Gorai.001G089400		Promoter	Chr00	30561020	30561881	gene:MD00G1140100		Enhancer	1	7801911	7802174	LOC_Os01g13930		Promoter
Promoter	Chr1	2299416	2300634	AT1G07480		Promoter	Bd1	4177401	4177672	Bradi1g06230		Enhancer	Chr0	4126574	4126954	Cla000398.g		Enhancer	chr00	9242725	9242992	MELO3C027608.2		Promoter	Chr1	2772972	2773658	Csa_1G025160			Enhancer	Chr01	9689485	9689749	Gorai.001G089400		Enhancer	Chr00	30700826	30701038	gene:MD00G1140200		Promoter	1	7803976	7804272	LOC_Os01g13930		Promoter
Promoter	Chr1	2300973	2301447	AT1G07485		Promoter	Bd1	4183474	4183853	Bradi1g06235		Enhancer	Chr0	4127032	4127317	Cla000398.g		Promoter	chr00	9276039	9276264	MELO3C000099.2		Promoter	Chr1	2775006	2775312	Csa_1G025170			Enhancer	Chr01	9712692	9712998	Gorai.001G089500		Promoter	Chr00	30711112	30711762	gene:MD00G1140400		Enhancer	1	7821358	7821517	LOC_Os01g13950		Enhancer
Promoter	Chr1	2305062	2305514	AT1G07510		Promoter	Bd1	4187261	4187486	Bradi1g06250		Promoter	Chr0	4133828	4134088	Cla000398.g		Promoter	chr00	9298059	9300655	MELO3C000100.2		Promoter	Chr1	2779696	2779913	Csa_1G025180			Enhancer	Chr01	9762957	9763136	Gorai.001G089800		Enhancer	Chr00	30722258	30722911	gene:MD00G1140500		Enhancer	1	7869246	7869804	LOC_Os01g14060		Enhancer
Promoter	Chr1	2312027	2312419	AT1G07520		Promoter	Bd1	4201409	4201690	Bradi1g06270		Enhancer	Chr0	4143525	4143758	Cla000398.g		Enhancer	chr00	9315696	9315923	MELO3C000109.2		Promoter	Chr1	2780172	2780703	Csa_1G025180			Promoter	Chr01	9848148	9848373	Gorai.001G090200		Promoter	Chr00	30732886	30733089	gene:MD00G1140600		Enhancer	1	7874300	7874426	LOC_Os01g14070		Promoter
Enhancer	Chr1	2312897	2313253	AT1G07520		Enhancer	Bd1	4212308	4212603	Bradi1g06280		Enhancer	Chr0	4146035	4146251	Cla000398.g		Enhancer	chr00	9316076	9316418	MELO3C000109.2		Enhancer	Chr1	2797844	2798537	Csa_1G025200			Enhancer	Chr01	9855800	9856007	Gorai.001G090300		Promoter	Chr00	30733185	30733389	gene:MD00G1140600		Promoter	1	7876054	7876252	LOC_Os01g14070		Promoter
Enhancer	Chr1	2313431	2313702	AT1G07520		Promoter	Bd1	4215701	4216121	Bradi1g06290		Enhancer	Chr0	4149416	4149901	Cla000398.g		Enhancer	chr00	9316538	9316814	MELO3C000109.2		Enhancer	Chr1	2798954	2799608	Csa_1G025200			Enhancer	Chr01	9887690	9888042	Gorai.001G090400		Enhancer	Chr00	30742097	30742631	gene:MD00G1140800		Enhancer	1	7885516	7885855	LOC_Os01g14080		Promoter
Promoter	Chr1	2316375	2316587	AT1G07530		Enhancer	Bd1	4219823	4220100	Bradi1g06290		Enhancer	Chr0	4151094	4151423	Cla000398.g		Enhancer	chr00	9324330	9324545	MELO3C028085.2		Promoter	Chr1	2810218	2810440	Csa_1G025230			Promoter	Chr01	9923426	9923635	Gorai.001G090500		Enhancer	Chr00	30743168	30743554	gene:MD00G1140800		Enhancer	1	7917338	7917886	LOC_Os01g14120		Promoter
Enhancer	Chr1	2317408	2317706	AT1G07530		Promoter	Bd1	4224775	4225347	Bradi1g06300		Enhancer	Chr0	4157994	4159067	Cla000398.g		Enhancer	chr00	9354416	9354985	MELO3C028086.2		Promoter	Chr1	2811911	2812561	Csa_1G025240			Promoter	Chr01	9924706	9925071	Gorai.001G090600		Enhancer	Chr00	31009029	31009239	gene:MD00G1142500		Enhancer	1	8042428	8042564	LOC_Os01g14360		Enhancer
Enhancer	Chr1	2317865	2318431	AT1G07530		Promoter	Bd1	4232993	4233217	Bradi1g06315		Enhancer	Chr0	4161919	4162126	Cla000398.g		Enhancer	chr00	9384471	9384817	MELO3C027613.2		Promoter	Chr1	2812846	2813356	Csa_1G025240			Enhancer	Chr01	10011659	10011828	Gorai.001G091200		Promoter	Chr00	31090774	31090987	gene:MD00G1143000		Promoter	1	8055545	8055926	LOC_Os01g14370		Promoter
Enhancer	Chr1	2321645	2322651	AT1G07540		Promoter	Bd1	4233632	4233840	Bradi1g06315		Enhancer	Chr0	4167398	4167975	Cla000398.g		Promoter	chr00	9406715	9408708	MELO3C000130.2		Promoter	Chr1	2830229	2830432	Csa_1G025270			Enhancer	Chr01	10046382	10047046	Gorai.001G091300		Enhancer	Chr00	31197369	31197915	gene:MD00G1143300		Promoter	1	8061555	8061832	LOC_Os01g14410		Promoter
Promoter	Chr1	2333443	2333933	AT1G07570		Promoter	Bd1	4236192	4236480	Bradi1g06320		Enhancer	Chr0	4168676	4168909	Cla000171.g		Promoter	chr00	9409979	9412137	MELO3C028092.2		Promoter	Chr1	2830568	2830862	Csa_1G025270			Promoter	Chr01	10050669	10050812	Gorai.001G091300		Enhancer	Chr00	31208073	31208539	gene:MD00G1143400		Enhancer	1	8083049	8083172	LOC_Os01g14440		Promoter
Promoter	Chr1	2334106	2334519	AT1G07570		Promoter	Bd1	4249505	4249919	Bradi1g06340		Enhancer	Chr0	4173552	4174063	Cla000171.g		Enhancer	chr00	9419172	9419467	MELO3C000111.2		Enhancer	Chr1	2834336	2834536	Csa_1G025770			Promoter	Chr01	10228772	10229178	Gorai.001G092000		Enhancer	Chr00	31209877	31210904	gene:MD00G1143400		Promoter	1	8083952	8084106	LOC_Os01g14440		Enhancer
Enhancer	Chr1	2335613	2336265	AT1G07570		Promoter	Bd1	4260057	4260316	Bradi1g06360		Enhancer	Chr0	4175023	4175824	Cla000171.g		Enhancer	chr00	9437851	9438415	MELO3C028093.2		Enhancer	Chr1	2847456	2847661	Csa_1G025780			Promoter	Chr01	10243139	10243299	Gorai.001G092100		Enhancer	Chr00	31220743	31221071	gene:MD00G1143500		Enhancer	1	8161913	8162111	LOC_Os01g14550		Enhancer
Promoter	Chr1	2338411	2338826	AT1G07600		Promoter	Bd1	4264512	4264823	Bradi1g06366		Enhancer	Chr0	4175891	4176101	Cla000171.g		Enhancer	chr00	9438838	9439277	MELO3C028093.2		Enhancer	Chr1	2849143	2849343	Csa_1G025780			Promoter	Chr01	10320275	10320486	Gorai.001G092800		Promoter	Chr00	31226840	31227329	gene:MD00G1143500		Enhancer	1	8162205	8162326	LOC_Os01g14550		Enhancer
Promoter	Chr1	2339301	2339775	AT1G07590		Promoter	Bd1	4284637	4284876	Bradi1g06380		Promoter	Chr0	4196987	4197532	Cla000171.g		Enhancer	chr00	9462589	9464710	MELO3C000113.2		Enhancer	Chr1	2850172	2850379	Csa_1G025780			Enhancer	Chr01	10325746	10326127	Gorai.001G092900		Enhancer	Chr00	31230964	31231490	gene:MD00G1143500		Promoter	1	8170162	8170422	LOC_Os01g14580		Enhancer
Promoter	Chr1	2347780	2349130	AT1G07630		Enhancer	Bd1	4286433	4286702	Bradi1g06380		Promoter	Chr0	4198682	4199174	Cla000171.g		Enhancer	chr00	9487610	9487810	MELO3C027615.2		Enhancer	Chr1	2871402	2872054	Csa_1G025810			Promoter	Chr01	10392194	10392611	Gorai.001G093400		Enhancer	Chr00	31232027	31232621	gene:MD00G1143500		Enhancer	1	8200532	8200747	LOC_Os01g14660		Promoter
Enhancer	Chr1	2351575	2351806	AT1G07630		Enhancer	Bd1	4309086	4309551	Bradi1g06420		Enhancer	Chr0	4211557	4212121	Cla000172.g		Enhancer	chr00	9502655	9502888	MELO3C000117.2		Promoter	Chr1	2878029	2878610	Csa_1G025830			Enhancer	Chr01	10401195	10401872	Gorai.001G093500		Enhancer	Chr00	31242558	31243224	gene:MD00G1143600		Enhancer	1	8201487	8201998	LOC_Os01g14660		Promoter
Promoter	Chr1	2365157	2366126	AT1G07650		Enhancer	Bd1	4310505	4311075	Bradi1g06420		Promoter	Chr0	4218456	4219403	Cla000173.g		Promoter	chr00	9510579	9510907	MELO3C000117.2		Promoter	Chr1	2887867	2888404	Csa_1G025840			Promoter	Chr01	10438040	10438547	Gorai.001G093900		Promoter	Chr00	31629244	31629804	gene:MD00G1144200		Promoter	1	8242945	8243447	LOC_Os01g14750		Enhancer
Promoter	Chr1	2366473	2366771	AT1G07650		Promoter	Bd1	4316851	4317110	Bradi1g06421		Promoter	Chr0	4221762	4221979	Cla000173.g		Enhancer	chr00	9515960	9517432	MELO3C000117.2		Enhancer	Chr1	2914468	2914668	Csa_1G025900			Promoter	Chr01	10443830	10444256	Gorai.001G094000		Promoter	Chr00	31640225	31640891	gene:MD00G1144300		Enhancer	1	8260890	8261512	LOC_Os01g14780		Promoter
Promoter	Chr1	2368373	2368866	AT1G07660		Enhancer	Bd1	4320637	4320853	Bradi1g06422		Promoter	Chr0	4223351	4223590	Cla000173.g		Promoter	chr00	9564822	9567028	MELO3C000131.2		Enhancer	Chr1	2915121	2915351	Csa_1G025900			Promoter	Chr01	10447500	10447902	Gorai.001G094100		Promoter	Chr00	31646565	31647336	gene:MD00G1144400		Enhancer	1	8263575	8263750	LOC_Os01g14780		Promoter
Promoter	Chr1	2374471	2375105	AT1G07670		Promoter	Bd1	4328413	4328658	Bradi1g06430		Promoter	Chr0	4226759	4227015	Cla000022.g		Enhancer	chr00	9607768	9607996	MELO3C000123.2		Enhancer	Chr1	2925028	2925339	Csa_1G025900			Promoter	Chr01	10467068	10467265	Gorai.001G094500		Enhancer	Chr00	31663083	31663684	gene:MD00G1144500		Enhancer	1	8316256	8316758	LOC_Os01g14850		Promoter
Promoter	Chr1	2381118	2381707	AT1G07705		Promoter	Bd1	4332386	4332586	Bradi1g06440		Promoter	Chr0	4228176	4228798	Cla000022.g		Promoter	chr00	9608088	9608315	MELO3C000123.2		Enhancer	Chr1	2932657	2933105	Csa_1G025910			Promoter	Chr01	10559424	10559680	Gorai.001G095300		Enhancer	Chr00	31677688	31678267	gene:MD00G1144600		Promoter	1	8329163	8329906	LOC_Os01g14860		Promoter
Enhancer	Chr1	2389279	2389910	AT1G07710		Enhancer	Bd1	4334193	4334691	Bradi1g06451		Promoter	Chr0	4234114	4234325	Cla000022.g		Enhancer	chr00	9618426	9618643	MELO3C000123.2		Promoter	Chr1	2937908	2938376	Csa_1G025925			Enhancer	Chr01	10582302	10582464	Gorai.001G095400		Enhancer	Chr00	31679304	31679965	gene:MD00G1144700		Promoter	1	8403448	8403775	LOC_Os01g15000		Enhancer
Enhancer	Chr1	2390069	2390635	AT1G07720		Promoter	Bd1	4335814	4336245	Bradi1g06451		Enhancer	Chr0	4237365	4237843	Cla000025.g		Enhancer	chr00	9659978	9661790	MELO3C000126.2		Promoter	Chr1	2962248	2962770	Csa_1G025950			Enhancer	Chr01	10595107	10595440	Gorai.001G095400		Enhancer	Chr00	31709181	31710548	gene:MD00G1144800		Promoter	1	8404180	8404387	LOC_Os01g15000		Promoter
Promoter	Chr1	2392673	2392878	AT1G07720		Promoter	Bd1	4350255	4350727	Bradi1g06480		Enhancer	Chr0	4239030	4239654	Cla000025.g		Enhancer	chr00	9679560	9679772	MELO3C000126.2		Enhancer	Chr1	2965711	2966309	Csa_1G025960			Enhancer	Chr01	10639327	10639507	Gorai.001G095500		Promoter	Chr00	31943471	31943993	gene:MD00G1145600		Promoter	1	8430103	8430561	LOC_Os01g15020		Promoter
Enhancer	Chr1	2394990	2395622	AT1G07725		Promoter	Bd1	4371530	4371797	Bradi1g06495		Promoter	Chr0	4244567	4245790	Cla000025.g		Enhancer	chr00	9695057	9695665	MELO3C000134.2		Promoter	Chr1	2970792	2971434	Csa_1G025970			Promoter	Chr01	10665180	10665741	Gorai.001G095600		Promoter	Chr00	31998223	31998423	gene:MD00G1145700		Enhancer	1	8434670	8434792	LOC_Os01g15020		Enhancer
Promoter	Chr1	2402846	2403074	AT1G07745		Promoter	Bd1	4376738	4376944	Bradi1g06511		Enhancer	Chr0	4251078	4251311	Cla000025.g		Enhancer	chr00	9706563	9706763	MELO3C000134.2		Promoter	Chr1	2972575	2973121	Csa_1G025970			Promoter	Chr01	10703342	10703584	Gorai.001G096000		Promoter	Chr00	31998575	31998775	gene:MD00G1145700		Enhancer	1	8435168	8435304	LOC_Os01g15020		Enhancer
Enhancer	Chr1	2406651	2407689	AT1G07750		Promoter	Bd1	4381412	4381618	Bradi1g06520		Enhancer	Chr0	4252917	4253335	Cla000174.g		Promoter	chr00	9735741	9736525	MELO3C028114.2		Promoter	Chr1	2982064	2982858	Csa_1G025980			Promoter	Chr01	10730977	10731119	Gorai.001G096300		Enhancer	Chr00	32063845	32064048	gene:MD00G1146200		Enhancer	1	8469311	8469428	LOC_Os01g15100		Enhancer
Enhancer	Chr1	2407982	2408239	AT1G07770		Promoter	Bd1	4388737	4389003	Bradi1g06540		Promoter	Chr0	4256085	4256371	Cla000174.g		Promoter	chr00	9737859	9739234	MELO3C000153.2		Enhancer	Chr1	2995232	2996201	Csa_1G025990			Enhancer	Chr01	10764113	10764308	Gorai.001G096600		Enhancer	Chr00	32064128	32064362	gene:MD00G1146200		Promoter	1	8479487	8479804	LOC_Os01g15110		Enhancer
Promoter	Chr1	2409520	2409911	AT1G07770		Promoter	Bd1	4393869	4394176	Bradi1g06550		Promoter	Chr0	4261269	4262053	Cla000174.g		Enhancer	chr00	9746176	9747668	MELO3C000153.2		Enhancer	Chr1	2996297	2996532	Csa_1G025990			Enhancer	Chr01	10764526	10764725	Gorai.001G096600		Enhancer	Chr00	32165917	32166219	gene:MD00G1147000		Enhancer	1	8498717	8498839	LOC_Os01g15150		Enhancer
Promoter	Chr1	2412465	2413047	AT1G07780		Enhancer	Bd1	4400942	4401291	Bradi1g06570		Enhancer	Chr0	4267430	4268028	Cla000174.g		Enhancer	chr00	9763078	9763278	MELO3C000150.2		Promoter	Chr1	3030934	3031496	Csa_1G027510			Promoter	Chr01	10879495	10879773	Gorai.001G097200		Enhancer	Chr00	32167618	32167997	gene:MD00G1147000		Promoter	1	8524279	8525076	LOC_Os01g15210		Promoter
Promoter	Chr1	2421198	2422371	AT1G07820		Promoter	Bd1	4414826	4415323	Bradi1g06590		Enhancer	Chr0	4277539	4278121	Cla000174.g		Enhancer	chr00	9763589	9764248	MELO3C000150.2		Enhancer	Chr1	3032559	3032782	Csa_1G027510			Promoter	Chr01	10886474	10886694	Gorai.001G097300		Enhancer	Chr00	32168248	32169273	gene:MD00G1147000		Enhancer	1	8545524	8546051	LOC_Os01g15270		Enhancer
Promoter	Chr1	2431936	2433243	AT1G07870		Enhancer	Bd1	4436729	4437100	Bradi1g06610		Enhancer	Chr0	4278205	4278764	Cla000174.g		Enhancer	chr00	9768501	9769075	MELO3C000150.2		Enhancer	Chr1	3044796	3045650	Csa_1G027520			Enhancer	Chr01	11027038	11027342	Gorai.001G098100		Enhancer	Chr00	32169372	32169618	gene:MD00G1147000		Promoter	1	8546715	8547202	LOC_Os01g15270		Promoter
Promoter	Chr1	2436846	2437568	AT1G07890		Promoter	Bd1	4465179	4465418	Bradi1g06630		Enhancer	Chr0	4283379	4283819	Cla000174.g		Enhancer	chr00	9806677	9807583	MELO3C000137.2		Enhancer	Chr1	3077536	3078709	Csa_1G028030			Promoter	Chr01	11102830	11103061	Gorai.001G098800		Enhancer	Chr00	32169670	32169948	gene:MD00G1147000		Promoter	1	8557062	8557314	LOC_Os01g15290		Enhancer
Enhancer	Chr1	2439738	2440093	AT1G07890		Enhancer	Bd1	4483872	4484132	Bradi1g06636		Enhancer	Chr0	4297760	4298525	Cla000034.g		Enhancer	chr00	9814543	9816672	MELO3C027618.2		Promoter	Chr1	3090162	3090820	Csa_1G028040			Promoter	Chr01	11194196	11195010	Gorai.001G099800		Promoter	Chr00	32473022	32473621	gene:MD00G1148100		Enhancer	1	8569555	8570068	LOC_Os01g15310		Promoter
Enhancer	Chr1	2440320	2440540	AT1G07900		Enhancer	Bd1	4509414	4509760	bdi-MIR160a		Enhancer	Chr0	4299832	4300045	Cla000034.g		Enhancer	chr00	9821338	9822259	MELO3C027618.2		Promoter	Chr1	3101577	3103347	Csa_1G028070			Promoter	Chr01	11196362	11196608	Gorai.001G099900		Promoter	Chr00	32491725	32492307	gene:MD00G1148200		Promoter	1	8599430	8599694	LOC_Os01g15350		Enhancer
Promoter	Chr1	2443586	2443983	AT1G07901		Enhancer	Bd1	4539384	4539625	bdi-MIR160a		Enhancer	Chr0	4300113	4300318	Cla000034.g		Enhancer	chr00	9850802	9851710	MELO3C000140.2		Enhancer	Chr1	3108215	3108530	Csa_1G028070			Promoter	Chr01	11224608	11224813	Gorai.001G100200		Promoter	Chr00	32492893	32493289	gene:MD00G1148200		Promoter	1	8656638	8657097	LOC_Os01g15448		Enhancer
Promoter	Chr1	2444796	2446147	AT1G07910		Promoter	Bd1	4553957	4554262	Bradi1g06640		Enhancer	Chr0	4305503	4306523	Cla000034.g		Enhancer	chr00	9881499	9881701	MELO3C000147.2		Enhancer	Chr1	3109682	3110473	Csa_1G028070			Promoter	Chr01	11226612	11226868	Gorai.001G100300		Promoter	Chr00	32534688	32534944	gene:MD00G1148300		Enhancer	1	8722495	8722734	LOC_Os01g15520		Enhancer
Promoter	Chr1	2454683	2454911	AT1G07920		Promoter	Bd1	4560912	4561329	Bradi1g06660		Enhancer	Chr0	4307910	4308383	Cla000034.g		Enhancer	chr00	9892697	9892897	MELO3C027628.2		Promoter	Chr1	3130535	3130952	Csa_1G029590			Enhancer	Chr01	11253160	11253964	Gorai.001G100600		Promoter	Chr00	32692491	32693248	gene:MD00G1148600		Promoter	1	8732206	8732374	LOC_Os01g15530		Enhancer
Promoter	Chr1	2456863	2457763	AT1G07930		Enhancer	Bd1	4565596	4565897	Bradi1g06660		Enhancer	Chr0	4311199	4311674	Cla000034.g		Enhancer	chr00	9892947	9893164	MELO3C027628.2		Promoter	Chr1	3135267	3135895	Csa_1G029600			Enhancer	Chr01	11254104	11254423	Gorai.001G100600		Enhancer	Chr00	32718643	32719522	gene:MD00G1148700		Promoter	1	8759068	8759445	LOC_Os01g15600		Promoter
Promoter	Chr1	2457996	2458283	AT1G07930		Promoter	Bd1	4570189	4570405	Bradi1g06670		Enhancer	Chr0	4313765	4314028	Cla000034.g		Enhancer	chr00	9893651	9894242	MELO3C027628.2		Promoter	Chr1	3140701	3141222	Csa_1G029610			Enhancer	Chr01	11301643	11301831	Gorai.001G100800		Enhancer	Chr00	32836627	32837017	gene:MD00G1149300		Promoter	1	8786142	8786655	LOC_Os01g15630		Enhancer
Enhancer	Chr1	2462061	2462752	AT1G07940		Promoter	Bd1	4571009	4571315	Bradi1g06678		Promoter	Chr0	4319162	4322064	Cla000035.g		Enhancer	chr00	9927946	9928162	MELO3C000154.2		Enhancer	Chr1	3146352	3146947	Csa_1G029620			Promoter	Chr01	11322348	11322706	Gorai.001G101200		Enhancer	Chr00	32837070	32837335	gene:MD00G1149300		Promoter	1	8797191	8797713	LOC_Os01g15640		Enhancer
Promoter	Chr1	2465408	2465736	AT1G07940		Enhancer	Bd1	4582183	4582508	Bradi1g06700		Enhancer	Chr0	4326940	4327572	Cla000035.g		Enhancer	chr00	9928319	9928521	MELO3C000154.2		Promoter	Chr1	3149388	3149664	Csa_1G029620			Promoter	Chr01	11324441	11324704	Gorai.001G101200		Promoter	Chr00	32899194	32899396	gene:MD00G1149500		Enhancer	1	8858174	8858691	LOC_Os01g15740		Enhancer
Promoter	Chr1	2467002	2467204	AT1G07960		Promoter	Bd1	4583632	4583970	Bradi1g06700		Enhancer	Chr0	4333056	4334337	Cla000035.g		Promoter	chr00	9949150	9951418	MELO3C000173.2		Promoter	Chr1	3190283	3190632	Csa_1G030620			Promoter	Chr01	11330562	11331435	Gorai.001G101300		Promoter	Chr00	32899472	32899673	gene:MD00G1149500		Promoter	1	8924912	8925063	LOC_Os01g15850		Promoter
Promoter	Chr1	2474852	2475416	AT1G07980		Enhancer	Bd1	4588120	4588469	Bradi1g06710		Promoter	Chr0	4359700	4360118	Cla000121.g		Enhancer	chr00	9958807	9959208	MELO3C000152.2		Promoter	Chr1	3191299	3191567	Csa_1G030620			Promoter	Chr01	11331623	11332353	Gorai.001G101300		Enhancer	Chr00	33203945	33204571	gene:MD00G1150400		Promoter	1	8931111	8931265	LOC_Os01g15860		Enhancer
Promoter	Chr1	2476419	2476730	AT1G07990		Enhancer	Bd1	4599224	4599438	Bradi1g06740		Enhancer	Chr0	4374806	4375345	Cla000121.g		Promoter	chr00	9966894	9967334	MELO3C000152.2		Enhancer	Chr1	3196754	3197228	Csa_1G030630			Promoter	Chr01	11416403	11417123	Gorai.001G101800		Enhancer	Chr00	33366731	33367344	gene:MD00G1152000		Promoter	1	8953397	8953866	LOC_Os01g15900		Enhancer
Promoter	Chr1	2484985	2485192	AT1G08000		Promoter	Bd1	4603010	4603866	Bradi1g06750		Enhancer	Chr0	4377139	4377702	Cla000121.g		Enhancer	chr00	9998757	9999714	MELO3C000155.2		Promoter	Chr1	3225978	3226197	Csa_1G030680			Enhancer	Chr01	11421718	11421890	Gorai.001G101900		Enhancer	Chr00	33412090	33412403	gene:MD00G1152400		Enhancer	1	8954579	8954696	LOC_Os01g15900		Enhancer
Promoter	Chr1	2487876	2489237	AT1G08010		Promoter	Bd1	4608388	4608805	Bradi1g06755		Enhancer	Chr0	4393750	4394668	Cla000121.g		Promoter	chr00	10018295	10018801	MELO3C000161.2		Promoter	Chr1	3226279	3226528	Csa_1G030680			Enhancer	Chr01	11422038	11422216	Gorai.001G101900		Enhancer	Chr00	33414651	33414870	gene:MD00G1152400		Enhancer	1	8956381	8957034	LOC_Os01g15910		Enhancer
Promoter	Chr1	2493250	2493579	AT1G08030		Promoter	Bd1	4628456	4629040	Bradi1g06800		Enhancer	Chr0	4399634	4400474	Cla000121.g		Enhancer	chr00	10058782	10059236	MELO3C028132.2		Promoter	Chr1	3229244	3229988	Csa_1G030690			Promoter	Chr01	11429971	11430266	Gorai.001G102000		Enhancer	Chr00	33415650	33416258	gene:MD00G1152400		Promoter	1	8958841	8959339	LOC_Os01g15910		Promoter
Promoter	Chr1	2494705	2494924	AT1G08035		Enhancer	Bd1	4636592	4637000	Bradi1g06821		Enhancer	Chr0	4419289	4419772	Cla000121.g		Promoter	chr00	10071605	10073520	MELO3C000180.2		Enhancer	Chr1	3280799	3283661	Csa_1G031210			Promoter	Chr01	11449158	11449458	Gorai.001G102300		Promoter	Chr00	33436101	33436310	gene:MD00G1152700		Enhancer	1	8960702	8960871	LOC_Os01g15910		Promoter
Promoter	Chr1	2498566	2499085	AT1G08040		Promoter	Bd1	4643613	4643824	Bradi1g06840		Enhancer	Chr0	4425203	4425694	Cla000260.g		Enhancer	chr00	10103361	10103584	MELO3C028136.2		Promoter	Chr1	3311461	3312537	Csa_1G031730			Promoter	Chr01	11474649	11474838	Gorai.001G102700		Enhancer	Chr00	33441406	33441625	gene:MD00G1152800		Promoter	1	8988479	8988974	LOC_Os01g15979		Promoter
Enhancer	Chr1	2520605	2521115	AT1G08080		Promoter	Bd1	4678579	4678938	Bradi1g06851		Enhancer	Chr0	4426084	4426311	Cla000260.g		Enhancer	chr00	10103706	10103919	MELO3C028136.2		Promoter	Chr1	3316242	3316779	Csa_1G031740			Promoter	Chr01	11491999	11492156	Gorai.001G103000		Enhancer	Chr00	33442651	33443025	gene:MD00G1152900		Promoter	1	9023998	9024254	LOC_Os01g16030		Enhancer
Enhancer	Chr1	2530271	2530491	AT1G08100		Promoter	Bd1	4690814	4691215	Bradi1g06861		Enhancer	Chr0	4426369	4426569	Cla000260.g		Enhancer	chr00	10108834	10109077	MELO3C028136.2		Enhancer	Chr1	3342230	3342486	Csa_1G031768			Promoter	Chr01	11560247	11560616	Gorai.001G103500		Enhancer	Chr00	33655006	33655258	gene:MD00G1154000		Promoter	1	9074326	9074744	LOC_Os01g16110		Enhancer
Promoter	Chr1	2535141	2535397	AT1G08110		Enhancer	Bd1	4698343	4698662	Bradi1g06861		Enhancer	Chr0	4427583	4427789	Cla000260.g		Enhancer	chr00	10109136	10109499	MELO3C028136.2		Enhancer	Chr1	3342566	3342833	Csa_1G031768			Promoter	Chr01	11577651	11578054	Gorai.001G103700		Enhancer	Chr00	33655324	33655586	gene:MD00G1154000		Enhancer	1	9094676	9094883	LOC_Os01g16120		Enhancer
Promoter	Chr1	2537852	2538679	AT1G08120		Promoter	Bd1	4748401	4748644	Bradi1g06870		Enhancer	Chr0	4427839	4428039	Cla000260.g		Enhancer	chr00	10129070	10129383	MELO3C027626.2		Enhancer	Chr1	3349164	3349747	Csa_1G031768			Enhancer	Chr01	11578499	11578676	Gorai.001G103700		Enhancer	Chr00	33703884	33704569	gene:MD00G1154000		Enhancer	1	9107790	9107902	LOC_Os01g16140		Enhancer
Promoter	Chr1	2538843	2539064	AT1G08120		Enhancer	Bd1	4787887	4788090	Bradi1g06882		Enhancer	Chr0	4431937	4432448	Cla000260.g		Enhancer	chr00	10139467	10139759	MELO3C027626.2		Promoter	Chr1	3353544	3354335	Csa_1G031770			Enhancer	Chr01	11578791	11579164	Gorai.001G103700		Promoter	Chr00	33954281	33954821	gene:MD00G1155200		Promoter	1	9117440	9117656	LOC_Os01g16146		Promoter
Promoter	Chr1	2542255	2542666	AT1G08125		Enhancer	Bd1	4791065	4791287	Bradi1g06882		Enhancer	Chr0	4435639	4436747	Cla000260.g		Enhancer	chr00	10139894	10140245	MELO3C027626.2		Promoter	Chr1	3360946	3361496	Csa_1G031780			Promoter	Chr01	11604220	11604418	Gorai.001G104200		Promoter	Chr00	34404441	34404658	gene:MD00G1156000		Promoter	1	9160160	9160880	LOC_Os01g16180		Promoter
Promoter	Chr1	2547834	2548447	AT1G08130		Enhancer	Bd1	4806641	4806871	Bradi1g06884		Enhancer	Chr0	4455365	4455628	Cla000260.g		Enhancer	chr00	10140298	10141084	MELO3C027626.2		Enhancer	Chr1	3362993	3363825	Csa_1G031780			Enhancer	Chr01	11618621	11618852	Gorai.001G104300		Promoter	Chr00	34425111	34425480	gene:MD00G1156200		Promoter	1	9166211	9166447	LOC_Os01g16190		Enhancer
Promoter	Chr1	2563709	2564542	AT1G08170		Enhancer	Bd1	4813445	4813676	Bradi1g06884		Enhancer	Chr0	4467711	4467989	Cla000260.g		Promoter	chr00	10146851	10149497	MELO3C027627.2		Promoter	Chr1	3367669	3367900	Csa_1G031790			Enhancer	Chr01	11619234	11619505	Gorai.001G104300		Promoter	Chr00	34425620	34425820	gene:MD00G1156300		Promoter	1	9202033	9202487	LOC_Os01g16250		Promoter
Promoter	Chr1	2564977	2565908	AT1G08180		Promoter	Bd1	4825411	4825779	Bradi1g06887		Enhancer	Chr0	4473100	4473353	Cla000260.g		Promoter	chr00	10175718	10176397	MELO3C027633.2		Promoter	Chr1	3372679	3373053	Csa_1G031800			Promoter	Chr01	11633642	11633936	Gorai.001G104400		Promoter	Chr00	35177301	35177979	gene:MD00G1159200		Promoter	1	9329207	9329614	LOC_Os01g16430		Enhancer
Enhancer	Chr1	2573183	2573606	AT1G08200		Promoter	Bd1	4832827	4833138	Bradi1g06900		Enhancer	Chr0	4477709	4478264	Cla000260.g		Enhancer	chr00	10198459	10198666	MELO3C027630.2		Promoter	Chr1	3381684	3382101	Csa_1G031830			Enhancer	Chr01	11641971	11642188	Gorai.001G104400		Promoter	Chr00	35186741	35187335	gene:MD00G1159300		Promoter	1	9329886	9330183	LOC_Os01g16430		Enhancer
Enhancer	Chr1	2573761	2574015	AT1G08200		Promoter	Bd1	4840536	4841006	Bradi1g06907		Promoter	Chr0	4481948	4482375	Cla000260.g		Enhancer	chr00	10203515	10203861	MELO3C028144.2		Enhancer	Chr1	3385317	3385887	Csa_1G031830			Promoter	Chr01	11664361	11664643	Gorai.001G104500		Enhancer	Chr00	35222606	35223126	gene:MD00G1159400		Promoter	1	9339510	9339914	LOC_Os01g16450		Promoter
Promoter	Chr1	2576568	2577167	AT1G08200		Promoter	Bd1	4851815	4852161	Bradi1g06930		Promoter	Chr0	4488384	4489251	Cla000262.g		Enhancer	chr00	10203944	10204375	MELO3C028144.2		Promoter	Chr1	3394042	3394249	Csa_1G031850			Enhancer	Chr01	11666180	11666323	Gorai.001G104500		Enhancer	Chr00	35223271	35224647	gene:MD00G1159400		Promoter	1	9340740	9340886	LOC_Os01g16450		Enhancer
Promoter	Chr1	2580610	2581087	AT1G08210		Enhancer	Bd1	4854353	4854592	Bradi1g06930		Enhancer	Chr0	4495613	4496323	Cla000262.g		Enhancer	chr00	10306136	10306829	MELO3C000175.2		Promoter	Chr1	3397483	3398155	Csa_1G031860			Promoter	Chr01	11727386	11727926	Gorai.001G104700		Enhancer	Chr00	35224736	35226114	gene:MD00G1159400		Enhancer	1	9341018	9341142	LOC_Os01g16450		Enhancer
Promoter	Chr1	2583294	2583501	AT1G08220		Enhancer	Bd1	4873434	4873691	Bradi1g06970		Enhancer	Chr0	4496931	4497131	Cla000262.g		Enhancer	chr00	10308679	10308985	MELO3C000175.2		Promoter	Chr1	3406651	3407201	Csa_1G031880			Promoter	Chr01	11742491	11742690	Gorai.001G104800		Promoter	Chr00	35259906	35260395	gene:MD00G1159500		Promoter	1	9396514	9396863	LOC_Os01g16550		Enhancer
Promoter	Chr1	2585993	2586230	AT1G08230		Promoter	Bd1	4879538	4879823	Bradi1g06980		Enhancer	Chr0	4503694	4504229	Cla000262.g		Enhancer	chr00	10309017	10309279	MELO3C000175.2		Promoter	Chr1	3413859	3414624	Csa_1G031890			Enhancer	Chr01	11750294	11750581	Gorai.001G104800		Enhancer	Chr00	35430979	35431534	gene:MD00G1160000		Enhancer	1	9400912	9401027	LOC_Os01g16560		Promoter
Enhancer	Chr1	2588477	2589127	AT1G08250		Promoter	Bd1	4886169	4886436	Bradi1g06997		Enhancer	Chr0	4505672	4505907	Cla000262.g		Promoter	chr00	10309814	10310052	MELO3C000175.2		Promoter	Chr1	3421660	3422665	Csa_1G031900			Promoter	Chr01	11806041	11806350	Gorai.001G105100		Enhancer	Chr00	35434190	35434392	gene:MD00G1160000		Promoter	1	9424327	9424510	LOC_Os01g16600		Enhancer
Promoter	Chr1	2589293	2589640	AT1G08250		Promoter	Bd1	4887667	4887924	Bradi1g07001		Enhancer	Chr0	4510368	4510788	Cla000262.g		Enhancer	chr00	10342452	10343067	MELO3C027634.2		Enhancer	Chr1	3441624	3442139	Csa_1G032430			Promoter	Chr01	11821656	11821803	Gorai.001G105300		Promoter	Chr00	35662271	35662585	gene:MD00G1160300		Promoter	1	9445440	9445581	LOC_Os01g16650		Enhancer
Promoter	Chr1	2590222	2590902	AT1G08250		Promoter	Bd1	4888718	4889041	Bradi1g06999		Enhancer	Chr0	4515981	4516812	Cla000262.g		Enhancer	chr00	10347772	10348260	MELO3C027634.2		Promoter	Chr1	3446217	3446476	Csa_1G032440			Promoter	Chr01	11834701	11836045	Gorai.001G105400		Promoter	Chr00	35680532	35680838	gene:MD00G1160700		Promoter	1	9454724	9455085	LOC_Os01g16670		Enhancer
Promoter	Chr1	2607116	2608183	AT1G08270		Promoter	Bd1	4894070	4894294	Bradi1g07010		Enhancer	Chr0	4522388	4522825	Cla000031.g		Enhancer	chr00	10363908	10364845	MELO3C027634.2		Promoter	Chr1	3447392	3447742	Csa_1G032440			Enhancer	Chr01	11899949	11900453	Gorai.001G105600		Promoter	Chr00	35857162	35857671	gene:MD00G1161300		Enhancer	1	9489883	9489995	LOC_Os01g16714		Enhancer
Promoter	Chr1	2613200	2613532	AT1G08290		Promoter	Bd1	4898290	4898550	Bradi1g07020		Enhancer	Chr0	4531053	4531339	Cla000031.g		Enhancer	chr00	10386474	10387495	MELO3C027631.2		Enhancer	Chr1	3449231	3449784	Csa_1G032440			Promoter	Chr01	11942111	11942437	Gorai.001G106100		Promoter	Chr00	35893292	35893852	gene:MD00G1161400		Enhancer	1	9519615	9519727	LOC_Os01g16770		Enhancer
Promoter	Chr1	2614396	2615042	AT1G08300		Promoter	Bd1	4913117	4913480	Bradi1g07027		Enhancer	Chr0	4531684	4532166	Cla000031.g		Enhancer	chr00	10391595	10392962	MELO3C027631.2		Promoter	Chr1	3453347	3453962	Csa_1G032450			Promoter	Chr01	11962830	11963021	Gorai.001G106300		Enhancer	Chr00	36650225	36650473	gene:MD00G1163000		Enhancer	1	9520243	9520639	LOC_Os01g16770		Enhancer
Promoter	Chr1	2621500	2621739	AT1G08315		Enhancer	Bd1	4916557	4916843	Bradi1g07027		Enhancer	Chr0	4533815	4534038	Cla000031.g		Enhancer	chr00	10404584	10405958	MELO3C027631.2		Enhancer	Chr1	3454751	3455291	Csa_1G032450			Promoter	Chr01	11963474	11963774	Gorai.001G106300		Enhancer	Chr00	36650545	36650792	gene:MD00G1163000		Promoter	1	9545487	9545600	LOC_Os01g16800		Enhancer
Enhancer	Chr1	2622647	2622850	AT1G08315		Promoter	Bd1	4926067	4926582	Bradi1g07035		Enhancer	Chr0	4534155	4534355	Cla000031.g		Enhancer	chr00	10432611	10432843	MELO3C028156.2		Enhancer	Chr1	3459080	3459296	Csa_1G032460			Promoter	Chr01	12104488	12104863	Gorai.001G107100		Enhancer	Chr00	36794177	36794765	gene:MD00G1163400		Promoter	1	9546194	9546565	LOC_Os01g16800		Enhancer
Promoter	Chr1	2630174	2630678	AT1G08340		Enhancer	Bd1	4943233	4943434	Bradi1g07080		Promoter	Chr0	4544916	4545463	Cla000031.g		Enhancer	chr00	10434941	10436481	MELO3C028156.2		Enhancer	Chr1	3459405	3459637	Csa_1G032460			Enhancer	Chr01	12116280	12116696	Gorai.001G107200		Enhancer	Chr00	37245833	37246634	gene:MD00G1164400		Enhancer	1	9591122	9591833	LOC_Os01g16840		Promoter
Promoter	Chr1	2635697	2636135	AT1G08350		Enhancer	Bd1	4966907	4967271	Bradi1g07126		Promoter	Chr0	4547918	4548517	Cla000164.g		Enhancer	chr00	10447872	10448468	MELO3C027632.2		Promoter	Chr1	3465153	3465424	Csa_1G032470			Enhancer	Chr01	12123971	12124169	Gorai.001G107200		Enhancer	Chr00	37604597	37604973	gene:MD00G1165100		Enhancer	1	9606132	9606594	LOC_Os01g16840		Enhancer
Promoter	Chr1	2637604	2638248	AT1G08370		Promoter	Bd1	4974410	4974686	Bradi1g07140		Promoter	Chr0	4549270	4549486	Cla000164.g		Promoter	chr00	10468025	10470167	MELO3C027635.2		Promoter	Chr1	3468388	3468668	Csa_1G032480			Enhancer	Chr01	12135457	12135604	Gorai.001G107200		Promoter	Chr00	37606992	37607195	gene:MD00G1165200		Enhancer	1	9626694	9626810	LOC_Os01g16860		Promoter
Enhancer	Chr1	2640534	2641088	AT1G08380		Promoter	Bd1	4984814	4985065	Bradi1g07150		Promoter	Chr0	4554755	4554986	Cla000165.g		Enhancer	chr00	10532527	10533092	MELO3C000192.2		Promoter	Chr1	3468729	3468952	Csa_1G032480			Enhancer	Chr01	12213333	12213767	Gorai.001G107300		Promoter	Chr00	37607812	37608072	gene:MD00G1165200		Promoter	1	9638850	9640005	LOC_Os01g16870		Promoter
Promoter	Chr1	2641449	2642240	AT1G08380		Enhancer	Bd1	4989220	4989441	Bradi1g07160		Promoter	Chr0	4558981	4559507	Cla000165.g		Enhancer	chr00	10533161	10533543	MELO3C000192.2		Promoter	Chr1	3475690	3476374	Csa_1G032490			Promoter	Chr01	12214159	12214315	Gorai.001G107300		Promoter	Chr00	37695232	37695436	gene:MD00G1165500		Enhancer	1	9654229	9654432	LOC_Os01g16890		Promoter
Promoter	Chr1	2645955	2646296	AT1G08410		Promoter	Bd1	4993102	4993641	Bradi1g07160		Promoter	Chr0	4560175	4560720	Cla000165.g		Promoter	chr00	10537040	10537671	MELO3C000192.2		Enhancer	Chr1	3479842	3480259	Csa_1G032990			Enhancer	Chr01	12236098	12236566	Gorai.001G107400		Promoter	Chr00	37697087	37697544	gene:MD00G1165600		Enhancer	1	9654472	9654656	LOC_Os01g16890		Promoter
Promoter	Chr1	2649123	2649783	AT1G08420		Enhancer	Bd1	4999735	5000274	Bradi1g07170		Promoter	Chr0	4563000	4563319	Cla000165.g		Enhancer	chr00	10541162	10541393	MELO3C000192.2		Promoter	Chr1	3485071	3485688	Csa_1G033000			Promoter	Chr01	12238212	12238546	Gorai.001G107400		Enhancer	Chr00	37715413	37715875	gene:MD00G1165700		Enhancer	1	9656365	9656737	LOC_Os01g16890		Enhancer
Enhancer	Chr1	2667025	2667403	AT1G08440		Enhancer	Bd1	5001032	5001445	Bradi1g07170		Promoter	Chr0	4569380	4570327	Cla000166.g		Enhancer	chr00	10553902	10555519	MELO3C000193.2		Promoter	Chr1	3485798	3486523	Csa_1G033000			Enhancer	Chr01	12266446	12266605	Gorai.001G107500		Enhancer	Chr00	37721021	37721681	gene:MD00G1165700		Promoter	1	9661227	9661406	LOC_Os01g16890		Promoter
Promoter	Chr1	2671769	2672568	AT1G08450		Promoter	Bd1	5007609	5007877	Bradi1g07180		Enhancer	Chr0	4575347	4576178	Cla000166.g		Promoter	chr00	10577063	10579192	MELO3C028161.2		Promoter	Chr1	3501856	3502636	Csa_1G033050			Promoter	Chr01	12284267	12284499	Gorai.001G107700		Enhancer	Chr00	38469880	38470434	gene:MD00G1167500		Promoter	1	9665243	9665502	LOC_Os01g16900		Promoter
Enhancer	Chr1	2673678	2674015	AT1G08460		Enhancer	Bd1	5010044	5010359	Bradi1g07185		Enhancer	Chr0	4584327	4584750	Cla000166.g		Promoter	chr00	10582556	10582759	MELO3C027636.2		Enhancer	Chr1	3507699	3507940	Csa_1G033070			Enhancer	Chr01	12309223	12309475	Gorai.001G107900		Enhancer	Chr00	38496180	38496789	gene:MD00G1167500		Promoter	1	9689435	9689619	LOC_Os01g16940		Enhancer
Enhancer	Chr1	2680395	2681253	AT1G08470		Enhancer	Bd1	5014787	5015182	Bradi1g07185		Enhancer	Chr0	4585705	4586279	Cla000166.g		Promoter	chr00	10582889	10583241	MELO3C027636.2		Enhancer	Chr1	3508009	3508243	Csa_1G033070			Promoter	Chr01	12310610	12310873	Gorai.001G107900		Enhancer	Chr00	38661416	38661638	gene:MD00G1168300		Promoter	1	9699744	9700075	LOC_Os01g16960		Promoter
Enhancer	Chr1	2681864	2682287	AT1G08470		Promoter	Bd1	5023200	5023631	Bradi1g07190		Enhancer	Chr0	4592665	4592897	Cla000166.g		Promoter	chr00	10589998	10592304	MELO3C000196.2		Promoter	Chr1	3512574	3513297	Csa_1G033080			Promoter	Chr01	12311006	12311235	Gorai.001G107900		Enhancer	Chr00	38942186	38943045	gene:MD00G1169400		Promoter	1	9727506	9727743	LOC_Os01g16990		Enhancer
Promoter	Chr1	2688517	2689067	AT1G08490		Enhancer	Bd1	5025620	5025953	Bradi1g07195		Enhancer	Chr0	4592956	4593188	Cla000166.g		Promoter	chr00	10618582	10618790	MELO3C027641.2		Promoter	Chr1	3518981	3519549	Csa_1G033090			Promoter	Chr01	12312418	12312611	Gorai.001G107900		Enhancer	Chr00	38978485	38979167	gene:MD00G1169600		Enhancer	1	9728475	9729130	LOC_Os01g16990		Promoter
Enhancer	Chr1	2690701	2691394	AT1G08500		Promoter	Bd1	5031787	5032195	Bradi1g07200		Enhancer	Chr0	4601080	4601829	Cla000241.g		Enhancer	chr00	10633238	10633522	MELO3C000199.2		Promoter	Chr1	3524687	3525391	Csa_1G033120			Enhancer	Chr01	12343811	12344355	Gorai.001G108000		Promoter	Chr00	38979741	38979941	gene:MD00G1169600		Promoter	1	9732777	9733074	LOC_Os01g17000		Enhancer
Promoter	Chr1	2694278	2694879	AT1G08510		Enhancer	Bd1	5036505	5036721	Bradi1g07210		Enhancer	Chr0	4606424	4607095	Cla000241.g		Enhancer	chr00	10652406	10653227	MELO3C000198.2		Promoter	Chr1	3531378	3532214	Csa_1G033170			Enhancer	Chr01	12344548	12344853	Gorai.001G108000		Enhancer	Chr00	38984568	38985243	gene:MD00G1169600		Promoter	1	9733546	9733891	LOC_Os01g17000		Promoter
Promoter	Chr1	2695091	2695519	AT1G08510		Promoter	Bd1	5037495	5037805	Bradi1g07210		Promoter	Chr0	4623849	4624938	Cla000241.g		Enhancer	chr00	10654445	10655707	MELO3C000198.2		Enhancer	Chr1	3541668	3542345	Csa_1G033200			Promoter	Chr01	12356187	12356499	Gorai.001G108000		Promoter	Chr00	39256844	39257056	gene:MD00G1170600		Promoter	1	9750050	9750192	LOC_Os01g17020		Promoter
Promoter	Chr1	2700616	2701255	AT1G08530		Enhancer	Bd1	5041137	5041543	Bradi1g07220		Promoter	Chr0	4625020	4625606	Cla000241.g		Enhancer	chr00	10663210	10663439	MELO3C000201.2		Promoter	Chr1	3546430	3547051	Csa_1G033200			Enhancer	Chr01	12356630	12356909	Gorai.001G108000		Promoter	Chr00	39257358	39257605	gene:MD00G1170700		Enhancer	1	9769675	9770219	LOC_Os01g17050		Enhancer
Promoter	Chr1	2703085	2703441	AT1G08540		Promoter	Bd1	5042883	5043394	Bradi1g07220		Promoter	Chr0	4627724	4628545	Cla000241.g		Enhancer	chr00	10675624	10676353	MELO3C000200.2		Enhancer	Chr1	3552688	3552925	Csa_1G033200			Promoter	Chr01	12385797	12387181	Gorai.001G108200		Promoter	Chr00	39257719	39257931	gene:MD00G1170700		Promoter	1	9770990	9771101	LOC_Os01g17050		Enhancer
Promoter	Chr1	2706400	2707107	AT1G08550		Enhancer	Bd1	5045099	5045471	Bradi1g07222		Enhancer	Chr0	4634953	4635185	Cla000241.g		Promoter	chr00	10679761	10679984	MELO3C000200.2		Enhancer	Chr1	3554290	3554870	Csa_1G033205			Promoter	Chr01	12404807	12405163	Gorai.001G108300		Promoter	Chr00	39476977	39477202	gene:MD00G1171700		Promoter	1	9771648	9771932	LOC_Os01g17050		Promoter
Promoter	Chr1	2711061	2711372	AT1G08560		Promoter	Bd1	5048686	5048944	Bradi1g07225		Enhancer	Chr0	4635247	4635475	Cla000241.g		Promoter	chr00	10680060	10680260	MELO3C000200.2		Enhancer	Chr1	3557113	3557351	Csa_1G033205			Promoter	Chr01	12405352	12405495	Gorai.001G108400		Promoter	Chr00	39477310	39477657	gene:MD00G1171700		Enhancer	1	9773340	9773999	LOC_Os01g17050		Promoter
Promoter	Chr1	2712011	2712954	AT1G08570		Promoter	Bd1	5053505	5053887	Bradi1g07230		Enhancer	Chr0	4640687	4641062	Cla000241.g		Enhancer	chr00	10689453	10690678	MELO3C027643.2		Enhancer	Chr1	3561134	3561334	Csa_1G033205			Enhancer	Chr01	12416023	12416268	Gorai.001G108500		Promoter	Chr00	39477778	39478060	gene:MD00G1171700		Enhancer	1	9779269	9779400	LOC_Os01g17050		Promoter
Enhancer	Chr1	2714708	2714993	AT1G08580		Promoter	Bd1	5057570	5058218	Bradi1g07237		Enhancer	Chr0	4645141	4645344	Cla000241.g		Enhancer	chr00	10691725	10692339	MELO3C027643.2		Enhancer	Chr1	3562184	3562384	Csa_1G033205			Enhancer	Chr01	12416610	12416774	Gorai.001G108500		Promoter	Chr00	39485001	39485488	gene:MD00G1171800		Promoter	1	9859252	9859412	LOC_Os01g17150		Promoter
Promoter	Chr1	2735762	2737072	AT1G08620		Promoter	Bd1	5080124	5080685	Bradi1g07270		Enhancer	Chr0	4658328	4658537	Cla000241.g		Enhancer	chr00	10706963	10707518	MELO3C028179.2		Promoter	Chr1	3574229	3574857	Csa_1G033230			Enhancer	Chr01	12576461	12576664	Gorai.001G109400		Enhancer	Chr00	39486742	39487236	gene:MD00G1171800		Enhancer	1	9881462	9881665	LOC_Os01g17180		Enhancer
Promoter	Chr1	2746906	2747159	AT1G08630		Enhancer	Bd1	5088182	5088730	Bradi1g07277		Enhancer	Chr0	4658599	4658808	Cla000241.g		Enhancer	chr00	10760346	10761512	MELO3C027647.2		Enhancer	Chr1	3577208	3577742	Csa_1G033230			Promoter	Chr01	12579656	12579812	Gorai.001G109400		Enhancer	Chr00	39531458	39531666	gene:MD00G1172000		Enhancer	1	9899746	9899973	LOC_Os01g17214		Enhancer
Promoter	Chr1	2747927	2748260	AT1G08630		Enhancer	Bd1	5096283	5097105	Bradi1g07290		Enhancer	Chr0	4662449	4662946	Cla000115.g		Enhancer	chr00	10767624	10768174	MELO3C027647.2		Promoter	Chr1	3585094	3585645	Csa_1G033250			Promoter	Chr01	12627747	12628028	Gorai.001G109500		Enhancer	Chr00	39531794	39532259	gene:MD00G1172000		Enhancer	1	9904196	9904451	LOC_Os01g17214		Enhancer
Promoter	Chr1	2751212	2751531	AT1G08640		Promoter	Bd1	5117799	5118121	Bradi1g07300		Enhancer	Chr0	4664311	4664813	Cla000115.g		Promoter	chr00	10774979	10775399	MELO3C027647.2		Enhancer	Chr1	3587766	3588348	Csa_1G033250			Enhancer	Chr01	12648539	12648860	Gorai.001G109600		Promoter	Chr00	39545640	39545841	gene:MD00G1172100		Promoter	1	9913324	9913488	LOC_Os01g17240		Promoter
Enhancer	Chr1	2753353	2753680	AT1G08650		Enhancer	Bd1	5119935	5120184	Bradi1g07300		Enhancer	Chr0	4671441	4671869	Cla000115.g		Promoter	chr00	10775832	10776658	MELO3C027647.2		Enhancer	Chr1	3590332	3590542	Csa_1G033260			Enhancer	Chr01	12712387	12712690	Gorai.001G109700		Promoter	Chr00	39545929	39546134	gene:MD00G1172100		Enhancer	1	9972560	9973156	LOC_Os01g17330		Promoter
Enhancer	Chr1	2755059	2755263	AT1G08650		Promoter	Bd1	5129663	5130545	Bradi1g07310		Enhancer	Chr0	4675376	4675972	Cla000115.g		Enhancer	chr00	10800603	10801037	MELO3C027651.2		Enhancer	Chr1	3612762	3613129	Csa_1G038320			Promoter	Chr01	12748022	12748164	Gorai.001G110100		Promoter	Chr00	39570322	39570543	gene:MD00G1172400		Enhancer	1	9980413	9980694	LOC_Os01g17330		Promoter
Enhancer	Chr1	2755491	2755930	AT1G08650		Promoter	Bd1	5137109	5137574	Bradi1g07320		Promoter	Chr0	4696462	4696695	Cla000115.g		Enhancer	chr00	10805214	10805480	MELO3C028189.2		Promoter	Chr1	3616855	3617548	Csa_1G038330			Promoter	Chr01	12754044	12754263	Gorai.001G110200		Promoter	Chr00	40004352	40004604	gene:MD00G1173300		Enhancer	1	10002302	10002481	LOC_Os01g17390		Promoter
Enhancer	Chr1	2756670	2756870	AT1G08660		Enhancer	Bd1	5158932	5159591	Bradi1g07325		Enhancer	Chr0	4702926	4703177	Cla000115.g		Enhancer	chr00	10805518	10805834	MELO3C028189.2		Promoter	Chr1	3619580	3619865	Csa_1G038330			Enhancer	Chr01	12762312	12762497	Gorai.001G110300		Promoter	Chr00	40004665	40005238	gene:MD00G1173300		Enhancer	1	10002631	10002833	LOC_Os01g17390		Promoter
Promoter	Chr1	2769549	2769864	AT1G08695		Promoter	Bd1	5165914	5166210	Bradi1g07340		Enhancer	Chr0	4703748	4704277	Cla000115.g		Enhancer	chr00	10837933	10838157	MELO3C000210.2		Promoter	Chr1	3636949	3637846	Csa_1G038380			Promoter	Chr01	12774426	12774730	Gorai.001G110500		Enhancer	Chr00	40239369	40239903	gene:MD00G1173600		Promoter	1	10011469	10011938	LOC_Os01g17396		Promoter
Promoter	Chr1	2771408	2771802	AT1G08710		Promoter	Bd1	5174818	5175139	Bradi1g07360		Enhancer	Chr0	4705721	4706064	Cla000115.g		Promoter	chr00	10887618	10889626	MELO3C027648.2		Promoter	Chr1	3643868	3644607	Csa_1G038390			Enhancer	Chr01	12778986	12779158	Gorai.001G110500		Enhancer	Chr00	40572022	40572238	gene:MD00G1174600		Promoter	1	10027026	10027357	LOC_Os01g17430		Enhancer
Promoter	Chr1	2773424	2774048	AT1G08720		Enhancer	Bd1	5178585	5179045	Bradi1g07370		Enhancer	Chr0	4731455	4731985	Cla000115.g		Enhancer	chr00	10905281	10906580	MELO3C000220.2		Promoter	Chr1	3647280	3647948	Csa_1G038890			Promoter	Chr01	12790678	12791369	Gorai.001G110700		Enhancer	Chr00	40615814	40616295	gene:MD00G1175100		Promoter	1	10027853	10028008	LOC_Os01g17430		Enhancer
Promoter	Chr1	2804684	2805333	AT1G08760		Promoter	Bd1	5200804	5201065	Bradi1g07400		Enhancer	Chr0	4742008	4742572	Cla000338.g		Enhancer	chr00	10908331	10908976	MELO3C000220.2		Promoter	Chr1	3658868	3659132	Csa_1G038900			Enhancer	Chr01	12826790	12827257	Gorai.001G110900		Enhancer	Chr00	40623235	40623457	gene:MD00G1175200		Enhancer	1	10029147	10029565	LOC_Os01g17430		Enhancer
Promoter	Chr1	2808688	2808948	AT1G08770		Enhancer	Bd1	5203277	5203644	Bradi1g07410		Enhancer	Chr0	4745586	4745842	Cla000338.g		Promoter	chr00	10918101	10918333	MELO3C028201.2		Promoter	Chr1	3666692	3667381	Csa_1G038920			Enhancer	Chr01	12827596	12828159	Gorai.001G110900		Promoter	Chr00	40633155	40633489	gene:MD00G1175200		Enhancer	1	10098066	10098286	LOC_Os01g18050		Enhancer
Promoter	Chr1	2811080	2811341	AT1G08780		Promoter	Bd1	5211235	5211549	Bradi1g07420		Enhancer	Chr0	4749171	4749754	Cla000338.g		Promoter	chr00	10918433	10918665	MELO3C028199.2		Enhancer	Chr1	3668546	3669099	Csa_1G038920			Promoter	Chr01	12884299	12884447	Gorai.001G111100		Promoter	Chr00	40633677	40633952	gene:MD00G1175200		Enhancer	1	10098708	10098823	LOC_Os01g18050		Enhancer
Enhancer	Chr1	2821369	2821586	AT1G08810		Enhancer	Bd1	5216396	5216888	Bradi1g07430		Enhancer	Chr0	4750642	4751199	Cla000338.g		Promoter	chr00	10948091	10949196	MELO3C000217.2		Promoter	Chr1	3675611	3675903	Csa_1G038940			Enhancer	Chr01	12894855	12895141	Gorai.001G111100		Promoter	Chr00	40634025	40634240	gene:MD00G1175200		Enhancer	1	10099010	10099647	LOC_Os01g18050		Promoter
Promoter	Chr1	2825237	2825640	AT1G08820		Enhancer	Bd1	5217240	5217440	Bradi1g07430		Enhancer	Chr0	4754978	4755709	Cla000338.g		Promoter	chr00	10960034	10961231	MELO3C027650.2		Promoter	Chr1	3715494	3715755	Csa_1G039020			Promoter	Chr01	13002003	13002286	Gorai.001G111700		Promoter	Chr00	40822801	40823005	gene:MD00G1176500		Promoter	1	10102919	10103321	LOC_Os01g18050		Promoter
Promoter	Chr1	2826947	2827156	AT1G08830		Promoter	Bd1	5219432	5219644	Bradi1g07430		Enhancer	Chr0	4755934	4756153	Cla000338.g		Enhancer	chr00	10965383	10965627	MELO3C027650.2		Enhancer	Chr1	3720518	3721187	Csa_1G039030			Promoter	Chr01	13035193	13035443	Gorai.001G111800		Promoter	Chr00	40823107	40823308	gene:MD00G1176500		Promoter	1	10118935	10119354	LOC_Os01g18070		Enhancer
Promoter	Chr1	2838862	2839220	AT1G08845		Promoter	Bd1	5222004	5222229	Bradi1g07441		Enhancer	Chr0	4772652	4772870	Cla000338.g		Enhancer	chr00	10967770	10968134	MELO3C027650.2		Promoter	Chr1	3725526	3726100	Csa_1G039040			Promoter	Chr01	13043867	13044473	Gorai.001G111900		Enhancer	Chr00	41219066	41219749	gene:MD00G1177300		Promoter	1	10159220	10159854	LOC_Os01g18140		Promoter
Promoter	Chr1	2842263	2842463	AT1G08860		Promoter	Bd1	5225429	5225740	Bradi1g07450		Enhancer	Chr0	4773195	4773501	Cla000338.g		Enhancer	chr00	10985192	10986162	MELO3C027650.2		Enhancer	Chr1	3728521	3728769	Csa_1G039050			Promoter	Chr01	13044887	13045446	Gorai.001G111900		Promoter	Chr00	41399186	41399854	gene:MD00G1177600		Promoter	1	10165709	10166185	LOC_Os01g18160		Promoter
Enhancer	Chr1	2846459	2847111	AT1G08880		Promoter	Bd1	5232510	5232805	Bradi1g07470		Enhancer	Chr0	4776543	4777114	Cla000338.g		Enhancer	chr00	11005098	11005298	MELO3C027649.2		Promoter	Chr1	3730734	3731218	Csa_1G039050			Promoter	Chr01	13065134	13066228	Gorai.001G112100		Promoter	Chr00	41606447	41606671	gene:MD00G1178300		Promoter	1	10166873	10167128	LOC_Os01g18160		Enhancer
Promoter	Chr1	2847706	2848424	AT1G08880		Promoter	Bd1	5233228	5233642	Bradi1g07470		Promoter	Chr0	4801607	4801888	Cla000339.g		Enhancer	chr00	11005367	11005603	MELO3C027649.2		Enhancer	Chr1	3735059	3736121	Csa_1G039050			Enhancer	Chr01	13084858	13085947	Gorai.001G112200		Promoter	Chr00	41606734	41606957	gene:MD00G1178300		Enhancer	1	10207817	10208260	LOC_Os01g18230		Enhancer
Promoter	Chr1	2852845	2853115	AT1G08900		Promoter	Bd1	5245537	5245791	Bradi1g07490		Promoter	Chr0	4806184	4806794	Cla000339.g		Promoter	chr00	11010475	11010708	MELO3C027649.2		Promoter	Chr1	3743496	3743763	Csa_1G039060			Enhancer	Chr01	13123259	13123464	Gorai.001G112300		Enhancer	Chr00	41942497	41942738	gene:MD00G1178600		Enhancer	1	10213995	10214302	LOC_Os01g18230		Promoter
Promoter	Chr1	2855450	2856271	AT1G08910		Promoter	Bd1	5251869	5252399	Bradi1g07495		Enhancer	Chr0	4820227	4820619	Cla000339.g		Enhancer	chr00	11032927	11033832	MELO3C000225.2		Promoter	Chr1	3743826	3744055	Csa_1G039060			Enhancer	Chr01	13130234	13130542	Gorai.001G112300		Enhancer	Chr00	41942798	41943042	gene:MD00G1178600		Promoter	1	10219654	10219839	LOC_Os01g18240		Promoter
Enhancer	Chr1	2861229	2862055	AT1G08910		Promoter	Bd1	5254029	5254394	Bradi1g07500		Enhancer	Chr0	4820891	4821411	Cla000339.g		Enhancer	chr00	11036088	11036324	MELO3C000225.2		Enhancer	Chr1	3744979	3745213	Csa_1G039060			Promoter	Chr01	13139736	13139907	Gorai.001G112400		Promoter	Chr00	42040832	42041440	gene:MD00G1178900		Enhancer	1	10222376	10222629	LOC_Os01g18240		Enhancer
Promoter	Chr1	2866825	2867363	AT1G08920		Enhancer	Bd1	5265290	5265757	Bradi1g07520		Enhancer	Chr0	4826595	4827124	Cla000339.g		Promoter	chr00	11047953	11048863	MELO3C000234.2		Promoter	Chr1	3756416	3757201	Csa_1G039080			Promoter	Chr01	13144958	13145270	Gorai.001G112600		Enhancer	Chr00	42082716	42082916	gene:MD00G1179000		Enhancer	1	10247190	10247624	LOC_Os01g18250		Promoter
Enhancer	Chr1	2870740	2871002	AT1G08930		Promoter	Bd1	5268139	5268531	Bradi1g07520		Enhancer	Chr0	4828328	4828635	Cla000339.g		Promoter	chr00	11077831	11078915	MELO3C000228.2		Promoter	Chr1	3802320	3802520	Csa_1G039140			Promoter	Chr01	13145422	13145586	Gorai.001G112600		Promoter	Chr00	42087005	42087833	gene:MD00G1179100		Promoter	1	10261971	10262259	LOC_Os01g18280		Promoter
Enhancer	Chr1	2871860	2872109	AT1G08930		Promoter	Bd1	5279175	5279560	Bradi1g07530		Enhancer	Chr0	4834644	4835193	Cla000451.g		Enhancer	chr00	11080182	11080850	MELO3C000228.2		Promoter	Chr1	3819600	3819800	Csa_1G039160			Enhancer	Chr01	13147132	13147552	Gorai.001G112600		Promoter	Chr00	42094550	42095029	gene:MD00G1179300		Promoter	1	10262503	10262868	LOC_Os01g18280		Enhancer
Promoter	Chr1	2872402	2872868	AT1G08930		Promoter	Bd1	5296950	5297659	Bradi1g07550		Enhancer	Chr0	4836591	4836840	Cla000451.g		Promoter	chr00	11100918	11101175	MELO3C000231.2		Promoter	Chr1	3823332	3823755	Csa_1G039170			Promoter	Chr01	13179690	13179847	Gorai.001G112900		Promoter	Chr00	42501995	42502205	gene:MD00G1180100		Promoter	1	10262915	10263064	LOC_Os01g18280		Promoter
Promoter	Chr1	2873197	2873519	AT1G08930		Promoter	Bd1	5322505	5322708	Bradi1g07577		Enhancer	Chr0	4839020	4839329	Cla000451.g		Enhancer	chr00	11103164	11103365	MELO3C000231.2		Promoter	Chr1	3830879	3831135	Csa_1G039190			Enhancer	Chr01	13237273	13237867	Gorai.001G113400		Promoter	Chr00	42502280	42502525	gene:MD00G1180100		Enhancer	1	10263953	10264623	LOC_Os01g18280		Enhancer
Promoter	Chr1	2879225	2879681	AT1G08960		Enhancer	Bd1	5352819	5353083	Bradi1g07625		Promoter	Chr0	4847391	4848460	Cla000451.g		Enhancer	chr00	11103466	11103756	MELO3C000231.2		Promoter	Chr1	3831191	3831451	Csa_1G039190			Enhancer	Chr01	13256852	13257265	Gorai.001G113700		Enhancer	Chr00	42681431	42681690	gene:MD00G1181400		Enhancer	1	10269555	10269667	LOC_Os01g18280		Enhancer
Promoter	Chr1	2884017	2884531	AT1G08980		Promoter	Bd1	5356469	5356978	Bradi1g07630		Promoter	Chr0	4894788	4894996	Cla000454.g		Enhancer	chr00	11109186	11109752	MELO3C000231.2		Promoter	Chr1	3839191	3839421	Csa_1G039210			Enhancer	Chr01	13257534	13257754	Gorai.001G113700		Promoter	Chr00	42683499	42683934	gene:MD00G1181400		Enhancer	1	10269703	10269824	LOC_Os01g18280		Enhancer
Promoter	Chr1	2910506	2910898	AT1G09040		Enhancer	Bd1	5358926	5359460	Bradi1g07635		Promoter	Chr0	4896526	4897005	Cla000454.g		Enhancer	chr00	11126222	11126474	MELO3C027657.2		Promoter	Chr1	3845267	3845929	Csa_1G039220			Promoter	Chr01	13271163	13271580	Gorai.001G113800		Enhancer	Chr00	42787980	42788674	gene:MD00G1181700		Enhancer	1	10274151	10274527	LOC_Os01g18300		Enhancer
Promoter	Chr1	2911122	2911390	AT1G09040		Promoter	Bd1	5372688	5372944	Bradi1g07640		Enhancer	Chr0	4911197	4911873	Cla000455.g		Enhancer	chr00	11126616	11126877	MELO3C027657.2		Promoter	Chr1	3849378	3849578	Csa_1G039230			Enhancer	Chr01	13272478	13272871	Gorai.001G113800		Promoter	Chr00	42913330	42913566	gene:MD00G1182100		Enhancer	1	10275105	10275353	LOC_Os01g18300		Enhancer
Promoter	Chr1	2926582	2927776	AT1G09070		Promoter	Bd1	5374581	5374809	Bradi1g07650		Enhancer	Chr0	4945126	4945650	Cla000456.g		Promoter	chr00	11126955	11127355	MELO3C027657.2		Enhancer	Chr1	3850447	3851255	Csa_1G039230			Promoter	Chr01	13280015	13280484	Gorai.001G113900		Promoter	Chr00	42913637	42913858	gene:MD00G1182100		Enhancer	1	10288142	10288282	LOC_Os01g18310		Enhancer
Enhancer	Chr1	2928610	2929083	AT1G09070		Promoter	Bd1	5385522	5385766	Bradi1g07655		Enhancer	Chr0	4947252	4947762	Cla000456.g		Promoter	chr00	11128533	11129959	MELO3C027657.2		Promoter	Chr1	3857481	3858152	Csa_1G039250			Promoter	Chr01	13355042	13355274	Gorai.001G114100		Enhancer	Chr00	43411503	43411916	gene:MD00G1184000		Promoter	1	10288750	10289065	LOC_Os01g18310		Enhancer
Promoter	Chr1	2931866	2932104	AT1G09080		Promoter	Bd1	5387250	5387702	Bradi1g07660		Enhancer	Chr0	4950992	4951363	Cla000456.g		Enhancer	chr00	11136808	11137807	MELO3C028214.2		Promoter	Chr1	3869899	3870439	Csa_1G039280			Promoter	Chr01	13410401	13410738	Gorai.001G114500		Enhancer	Chr00	43977948	43978162	gene:MD00G1184900		Promoter	1	10289948	10290060	LOC_Os01g18310		Enhancer
Promoter	Chr1	2942228	2942729	AT1G09130		Promoter	Bd1	5414546	5414863	Bradi1g07680		Enhancer	Chr0	4962753	4962953	Cla000456.g		Enhancer	chr00	11144322	11145515	MELO3C028214.2		Enhancer	Chr1	3871537	3872302	Csa_1G039280			Promoter	Chr01	13426366	13426579	Gorai.001G114600		Enhancer	Chr00	43978266	43978466	gene:MD00G1184900		Promoter	1	10291704	10291903	LOC_Os01g18320		Promoter
Promoter	Chr1	2945905	2946312	AT1G09150		Promoter	Bd1	5438392	5438992	Bradi1g07710		Enhancer	Chr0	4963011	4963265	Cla000456.g		Enhancer	chr00	11152242	11153100	MELO3C028216.2		Promoter	Chr1	3881523	3881757	Csa_1G039300			Promoter	Chr01	13433527	13433917	Gorai.001G114700		Enhancer	Chr00	44073586	44074060	gene:MD00G1185200		Enhancer	1	10316372	10316668	LOC_Os01g18370		Enhancer
Enhancer	Chr1	2949176	2949459	AT1G09155		Enhancer	Bd1	5449006	5449447	Bradi1g07717		Enhancer	Chr0	4964722	4964929	Cla000456.g		Enhancer	chr00	11159511	11159745	MELO3C028216.2		Promoter	Chr1	3894411	3894650	Csa_1G039330			Enhancer	Chr01	13465401	13465708	Gorai.001G115000		Enhancer	Chr00	44106373	44106573	gene:MD00G1185300		Enhancer	1	10324857	10325163	LOC_Os01g18375		Enhancer
Promoter	Chr1	2952591	2953199	AT1G09157		Promoter	Bd1	5452456	5452671	Bradi1g07717		Enhancer	Chr0	4966307	4966531	Cla000456.g		Enhancer	chr00	11171157	11171444	MELO3C001058.2		Promoter	Chr1	3895176	3895427	Csa_1G039330			Enhancer	Chr01	13466363	13466561	Gorai.001G115000		Promoter	Chr00	44109793	44110191	gene:MD00G1185400		Enhancer	1	10326348	10326703	LOC_Os01g18375		Promoter
Promoter	Chr1	2956361	2956570	AT1G09160		Promoter	Bd1	5476206	5476524	Bradi1g07750		Enhancer	Chr0	4969980	4970201	Cla000456.g		Enhancer	chr00	11171878	11172147	MELO3C001058.2		Enhancer	Chr1	3909346	3909651	Csa_1G039840			Promoter	Chr01	13543494	13543899	Gorai.001G115200		Enhancer	Chr00	44151811	44152308	gene:MD00G1185700		Enhancer	1	10326841	10327031	LOC_Os01g18375		Enhancer
Promoter	Chr1	2963496	2964299	AT1G09176		Enhancer	Bd1	5481520	5481735	Bradi1g07760		Enhancer	Chr0	4971858	4972058	Cla000456.g		Enhancer	chr00	11183862	11184062	MELO3C001058.2		Promoter	Chr1	3911186	3911436	Csa_1G039840			Enhancer	Chr01	13544992	13545375	Gorai.001G115200		Promoter	Chr00	44317419	44318206	gene:MD00G1186600		Enhancer	1	10406496	10406914	LOC_Os01g18490		Enhancer
Promoter	Chr1	2964460	2965088	AT1G09180		Promoter	Bd1	5487395	5487951	Bradi1g07760		Enhancer	Chr0	4974174	4974701	Cla000456.g		Enhancer	chr00	11184119	11184373	MELO3C001058.2		Promoter	Chr1	3924698	3924903	Csa_1G039850			Enhancer	Chr01	13647293	13647520	Gorai.001G115400		Promoter	Chr00	44334920	44335521	gene:MD00G1187000		Enhancer	1	10436036	10436708	LOC_Os01g18530		Promoter
Promoter	Chr1	2972124	2973014	AT1G09200		Enhancer	Bd1	5492267	5492562	Bradi1g07760		Enhancer	Chr0	4977337	4977692	Cla000456.g		Enhancer	chr00	11215689	11216297	MELO3C027655.2		Promoter	Chr1	3925030	3925240	Csa_1G039850			Enhancer	Chr01	13647686	13647863	Gorai.001G115400		Enhancer	Chr00	44752004	44752229	gene:MD00G1188600		Promoter	1	10470197	10470449	LOC_Os01g18584		Enhancer
Promoter	Chr1	2976655	2977526	AT1G09210		Enhancer	Bd1	5494995	5495246	Bradi1g07770		Enhancer	Chr0	4989235	4989855	Cla000456.g		Promoter	chr00	11225282	11227192	MELO3C027656.2		Promoter	Chr1	3928775	3929539	Csa_1G039870			Enhancer	Chr01	13648146	13648293	Gorai.001G115400		Enhancer	Chr00	44869510	44870165	gene:MD00G1189000		Enhancer	1	10495708	10495857	LOC_Os01g18620		Promoter
Promoter	Chr1	2982563	2983270	AT1G09230		Promoter	Bd1	5502318	5502658	Bradi1g07770		Enhancer	Chr0	5001070	5001746	Cla000456.g		Enhancer	chr00	11243445	11245522	MELO3C027656.2		Enhancer	Chr1	3933065	3933265	Csa_1G039880			Enhancer	Chr01	13681870	13682306	Gorai.001G115500		Enhancer	Chr00	44884377	44885200	gene:MD00G1189000		Promoter	1	10500602	10501277	LOC_Os01g18640		Promoter
Promoter	Chr1	2987686	2988392	AT1G09245		Enhancer	Bd1	5506318	5506564	Bradi1g07780		Enhancer	Chr0	5004532	5004761	Cla000456.g		Enhancer	chr00	11268526	11269095	MELO3C028223.2		Enhancer	Chr1	3944333	3944562	Csa_1G039890			Promoter	Chr01	13691078	13691253	Gorai.001G115500		Promoter	Chr00	45013668	45014201	gene:MD00G1189200		Promoter	1	10520388	10520500	LOC_Os01g18670		Promoter
Promoter	Chr1	2988627	2988925	AT1G09250		Promoter	Bd1	5507850	5508076	Bradi1g07780		Enhancer	Chr0	5004836	5005036	Cla000456.g		Enhancer	chr00	11288151	11289022	MELO3C028223.2		Enhancer	Chr1	3948012	3948359	Csa_1G039900			Enhancer	Chr01	13800299	13800810	Gorai.001G116100		Enhancer	Chr00	45040779	45041418	gene:MD00G1189200		Promoter	1	10522137	10522307	LOC_Os01g18670		Promoter
Promoter	Chr1	2989213	2989430	AT1G09250		Enhancer	Bd1	5511115	5511402	Bradi1g07790		Enhancer	Chr0	5011609	5012322	Cla000607.g		Promoter	chr00	11319623	11320449	MELO3C000237.2		Enhancer	Chr1	3954771	3955445	Csa_1G039900			Enhancer	Chr01	13810176	13810443	Gorai.001G116100		Enhancer	Chr00	45568628	45569252	gene:MD00G1189600		Enhancer	1	10523314	10523430	LOC_Os01g18670		Enhancer
Enhancer	Chr1	2990413	2992068	AT1G09250		Promoter	Bd1	5524581	5524925	Bradi1g07810		Enhancer	Chr0	5020688	5021693	Cla000607.g		Promoter	chr00	11326261	11327890	MELO3C028232.2		Enhancer	Chr1	3957341	3957604	Csa_1G039910			Promoter	Chr01	13869775	13869998	Gorai.001G116400		Enhancer	Chr00	45874873	45875363	gene:MD00G1190700		Enhancer	1	10558367	10558604	LOC_Os01g18730		Enhancer
Promoter	Chr1	3001264	3001556	AT1G09280		Promoter	Bd1	5545226	5545526	Bradi1g07830		Enhancer	Chr0	5030620	5031123	Cla000607.g		Enhancer	chr00	11359196	11360596	MELO3C000240.2		Enhancer	Chr1	3957671	3957917	Csa_1G039910			Promoter	Chr01	13914892	13915103	Gorai.001G116600		Enhancer	Chr00	45944223	45944801	gene:MD00G1190800		Promoter	1	10560983	10561579	LOC_Os01g18730		Enhancer
Promoter	Chr1	3008301	3009143	AT1G09310		Enhancer	Bd1	5547304	5547756	Bradi1g07840		Enhancer	Chr0	5050598	5050816	Cla000607.g		Enhancer	chr00	11371612	11372580	MELO3C027664.2		Promoter	Chr1	3974317	3974843	Csa_1G039960			Enhancer	Chr01	13986612	13986793	Gorai.001G117000		Enhancer	Chr00	46325764	46326848	gene:MD00G1191600		Enhancer	1	10602944	10603121	LOC_Os01g18790		Enhancer
Promoter	Chr1	3012347	3012677	AT1G09320		Promoter	Bd1	5548745	5549013	Bradi1g07840		Enhancer	Chr0	5064282	5064859	Cla000607.g		Promoter	chr00	11378694	11378907	MELO3C027665.2		Promoter	Chr1	3977170	3977868	Csa_1G039970			Promoter	Chr01	14012983	14013140	Gorai.001G117100		Promoter	Chr00	46483598	46484379	gene:MD00G1191600		Enhancer	1	10614006	10615100	LOC_Os01g18800		Promoter
Promoter	Chr1	3015048	3015412	AT1G09340		Promoter	Bd1	5549267	5549563	Bradi1g07840		Promoter	Chr0	5077576	5078183	Cla000607.g		Enhancer	chr00	11398260	11398823	MELO3C028235.2		Promoter	Chr1	3986380	3987050	Csa_1G039980			Enhancer	Chr01	14014808	14014976	Gorai.001G117100		Promoter	Chr00	46690701	46691399	gene:MD00G1192800		Enhancer	1	10620121	10620269	LOC_Os01g18800		Enhancer
Promoter	Chr1	3018127	3019748	AT1G09350		Promoter	Bd1	5556651	5557044	Bradi1g07850		Enhancer	Chr0	5082986	5083186	Cla000607.g		Enhancer	chr00	11399070	11399530	MELO3C028235.2		Enhancer	Chr1	3989168	3989821	Csa_1G039980			Enhancer	Chr01	14023022	14023443	Gorai.001G117100		Promoter	Chr00	47080996	47081365	gene:MD00G1199500		Enhancer	1	10621031	10621360	LOC_Os01g18800		Enhancer
Promoter	Chr1	3030501	3031924	AT1G09390		Promoter	Bd1	5562532	5562809	Bradi1g07870		Enhancer	Chr0	5089614	5089814	Cla000608.g		Enhancer	chr00	11405904	11406305	MELO3C028235.2		Enhancer	Chr1	3990765	3991012	Csa_1G039980			Enhancer	Chr01	14034246	14034496	Gorai.001G117100		Promoter	Chr00	47299297	47299500	gene:MD00G1200000		Promoter	1	10622662	10622930	LOC_Os01g18800		Enhancer
Promoter	Chr1	3038331	3038677	AT1G09415		Promoter	Bd1	5568377	5568648	Bradi1g07885		Enhancer	Chr0	5089908	5090119	Cla000608.g		Enhancer	chr00	11406373	11406632	MELO3C028235.2		Enhancer	Chr1	3991098	3991347	Csa_1G039990			Enhancer	Chr01	14034916	14035068	Gorai.001G117100		Promoter	Chr00	47350513	47351191	gene:MD00G1200200		Enhancer	1	10624148	10624623	LOC_Os01g18800		Enhancer
Promoter	Chr1	3041740	3042064	AT1G09420		Promoter	Bd1	5582865	5583100	Bradi1g07930		Promoter	Chr0	5097077	5097312	Cla000608.g		Enhancer	chr00	11406712	11406925	MELO3C028235.2		Promoter	Chr1	3999471	3999787	Csa_1G040010			Enhancer	Chr01	14035421	14035672	Gorai.001G117100		Enhancer	Chr00	47355179	47355757	gene:MD00G1200200		Promoter	1	10641639	10641898	LOC_Os01g18830		Promoter
Promoter	Chr1	3047538	3047770	AT1G09440		Enhancer	Bd1	5592576	5592840	Bradi1g07936		Enhancer	Chr0	5118089	5118532	Cla000609.g		Enhancer	chr00	11420183	11420435	MELO3C028237.2		Promoter	Chr1	4021585	4022135	Csa_1G041530			Enhancer	Chr01	14055122	14055391	Gorai.001G117200		Promoter	Chr00	47366991	47367191	gene:MD00G1200300		Promoter	1	10674930	10675179	LOC_Os01g18880		Enhancer
Promoter	Chr1	3057057	3057826	AT1G09470		Promoter	Bd1	5603829	5604100	Bradi1g07950		Promoter	Chr0	5136120	5136630	Cla000610.g		Enhancer	chr00	11420507	11421006	MELO3C028237.2		Promoter	Chr1	4024110	4024764	Csa_1G041540			Enhancer	Chr01	14100789	14101009	Gorai.001G117500		Promoter	Chr00	47534751	47535255	gene:MD00G1200800		Enhancer	1	10727391	10727613	LOC_Os01g18970		Promoter
Promoter	Chr1	3066549	3066754	AT1G09500		Promoter	Bd1	5629059	5629320	Bradi1g07991		Enhancer	Chr0	5146407	5147023	Cla000610.g		Enhancer	chr00	11424868	11425068	MELO3C028237.2		Enhancer	Chr1	4040813	4041013	Csa_1G042070			Enhancer	Chr01	14101886	14102095	Gorai.001G117500		Enhancer	Chr00	47757264	47757839	gene:MD00G1201200		Promoter	1	10750138	10750308	LOC_Os01g19020		Enhancer
Promoter	Chr1	3071934	3073256	AT1G09520		Promoter	Bd1	5636207	5636612	Bradi1g08000		Enhancer	Chr0	5154393	5154601	Cla000610.g		Enhancer	chr00	11425303	11426324	MELO3C028237.2		Enhancer	Chr1	4054685	4055285	Csa_1G042090			Enhancer	Chr01	14160760	14161371	Gorai.001G117600		Promoter	Chr00	47763293	47763585	gene:MD00G1201300		Promoter	1	10807993	10808435	LOC_Os01g19130		Enhancer
Promoter	Chr1	3075415	3075922	AT1G09530		Enhancer	Bd1	5637918	5638569	Bradi1g08000		Enhancer	Chr0	5155743	5156219	Cla000610.g		Enhancer	chr00	11446291	11446544	MELO3C000247.2		Enhancer	Chr1	4061243	4061458	Csa_1G042090			Enhancer	Chr01	14161582	14161771	Gorai.001G117600		Promoter	Chr00	47805118	47805718	gene:MD00G1201600		Enhancer	1	10809798	10809913	LOC_Os01g19130		Promoter
Promoter	Chr1	3076427	3076627	AT1G09530		Enhancer	Bd1	5643588	5644056	Bradi1g08010		Enhancer	Chr0	5174059	5174473	Cla000611.g		Enhancer	chr00	11448944	11450378	MELO3C000247.2		Enhancer	Chr1	4061529	4061764	Csa_1G042090			Enhancer	Chr01	14186263	14186452	Gorai.001G117600		Enhancer	Chr00	48263381	48264760	gene:MD00G1202300		Promoter	1	10822351	10822687	LOC_Os01g19150		Promoter
Enhancer	Chr1	3079405	3079804	AT1G09530		Promoter	Bd1	5657500	5657923	Bradi1g08020		Promoter	Chr0	5182369	5182586	Cla000611.g		Enhancer	chr00	11477981	11478678	MELO3C000249.2		Promoter	Chr1	4064678	4065257	Csa_1G042090			Promoter	Chr01	14199658	14199902	Gorai.001G117800		Promoter	Chr00	48328954	48329671	gene:MD00G1202600		Enhancer	1	10850503	10850700	LOC_Os01g19170		Promoter
Enhancer	Chr1	3084216	3084419	AT1G09540		Promoter	Bd1	5659877	5660250	Bradi1g08025		Enhancer	Chr0	5211014	5211704	Cla000612.g		Enhancer	chr00	11479512	11479712	MELO3C000249.2		Enhancer	Chr1	4090658	4091019	Csa_1G042150			Promoter	Chr01	14239617	14239823	Gorai.001G118100		Enhancer	Chr00	48602776	48606090	gene:MD00G1203100		Enhancer	1	10874236	10874652	LOC_Os01g19230		Promoter
Promoter	Chr1	3093178	3093987	AT1G09560		Promoter	Bd1	5667102	5667394	Bradi1g08040		Enhancer	Chr0	5214561	5214790	Cla000612.g		Enhancer	chr00	11483122	11483354	MELO3C000249.2		Promoter	Chr1	4093068	4093751	Csa_1G042160			Promoter	Chr01	14276382	14276629	Gorai.001G118200		Promoter	Chr00	48691887	48692113	gene:MD00G1203200		Enhancer	1	10896663	10896967	LOC_Os01g19270		Promoter
Promoter	Chr1	3100249	3100931	AT1G09570		Promoter	Bd1	5674908	5675121	Bradi1g08060		Enhancer	Chr0	5214846	5215068	Cla000612.g		Enhancer	chr00	11483466	11483820	MELO3C000249.2		Promoter	Chr1	4094555	4095164	Csa_1G042160			Promoter	Chr01	14290899	14291070	Gorai.001G118400		Enhancer	Chr00	48925536	48926313	gene:MD00G1203300		Enhancer	1	10897595	10897827	LOC_Os01g19270		Promoter
Enhancer	Chr1	3101121	3101997	AT1G09570		Promoter	Bd1	5676284	5676572	Bradi1g08070		Enhancer	Chr0	5232225	5232428	Cla000233.g		Enhancer	chr00	11492517	11493481	MELO3C028240.2		Promoter	Chr1	4098758	4099537	Csa_1G042170			Enhancer	Chr01	14294166	14294375	Gorai.001G118400		Enhancer	Chr00	48933251	48933840	gene:MD00G1203400		Promoter	1	10900500	10900810	LOC_Os01g19280		Promoter
Promoter	Chr1	3102861	3103332	AT1G09575		Promoter	Bd1	5696922	5697187	Bradi1g08080		Enhancer	Chr0	5233160	5233363	Cla000233.g		Enhancer	chr00	11493543	11494165	MELO3C028240.2		Enhancer	Chr1	4126048	4126541	Csa_1G042180			Enhancer	Chr01	14295564	14295745	Gorai.001G118400		Enhancer	Chr00	49167212	49167480	gene:MD00G1204100		Enhancer	1	10905271	10905388	LOC_Os01g19280		Promoter
Promoter	Chr1	3106296	3106534	AT1G09590		Enhancer	Bd1	5719225	5719426	Bradi1g08120		Enhancer	Chr0	5234087	5234677	Cla000233.g		Enhancer	chr00	11504921	11505166	MELO3C028240.2		Enhancer	Chr1	4130740	4131546	Csa_1G042180			Enhancer	Chr01	14393335	14393485	Gorai.001G118900		Promoter	Chr00	49604197	49604795	gene:MD00G1204700		Promoter	1	10964875	10965085	LOC_Os01g19380		Enhancer
Promoter	Chr1	3116627	3116851	AT1G09620		Promoter	Bd1	5723389	5723592	Bradi1g08135		Promoter	Chr0	5258937	5260045	Cla000233.g		Enhancer	chr00	11562635	11562950	MELO3C000260.2		Enhancer	Chr1	4132763	4132963	Csa_1G042180			Enhancer	Chr01	14420444	14420846	Gorai.001G119000		Enhancer	Chr00	49620071	49622251	gene:MD00G1204700		Promoter	1	10977030	10977287	LOC_Os01g19400		Promoter
Promoter	Chr1	3119607	3119977	AT1G09630		Promoter	Bd1	5737510	5737757	Bradi1g08145		Promoter	Chr0	5260774	5261338	Cla000233.g		Enhancer	chr00	11563032	11564289	MELO3C000260.2		Promoter	Chr1	4139566	4140174	Csa_1G042190			Promoter	Chr01	14463205	14463789	Gorai.001G119300		Enhancer	Chr00	50162926	50163192	gene:MD00G1205900		Enhancer	1	10984348	10984857	LOC_Os01g19410		Promoter
Promoter	Chr1	3122274	3123092	AT1G09645		Promoter	Bd1	5739941	5740151	Bradi1g08150		Enhancer	Chr0	5281847	5282714	Cla000233.g		Promoter	chr00	11577946	11579842	MELO3C027659.2		Promoter	Chr1	4150108	4150895	Csa_1G042200			Enhancer	Chr01	14482473	14482615	Gorai.001G119400		Enhancer	Chr00	50530905	50531399	gene:MD00G1207800		Enhancer	1	10987271	10987556	LOC_Os01g19410		Promoter
Promoter	Chr1	3124939	3125251	AT1G09650		Promoter	Bd1	5760513	5760955	Bradi1g08210		Enhancer	Chr0	5283722	5284265	Cla000233.g		Enhancer	chr00	11585873	11586219	MELO3C000253.2		Promoter	Chr1	4153955	4154217	Csa_1G042210			Enhancer	Chr01	14484456	14484877	Gorai.001G119400		Enhancer	Chr00	50780714	50780929	gene:MD00G1208200		Promoter	1	11005895	11006160	LOC_Os01g19450		Promoter
Promoter	Chr1	3130919	3131705	AT1G09660		Promoter	Bd1	5768058	5768340	Bradi1g08217		Enhancer	Chr0	5288215	5288501	Cla000403.g		Enhancer	chr00	11586320	11586599	MELO3C000253.2		Promoter	Chr1	4154257	4154559	Csa_1G042210			Enhancer	Chr01	14485478	14485650	Gorai.001G119400		Enhancer	Chr00	50810058	50813341	gene:MD00G1208600		Enhancer	1	11007739	11008331	LOC_Os01g19450		Promoter
Promoter	Chr1	3137364	3138003	AT1G09690		Promoter	Bd1	5774371	5774589	Bradi1g08230		Enhancer	Chr0	5288587	5288792	Cla000403.g		Promoter	chr00	11602536	11602756	MELO3C000258.2		Promoter	Chr1	4157206	4157729	Csa_1G042220			Promoter	Chr01	14490480	14490720	Gorai.001G119400		Enhancer	Chr00	50962387	50962614	gene:MD00G1208700		Promoter	1	11038787	11039159	LOC_Os01g19470		Enhancer
Promoter	Chr1	3140638	3140926	AT1G09710		Enhancer	Bd1	5777217	5777433	Bradi1g08230		Enhancer	Chr0	5292841	5293107	Cla000403.g		Enhancer	chr00	11607627	11608347	MELO3C000258.2		Enhancer	Chr1	4159952	4160711	Csa_1G042220			Enhancer	Chr01	14543469	14543637	Gorai.001G119700		Promoter	Chr00	50967200	50967981	gene:MD00G1208700		Enhancer	1	11074945	11075072	LOC_Os01g19500		Enhancer
Promoter	Chr1	3156200	3157612	AT1G09750		Enhancer	Bd1	5778107	5778341	Bradi1g08230		Enhancer	Chr0	5295763	5296088	Cla000403.g		Enhancer	chr00	11614252	11615260	MELO3C000258.2		Enhancer	Chr1	4167087	4168102	Csa_1G042230			Promoter	Chr01	14562344	14562674	Gorai.001G119800		Enhancer	Chr00	51085024	51085332	gene:MD00G1214200		Promoter	1	11155168	11155318	LOC_Os01g19670		Promoter
Enhancer	Chr1	3158738	3159086	AT1G09750		Promoter	Bd1	5785541	5785817	Bradi1g08240		Enhancer	Chr0	5296142	5296358	Cla000403.g		Enhancer	chr00	11633586	11633844	MELO3C000277.2		Promoter	Chr1	4186624	4186833	Csa_1G042240			Promoter	Chr01	14583134	14583396	Gorai.001G119900		Enhancer	Chr00	51922259	51922490	gene:MD00G1220400		Promoter	1	11155837	11156025	LOC_Os01g19670		Enhancer
Promoter	Chr1	3161644	3161941	AT1G09770		Enhancer	Bd1	5790711	5790989	Bradi1g08250		Promoter	Chr0	5309391	5310903	Cla000403.g		Promoter	chr00	11644426	11646066	MELO3C000277.2		Promoter	Chr1	4186909	4187236	Csa_1G042240			Enhancer	Chr01	14588889	14589095	Gorai.001G119900		Promoter	Chr00	52007220	52007804	gene:MD00G1220600		Enhancer	1	11195212	11195486	LOC_Os01g19730		Enhancer
Promoter	Chr1	3167785	3168014	AT1G09780		Promoter	Bd1	5795284	5795607	Bradi1g08260		Enhancer	Chr0	5328904	5329498	Cla000404.g		Enhancer	chr00	11658920	11659985	MELO3C027663.2		Promoter	Chr1	4187918	4188613	Csa_1G042250			Promoter	Chr01	14644510	14644863	Gorai.001G120200		Promoter	Chr00	52120628	52121227	gene:MD00G1220800		Promoter	1	11223590	11224259	LOC_Os01g19780		Enhancer
Promoter	Chr1	3168196	3168449	AT1G09780		Promoter	Bd1	5809306	5809823	Bradi1g08280		Enhancer	Chr0	5330600	5331113	Cla000404.g		Enhancer	chr00	11671780	11672320	MELO3C027667.2		Promoter	Chr1	4208847	4209360	Csa_1G042270			Promoter	Chr01	14645019	14645266	Gorai.001G120200		Enhancer	Chr00	52285883	52286452	gene:MD00G1220900		Promoter	1	11225009	11225185	LOC_Os01g19780		Promoter
Promoter	Chr1	3180300	3180893	AT1G09800		Promoter	Bd1	5819461	5819733	Bradi1g08287		Promoter	Chr0	5338088	5338332	Cla000404.g		Enhancer	chr00	11676784	11676984	MELO3C027667.2		Enhancer	Chr1	4210684	4210920	Csa_1G042270			Enhancer	Chr01	14668844	14669050	Gorai.001G120400		Promoter	Chr00	52347662	52347900	gene:MD00G1221100		Enhancer	1	11233162	11233348	LOC_Os01g19800		Enhancer
Promoter	Chr1	3184145	3184532	AT1G09810		Promoter	Bd1	5829243	5829499	Bradi1g08310		Promoter	Chr0	5339075	5339275	Cla000404.g		Enhancer	chr00	11687785	11688344	MELO3C027667.2		Enhancer	Chr1	4210994	4211237	Csa_1G042270			Promoter	Chr01	14700333	14700507	Gorai.001G120600		Enhancer	Chr00	52365336	52365549	gene:MD00G1221400		Promoter	1	11234789	11235162	LOC_Os01g19800		Enhancer
Promoter	Chr1	3186601	3187376	AT1G09812		Promoter	Bd1	5831051	5831643	Bradi1g08301		Enhancer	Chr0	5370500	5371285	Cla000405.g		Enhancer	chr00	11697409	11697802	MELO3C000262.2		Enhancer	Chr1	4211636	4212421	Csa_1G042270			Enhancer	Chr01	14703436	14703861	Gorai.001G120600		Enhancer	Chr00	52365647	52365935	gene:MD00G1221400		Enhancer	1	11238165	11238377	LOC_Os01g19800		Enhancer
Promoter	Chr1	3189215	3189432	AT1G09815		Enhancer	Bd1	5832812	5833149	Bradi1g08301		Promoter	Chr0	5373543	5373939	Cla000405.g		Enhancer	chr00	11697979	11698179	MELO3C000262.2		Enhancer	Chr1	4214472	4214690	Csa_1G042280			Promoter	Chr01	14723959	14724131	Gorai.001G120900		Enhancer	Chr00	52657136	52657365	gene:MD00G1221800		Promoter	1	11251193	11251507	LOC_Os01g19840		Promoter
Promoter	Chr1	3194895	3196002	AT1G09830		Promoter	Bd1	5860530	5860864	Bradi1g08340		Promoter	Chr0	5388187	5388597	Cla000406.g		Enhancer	chr00	11706577	11708315	MELO3C000262.2		Promoter	Chr1	4219819	4220587	Csa_1G042280			Promoter	Chr01	14730151	14730603	Gorai.001G121000		Promoter	Chr01	23141	23614	gene:MD01G1000200		Enhancer	1	11320866	11321082	LOC_Os01g19950		Enhancer
Promoter	Chr1	3200699	3201906	AT1G09850		Promoter	Bd1	5861018	5861291	Bradi1g08340		Promoter	Chr0	5393220	5393642	Cla000406.g		Enhancer	chr00	11715975	11717311	MELO3C000262.2		Promoter	Chr1	4226095	4226680	Csa_1G042290			Promoter	Chr01	14807672	14807817	Gorai.001G121300		Enhancer	Chr01	441295	441624	gene:MD01G1001200		Promoter	1	11350211	11350552	LOC_Os01g19970		Enhancer
Promoter	Chr1	3205481	3205775	AT1G09870		Promoter	Bd1	5874528	5875107	Bradi1g08350		Promoter	Chr0	5396093	5396303	Cla000407.g		Promoter	chr00	11734644	11736028	MELO3C027668.2		Promoter	Chr1	4229865	4230087	Csa_1G042300			Promoter	Chr01	14830626	14830925	Gorai.001G121500		Promoter	Chr01	847009	847236	gene:MD01G1001900		Enhancer	1	11355895	11356019	LOC_Os01g19970		Enhancer
Promoter	Chr1	3226994	3227243	AT1G09920		Promoter	Bd1	5908106	5908457	Bradi1g08370		Promoter	Chr0	5402860	5403060	Cla000408.g		Enhancer	chr00	11761239	11761647	MELO3C000273.2		Enhancer	Chr1	4234488	4235069	Csa_1G042310			Promoter	Chr01	14837814	14838082	Gorai.001G121600		Promoter	Chr01	847314	847555	gene:MD01G1001900		Enhancer	1	11356162	11356794	LOC_Os01g19970		Promoter
Promoter	Chr1	3227427	3227632	AT1G09920		Promoter	Bd1	5915306	5915656	Bradi1g08380		Promoter	Chr0	5404185	5404764	Cla000408.g		Promoter	chr00	11788875	11789468	MELO3C028248.2		Promoter	Chr1	4240148	4240383	Csa_1G042320			Enhancer	Chr01	14906804	14906947	Gorai.001G121700		Promoter	Chr01	1359335	1359879	gene:MD01G1004300		Enhancer	1	11360482	11360625	LOC_Os01g19990		Enhancer
Promoter	Chr1	3240064	3240725	AT1G09940		Promoter	Bd1	5931893	5932225	Bradi1g08406		Enhancer	Chr0	5412412	5412614	Cla000408.g		Enhancer	chr00	11795774	11797969	MELO3C028248.2		Promoter	Chr1	4252399	4252635	Csa_1G042330			Enhancer	Chr01	15070817	15071044	Gorai.001G121900		Promoter	Chr01	1483739	1485673	gene:MD01G1004700		Enhancer	1	11496287	11496559	LOC_Os01g20204		Enhancer
Enhancer	Chr1	3242758	3243218	AT1G09960		Enhancer	Bd1	5939946	5940366	Bradi1g08410		Enhancer	Chr0	5415758	5416288	Cla000408.g		Enhancer	chr00	11837342	11837552	MELO3C028253.2		Promoter	Chr1	4252737	4252972	Csa_1G042330			Promoter	Chr01	15105601	15105824	Gorai.001G121900		Promoter	Chr01	1746430	1746788	gene:MD01G1005300		Enhancer	1	11558119	11558250	LOC_Os01g20750		Enhancer
Promoter	Chr1	3243464	3243858	AT1G09960		Enhancer	Bd1	5941609	5941859	Bradi1g08421		Enhancer	Chr0	5419721	5420202	Cla000408.g		Enhancer	chr00	11842891	11843587	MELO3C028253.2		Enhancer	Chr1	4257049	4257391	Csa_1G042340			Enhancer	Chr01	15145426	15145637	Gorai.001G122000		Promoter	Chr01	2056040	2056302	gene:MD01G1005600		Promoter	1	11590915	11591230	LOC_Os01g20800		Enhancer
Enhancer	Chr1	3247696	3248137	AT1G09960		Promoter	Bd1	5943722	5944002	Bradi1g08421		Enhancer	Chr0	5423127	5424022	Cla000320.g		Enhancer	chr00	11858647	11859321	MELO3C028249.2		Enhancer	Chr1	4271742	4271994	Csa_1G042360			Enhancer	Chr01	15191647	15192303	Gorai.001G122100		Promoter	Chr01	2056354	2056615	gene:MD01G1005600		Promoter	1	11592172	11592581	LOC_Os01g20800		Enhancer
Enhancer	Chr1	3248813	3249496	AT1G09970		Promoter	Bd1	5956437	5956708	Bradi1g08440		Enhancer	Chr0	5428490	5428925	Cla000320.g		Promoter	chr00	11870438	11871240	MELO3C028250.2		Promoter	Chr1	4272969	4273631	Csa_1G042360			Enhancer	Chr01	15297153	15297442	Gorai.001G122500		Enhancer	Chr01	2115103	2115655	gene:MD01G1005700		Promoter	1	11618257	11618421	LOC_Os01g20840		Enhancer
Enhancer	Chr1	3255844	3256245	AT1G09970		Promoter	Bd1	5974317	5974601	Bradi1g08460		Promoter	Chr0	5447496	5447756	Cla000320.g		Enhancer	chr00	11877110	11877675	MELO3C028250.2		Promoter	Chr1	4280334	4280990	Csa_1G042390			Promoter	Chr01	15299774	15300060	Gorai.001G122600		Promoter	Chr01	2918269	2919165	gene:MD01G1006600		Enhancer	1	11623193	11623796	LOC_Os01g20850		Enhancer
Promoter	Chr1	3261330	3262117	AT1G09980		Promoter	Bd1	5978132	5978397	Bradi1g08470		Promoter	Chr0	5447815	5448024	Cla000320.g		Enhancer	chr00	11877719	11877996	MELO3C028250.2		Promoter	Chr1	4294699	4295594	Csa_1G042420			Promoter	Chr01	15327227	15327529	Gorai.001G122700		Enhancer	Chr01	4084316	4084562	gene:MD01G1007800		Promoter	1	11624923	11625188	LOC_Os01g20850		Promoter
Promoter	Chr1	3263548	3263954	AT1G09995		Promoter	Bd1	5983341	5983573	Bradi1g08480		Enhancer	Chr0	5454700	5455428	Cla000321.g		Enhancer	chr00	11890710	11891802	MELO3C028250.2		Promoter	Chr1	4307768	4307988	Csa_1G042450			Promoter	Chr01	15327747	15328234	Gorai.001G122700		Enhancer	Chr01	4084618	4085498	gene:MD01G1007800		Promoter	1	11637370	11637570	LOC_Os01g20860		Promoter
Enhancer	Chr1	3269145	3270165	AT1G10020		Promoter	Bd1	6004184	6004466	Bradi1g08510		Promoter	Chr0	5462255	5463663	Cla000321.g		Enhancer	chr00	11900324	11900524	MELO3C028256.2		Promoter	Chr1	4309416	4310169	Csa_1G042450			Enhancer	Chr01	15337731	15338122	Gorai.001G122700		Enhancer	Chr01	6038977	6039490	gene:MD01G1010900		Promoter	1	11662360	11662783	LOC_Os01g20890		Promoter
Promoter	Chr1	3271887	3272211	AT1G10020		Promoter	Bd1	6017339	6017767	Bradi1g08530		Promoter	Chr0	5477698	5477898	Cla000322.g		Enhancer	chr00	11902324	11902812	MELO3C028256.2		Enhancer	Chr1	4318611	4318908	Csa_1G042460			Enhancer	Chr01	15338302	15338489	Gorai.001G122700		Promoter	Chr01	6045818	6046356	gene:MD01G1010900		Promoter	1	11667609	11667728	LOC_Os01g20894		Promoter
Promoter	Chr1	3272436	3273867	AT1G10030		Promoter	Bd1	6027903	6028365	Bradi1g08545		Promoter	Chr0	5481037	5481453	Cla000322.g		Enhancer	chr00	11902876	11903107	MELO3C028256.2		Promoter	Chr1	4318961	4319257	Csa_1G042460			Promoter	Chr01	15349723	15350085	Gorai.001G122800		Promoter	Chr01	6047036	6047381	gene:MD01G1010900		Enhancer	1	11683929	11684100	LOC_Os01g20910		Enhancer
Promoter	Chr1	3278646	3278954	AT1G10040		Promoter	Bd1	6033815	6034391	Bradi1g08550		Promoter	Chr0	5482836	5483901	Cla000322.g		Enhancer	chr00	11910941	11911193	MELO3C028256.2		Enhancer	Chr1	4322124	4322542	Csa_1G042460			Promoter	Chr01	15384692	15385129	Gorai.001G123100		Enhancer	Chr01	6077014	6077684	gene:MD01G1011000		Promoter	1	11687217	11687338	LOC_Os01g20920		Promoter
Promoter	Chr1	3283707	3284251	AT1G10060		Enhancer	Bd1	6037896	6038354	Bradi1g08550		Enhancer	Chr0	5491966	5492892	Cla000322.g		Enhancer	chr00	11911248	11911481	MELO3C028256.2		Enhancer	Chr1	4329479	4330023	Csa_1G042470			Enhancer	Chr01	15400517	15400850	Gorai.001G123300		Enhancer	Chr01	6098521	6099783	gene:MD01G1011000		Promoter	1	11687729	11687962	LOC_Os01g20920		Enhancer
Promoter	Chr1	3287270	3287736	AT1G10070		Enhancer	Bd1	6053963	6054163	Bradi1g08570		Enhancer	Chr0	5497912	5498192	Cla000322.g		Enhancer	chr00	11912465	11913719	MELO3C028256.2		Enhancer	Chr1	4330727	4331067	Csa_1G042470			Promoter	Chr01	15450585	15450984	Gorai.001G123600		Promoter	Chr01	6212191	6212391	gene:MD01G1011800		Promoter	1	11688981	11689213	LOC_Os01g20930		Enhancer
Promoter	Chr1	3296036	3296756	AT1G10090		Enhancer	Bd1	6056425	6056960	Bradi1g08580		Enhancer	Chr0	5501379	5501630	Cla000322.g		Promoter	chr00	11936425	11936979	MELO3C000279.2		Promoter	Chr1	4336125	4336353	Csa_1G042480			Promoter	Chr01	15451182	15451358	Gorai.001G123600		Enhancer	Chr01	6509100	6509600	gene:MD01G1013500		Promoter	1	11689291	11689542	LOC_Os01g20930		Enhancer
Promoter	Chr1	3302043	3302780	AT1G10110		Promoter	Bd1	6063212	6063412	Bradi1g08587		Enhancer	Chr0	5518231	5519046	Cla000067.g		Enhancer	chr00	11951935	11952157	MELO3C027666.2		Promoter	Chr1	4350337	4350833	Csa_1G042510			Enhancer	Chr01	15452069	15452211	Gorai.001G123600		Enhancer	Chr01	6676479	6676886	gene:MD01G1014200		Enhancer	1	11735524	11735766	LOC_Os01g21020		Enhancer
Promoter	Chr1	3306167	3306670	AT1G10120		Promoter	Bd1	6068882	6069626	Bradi1g08597		Promoter	Chr0	5544732	5545502	Cla000067.g		Enhancer	chr00	11952282	11952517	MELO3C027666.2		Enhancer	Chr1	4355658	4355878	Csa_1G042540			Enhancer	Chr01	15494133	15494342	Gorai.001G124100		Promoter	Chr01	6681443	6681949	gene:MD01G1014200		Enhancer	1	11742457	11742660	LOC_Os01g21034		Promoter
Promoter	Chr1	3309746	3310126	AT1G10130		Promoter	Bd1	6071659	6071912	Bradi1g08607		Enhancer	Chr0	5551351	5551909	Cla000067.g		Promoter	chr00	11965227	11966939	MELO3C027666.2		Promoter	Chr1	4355955	4356180	Csa_1G042540			Enhancer	Chr01	15496291	15496546	Gorai.001G124100		Promoter	Chr01	6682055	6682255	gene:MD01G1014200		Enhancer	1	11747935	11748041	LOC_Os01g21050		Promoter
Promoter	Chr1	3310382	3311059	AT1G10130		Promoter	Bd1	6103579	6103810	Bradi1g08660		Enhancer	Chr0	5552191	5552839	Cla000067.g		Promoter	chr00	11987202	11988026	MELO3C028265.2		Promoter	Chr1	4357107	4357671	Csa_1G042540			Promoter	Chr01	15502553	15502839	Gorai.001G124200		Enhancer	Chr01	6747362	6748054	gene:MD01G1014400		Enhancer	1	11748569	11748684	LOC_Os01g21050		Promoter
Promoter	Chr1	3324488	3326012	AT1G10150		Promoter	Bd1	6117166	6117382	Bradi1g08690		Enhancer	Chr0	5554609	5555245	Cla000067.g		Enhancer	chr00	11991959	11992719	MELO3C028265.2		Promoter	Chr1	4366669	4367494	Csa_1G042560			Promoter	Chr01	15516618	15516844	Gorai.001G124500		Enhancer	Chr01	6769186	6770046	gene:MD01G1014400		Enhancer	1	11748900	11749193	LOC_Os01g21050		Promoter
Promoter	Chr1	3327527	3328605	AT1G10155		Promoter	Bd1	6136161	6136381	Bradi1g08718		Enhancer	Chr0	5592644	5593475	Cla000067.g		Promoter	chr00	11995879	11996802	MELO3C028271.2		Promoter	Chr1	4374110	4374336	Csa_1G042580			Enhancer	Chr01	15806277	15806601	Gorai.001G125900		Promoter	Chr01	6771747	6773044	gene:MD01G1014400		Promoter	1	11778420	11778701	LOC_Os01g21110		Enhancer
Enhancer	Chr1	3333171	3333951	AT1G10170		Promoter	Bd1	6147841	6148047	Bradi1g08727		Enhancer	Chr0	5601152	5601998	Cla000646.g		Enhancer	chr00	12010426	12011436	MELO3C028271.2		Promoter	Chr1	4375668	4375884	Csa_1G042590			Enhancer	Chr01	15806760	15807094	Gorai.001G125900		Enhancer	Chr01	6793922	6794372	gene:MD01G1014400		Promoter	1	11783662	11783951	LOC_Os01g21120		Promoter
Promoter	Chr1	3338039	3338522	AT1G10170		Promoter	Bd1	6156921	6157256	Bradi1g08760		Enhancer	Chr0	5608876	5609350	Cla000646.g		Enhancer	chr00	12015337	12015756	MELO3C028271.2		Promoter	Chr1	4382654	4383133	Csa_1G042600			Promoter	Chr01	15904995	15905191	Gorai.001G126500		Promoter	Chr01	7232579	7232806	gene:MD01G1015700		Enhancer	1	11798542	11799010	LOC_Os01g21144		Promoter
Promoter	Chr1	3341503	3342441	AT1G10180		Promoter	Bd1	6163586	6164039	Bradi1g08780		Enhancer	Chr0	5614468	5614698	Cla000646.g		Enhancer	chr00	12024580	12025036	MELO3C028271.2		Promoter	Chr1	4389118	4389694	Csa_1G042610			Enhancer	Chr01	15915267	15915568	Gorai.001G126700		Enhancer	Chr01	7467173	7467374	gene:MD01G1016100		Promoter	1	11808953	11809156	LOC_Os01g21160		Enhancer
Promoter	Chr1	3346080	3346305	AT1G10190		Promoter	Bd1	6180299	6180521	Bradi1g08810		Enhancer	Chr0	5614770	5614990	Cla000646.g		Enhancer	chr00	12036390	12037775	MELO3C000290.2		Promoter	Chr1	4397267	4397533	Csa_1G042630			Promoter	Chr01	15921850	15922127	Gorai.001G126800		Enhancer	Chr01	7661452	7662038	gene:MD01G1017100		Promoter	1	11815680	11815879	LOC_Os01g21180		Promoter
Promoter	Chr1	3347712	3349304	AT1G10200		Enhancer	Bd1	6191328	6191628	Bradi1g08820		Enhancer	Chr0	5627829	5628049	Cla000646.g		Enhancer	chr00	12041545	12042588	MELO3C000290.2		Promoter	Chr1	4408093	4408832	Csa_1G042650			Enhancer	Chr01	16054642	16054790	Gorai.001G127100		Promoter	Chr01	7740173	7740673	gene:MD01G1017500		Enhancer	1	11852886	11852996	LOC_Os01g21240		Promoter
Enhancer	Chr1	3353276	3353588	AT1G10220		Promoter	Bd1	6195341	6195568	Bradi1g08830		Enhancer	Chr0	5632637	5633277	Cla000646.g		Enhancer	chr00	12048474	12048709	MELO3C000290.2		Promoter	Chr1	4409020	4409323	Csa_1G042650			Promoter	Chr01	16069279	16069462	Gorai.001G127100		Enhancer	Chr01	7757260	7757495	gene:MD01G1017700		Promoter	1	11910703	11910997	LOC_Os01g21320		Promoter
Promoter	Chr1	3354991	3355620	AT1G10230		Promoter	Bd1	6199247	6199763	Bradi1g08840		Enhancer	Chr0	5637302	5637692	Cla000646.g		Enhancer	chr00	12048834	12049074	MELO3C000290.2		Promoter	Chr1	4420558	4421150	Csa_1G042660			Promoter	Chr01	16170438	16170585	Gorai.001G127700		Promoter	Chr01	7781057	7781607	gene:MD01G1017900		Enhancer	1	11958737	11958898	LOC_Os01g21420		Promoter
Promoter	Chr1	3356113	3356835	AT1G10230		Promoter	Bd1	6218345	6218706	Bradi1g08860		Promoter	Chr0	5653190	5653802	Cla000647.g		Promoter	chr00	12074146	12076075	MELO3C001225.2		Enhancer	Chr1	4423230	4424299	Csa_1G042660			Enhancer	Chr01	16204109	16204281	Gorai.001G127900		Promoter	Chr01	7826294	7826765	gene:MD01G1018100		Promoter	1	11970576	11970834	LOC_Os01g21440		Promoter
Promoter	Chr1	3359774	3359990	AT1G10240		Promoter	Bd1	6251440	6251711	Bradi1g08870		Promoter	Chr0	5654647	5655265	Cla000647.g		Enhancer	chr00	12094031	12095592	MELO3C028275.2		Enhancer	Chr1	4426710	4426939	Csa_1G042670			Promoter	Chr01	16243414	16243626	Gorai.001G128100		Enhancer	Chr01	8119966	8120712	gene:MD01G1019500		Enhancer	1	11987994	11988295	LOC_Os01g21450		Enhancer
Enhancer	Chr1	3361874	3362353	AT1G10270		Promoter	Bd1	6251935	6252408	Bradi1g08870		Enhancer	Chr0	5687421	5687892	Cla000648.g		Enhancer	chr00	12110755	12111315	MELO3C000289.2		Enhancer	Chr1	4428874	4429141	Csa_1G042670			Promoter	Chr01	16385263	16385407	Gorai.001G129500		Promoter	Chr01	8125195	8125638	gene:MD01G1019500		Enhancer	1	11988811	11988923	LOC_Os01g21450		Enhancer
Promoter	Chr1	3362955	3363467	AT1G10270		Promoter	Bd1	6280276	6280505	Bradi1g08891		Enhancer	Chr0	5691223	5691757	Cla000648.g		Enhancer	chr00	12126211	12128542	MELO3C027677.2		Promoter	Chr1	4436760	4436981	Csa_1G042680			Promoter	Chr01	16407174	16407409	Gorai.001G129600		Promoter	Chr01	8287752	8287966	gene:MD01G1020100		Promoter	1	12078563	12078924	LOC_Os01g21585		Enhancer
Promoter	Chr1	3369038	3369371	AT1G10280		Promoter	Bd1	6286264	6286936	Bradi1g08900		Enhancer	Chr0	5693396	5693604	Cla000648.g		Promoter	chr00	12136730	12138819	MELO3C027677.2		Enhancer	Chr1	4447235	4447613	Csa_1G042715			Enhancer	Chr01	16437985	16438364	Gorai.001G129700		Enhancer	Chr01	8288028	8288243	gene:MD01G1020100		Promoter	1	12091120	12091414	LOC_Os01g21590		Promoter
Promoter	Chr1	3396221	3397244	AT1G10360		Promoter	Bd1	6294080	6294409	Bradi1g08907		Promoter	Chr0	5703988	5704202	Cla000648.g		Enhancer	chr00	12154205	12154425	MELO3C000296.2		Promoter	Chr1	4457836	4458036	Csa_1G042720			Enhancer	Chr01	16438591	16438735	Gorai.001G129700		Enhancer	Chr01	8478433	8479059	gene:MD01G1021500		Enhancer	1	12106092	12106558	LOC_Os01g21610		Enhancer
Promoter	Chr1	3397974	3399073	AT1G10370		Enhancer	Bd1	6299123	6299553	Bradi1g08917		Promoter	Chr0	5704294	5704522	Cla000648.g		Enhancer	chr00	12154644	12154880	MELO3C000296.2		Promoter	Chr1	4459089	4459786	Csa_1G042720			Enhancer	Chr01	16453583	16453816	Gorai.001G129800		Promoter	Chr01	8530644	8530844	gene:MD01G1021600		Promoter	1	12199511	12199864	LOC_Os01g21730		Promoter
Promoter	Chr1	3413247	3413496	AT1G10390		Promoter	Bd1	6302433	6302657	Bradi1g08917		Promoter	Chr0	5708604	5709061	Cla000649.g		Enhancer	chr00	12156364	12157035	MELO3C000296.2		Promoter	Chr1	4464187	4464943	Csa_1G042730			Enhancer	Chr01	16453967	16454299	Gorai.001G129800		Promoter	Chr01	8530903	8531133	gene:MD01G1021600		Enhancer	1	12211980	12212100	LOC_Os01g21750		Promoter
Enhancer	Chr1	3420447	3421586	AT1G10410		Promoter	Bd1	6320969	6321180	Bradi1g08930		Promoter	Chr0	5710691	5710927	Cla000649.g		Promoter	chr00	12165452	12167495	MELO3C000294.2		Promoter	Chr1	4479220	4479747	Csa_1G042750			Promoter	Chr01	16468528	16468771	Gorai.001G129800		Promoter	Chr01	8531492	8532074	gene:MD01G1021600		Promoter	1	12248128	12248424	LOC_Os01g21820		Promoter
Enhancer	Chr1	3422606	3422952	AT1G10410		Promoter	Bd1	6326636	6326847	Bradi1g08950		Enhancer	Chr0	5717959	5718299	Cla000649.g		Enhancer	chr00	12182675	12182875	MELO3C000294.2		Enhancer	Chr1	4487497	4488139	Csa_1G042760			Promoter	Chr01	16475613	16476207	Gorai.001G130000		Promoter	Chr01	9037483	9037932	gene:MD01G1023000		Promoter	1	12295631	12295801	LOC_Os01g21900		Enhancer
Promoter	Chr1	3430496	3431352	AT1G10430		Promoter	Bd1	6332230	6332530	Bradi1g08977		Enhancer	Chr0	5733105	5733377	Cla000650.g		Enhancer	chr00	12237844	12238948	MELO3C027674.2		Promoter	Chr1	4489510	4489789	Csa_1G042770			Enhancer	Chr01	16484098	16484289	Gorai.001G130100		Enhancer	Chr01	9105200	9105429	gene:MD01G1024000		Promoter	1	12309358	12309618	LOC_Os01g21940		Promoter
Promoter	Chr1	3431603	3431827	AT1G10450		Promoter	Bd1	6341995	6342512	bdi-MIR167a		Enhancer	Chr0	5737746	5738368	Cla000650.g		Enhancer	chr00	12249256	12250041	MELO3C027674.2		Promoter	Chr1	4489925	4490128	Csa_1G042770			Enhancer	Chr01	16484411	16484720	Gorai.001G130100		Enhancer	Chr01	9105508	9105717	gene:MD01G1024000		Promoter	1	12344212	12344453	LOC_Os01g21990		Promoter
Promoter	Chr1	3439524	3439787	AT1G10460		Promoter	Bd1	6370749	6371080	Bradi1g09010		Promoter	Chr0	5745904	5746114	Cla000650.g		Enhancer	chr00	12270867	12272123	MELO3C000302.2		Promoter	Chr1	4506347	4506576	Csa_1G042790			Promoter	Chr01	16511427	16511661	Gorai.001G130300		Promoter	Chr01	9152641	9152847	gene:MD01G1024100		Enhancer	1	12351776	12351888	LOC_Os01g22000		Enhancer
Promoter	Chr1	3444122	3444910	AT1G10470		Enhancer	Bd1	6376956	6377489	Bradi1g09030		Enhancer	Chr0	5751994	5752216	Cla000650.g		Enhancer	chr00	12275601	12275807	MELO3C000302.2		Enhancer	Chr1	4516578	4517171	Csa_1G042800			Promoter	Chr01	16519385	16519723	Gorai.001G130400		Promoter	Chr01	9152925	9153141	gene:MD01G1024100		Promoter	1	12352209	12352466	LOC_Os01g22000		Enhancer
Enhancer	Chr1	3446433	3446684	AT1G10470		Enhancer	Bd1	6377983	6378192	Bradi1g09030		Enhancer	Chr0	5752355	5752559	Cla000650.g		Enhancer	chr00	12275948	12276152	MELO3C000302.2		Enhancer	Chr1	4517677	4518333	Csa_1G042800			Enhancer	Chr01	16547507	16547844	Gorai.001G130700		Enhancer	Chr01	9179031	9179231	gene:MD01G1024200		Promoter	1	12352979	12353344	LOC_Os01g22000		Enhancer
Promoter	Chr1	3452898	3453242	AT1G10490		Promoter	Bd1	6379748	6379967	Bradi1g09030		Enhancer	Chr0	5754873	5755410	Cla000650.g		Enhancer	chr00	12303246	12303451	MELO3C000302.2		Enhancer	Chr1	4522351	4522836	Csa_1G042820			Enhancer	Chr01	16548055	16548705	Gorai.001G130700		Enhancer	Chr01	9335030	9335234	gene:MD01G1024900		Promoter	1	12353946	12354091	LOC_Os01g22000		Promoter
Promoter	Chr1	3461472	3461678	AT1G10510		Promoter	Bd1	6385619	6385819	Bradi1g09042		Enhancer	Chr0	5764187	5764460	Cla000650.g		Promoter	chr00	12318203	12320026	MELO3C000307.2		Enhancer	Chr1	4527729	4528061	Csa_1G042820			Promoter	Chr01	16601414	16601605	Gorai.001G130800		Promoter	Chr01	9338826	9339440	gene:MD01G1024900		Enhancer	1	12362991	12363351	LOC_Os01g22010		Promoter
Promoter	Chr1	3469338	3469883	AT1G10522		Promoter	Bd1	6394735	6394986	Bradi1g09065		Enhancer	Chr0	5773982	5774259	Cla000650.g		Enhancer	chr00	12332677	12333573	MELO3C000298.2		Promoter	Chr1	4532484	4533127	Csa_1G042830			Promoter	Chr01	16601754	16602008	Gorai.001G130800		Promoter	Chr01	9339498	9339962	gene:MD01G1024900		Promoter	1	12366232	12366713	LOC_Os01g22010		Promoter
Promoter	Chr1	3478597	3478990	AT1G10540		Promoter	Bd1	6449396	6449779	Bradi1g09080		Enhancer	Chr0	5793478	5794335	Cla000651.g		Promoter	chr00	12335459	12335767	MELO3C000298.2		Promoter	Chr1	4533235	4533442	Csa_1G042830			Enhancer	Chr01	16609070	16609220	Gorai.001G130800		Enhancer	Chr01	9364085	9364672	gene:MD01G1024900		Enhancer	1	12371119	12371443	LOC_Os01g22030		Enhancer
Enhancer	Chr1	3479227	3479674	AT1G10540		Enhancer	Bd1	6455574	6456319	Bradi1g09090		Promoter	Chr0	5808755	5809365	Cla000651.g		Enhancer	chr00	12356455	12356669	MELO3C000306.2		Promoter	Chr1	4544812	4545020	Csa_1G042850			Enhancer	Chr01	16609668	16609836	Gorai.001G130800		Enhancer	Chr01	9406506	9407225	gene:MD01G1024900		Promoter	1	12372641	12372939	LOC_Os01g22030		Promoter
Promoter	Chr1	3484263	3484570	AT1G10560		Promoter	Bd1	6457486	6457759	Bradi1g09090		Promoter	Chr0	5810765	5811033	Cla000651.g		Promoter	chr00	12364338	12366799	MELO3C000330.2		Promoter	Chr1	4545208	4545408	Csa_1G042850			Enhancer	Chr01	16655738	16656294	Gorai.001G130900		Enhancer	Chr01	9570548	9570748	gene:MD01G1025300		Enhancer	1	12388005	12388379	LOC_Os01g22080		Enhancer
Promoter	Chr1	3486587	3486815	AT1G10570		Promoter	Bd1	6464248	6464520	Bradi1g09100		Promoter	Chr0	5811134	5811344	Cla000651.g		Enhancer	chr00	12381343	12382822	MELO3C000311.2		Promoter	Chr1	4549767	4549967	Csa_1G042870			Enhancer	Chr01	16660225	16660522	Gorai.001G130900		Promoter	Chr01	9602916	9603116	gene:MD01G1025300		Promoter	1	12407914	12408471	LOC_Os01g22090		Enhancer
Promoter	Chr1	3486973	3487173	AT1G10570		Enhancer	Bd1	6487535	6488071	Bradi1g09130		Promoter	Chr0	5811435	5812006	Cla000651.g		Enhancer	chr00	12388176	12389392	MELO3C000311.2		Promoter	Chr1	4550394	4550657	Csa_1G042870			Enhancer	Chr01	16708501	16708689	Gorai.001G131000		Promoter	Chr01	9880802	9881002	gene:MD01G1026400		Enhancer	1	12419805	12419986	LOC_Os01g22090		Promoter
Promoter	Chr1	3487329	3487617	AT1G10570		Enhancer	Bd1	6509007	6509273	Bradi1g09136		Promoter	Chr0	5819091	5820519	Cla000652.g		Enhancer	chr00	12397391	12397916	MELO3C000347.2		Enhancer	Chr1	4554582	4554782	Csa_1G042870			Enhancer	Chr01	16747163	16747982	Gorai.001G131100		Enhancer	Chr01	9957874	9958844	gene:MD01G1027200		Enhancer	1	12491408	12491651	LOC_Os01g22209		Enhancer
Promoter	Chr1	3493710	3494294	AT1G10580		Promoter	Bd1	6509735	6510152	Bradi1g09136		Enhancer	Chr0	5828161	5828361	Cla000652.g		Enhancer	chr00	12421727	12423118	MELO3C027678.2		Enhancer	Chr1	4555956	4556284	Csa_1G042880			Promoter	Chr01	16808166	16808464	Gorai.001G131300		Enhancer	Chr01	9963499	9963768	gene:MD01G1027200		Promoter	1	12583458	12583697	LOC_Os01g22380		Enhancer
Promoter	Chr1	3495741	3496266	AT1G10585		Enhancer	Bd1	6527879	6528362	Bradi1g09150		Enhancer	Chr0	5829496	5829696	Cla000652.g		Enhancer	chr00	12427480	12427824	MELO3C000313.2		Promoter	Chr1	4560166	4560446	Csa_1G042880			Enhancer	Chr01	16827844	16828053	Gorai.001G131600		Enhancer	Chr01	9964797	9965021	gene:MD01G1027200		Promoter	1	12583741	12583937	LOC_Os01g22380		Promoter
Promoter	Chr1	3503367	3503764	AT1G10590		Promoter	Bd1	6542688	6543251	Bradi1g09170		Enhancer	Chr0	5830352	5831016	Cla000652.g		Promoter	chr00	12448335	12449585	MELO3C000319.2		Enhancer	Chr1	4573113	4573549	Csa_1G042910			Promoter	Chr01	16958805	16959000	Gorai.001G132200		Enhancer	Chr01	9965098	9965350	gene:MD01G1027200		Promoter	1	12594737	12594849	LOC_Os01g22390		Enhancer
Enhancer	Chr1	3509132	3509554	AT1G10620		Enhancer	Bd1	6544910	6545281	Bradi1g09170		Enhancer	Chr0	5840119	5840323	Cla000652.g		Promoter	chr00	12462085	12462338	MELO3C000323.2		Promoter	Chr1	4577301	4577532	Csa_1G042920			Promoter	Chr01	16959529	16959680	Gorai.001G132200		Promoter	Chr01	10238302	10238811	gene:MD01G1027400		Enhancer	1	12626746	12626912	LOC_Os01g22450		Enhancer
Promoter	Chr1	3517099	3517335	AT1G10640		Promoter	Bd1	6554068	6554511	Bradi1g09173		Enhancer	Chr0	5843930	5844265	Cla000191.g		Promoter	chr00	12462426	12462669	MELO3C000323.2		Promoter	Chr1	4577626	4577854	Csa_1G042920			Promoter	Chr01	16970027	16970438	Gorai.001G132300		Enhancer	Chr01	10452488	10453311	gene:MD01G1028100		Enhancer	1	12631610	12631753	LOC_Os01g22450		Promoter
Promoter	Chr1	3518353	3518717	AT1G10640		Enhancer	Bd1	6557175	6557598	Bradi1g09173		Enhancer	Chr0	5845203	5846022	Cla000191.g		Enhancer	chr00	12476710	12477026	MELO3C027679.2		Enhancer	Chr1	4579125	4579505	Csa_1G042920			Enhancer	Chr01	16989020	16989361	Gorai.001G132400		Promoter	Chr01	10457313	10457819	gene:MD01G1028100		Promoter	1	12646323	12646668	LOC_Os01g22490		Enhancer
Enhancer	Chr1	3522975	3524015	AT1G10650		Promoter	Bd1	6564557	6564847	Bradi1g09177		Enhancer	Chr0	5854653	5854881	Cla000191.g		Enhancer	chr00	12486548	12487205	MELO3C028310.2		Promoter	Chr1	4584490	4584773	Csa_1G042935			Enhancer	Chr01	17013832	17013978	Gorai.001G132600		Enhancer	Chr01	10458766	10459289	gene:MD01G1028100		Promoter	1	12658279	12658504	LOC_Os01g22520		Enhancer
Promoter	Chr1	3527564	3527817	AT1G10652		Promoter	Bd1	6567866	6568152	Bradi1g09187		Enhancer	Chr0	5855085	5855590	Cla000191.g		Enhancer	chr00	12509649	12510736	MELO3C000325.2		Promoter	Chr1	4584913	4585113	Csa_1G042935			Enhancer	Chr01	17014597	17014761	Gorai.001G132600		Promoter	Chr01	10493557	10494139	gene:MD01G1028300		Promoter	1	12710178	12710533	LOC_Os01g22600		Enhancer
Promoter	Chr1	3529286	3529882	AT1G10657		Promoter	Bd1	6573921	6574443	Bradi1g09200		Enhancer	Chr0	5856219	5856572	Cla000191.g		Enhancer	chr00	12542661	12543000	MELO3C000333.2		Promoter	Chr1	4585466	4585681	Csa_1G042935			Promoter	Chr01	17036608	17037131	Gorai.001G132700		Enhancer	Chr01	10543024	10543543	gene:MD01G1028500		Promoter	1	12725005	12725137	LOC_Os01g22630		Promoter
Promoter	Chr1	3530137	3530547	AT1G10657		Promoter	Bd1	6580512	6580726	Bradi1g09210		Promoter	Chr0	5869379	5870087	Cla000193.g		Enhancer	chr00	12551297	12551880	MELO3C000333.2		Enhancer	Chr1	4591086	4591540	Csa_1G042930			Promoter	Chr01	17049617	17050210	Gorai.001G132900		Enhancer	Chr01	10569476	10569980	gene:MD01G1028600		Enhancer	1	12732401	12732541	LOC_Os01g22640		Enhancer
Enhancer	Chr1	3545494	3545811	AT1G10680		Enhancer	Bd1	6585683	6585992	Bradi1g09216		Enhancer	Chr0	5876426	5877123	Cla000193.g		Promoter	chr00	12551967	12552167	MELO3C000333.2		Enhancer	Chr1	4594395	4595274	Csa_1G042940			Enhancer	Chr01	17050855	17051201	Gorai.001G132900		Enhancer	Chr01	10570302	10570505	gene:MD01G1028600		Enhancer	1	12735027	12735300	LOC_Os01g22640		Promoter
Enhancer	Chr1	3548328	3549305	AT1G10690		Promoter	Bd1	6588130	6588384	Bradi1g09216		Enhancer	Chr0	5885059	5885677	Cla000193.g		Enhancer	chr00	12561098	12561701	MELO3C000333.2		Promoter	Chr1	4596537	4597156	Csa_1G042940			Enhancer	Chr01	17129716	17129867	Gorai.001G133400		Promoter	Chr01	10598816	10599023	gene:MD01G1028700		Enhancer	1	12737816	12737987	LOC_Os01g22650		Promoter
Promoter	Chr1	3549727	3550028	AT1G10690		Promoter	Bd1	6589155	6589422	Bradi1g09220		Enhancer	Chr0	5891923	5892199	Cla000098.g		Enhancer	chr00	12566774	12567031	MELO3C000333.2		Enhancer	Chr1	4603448	4604171	Csa_1G042955			Enhancer	Chr01	17131722	17131931	Gorai.001G133500		Promoter	Chr01	10635860	10636612	gene:MD01G1029100		Promoter	1	12741969	12742172	LOC_Os01g22660		Promoter
Promoter	Chr1	3552950	3553300	AT1G10700		Promoter	Bd1	6611089	6611385	Bradi1g09240		Enhancer	Chr0	5892510	5893087	Cla000098.g		Enhancer	chr00	12567122	12567356	MELO3C027682.2		Promoter	Chr1	4605944	4606593	Csa_1G042955			Promoter	Chr01	17209815	17210055	Gorai.001G133800		Enhancer	Chr01	10637668	10637869	gene:MD01G1029100		Promoter	1	12848573	12849074	LOC_Os01g22870		Promoter
Promoter	Chr1	3553677	3554114	AT1G10700		Promoter	Bd1	6611603	6611927	Bradi1g09240		Enhancer	Chr0	5895849	5896390	Cla000098.g		Enhancer	chr00	12567717	12567927	MELO3C027682.2		Promoter	Chr1	4617356	4618196	Csa_1G042970			Promoter	Chr01	17210173	17210356	Gorai.001G133800		Enhancer	Chr01	10665590	10666342	gene:MD01G1029200		Enhancer	1	12868482	12869176	LOC_Os01g22900		Enhancer
Promoter	Chr1	3570635	3571835	AT1G10740		Enhancer	Bd1	6612587	6612870	Bradi1g09240		Promoter	Chr0	5903473	5904380	Cla000098.g		Promoter	chr00	12580448	12582958	MELO3C001093.2		Promoter	Chr1	4621467	4621813	Csa_1G042980			Enhancer	Chr01	17341264	17341852	Gorai.001G134000		Promoter	Chr01	10687572	10688317	gene:MD01G1029200		Promoter	1	12870131	12870464	LOC_Os01g22900		Promoter
Promoter	Chr1	3574981	3575388	AT1G10747		Enhancer	Bd1	6622292	6622511	Bradi1g09246		Promoter	Chr0	5904882	5905384	Cla000098.g		Promoter	chr00	12595246	12596919	MELO3C000332.2		Promoter	Chr1	4621862	4622069	Csa_1G042980			Promoter	Chr01	17367444	17367613	Gorai.001G134100		Promoter	Chr01	10727126	10727628	gene:MD01G1029700		Enhancer	1	12905427	12905778	LOC_Os01g22954		Enhancer
Promoter	Chr1	3590496	3591065	AT1G10760		Promoter	Bd1	6625194	6625402	Bradi1g09246		Promoter	Chr0	5911582	5912335	Cla000098.g		Enhancer	chr00	12618502	12618826	MELO3C028313.2		Enhancer	Chr1	4623319	4624030	Csa_1G042980			Promoter	Chr01	17446411	17446947	Gorai.001G134200		Promoter	Chr01	10747423	10747623	gene:MD01G1029800		Enhancer	1	12923557	12923752	LOC_Os01g22990		Promoter
Promoter	Chr1	3610386	3611853	AT1G10840		Enhancer	Bd1	6627793	6628195	Bradi1g09250		Enhancer	Chr0	5919539	5920234	Cla000244.g		Enhancer	chr00	12619237	12619459	MELO3C028313.2		Enhancer	Chr1	4628903	4629111	Csa_1G042990			Enhancer	Chr01	17483614	17484593	Gorai.001G134300		Enhancer	Chr01	10792202	10792456	gene:MD01G1030300		Promoter	1	12924824	12925068	LOC_Os01g22990		Enhancer
Promoter	Chr1	3616110	3616447	AT1G10865		Promoter	Bd1	6662688	6663115	Bradi1g09290		Enhancer	Chr0	5921237	5921790	Cla000244.g		Enhancer	chr00	12638936	12640272	MELO3C028313.2		Enhancer	Chr1	4629247	4629600	Csa_1G042990			Promoter	Chr01	17526440	17526695	Gorai.001G134400		Promoter	Chr01	10843950	10844361	gene:MD01G1030600		Promoter	1	12933415	12933788	LOC_Os01g23000		Promoter
Promoter	Chr1	3627192	3627706	AT1G10890		Promoter	Bd1	6703980	6704432	Bradi1g09320		Promoter	Chr0	5923792	5924528	Cla000244.g		Enhancer	chr00	12674193	12674473	MELO3C000335.2		Enhancer	Chr1	4632630	4633393	Csa_1G042990			Promoter	Chr01	17532958	17533269	Gorai.001G134500		Enhancer	Chr01	10940414	10940634	gene:MD01G1031200		Enhancer	1	12946665	12947013	LOC_Os01g23010		Promoter
Promoter	Chr1	3638430	3639967	AT1G10910		Promoter	Bd1	6722252	6722455	Bradi1g09350		Promoter	Chr0	5929012	5929688	Cla000244.g		Enhancer	chr00	12678592	12679300	MELO3C000335.2		Promoter	Chr1	4640891	4641096	Csa_1G043000			Enhancer	Chr01	17538904	17539204	Gorai.001G134500		Promoter	Chr01	11244815	11245313	gene:MD01G1032000		Enhancer	1	13061445	13061705	LOC_Os01g23260		Enhancer
Promoter	Chr1	3647446	3648164	AT1G10920		Promoter	Bd1	6740367	6740783	Bradi1g09369		Enhancer	Chr0	5935627	5936145	Cla000244.g		Enhancer	chr00	12680974	12682276	MELO3C000335.2		Promoter	Chr1	4649673	4650513	Csa_1G043010			Promoter	Chr01	17553946	17554293	Gorai.001G134700		Enhancer	Chr01	11248592	11248819	gene:MD01G1032000		Enhancer	1	13065940	13066191	LOC_Os01g23260		Enhancer
Promoter	Chr1	3658462	3659350	AT1G10940		Promoter	Bd1	6755114	6755370	Bradi1g09400		Promoter	Chr0	5953650	5954185	Cla000245.g		Enhancer	chr00	12704399	12704605	MELO3C027693.2		Enhancer	Chr1	4658221	4658674	Csa_1G043020			Enhancer	Chr01	17554492	17554676	Gorai.001G134700		Enhancer	Chr01	11263259	11263813	gene:MD01G1032200		Promoter	1	13144846	13144985	LOC_Os01g23380		Promoter
Promoter	Chr1	3663725	3664546	AT1G10960		Promoter	Bd1	6755721	6755945	Bradi1g09400		Promoter	Chr0	5957501	5958008	Cla000245.g		Enhancer	chr00	12724478	12725335	MELO3C000341.2		Enhancer	Chr1	4667537	4668314	Csa_1G043020			Enhancer	Chr01	17575657	17575867	Gorai.001G134800		Promoter	Chr01	11275616	11276137	gene:MD01G1032200		Enhancer	1	13198290	13198873	LOC_Os01g23500		Enhancer
Promoter	Chr1	3665157	3665357	AT1G10960		Enhancer	Bd1	6760274	6760649	Bradi1g09410		Enhancer	Chr0	5971386	5972019	Cla000246.g		Enhancer	chr00	12738274	12738620	MELO3C020385.2		Enhancer	Chr1	4669420	4669652	Csa_1G043020			Enhancer	Chr01	17606522	17607148	Gorai.001G134900		Enhancer	Chr01	11284880	11285362	gene:MD01G1032300		Enhancer	1	13199464	13199726	LOC_Os01g23510		Promoter
Promoter	Chr1	3669922	3670678	AT1G10980		Promoter	Bd1	6762643	6763204	Bradi1g09410		Enhancer	Chr0	5975626	5975836	Cla000246.g		Enhancer	chr00	12738881	12739097	MELO3C000342.2		Enhancer	Chr1	4690251	4690948	Csa_1G043040			Enhancer	Chr01	17669755	17669911	Gorai.001G135300		Enhancer	Chr01	11370467	11371056	gene:MD01G1032700		Promoter	1	13200633	13200900	LOC_Os01g23510		Promoter
Promoter	Chr1	3676063	3676850	AT1G11020		Enhancer	Bd1	6768829	6769093	Bradi1g09420		Promoter	Chr0	5977797	5978260	Cla000246.g		Promoter	chr00	12753957	12754793	MELO3C027684.2		Promoter	Chr1	4694697	4695023	Csa_1G043050			Promoter	Chr01	17676030	17676214	Gorai.001G135400		Promoter	Chr01	11380071	11380369	gene:MD01G1032700		Promoter	1	13286058	13286315	LOC_Os01g23620		Promoter
Enhancer	Chr1	3678492	3678944	AT1G11020		Promoter	Bd1	6770540	6771098	Bradi1g09431		Promoter	Chr0	5981968	5982192	Cla000246.g		Promoter	chr00	12756191	12757205	MELO3C000349.2		Promoter	Chr1	4703977	4704213	Csa_1G043055			Enhancer	Chr01	17684500	17684849	Gorai.001G135500		Promoter	Chr01	11380471	11380713	gene:MD01G1032700		Promoter	1	13296161	13296372	LOC_Os01g23640		Promoter
Promoter	Chr1	3681573	3681920	AT1G11050		Enhancer	Bd1	6785363	6785625	Bradi1g09460		Enhancer	Chr0	5989274	5989907	Cla000246.g		Enhancer	chr00	12766796	12768186	MELO3C000349.2		Promoter	Chr1	4714603	4715156	Csa_1G043060			Enhancer	Chr01	17717246	17717494	Gorai.001G135600		Promoter	Chr01	11387025	11387604	gene:MD01G1032800		Promoter	1	13323686	13323849	LOC_Os01g23680		Promoter
Promoter	Chr1	3702015	3702879	AT1G11090		Promoter	Bd1	6789539	6789983	Bradi1g09460		Enhancer	Chr0	5990920	5991140	Cla000246.g		Enhancer	chr00	12778788	12779170	MELO3C000350.2		Promoter	Chr1	4720474	4721110	Csa_1G043080			Promoter	Chr01	17726662	17726930	Gorai.001G135700		Enhancer	Chr01	11461477	11462166	gene:MD01G1033000		Enhancer	1	13350031	13350258	LOC_Os01g23740		Enhancer
Promoter	Chr1	3714490	3715208	AT1G11120		Promoter	Bd1	6795465	6795723	Bradi1g09470		Enhancer	Chr0	5991207	5991419	Cla000246.g		Promoter	chr00	12794522	12795089	MELO3C027691.2		Enhancer	Chr1	4731289	4731489	Csa_1G043110			Promoter	Chr01	17744302	17744450	Gorai.001G135900		Promoter	Chr01	11480093	11480447	gene:MD01G1033000		Enhancer	1	13350542	13350709	LOC_Os01g23740		Promoter
Promoter	Chr1	3715836	3716319	AT1G11120		Promoter	Bd1	6799091	6799345	Bradi1g09487		Enhancer	Chr0	6006217	6006948	Cla000006.g		Enhancer	chr00	12839981	12840181	MELO3C028349.2		Promoter	Chr1	4733507	4733752	Csa_1G043110			Enhancer	Chr01	17780646	17780950	Gorai.001G136200		Promoter	Chr01	11544338	11544692	gene:MD01G1033200		Promoter	1	13445302	13445529	LOC_Os01g23890		Enhancer
Promoter	Chr1	3719446	3719684	AT1G11125		Promoter	Bd1	6799984	6800247	Bradi1g09487		Enhancer	Chr0	6010879	6011079	Cla000006.g		Enhancer	chr00	12840270	12840491	MELO3C028349.2		Promoter	Chr1	4741358	4742032	Csa_1G043120			Enhancer	Chr01	17806728	17806922	Gorai.001G136200		Enhancer	Chr01	11648622	11649134	gene:MD01G1034000		Enhancer	1	13452839	13453084	LOC_Os01g23910		Enhancer
Enhancer	Chr1	3721322	3721740	AT1G11130		Promoter	Bd1	6812358	6812559	Bradi1g09507		Enhancer	Chr0	6020997	6021490	Cla000006.g		Enhancer	chr00	12867122	12867805	MELO3C000356.2		Promoter	Chr1	4747551	4747755	Csa_1G043130			Enhancer	Chr01	17807053	17807658	Gorai.001G136200		Promoter	Chr01	11720769	11721410	gene:MD01G1034300		Enhancer	1	13458657	13458869	LOC_Os01g23920		Enhancer
Promoter	Chr1	3722485	3722948	AT1G11130		Enhancer	Bd1	6821978	6822590	Bradi1g09520		Enhancer	Chr0	6022483	6022966	Cla000006.g		Enhancer	chr00	12913661	12913930	MELO3C028363.2		Promoter	Chr1	4747863	4748063	Csa_1G043130			Enhancer	Chr01	17860707	17861220	Gorai.001G136300		Enhancer	Chr01	11760842	11761079	gene:MD01G1034500		Enhancer	1	13572059	13572168	LOC_Os01g24070		Promoter
Promoter	Chr1	3732866	3733082	AT1G11160		Promoter	Bd1	6829085	6829322	Bradi1g09530		Promoter	Chr0	6031551	6032085	Cla000006.g		Enhancer	chr00	12914054	12914351	MELO3C028363.2		Enhancer	Chr1	4750132	4750809	Csa_1G043140			Promoter	Chr01	17899765	17900292	Gorai.001G136600		Promoter	Chr01	11833332	11834083	gene:MD01G1035000		Enhancer	1	13573807	13573954	LOC_Os01g24070		Enhancer
Enhancer	Chr1	3744312	3744918	AT1G11180		Promoter	Bd1	6832254	6832685	Bradi1g09537		Promoter	Chr0	6033202	6033872	Cla000006.g		Enhancer	chr00	12914431	12914654	MELO3C028363.2		Enhancer	Chr1	4756792	4757000	Csa_1G043150			Promoter	Chr01	17934183	17934340	Gorai.001G136900		Enhancer	Chr01	11932140	11932763	gene:MD01G1035100		Enhancer	1	13574106	13574341	LOC_Os01g24070		Enhancer
Promoter	Chr1	3745417	3745684	AT1G11180		Promoter	Bd1	6837694	6837991	Bradi1g09550		Enhancer	Chr0	6039629	6040235	Cla000006.g		Enhancer	chr00	12927798	12928720	MELO3C028363.2		Enhancer	Chr1	4757123	4757701	Csa_1G043150			Enhancer	Chr01	17937988	17938208	Gorai.001G136900		Promoter	Chr01	11969227	11969764	gene:MD01G1035300		Enhancer	1	13576003	13576314	LOC_Os01g24080		Promoter
Enhancer	Chr1	3748492	3749042	AT1G11180		Promoter	Bd1	6848724	6849117	Bradi1g09570		Enhancer	Chr0	6042168	6042755	Cla000006.g		Enhancer	chr00	12940863	12941175	MELO3C000351.2		Promoter	Chr1	4770309	4770524	Csa_1G043160			Enhancer	Chr01	18053571	18053919	Gorai.001G137200		Promoter	Chr01	11997464	11997794	gene:MD01G1035400		Enhancer	1	13644470	13644659	LOC_Os01g24240		Promoter
Enhancer	Chr1	3749357	3749641	AT1G11190		Promoter	Bd1	6870577	6871167	Bradi1g09611		Enhancer	Chr0	6050896	6051128	Cla000006.g		Promoter	chr00	12951765	12953273	MELO3C027694.2		Enhancer	Chr1	4772121	4773010	Csa_1G043160			Promoter	Chr01	18114928	18115265	Gorai.001G137600		Enhancer	Chr01	12030669	12031391	gene:MD01G1035600		Enhancer	1	13735826	13736010	LOC_Os01g24350		Enhancer
Enhancer	Chr1	3755605	3755850	AT1G11210		Promoter	Bd1	6871624	6871836	Bradi1g09611		Enhancer	Chr0	6051189	6051391	Cla000006.g		Promoter	chr00	12963171	12964185	MELO3C000713.2		Promoter	Chr1	4781560	4781782	Csa_1G043170			Promoter	Chr01	18215935	18216175	Gorai.001G137800		Enhancer	Chr01	12067331	12068031	gene:MD01G1035800		Promoter	1	13779674	13779908	LOC_Os01g24440		Enhancer
Promoter	Chr1	3756158	3756441	AT1G11210		Enhancer	Bd1	6878687	6878910	Bradi1g09615		Enhancer	Chr0	6057477	6057689	Cla000693.g		Enhancer	chr00	12965183	12966431	MELO3C000713.2		Promoter	Chr1	4787921	4788529	Csa_1G043190			Enhancer	Chr01	18218339	18218546	Gorai.001G137800		Enhancer	Chr01	12073058	12073260	gene:MD01G1035800		Promoter	1	13804810	13804931	LOC_Os01g24480		Enhancer
Promoter	Chr1	3756958	3757318	AT1G11210		Enhancer	Bd1	6880102	6880629	Bradi1g09615		Enhancer	Chr0	6069951	6070418	Cla000693.g		Enhancer	chr00	12972376	12973704	MELO3C000713.2		Promoter	Chr1	4792292	4792542	Csa_1G043200			Enhancer	Chr01	18218926	18219121	Gorai.001G137800		Enhancer	Chr01	12100351	12101005	gene:MD01G1036100		Promoter	1	13896084	13896376	LOC_Os01g24690		Promoter
Promoter	Chr1	3761198	3761428	AT1G11220		Enhancer	Bd1	6886811	6887039	Bradi1g09615		Promoter	Chr0	6074955	6075182	Cla000693.g		Enhancer	chr00	12992512	12993342	MELO3C000358.2		Promoter	Chr1	4792672	4792875	Csa_1G043200			Enhancer	Chr01	18260914	18261523	Gorai.001G138000		Enhancer	Chr01	12112227	12112819	gene:MD01G1036100		Promoter	1	13911288	13911496	LOC_Os01g24720		Enhancer
Promoter	Chr1	3764494	3765068	AT1G11230		Enhancer	Bd1	6895259	6895644	Bradi1g09630		Promoter	Chr0	6076573	6076796	Cla000693.g		Enhancer	chr00	12993689	12994151	MELO3C000358.2		Promoter	Chr1	4801420	4801652	Csa_1G043230			Enhancer	Chr01	18261641	18262165	Gorai.001G138000		Enhancer	Chr01	12121865	12122919	gene:MD01G1036100		Enhancer	1	13912742	13913120	LOC_Os01g24720		Promoter
Enhancer	Chr1	3765673	3766115	AT1G11230		Promoter	Bd1	6903323	6903759	Bradi1g09630		Enhancer	Chr0	6083360	6084100	Cla000693.g		Enhancer	chr00	12997908	12998238	MELO3C000358.2		Promoter	Chr1	4801786	4802014	Csa_1G043230			Promoter	Chr01	18316818	18317304	Gorai.001G138300		Enhancer	Chr01	12140526	12141084	gene:MD01G1036200		Promoter	1	13914038	13914249	LOC_Os01g24730		Promoter
Enhancer	Chr1	3766451	3766659	AT1G11240		Promoter	Bd1	6910937	6911154	Bradi1g09637		Enhancer	Chr0	6091324	6092073	Cla000694.g		Enhancer	chr00	12998318	12998522	MELO3C000358.2		Enhancer	Chr1	4807860	4808907	Csa_1G043240			Promoter	Chr01	18463271	18463497	Gorai.001G138900		Promoter	Chr01	12170599	12171226	gene:MD01G1036200		Promoter	1	13927391	13927596	LOC_Os01g24750		Enhancer
Enhancer	Chr1	3770383	3770659	AT1G11250		Enhancer	Bd1	6915801	6916367	Bradi1g09637		Enhancer	Chr0	6092817	6093373	Cla000694.g		Enhancer	chr00	13013387	13013928	MELO3C000362.2		Promoter	Chr1	4817780	4817993	Csa_1G043250			Enhancer	Chr01	18467766	18467964	Gorai.001G138900		Promoter	Chr01	12171461	12171669	gene:MD01G1036200		Promoter	1	13934387	13934564	LOC_Os01g24764		Promoter
Enhancer	Chr1	3773530	3773776	AT1G11260		Enhancer	Bd1	6922689	6923380	Bradi1g09670		Promoter	Chr0	6099180	6099560	Cla000694.g		Enhancer	chr00	13014413	13014650	MELO3C000362.2		Promoter	Chr1	4819457	4819690	Csa_1G043250			Enhancer	Chr01	18484556	18484727	Gorai.001G139000		Enhancer	Chr01	12214233	12214506	gene:MD01G1036300		Enhancer	1	14010398	14010757	LOC_Os01g24880		Enhancer
Enhancer	Chr1	3774457	3774672	AT1G11260		Enhancer	Bd1	6931806	6932118	Bradi1g09670		Promoter	Chr0	6099643	6100154	Cla000694.g		Promoter	chr00	13031480	13032169	MELO3C000359.2		Promoter	Chr1	4831168	4831381	Csa_1G043260			Promoter	Chr01	18541155	18541480	Gorai.001G139200		Enhancer	Chr01	12215301	12215611	gene:MD01G1036300		Promoter	1	14059219	14059689	LOC_Os01g24950		Enhancer
Enhancer	Chr1	3774913	3775151	AT1G11260		Enhancer	Bd1	6935186	6935441	Bradi1g09680		Enhancer	Chr0	6116383	6116607	Cla000695.g		Promoter	chr00	13035050	13036391	MELO3C028369.2		Promoter	Chr1	4831458	4831693	Csa_1G043260			Enhancer	Chr01	18582813	18583028	Gorai.001G139500		Enhancer	Chr01	12264042	12264256	gene:MD01G1036500		Enhancer	1	14085502	14085896	LOC_Os01g24980		Enhancer
Enhancer	Chr1	3775303	3776049	AT1G11260		Promoter	Bd1	6940934	6941134	Bradi1g09680		Enhancer	Chr0	6121979	6122464	Cla000695.g		Promoter	chr00	13072532	13072877	MELO3C000370.2		Promoter	Chr1	4835192	4835498	Csa_1G043270			Enhancer	Chr01	18658047	18658221	Gorai.001G139700		Promoter	Chr01	12318808	12319341	gene:MD01G1036600		Promoter	1	14137458	14140043	LOC_Os01g25065		Enhancer
Enhancer	Chr1	3778304	3778983	AT1G11260		Promoter	Bd1	6959968	6960258	Bradi1g09710		Enhancer	Chr0	6134763	6135429	Cla000695.g		Enhancer	chr00	13077053	13077705	MELO3C000370.2		Promoter	Chr1	4841792	4842342	Csa_1G043290			Promoter	Chr01	18664525	18664707	Gorai.001G139900		Promoter	Chr01	12399018	12399218	gene:MD01G1037000		Enhancer	1	14140153	14140336	LOC_Os01g25065		Promoter
Promoter	Chr1	3790614	3791368	AT1G11280		Promoter	Bd1	6960896	6961184	Bradi1g09710		Enhancer	Chr0	6144770	6144984	Cla000696.g		Enhancer	chr00	13079256	13080073	MELO3C000370.2		Enhancer	Chr1	4843767	4844396	Csa_1G043290			Enhancer	Chr01	18823739	18824434	Gorai.001G140100		Promoter	Chr01	12399297	12399510	gene:MD01G1037000		Promoter	1	14153505	14153810	LOC_Os01g25080		Promoter
Promoter	Chr1	3803969	3804496	AT1G11310		Promoter	Bd1	6989905	6990142	Bradi1g09750		Enhancer	Chr0	6149979	6150595	Cla000696.g		Enhancer	chr00	13101106	13101659	MELO3C000372.2		Promoter	Chr1	4848755	4849096	Csa_1G043310			Enhancer	Chr01	18967561	18968087	Gorai.001G140400		Enhancer	Chr01	12404708	12404908	gene:MD01G1037000		Promoter	1	14233657	14233840	LOC_Os01g25189		Promoter
Promoter	Chr1	3806279	3806492	AT1G11320		Promoter	Bd1	6990211	6990434	Bradi1g09750		Enhancer	Chr0	6162192	6162455	Cla000696.g		Enhancer	chr00	13116572	13117515	MELO3C000372.2		Enhancer	Chr1	4863387	4864283	Csa_1G044320			Enhancer	Chr01	18979678	18979926	Gorai.001G140400		Promoter	Chr01	12425656	12426255	gene:MD01G1037100		Promoter	1	14234561	14234712	LOC_Os01g25189		Enhancer
Promoter	Chr1	3806700	3807046	AT1G11320		Promoter	Bd1	6993757	6994033	Bradi1g09760		Enhancer	Chr0	6162511	6162734	Cla000696.g		Enhancer	chr00	13119526	13119735	MELO3C000374.2		Promoter	Chr1	4864345	4864611	Csa_1G044320			Enhancer	Chr01	18980282	18980578	Gorai.001G140400		Enhancer	Chr01	12431854	12432132	gene:MD01G1037100		Enhancer	1	14239636	14239965	LOC_Os01g25189		Enhancer
Promoter	Chr1	3809438	3810476	AT1G11330		Promoter	Bd1	6996883	6997114	Bradi1g09770		Promoter	Chr0	6175728	6176348	Cla000696.g		Enhancer	chr00	13119842	13120060	MELO3C000374.2		Promoter	Chr1	4865783	4866256	Csa_1G044320			Promoter	Chr01	19013283	19013524	Gorai.001G140500		Enhancer	Chr01	12852659	12853328	gene:MD01G1037200		Enhancer	1	14240600	14240821	LOC_Os01g25189		Enhancer
Promoter	Chr1	3822852	3823373	AT1G11360		Promoter	Bd1	7040719	7040965	Bradi1g09780		Promoter	Chr0	6177487	6178071	Cla000696.g		Enhancer	chr00	13131149	13132003	MELO3C000374.2		Enhancer	Chr1	4874313	4874666	Csa_1G044820			Enhancer	Chr01	19015659	19016343	Gorai.001G140500		Promoter	Chr01	12885773	12886021	gene:MD01G1037200		Enhancer	1	14240903	14241299	LOC_Os01g25220		Enhancer
Promoter	Chr1	3831081	3832741	AT1G11380		Promoter	Bd1	7047465	7047895	Bradi1g09800		Enhancer	Chr0	6187973	6188859	Cla000696.g		Enhancer	chr00	13155802	13156161	MELO3C000376.2		Promoter	Chr1	4882309	4883054	Csa_1G044825			Promoter	Chr01	19020672	19020987	Gorai.001G140600		Promoter	Chr01	13047275	13047976	gene:MD01G1037700		Enhancer	1	14273384	14273553	LOC_Os01g25280		Promoter
Promoter	Chr1	3837468	3837977	AT1G11390		Promoter	Bd1	7054249	7054530	Bradi1g09810		Enhancer	Chr0	6190411	6190728	Cla000696.g		Enhancer	chr00	13189863	13191211	MELO3C000382.2		Enhancer	Chr1	4893768	4894506	Csa_1G044850			Promoter	Chr01	19113070	19113234	Gorai.001G141300		Promoter	Chr01	13148775	13148984	gene:MD01G1038300		Promoter	1	14285035	14285327	LOC_Os01g25290		Enhancer
Promoter	Chr1	3847096	3847298	AT1G11430		Promoter	Bd1	7089635	7089919	Bradi1g09840		Enhancer	Chr0	6197224	6197741	Cla000696.g		Enhancer	chr00	13207386	13207588	MELO3C000382.2		Enhancer	Chr1	4896898	4897098	Csa_1G044860			Enhancer	Chr01	19122448	19122724	Gorai.001G141400		Promoter	Chr01	13519004	13519538	gene:MD01G1039400		Promoter	1	14285600	14286118	LOC_Os01g25290		Enhancer
Promoter	Chr1	3848839	3849770	AT1G11440		Promoter	Bd1	7092099	7092393	Bradi1g09847		Enhancer	Chr0	6198255	6198516	Cla000696.g		Enhancer	chr00	13213810	13214037	MELO3C000378.2		Promoter	Chr1	4899291	4899593	Csa_1G044860			Enhancer	Chr01	19133735	19133881	Gorai.001G141500		Promoter	Chr01	13520544	13521048	gene:MD01G1039500		Enhancer	1	14350292	14350610	LOC_Os01g25386		Promoter
Promoter	Chr1	3862230	3862474	AT1G11475		Enhancer	Bd1	7103341	7103603	Bradi1g09860		Enhancer	Chr0	6204375	6204758	Cla000696.g		Enhancer	chr00	13230318	13231633	MELO3C000378.2		Enhancer	Chr1	4908644	4908878	Csa_1G044880			Promoter	Chr01	19137524	19137781	Gorai.001G141500		Enhancer	Chr01	13524124	13524790	gene:MD01G1039500		Enhancer	1	14355247	14355497	LOC_Os01g25386		Promoter
Promoter	Chr1	3866934	3867220	AT1G11480		Promoter	Bd1	7107761	7108099	Bradi1g09870		Enhancer	Chr0	6206618	6207148	Cla000696.g		Promoter	chr00	13243525	13244916	MELO3C000399.2		Promoter	Chr1	4917420	4918142	Csa_1G044910			Promoter	Chr01	19150553	19150883	Gorai.001G141700		Promoter	Chr01	13558535	13559204	gene:MD01G1039900		Enhancer	1	14380979	14381289	LOC_Os01g25430		Promoter
Promoter	Chr1	3874322	3874522	AT1G11530		Promoter	Bd1	7115449	7115696	Bradi1g09890		Enhancer	Chr0	6222517	6223211	Cla000696.g		Promoter	chr00	13249734	13250402	MELO3C027708.2		Enhancer	Chr1	4927922	4928124	Csa_1G045430			Promoter	Chr01	19297305	19297555	Gorai.001G142800		Enhancer	Chr01	13665599	13665837	gene:MD01G1040600		Promoter	1	14398587	14398899	LOC_Os01g25440		Promoter
Enhancer	Chr1	3878685	3879717	AT1G11545		Promoter	Bd1	7122363	7122613	Bradi1g09900		Enhancer	Chr0	6235905	6236513	Cla000696.g		Enhancer	chr00	13257446	13258218	MELO3C028383.2		Promoter	Chr1	4934320	4934789	Csa_1G045440			Promoter	Chr01	19383039	19383771	Gorai.001G143200		Enhancer	Chr01	13667409	13667666	gene:MD01G1040600		Promoter	1	14446732	14447239	LOC_Os01g25484		Promoter
Promoter	Chr1	3880273	3881181	AT1G11545		Enhancer	Bd1	7133569	7133834	Bradi1g09910		Enhancer	Chr0	6266978	6267178	Cla000483.g		Enhancer	chr00	13283571	13285386	MELO3C000367.2		Promoter	Chr1	4940272	4940600	Csa_1G045460			Promoter	Chr01	19383987	19384560	Gorai.001G143200		Enhancer	Chr01	13708609	13709047	gene:MD01G1040700		Enhancer	1	14479112	14479225	LOC_Os01g25540		Promoter
Promoter	Chr1	3881374	3881653	AT1G11560		Promoter	Bd1	7134451	7134750	Bradi1g09910		Enhancer	Chr0	6288304	6288999	Cla000483.g		Enhancer	chr00	13286629	13286864	MELO3C000367.2		Enhancer	Chr1	4949738	4949944	Csa_1G045470			Enhancer	Chr01	19384687	19384833	Gorai.001G143200		Enhancer	Chr01	13829961	13830198	gene:MD01G1041200		Enhancer	1	14479281	14479403	LOC_Os01g25540		Enhancer
Enhancer	Chr1	3886298	3886539	AT1G11572		Promoter	Bd1	7168246	7168619	Bradi1g09970		Enhancer	Chr0	6296749	6297287	Cla000483.g		Enhancer	chr00	13290896	13292595	MELO3C000367.2		Promoter	Chr1	4955934	4956906	Csa_1G045470			Enhancer	Chr01	19435458	19435773	Gorai.001G143300		Enhancer	Chr01	13838806	13839334	gene:MD01G1041200		Enhancer	1	14479438	14479771	LOC_Os01g25540		Enhancer
Promoter	Chr1	3891726	3891931	AT1G11590		Promoter	Bd1	7192629	7192881	Bradi1g10017		Enhancer	Chr0	6299589	6300196	Cla000483.g		Enhancer	chr00	13298538	13298755	MELO3C000367.2		Enhancer	Chr1	4958456	4958674	Csa_1G045470			Enhancer	Chr01	19453753	19453948	Gorai.001G143300		Promoter	Chr01	13961844	13962044	gene:MD01G1041900		Enhancer	1	14480047	14480322	LOC_Os01g25540		Enhancer
Enhancer	Chr1	3903792	3904136	AT1G11608		Enhancer	Bd1	7198229	7198487	Bradi1g10023		Enhancer	Chr0	6300965	6301269	Cla000483.g		Enhancer	chr00	13304476	13305389	MELO3C000388.2		Enhancer	Chr1	4966698	4967021	Csa_1G045480			Promoter	Chr01	19456579	19456806	Gorai.001G143400		Promoter	Chr01	13963394	13963946	gene:MD01G1041900		Promoter	1	14481490	14481817	LOC_Os01g25540		Enhancer
Promoter	Chr1	3909609	3909959	AT1G11610		Enhancer	Bd1	7199521	7200054	Bradi1g10023		Enhancer	Chr0	6327509	6328246	Cla000483.g		Enhancer	chr00	13309166	13309690	MELO3C000388.2		Promoter	Chr1	4971605	4972215	Csa_1G045490			Promoter	Chr01	19540210	19540442	Gorai.001G143600		Promoter	Chr01	14026456	14027244	gene:MD01G1042100		Promoter	1	14513045	14513364	LOC_Os01g25600		Promoter
Promoter	Chr1	3914410	3914911	AT1G11650		Enhancer	Bd1	7216728	7216963	Bradi1g10040		Enhancer	Chr0	6329793	6330052	Cla000483.g		Enhancer	chr00	13342724	13344146	MELO3C000388.2		Promoter	Chr1	4977555	4977781	Csa_1G045500			Enhancer	Chr01	19550155	19550356	Gorai.001G143700		Enhancer	Chr01	14033582	14034278	gene:MD01G1042100		Promoter	1	14581050	14581445	LOC_Os01g25720		Promoter
Enhancer	Chr1	3917964	3918481	AT1G11655		Enhancer	Bd1	7218117	7218355	Bradi1g10040		Enhancer	Chr0	6340897	6341213	Cla000483.g		Enhancer	chr00	13351847	13352681	MELO3C027710.2		Promoter	Chr1	4978057	4978283	Csa_1G045500			Enhancer	Chr01	19551580	19551864	Gorai.001G143700		Enhancer	Chr01	14035250	14035461	gene:MD01G1042100		Promoter	1	14591812	14592051	LOC_Os01g25740		Enhancer
Promoter	Chr1	3920377	3920638	AT1G11660		Promoter	Bd1	7223005	7223410	Bradi1g10040		Enhancer	Chr0	6344858	6345492	Cla000483.g		Promoter	chr00	13366297	13366922	MELO3C027710.2		Enhancer	Chr1	4985370	4985584	Csa_1G045510			Promoter	Chr01	19562288	19562715	Gorai.001G143800		Enhancer	Chr01	14035543	14035775	gene:MD01G1042100		Enhancer	1	14619452	14620111	LOC_Os01g25810		Enhancer
Enhancer	Chr1	3924585	3925059	AT1G11660		Promoter	Bd1	7243861	7244096	Bradi1g10058		Enhancer	Chr0	6369568	6370554	Cla000484.g		Enhancer	chr00	13372904	13373140	MELO3C027710.2		Promoter	Chr1	4993538	4993834	Csa_1G045530			Enhancer	Chr01	19564302	19564797	Gorai.001G143800		Enhancer	Chr01	14035856	14036777	gene:MD01G1042100		Enhancer	1	14620537	14620787	LOC_Os01g25810		Enhancer
Promoter	Chr1	3937269	3938540	AT1G11680		Promoter	Bd1	7249805	7250199	Bradi1g10070		Promoter	Chr0	6379115	6379589	Cla000484.g		Enhancer	chr00	13376914	13377842	MELO3C027710.2		Promoter	Chr1	4994854	4995168	Csa_1G045530			Promoter	Chr01	19576346	19576640	Gorai.001G143900		Enhancer	Chr01	14173726	14173942	gene:MD01G1043100		Promoter	1	14627830	14628161	LOC_Os01g25820		Enhancer
Enhancer	Chr1	3943275	3943660	AT1G11690		Enhancer	Bd1	7257862	7258078	Bradi1g10080		Promoter	Chr0	6381794	6382284	Cla000484.g		Enhancer	chr00	13390286	13390497	MELO3C000398.2		Promoter	Chr1	4997547	4998157	Csa_1G045540			Promoter	Chr01	19601297	19601503	Gorai.001G144100		Enhancer	Chr01	14197062	14197286	gene:MD01G1043300		Enhancer	1	14679012	14679213	LOC_Os01g25880		Enhancer
Promoter	Chr1	3945057	3945735	AT1G11700		Enhancer	Bd1	7278022	7278312	Bradi1g10110		Promoter	Chr0	6383801	6384363	Cla000484.g		Enhancer	chr00	13390638	13390984	MELO3C000398.2		Enhancer	Chr1	4999829	5000489	Csa_1G045540			Promoter	Chr01	19606541	19606785	Gorai.001G144200		Enhancer	Chr01	14197373	14197612	gene:MD01G1043300		Enhancer	1	14702066	14702265	LOC_Os01g25920		Enhancer
Enhancer	Chr1	3947138	3947482	AT1G11710		Enhancer	Bd1	7278884	7279223	Bradi1g10110		Promoter	Chr0	6385849	6386049	Cla000485.g		Enhancer	chr00	13405662	13407308	MELO3C000391.2		Enhancer	Chr1	5005281	5005650	Csa_1G045550			Promoter	Chr01	19622272	19622699	Gorai.001G144600		Enhancer	Chr01	14278415	14278789	gene:MD01G1043900		Promoter	1	14705886	14706102	LOC_Os01g25920		Enhancer
Promoter	Chr1	3947680	3948658	AT1G11710		Promoter	Bd1	7283082	7283384	Bradi1g10110		Promoter	Chr0	6391388	6392002	Cla000485.g		Enhancer	chr00	13416872	13417835	MELO3C000391.2		Enhancer	Chr1	5005775	5005975	Csa_1G045550			Promoter	Chr01	19629991	19630253	Gorai.001G144700		Promoter	Chr01	14341505	14342182	gene:MD01G1044100		Promoter	1	14739273	14739423	LOC_Os01g25990		Promoter
Promoter	Chr1	3950852	3951539	AT1G11720		Promoter	Bd1	7298429	7298891	Bradi1g10130		Enhancer	Chr0	6398975	6399222	Cla000485.g		Enhancer	chr00	13425828	13426669	MELO3C028402.2		Enhancer	Chr1	5007242	5008151	Csa_1G045560			Promoter	Chr01	19647800	19648009	Gorai.001G144800		Promoter	Chr01	14355468	14355931	gene:MD01G1044200		Enhancer	1	14770452	14770857	LOC_Os01g26070		Promoter
Enhancer	Chr1	3960292	3960603	ath-MIR171b		Promoter	Bd1	7310632	7310896	Bradi1g10140		Enhancer	Chr0	6402233	6402756	Cla000485.g		Promoter	chr00	13441756	13443864	MELO3C000389.2		Promoter	Chr1	5012628	5013103	Csa_1G045560			Promoter	Chr01	19661552	19661980	Gorai.001G144900		Promoter	Chr01	14433146	14433373	gene:MD01G1044800		Promoter	1	14793059	14793171	LOC_Os01g26120		Promoter
Promoter	Chr1	3962127	3962347	ath-MIR171b		Enhancer	Bd1	7315988	7316365	Bradi1g10150		Enhancer	Chr0	6403711	6404316	Cla000485.g		Enhancer	chr00	13449446	13450148	MELO3C027711.2		Promoter	Chr1	5028639	5029167	Csa_1G045600			Promoter	Chr01	19708617	19708864	Gorai.001G145100		Promoter	Chr01	14433453	14433685	gene:MD01G1044800		Promoter	1	14798423	14798911	LOC_Os01g26130		Promoter
Promoter	Chr1	3967207	3967595	AT1G11750		Promoter	Bd1	7319008	7319982	Bradi1g10150		Promoter	Chr0	6420247	6420764	Cla000486.g		Enhancer	chr00	13460552	13461070	MELO3C027711.2		Promoter	Chr1	5029666	5029866	Csa_1G045600			Promoter	Chr01	19759544	19759759	Gorai.001G145300		Promoter	Chr01	14439948	14440684	gene:MD01G1044900		Enhancer	1	14834636	14834921	LOC_Os01g26174		Promoter
Promoter	Chr1	3987242	3987480	AT1G11800		Enhancer	Bd1	7326354	7326627	Bradi1g10161		Promoter	Chr0	6421011	6421499	Cla000486.g		Promoter	chr00	13464889	13466975	MELO3C000395.2		Enhancer	Chr1	5031561	5031769	Csa_1G045600			Promoter	Chr01	19782359	19782635	Gorai.001G145600		Promoter	Chr01	14441340	14441924	gene:MD01G1044900		Enhancer	1	14835953	14836183	LOC_Os01g26174		Promoter
Promoter	Chr1	3993502	3994132	AT1G11820		Enhancer	Bd1	7335300	7335587	Bradi1g10175		Promoter	Chr0	6422890	6423131	Cla000486.g		Enhancer	chr00	13473154	13474039	MELO3C000395.2		Promoter	Chr1	5039773	5040039	Csa_1G045610			Promoter	Chr01	19881895	19882037	Gorai.001G146100		Enhancer	Chr01	14446749	14447281	gene:MD01G1044900		Enhancer	1	15058996	15059537	LOC_Os01g27050		Enhancer
Promoter	Chr1	3994641	3995502	AT1G11840		Promoter	Bd1	7354843	7355065	Bradi1g10190		Enhancer	Chr0	6430416	6430990	Cla000486.g		Promoter	chr00	13553010	13554141	MELO3C000403.2		Promoter	Chr1	5041083	5041816	Csa_1G045610			Enhancer	Chr01	19885798	19886097	Gorai.001G146100		Enhancer	Chr01	14521336	14522038	gene:MD01G1045200		Enhancer	1	15083742	15084232	LOC_Os01g27050		Enhancer
Promoter	Chr1	4000539	4001469	AT1G11860		Promoter	Bd1	7358746	7358992	Bradi1g10200		Enhancer	Chr0	6432270	6432481	Cla000486.g		Promoter	chr00	13559581	13560841	MELO3C000407.2		Promoter	Chr1	5047027	5047227	Csa_1G045620			Enhancer	Chr01	19889203	19889627	Gorai.001G146200		Promoter	Chr01	14581560	14582003	gene:MD01G1045500		Enhancer	1	15127382	15127737	LOC_Os01g27140		Promoter
Promoter	Chr1	4003317	4003839	AT1G11870		Promoter	Bd1	7407829	7408046	Bradi1g10260		Enhancer	Chr0	6433263	6433816	Cla000486.g		Enhancer	chr00	13564353	13564597	MELO3C000407.2		Enhancer	Chr1	5051170	5051577	Csa_1G045630			Promoter	Chr01	19895581	19895744	Gorai.001G146200		Enhancer	Chr01	14584971	14585190	gene:MD01G1045500		Enhancer	1	15187102	15187492	LOC_Os01g27230		Promoter
Enhancer	Chr1	4006780	4007665	AT1G11880		Enhancer	Bd1	7413094	7413363	Bradi1g10260		Enhancer	Chr0	6439154	6439622	Cla000486.g		Enhancer	chr00	13574938	13577761	MELO3C028413.2		Promoter	Chr1	5052637	5053449	Csa_1G045630			Enhancer	Chr01	19896197	19896359	Gorai.001G146200		Promoter	Chr01	14591586	14591995	gene:MD01G1045600		Promoter	1	15284956	15285141	LOC_Os01g27370		Promoter
Promoter	Chr1	4010326	4010853	AT1G11880		Enhancer	Bd1	7421027	7421247	Bradi1g10281		Enhancer	Chr0	6451099	6451611	Cla000136.g		Enhancer	chr00	13589978	13590357	MELO3C000409.2		Promoter	Chr1	5058759	5059428	Csa_1G045640			Enhancer	Chr01	19916765	19917081	Gorai.001G146500		Enhancer	Chr01	14629065	14629265	gene:MD01G1045800		Enhancer	1	15331874	15332038	LOC_Os01g27470		Promoter
Enhancer	Chr1	4016590	4016991	AT1G11905		Promoter	Bd1	7426403	7426688	Bradi1g10290		Enhancer	Chr0	6453825	6454043	Cla000136.g		Enhancer	chr00	13608180	13608416	MELO3C000421.2		Promoter	Chr1	5065803	5066487	Csa_1G045650			Promoter	Chr01	19925672	19926338	Gorai.001G146700		Enhancer	Chr01	14629338	14629538	gene:MD01G1045800		Enhancer	1	15332901	15333157	LOC_Os01g27470		Promoter
Promoter	Chr1	4020879	4021423	AT1G11910		Promoter	Bd1	7444485	7444825	Bradi1g10330		Enhancer	Chr0	6460019	6462269	Cla000136.g		Enhancer	chr00	13619146	13619491	MELO3C000421.2		Promoter	Chr1	5072368	5072866	Csa_1G045670			Enhancer	Chr01	19926523	19926671	Gorai.001G146700		Promoter	Chr01	14633038	14633473	gene:MD01G1045800		Promoter	1	15360536	15361182	LOC_Os01g27520		Promoter
Enhancer	Chr1	4031163	4031372	AT1G11930		Enhancer	Bd1	7446475	7446900	Bradi1g10330		Enhancer	Chr0	6479557	6480385	Cla000136.g		Enhancer	chr00	13632006	13632861	MELO3C000421.2		Promoter	Chr1	5072937	5073873	Csa_1G045670			Enhancer	Chr01	19932219	19932798	Gorai.001G146800		Enhancer	Chr01	14644981	14645721	gene:MD01G1045800		Promoter	1	15362188	15362394	LOC_Os01g27530		Promoter
Promoter	Chr1	4038830	4039597	AT1G11950		Enhancer	Bd1	7450305	7450592	Bradi1g10340		Enhancer	Chr0	6492216	6492702	Cla000136.g		Enhancer	chr00	13643096	13643383	MELO3C000416.2		Promoter	Chr1	5079040	5079646	Csa_1G045680			Promoter	Chr01	19938729	19939384	Gorai.001G146800		Enhancer	Chr01	14645956	14646165	gene:MD01G1045800		Enhancer	1	15377670	15377965	LOC_Os01g27570		Promoter
Promoter	Chr1	4043934	4044535	AT1G11970		Promoter	Bd1	7450884	7451084	Bradi1g10340		Enhancer	Chr0	6492978	6493500	Cla000136.g		Enhancer	chr00	13663376	13664095	MELO3C001272.2		Promoter	Chr1	5080049	5080260	Csa_1G045680			Enhancer	Chr01	19940611	19940756	Gorai.001G146800		Enhancer	Chr01	14653257	14653591	gene:MD01G1045900		Enhancer	1	15458862	15459076	LOC_Os01g27720		Promoter
Promoter	Chr1	4053823	4054177	AT1G12000		Promoter	Bd1	7476289	7476917	Bradi1g10360		Enhancer	Chr0	6496201	6496834	Cla000136.g		Promoter	chr00	13684632	13685535	MELO3C000415.2		Promoter	Chr1	5080323	5080545	Csa_1G045680			Enhancer	Chr01	20170853	20171272	Gorai.001G147300		Enhancer	Chr01	14666569	14667172	gene:MD01G1045900		Enhancer	1	15460107	15460228	LOC_Os01g27720		Promoter
Enhancer	Chr1	4057927	4058226	AT1G12010		Promoter	Bd1	7499214	7499460	Bradi1g10410		Enhancer	Chr0	6509725	6512731	Cla000136.g		Enhancer	chr00	13697990	13699146	MELO3C027715.2		Enhancer	Chr1	5083702	5083915	Csa_1G045690			Promoter	Chr01	20215871	20216113	Gorai.001G147400		Promoter	Chr01	14672669	14673213	gene:MD01G1045900		Promoter	1	15465868	15466076	LOC_Os01g27730		Enhancer
Enhancer	Chr1	4058910	4059620	AT1G12010		Promoter	Bd1	7504671	7504878	Bradi1g10416		Enhancer	Chr0	6533850	6534654	Cla000420.g		Promoter	chr00	13704679	13704879	MELO3C027712.2		Promoter	Chr1	5083999	5084219	Csa_1G045690			Promoter	Chr01	20233654	20233814	Gorai.001G147500		Enhancer	Chr01	14675642	14676371	gene:MD01G1045900		Enhancer	1	15580216	15580361	LOC_Os01g27890		Enhancer
Enhancer	Chr1	4064515	4064774	AT1G12020		Promoter	Bd1	7511725	7512238	Bradi1g10440		Enhancer	Chr0	6540489	6540933	Cla000420.g		Promoter	chr00	13704966	13705185	MELO3C027712.2		Promoter	Chr1	5085036	5085664	Csa_1G045690			Enhancer	Chr01	20273136	20273479	Gorai.001G148000		Promoter	Chr01	14687987	14688557	gene:MD01G1046100		Enhancer	1	15581133	15581435	LOC_Os01g27890		Enhancer
Promoter	Chr1	4066345	4067377	AT1G12030		Enhancer	Bd1	7513962	7514210	Bradi1g10440		Enhancer	Chr0	6543160	6543425	Cla000420.g		Promoter	chr00	13705317	13705521	MELO3C027712.2		Enhancer	Chr1	5086834	5087420	Csa_1G045690			Promoter	Chr01	20333725	20333882	Gorai.001G148400		Enhancer	Chr01	14708489	14709024	gene:MD01G1046200		Enhancer	1	15649623	15650141	LOC_Os01g27990		Promoter
Promoter	Chr1	4075927	4076471	AT1G12060		Promoter	Bd1	7533982	7534413	Bradi1g10447		Enhancer	Chr0	6549621	6549884	Cla000420.g		Promoter	chr00	13728837	13730806	MELO3C027717.2		Promoter	Chr1	5090415	5090746	Csa_1G045700			Enhancer	Chr01	20362359	20362980	Gorai.001G148500		Promoter	Chr01	14713589	14714006	gene:MD01G1046200		Promoter	1	15848085	15848336	LOC_Os01g28290		Promoter
Promoter	Chr1	4080457	4080960	AT1G12070		Enhancer	Bd1	7573122	7573445	Bradi1g10490		Promoter	Chr0	6552259	6552872	Cla000420.g		Enhancer	chr00	13739876	13742389	MELO3C000414.2		Enhancer	Chr1	5099852	5100493	Csa_1G045730			Promoter	Chr01	20390206	20390503	Gorai.001G148500		Enhancer	Chr01	14716251	14716581	gene:MD01G1046200		Promoter	1	15881307	15881481	LOC_Os01g28350		Enhancer
Enhancer	Chr1	4081244	4081504	AT1G12070		Promoter	Bd1	7574966	7575258	Bradi1g10490		Promoter	Chr0	6575316	6576094	Cla000421.g		Enhancer	chr00	13746271	13747122	MELO3C000414.2		Enhancer	Chr1	5104852	5105057	Csa_1G045730			Enhancer	Chr01	20390803	20390948	Gorai.001G148500		Promoter	Chr01	14736817	14737026	gene:MD01G1046400		Promoter	1	15921722	15921884	LOC_Os01g28410		Promoter
Enhancer	Chr1	4081908	4082188	AT1G12070		Promoter	Bd1	7626849	7627317	Bradi1g10540		Promoter	Chr0	6576688	6577127	Cla000421.g		Promoter	chr00	13764827	13766796	MELO3C000850.2		Enhancer	Chr1	5105943	5106664	Csa_1G045730			Promoter	Chr01	20430518	20430772	Gorai.001G148600		Promoter	Chr01	14778388	14779097	gene:MD01G1046700		Promoter	1	16003508	16003697	LOC_Os01g28600		Promoter
Enhancer	Chr1	4086469	4086699	AT1G12080		Enhancer	Bd1	7653873	7654127	Bradi1g10560		Enhancer	Chr0	6583702	6584450	Cla000422.g		Enhancer	chr00	13777540	13778423	MELO3C027714.2		Promoter	Chr1	5113566	5114152	Csa_1G045740			Enhancer	Chr01	20431654	20432016	Gorai.001G148600		Enhancer	Chr01	14826392	14826648	gene:MD01G1046800		Enhancer	1	16030832	16030964	LOC_Os01g28660		Enhancer
Enhancer	Chr1	4087794	4088064	AT1G12090		Promoter	Bd1	7671191	7671495	Bradi1g10600		Enhancer	Chr0	6585838	6586783	Cla000422.g		Enhancer	chr00	13798078	13799388	MELO3C000439.2		Promoter	Chr1	5115476	5116276	Csa_1G045750			Promoter	Chr01	20516124	20516375	Gorai.001G149500		Promoter	Chr01	14968108	14968807	gene:MD01G1047600		Enhancer	1	16038147	16038520	LOC_Os01g28670		Enhancer
Enhancer	Chr1	4088694	4088950	AT1G12090		Promoter	Bd1	7671798	7672063	Bradi1g10605		Promoter	Chr0	6592391	6592853	Cla000422.g		Enhancer	chr00	13804820	13805020	MELO3C000439.2		Promoter	Chr1	5125035	5125273	Csa_1G045770			Promoter	Chr01	20529032	20529195	Gorai.001G149800		Enhancer	Chr01	14971164	14971820	gene:MD01G1047600		Enhancer	1	16038780	16039130	LOC_Os01g28670		Enhancer
Enhancer	Chr1	4089525	4089817	AT1G12090		Promoter	Bd1	7686259	7686578	Bradi1g10621		Enhancer	Chr0	6597970	6598219	Cla000422.g		Enhancer	chr00	13805129	13805523	MELO3C000439.2		Promoter	Chr1	5130557	5131057	Csa_1G045780			Promoter	Chr01	20550833	20551108	Gorai.001G149900		Promoter	Chr01	15078078	15078639	gene:MD01G1048300		Promoter	1	16046204	16046794	LOC_Os01g28680		Enhancer
Enhancer	Chr1	4092378	4092594	AT1G12090		Promoter	Bd1	7691337	7691753	Bradi1g10630		Enhancer	Chr0	6603415	6603615	Cla000422.g		Promoter	chr00	13811907	13812107	MELO3C000424.2		Promoter	Chr1	5137569	5138157	Csa_1G045790			Promoter	Chr01	20625697	20625976	Gorai.001G150200		Promoter	Chr01	15237264	15237905	gene:MD01G1049600		Promoter	1	16130243	16130811	LOC_Os01g28790		Promoter
Enhancer	Chr1	4096266	4097406	AT1G12100		Promoter	Bd1	7702526	7702790	Bradi1g10640		Enhancer	Chr0	6613513	6614018	Cla000422.g		Enhancer	chr00	13817634	13818978	MELO3C000424.2		Promoter	Chr1	5144014	5144623	Csa_1G045820			Enhancer	Chr01	20782012	20782402	Gorai.001G150300		Promoter	Chr01	15238741	15238955	gene:MD01G1049600		Promoter	1	16130907	16131079	LOC_Os01g28790		Enhancer
Enhancer	Chr1	4103241	4103755	AT1G12110		Promoter	Bd1	7719355	7720199	Bradi1g10660		Enhancer	Chr0	6615180	6616174	Cla000422.g		Enhancer	chr00	13826478	13826889	MELO3C027721.2		Enhancer	Chr1	5158013	5158477	Csa_1G045830			Enhancer	Chr01	20786639	20786948	Gorai.001G150300		Enhancer	Chr01	15255585	15256071	gene:MD01G1049700		Enhancer	1	16183305	16183511	LOC_Os01g28930		Promoter
Promoter	Chr1	4104972	4105203	AT1G12110		Promoter	Bd1	7729296	7729831	Bradi1g10680		Enhancer	Chr0	6622662	6623328	Cla000422.g		Promoter	chr00	13831225	13832286	MELO3C000425.2		Enhancer	Chr1	5161450	5162082	Csa_1G045840			Enhancer	Chr01	20795824	20796086	Gorai.001G150300		Promoter	Chr01	15272604	15273213	gene:MD01G1050100		Enhancer	1	16202196	16202608	LOC_Os01g28930		Enhancer
Enhancer	Chr1	4106761	4107344	AT1G12110		Enhancer	Bd1	7759639	7759889	Bradi1g10710		Enhancer	Chr0	6623533	6623766	Cla000422.g		Enhancer	chr00	13838245	13839045	MELO3C000425.2		Promoter	Chr1	5165913	5166515	Csa_1G045840			Enhancer	Chr01	20803215	20803572	Gorai.001G150300		Enhancer	Chr01	15310795	15311565	gene:MD01G1050200		Promoter	1	16226995	16227444	LOC_Os01g28980		Enhancer
Enhancer	Chr1	4107506	4108253	AT1G12110		Enhancer	Bd1	7760557	7760791	Bradi1g10710		Enhancer	Chr0	6624096	6624729	Cla000422.g		Enhancer	chr00	13852144	13852876	MELO3C000425.2		Promoter	Chr1	5181663	5181867	Csa_1G045860			Promoter	Chr01	20835440	20835948	Gorai.001G150400		Promoter	Chr01	15316449	15316771	gene:MD01G1050200		Promoter	1	16232001	16232264	LOC_Os01g28989		Enhancer
Enhancer	Chr1	4113929	4114912	AT1G12120		Enhancer	Bd1	7772128	7772343	Bradi1g10720		Enhancer	Chr0	6630583	6631113	Cla000093.g		Enhancer	chr00	13869109	13870082	MELO3C028422.2		Enhancer	Chr1	5183115	5183374	Csa_1G045860			Promoter	Chr01	20986859	20987215	Gorai.001G151100		Enhancer	Chr01	15340659	15341375	gene:MD01G1050300		Enhancer	1	16234229	16234901	LOC_Os01g28989		Promoter
Promoter	Chr1	4117425	4118513	AT1G12120		Enhancer	Bd1	7772400	7772645	Bradi1g10720		Enhancer	Chr0	6635479	6635757	Cla000093.g		Enhancer	chr00	13875476	13876534	MELO3C028422.2		Enhancer	Chr1	5183472	5183702	Csa_1G045860			Enhancer	Chr01	21019026	21019382	Gorai.001G151300		Promoter	Chr01	15377709	15377943	gene:MD01G1050500		Enhancer	1	16252462	16252595	LOC_Os01g28989		Promoter
Promoter	Chr1	4125891	4126091	AT1G12160		Enhancer	Bd1	7774460	7774757	Bradi1g10720		Enhancer	Chr0	6641358	6642005	Cla000093.g		Enhancer	chr00	13899144	13899690	MELO3C027726.2		Enhancer	Chr1	5184454	5184865	Csa_1G045870			Promoter	Chr01	21022347	21022499	Gorai.001G151300		Enhancer	Chr01	15410600	15410830	gene:MD01G1050800		Enhancer	1	16253239	16253635	LOC_Os01g28989		Enhancer
Promoter	Chr1	4139916	4140351	AT1G12210		Promoter	Bd1	7800019	7800294	Bradi1g10760		Enhancer	Chr0	6643229	6643711	Cla000093.g		Enhancer	chr00	13916812	13917152	MELO3C027722.2		Promoter	Chr1	5186319	5186526	Csa_1G045870			Promoter	Chr01	21035233	21035548	Gorai.001G151400		Enhancer	Chr01	15419904	15420425	gene:MD01G1050800		Enhancer	1	16265795	16266050	LOC_Os01g28989		Promoter
Promoter	Chr1	4144001	4144269	AT1G12211		Promoter	Bd1	7806925	7807140	Bradi1g10770		Enhancer	Chr0	6644837	6645316	Cla000093.g		Enhancer	chr00	13918746	13919325	MELO3C027722.2		Promoter	Chr1	5191709	5191974	Csa_1G045890			Promoter	Chr01	21035667	21035952	Gorai.001G151400		Enhancer	Chr01	15421774	15422276	gene:MD01G1050800		Enhancer	1	16279469	16279578	LOC_Os01g29104		Promoter
Enhancer	Chr1	4150883	4152444	AT1G12240		Promoter	Bd1	7809513	7809714	Bradi1g10780		Enhancer	Chr0	6649808	6650395	Cla000093.g		Enhancer	chr00	13924837	13925089	MELO3C027722.2		Promoter	Chr1	5191978	5192455	Csa_1G045890			Enhancer	Chr01	21208050	21208193	Gorai.001G152000		Enhancer	Chr01	15423325	15423760	gene:MD01G1050800		Enhancer	1	16280119	16280522	LOC_Os01g29104		Enhancer
Promoter	Chr1	4157259	4157829	AT1G12244		Promoter	Bd1	7863481	7863682	Bradi1g10810		Enhancer	Chr0	6653840	6654640	Cla000093.g		Enhancer	chr00	13925231	13925957	MELO3C027722.2		Enhancer	Chr1	5196955	5197677	Csa_1G045900			Enhancer	Chr01	21230112	21230350	Gorai.001G152100		Promoter	Chr01	15431979	15432367	gene:MD01G1051000		Promoter	1	16299172	16299355	LOC_Os01g29104		Promoter
Enhancer	Chr1	4167007	4167225	AT1G12260		Enhancer	Bd1	7880956	7881343	Bradi1g10840		Promoter	Chr0	6659694	6660141	Cla000093.g		Promoter	chr00	13944953	13945159	MELO3C027724.2		Promoter	Chr1	5198691	5199198	Csa_1G045900			Promoter	Chr01	21296136	21296330	Gorai.001G152300		Promoter	Chr01	15472682	15473112	gene:MD01G1051100		Promoter	1	16300230	16300426	LOC_Os01g29104		Enhancer
Promoter	Chr1	4171245	4171460	AT1G12270		Promoter	Bd1	7898375	7898665	Bradi1g10870		Promoter	Chr0	6673366	6673600	Cla000094.g		Enhancer	chr00	13953840	13954089	MELO3C001317.2		Enhancer	Chr1	5204345	5204564	Csa_1G045910			Promoter	Chr01	21302815	21302998	Gorai.001G152400		Promoter	Chr01	15481772	15482267	gene:MD01G1051200		Promoter	1	16327459	16327836	LOC_Os01g29150		Enhancer
Promoter	Chr1	4171745	4172125	AT1G12270		Promoter	Bd1	7905196	7905455	Bradi1g10875		Promoter	Chr0	6674841	6675451	Cla000094.g		Enhancer	chr00	13957736	13959004	MELO3C001317.2		Promoter	Chr1	5205876	5206153	Csa_1G045910			Enhancer	Chr01	21317473	21317653	Gorai.001G152400		Promoter	Chr01	15497982	15498258	gene:MD01G1051300		Promoter	1	16328561	16329111	LOC_Os01g29150		Enhancer
Promoter	Chr1	4182597	4183075	AT1G12290		Promoter	Bd1	7935245	7935468	Bradi1g10917		Enhancer	Chr0	6682519	6682865	Cla000094.g		Enhancer	chr00	13963049	13963645	MELO3C000452.2		Promoter	Chr1	5214947	5215580	Csa_1G045930			Enhancer	Chr01	21340548	21341114	Gorai.001G152500		Promoter	Chr01	15498374	15498628	gene:MD01G1051300		Enhancer	1	16346982	16347226	LOC_Os01g29180		Promoter
Promoter	Chr1	4186154	4186575	AT1G12300		Promoter	Bd1	7942941	7943408	Bradi1g10930		Enhancer	Chr0	6694800	6696200	Cla000094.g		Enhancer	chr00	13971432	13972104	MELO3C000452.2		Promoter	Chr1	5223419	5224010	Csa_1G045940			Enhancer	Chr01	21346715	21347001	Gorai.001G152600		Enhancer	Chr01	15524882	15525372	gene:MD01G1051400		Promoter	1	16363712	16364043	LOC_Os01g29210		Enhancer
Promoter	Chr1	4188354	4188846	AT1G12310		Promoter	Bd1	7949594	7950008	Bradi1g10940		Enhancer	Chr0	6707750	6707976	Cla000028.g		Enhancer	chr00	13982208	13983390	MELO3C000443.2		Promoter	Chr1	5227130	5227563	Csa_1G045950			Promoter	Chr01	21366909	21367282	Gorai.001G152700		Enhancer	Chr01	15604205	15604676	gene:MD01G1051800		Promoter	1	16364331	16364970	LOC_Os01g29220		Enhancer
Enhancer	Chr1	4191135	4191823	AT1G12320		Promoter	Bd1	7957540	7958165	Bradi1g10950		Enhancer	Chr0	6709488	6710044	Cla000028.g		Enhancer	chr00	14017799	14018574	MELO3C000447.2		Promoter	Chr1	5227992	5228701	Csa_1G045950			Promoter	Chr01	21367699	21368277	Gorai.001G152700		Promoter	Chr01	15717827	15718437	gene:MD01G1052400		Promoter	1	16478412	16479278	LOC_Os01g29390		Enhancer
Enhancer	Chr1	4192233	4192545	AT1G12330		Promoter	Bd1	7967083	7967561	Bradi1g10960		Enhancer	Chr0	6715741	6718089	Cla000028.g		Promoter	chr00	14042224	14043635	MELO3C000458.2		Promoter	Chr1	5229277	5229643	Csa_1G045960			Enhancer	Chr01	21368839	21369044	Gorai.001G152700		Promoter	Chr01	15828771	15828993	gene:MD01G1053400		Promoter	1	16479776	16480463	LOC_Os01g29409		Promoter
Promoter	Chr1	4196117	4197078	AT1G12340		Promoter	Bd1	7976666	7977139	Bradi1g10970		Enhancer	Chr0	6723066	6723637	Cla000028.g		Enhancer	chr00	14061256	14062241	MELO3C000454.2		Promoter	Chr1	5237656	5238347	Csa_1G045990			Enhancer	Chr01	21369246	21369415	Gorai.001G152700		Promoter	Chr01	15855652	15855879	gene:MD01G1053700		Enhancer	1	16540549	16540667	LOC_Os01g29469		Promoter
Promoter	Chr1	4200584	4201017	AT1G12360		Promoter	Bd1	7994385	7994626	Bradi1g10990		Enhancer	Chr0	6725183	6725383	Cla000028.g		Enhancer	chr00	14136694	14136899	MELO3C000487.2		Promoter	Chr1	5244644	5245463	Csa_1G046010			Promoter	Chr01	21397548	21397771	Gorai.001G152900		Promoter	Chr01	15950633	15951419	gene:MD01G1055000		Enhancer	1	16542276	16542590	LOC_Os01g29550		Promoter
Promoter	Chr1	4208643	4209121	AT1G12370		Promoter	Bd1	8004598	8004820	Bradi1g11020		Enhancer	Chr0	6731709	6732339	Cla000028.g		Enhancer	chr00	14149398	14149625	MELO3C028423.2		Enhancer	Chr1	5253916	5255523	Csa_1G046020			Promoter	Chr01	21435843	21436512	Gorai.001G153000		Promoter	Chr01	16037356	16037766	gene:MD01G1055400		Enhancer	1	16559399	16559505	LOC_Os01g29550		Enhancer
Enhancer	Chr1	4211633	4212155	AT1G12370		Promoter	Bd1	8006074	8006374	Bradi1g11010		Enhancer	Chr0	6733395	6733855	Cla000028.g		Enhancer	chr00	14154202	14156708	MELO3C028423.2		Promoter	Chr1	5260242	5261155	Csa_1G046020			Promoter	Chr01	21458566	21459448	Gorai.001G153200		Promoter	Chr01	16144068	16144672	gene:MD01G1056200		Promoter	1	16588449	16588873	LOC_Os01g29600		Enhancer
Promoter	Chr1	4217082	4217960	AT1G12380		Enhancer	Bd1	8011896	8012426	Bradi1g11010		Enhancer	Chr0	6733956	6734187	Cla000028.g		Enhancer	chr00	14186709	14187872	MELO3C000457.2		Promoter	Chr1	5270375	5270981	Csa_1G046040			Enhancer	Chr01	21549047	21549251	Gorai.001G153500		Promoter	Chr01	16163917	16164146	gene:MD01G1056400		Promoter	1	16613451	16613710	LOC_Os01g29640		Enhancer
Promoter	Chr1	4219896	4220166	AT1G12390		Enhancer	Bd1	8013045	8013551	Bradi1g11010		Promoter	Chr0	6740856	6741458	Cla000028.g		Enhancer	chr00	14188911	14189135	MELO3C000457.2		Promoter	Chr1	5271165	5271814	Csa_1G046040			Promoter	Chr01	21553771	21553969	Gorai.001G153500		Promoter	Chr01	16167743	16168149	gene:MD01G1056600		Promoter	1	16683821	16684053	LOC_Os01g29780		Promoter
Promoter	Chr1	4222692	4223078	AT1G12410		Enhancer	Bd1	8024225	8024664	Bradi1g11027		Promoter	Chr0	6742951	6743185	Cla000028.g		Promoter	chr00	14209330	14210419	MELO3C028426.2		Enhancer	Chr1	5274619	5274831	Csa_1G046040			Promoter	Chr01	21585934	21586208	Gorai.001G153700		Promoter	Chr01	16225884	16226087	gene:MD01G1057600		Promoter	1	16684959	16685138	LOC_Os01g29780		Promoter
Promoter	Chr1	4225135	4225482	AT1G12411		Promoter	Bd1	8025785	8026039	Bradi1g11027		Enhancer	Chr0	6746401	6747073	Cla000028.g		Enhancer	chr00	14213229	14214378	MELO3C028426.2		Enhancer	Chr1	5278613	5279486	Csa_1G046050			Enhancer	Chr01	21588822	21588971	Gorai.001G153700		Promoter	Chr01	16308997	16309197	gene:MD01G1059300		Promoter	1	16694619	16694800	LOC_Os01g29804		Promoter
Promoter	Chr1	4229590	4230826	AT1G12423		Enhancer	Bd1	8039426	8039788	Bradi1g11040		Enhancer	Chr0	6752352	6753076	Cla000028.g		Enhancer	chr00	14244039	14244256	MELO3C000460.2		Promoter	Chr1	5283724	5284362	Csa_1G046050			Enhancer	Chr01	21589822	21590068	Gorai.001G153800		Promoter	Chr01	16377503	16377703	gene:MD01G1059900		Enhancer	1	16695905	16696150	LOC_Os01g29804		Enhancer
Promoter	Chr1	4230983	4231623	AT1G12423		Enhancer	Bd1	8044523	8044726	Bradi1g11040		Enhancer	Chr0	6755935	6756138	Cla000075.g		Enhancer	chr00	14276172	14276449	MELO3C000465.2		Enhancer	Chr1	5285438	5285831	Csa_1G046050			Enhancer	Chr01	21599728	21599996	Gorai.001G153900		Enhancer	Chr01	16381041	16381344	gene:MD01G1059900		Enhancer	1	16702478	16702666	LOC_Os01g29820		Enhancer
Promoter	Chr1	4238704	4239043	AT1G12430		Promoter	Bd1	8049175	8049581	Bradi1g11040		Promoter	Chr0	6763887	6764112	Cla000075.g		Promoter	chr00	14279890	14280160	MELO3C000465.2		Enhancer	Chr1	5287053	5287253	Csa_1G046060			Enhancer	Chr01	21623884	21624669	Gorai.001G154100		Promoter	Chr01	16452572	16453216	gene:MD01G1060900		Enhancer	1	16771875	16772225	LOC_Os01g29890		Promoter
Promoter	Chr1	4242542	4242742	AT1G12440		Enhancer	Bd1	8056808	8057489	Bradi1g11040		Enhancer	Chr0	6773461	6774000	Cla000075.g		Promoter	chr00	14280224	14280549	MELO3C000465.2		Promoter	Chr1	5290560	5291211	Csa_1G046070			Enhancer	Chr01	21646626	21646843	Gorai.001G154400		Enhancer	Chr01	16457348	16457817	gene:MD01G1060900		Enhancer	1	16772580	16772985	LOC_Os01g29890		Enhancer
Promoter	Chr1	4242941	4243523	AT1G12440		Enhancer	Bd1	8073212	8073483	Bradi1g11050		Enhancer	Chr0	6776167	6776469	Cla000075.g		Enhancer	chr00	14296199	14296842	MELO3C000465.2		Promoter	Chr1	5298254	5298783	Csa_1G046080			Promoter	Chr01	21674145	21674517	Gorai.001G154600		Enhancer	Chr01	16459651	16459871	gene:MD01G1061000		Enhancer	1	16779119	16779232	LOC_Os01g29890		Promoter
Promoter	Chr1	4244079	4244307	AT1G12450		Enhancer	Bd1	8074286	8074661	Bradi1g11050		Enhancer	Chr0	6777638	6777850	Cla000075.g		Enhancer	chr00	14296952	14297180	MELO3C000465.2		Promoter	Chr1	5306567	5306936	Csa_1G046090			Enhancer	Chr01	21692612	21692800	Gorai.001G154900		Enhancer	Chr01	16499413	16499661	gene:MD01G1061400		Enhancer	1	16779423	16779620	LOC_Os01g29890		Promoter
Promoter	Chr1	4246565	4247299	AT1G12460		Enhancer	Bd1	8076646	8077033	Bradi1g11050		Enhancer	Chr0	6779491	6780416	Cla000075.g		Enhancer	chr00	14316097	14316370	MELO3C027734.2		Promoter	Chr1	5308307	5309145	Csa_1G046090			Enhancer	Chr01	21765568	21765710	Gorai.001G155100		Promoter	Chr01	16503473	16503676	gene:MD01G1061400		Enhancer	1	16814732	16814918	LOC_Os01g29890		Promoter
Promoter	Chr1	4250480	4251026	AT1G12470		Enhancer	Bd1	8078021	8078354	Bradi1g11050		Enhancer	Chr0	6786327	6786527	Cla000075.g		Promoter	chr00	14318308	14319128	MELO3C027734.2		Promoter	Chr1	5320825	5321220	Csa_1G046095			Enhancer	Chr01	21766197	21766622	Gorai.001G155100		Promoter	Chr01	16503774	16504000	gene:MD01G1061400		Enhancer	1	16815274	16815380	LOC_Os01g29890		Promoter
Enhancer	Chr1	4262908	4263520	AT1G12500		Enhancer	Bd1	8117275	8117513	Bradi1g11060		Enhancer	Chr0	6798177	6798416	Cla000075.g		Promoter	chr00	14319182	14319406	MELO3C027733.2		Enhancer	Chr1	5324885	5325317	Csa_1G046100			Enhancer	Chr01	21808176	21808436	Gorai.001G155400		Enhancer	Chr01	16513439	16513983	gene:MD01G1061500		Enhancer	1	16848442	16848609	LOC_Os01g30970		Promoter
Promoter	Chr1	4265032	4265528	AT1G12500		Enhancer	Bd1	8146223	8146543	Bradi1g11066		Enhancer	Chr0	6807929	6808656	Cla000075.g		Promoter	chr00	14332724	14334841	MELO3C000483.2		Promoter	Chr1	5326330	5327132	Csa_1G046100			Promoter	Chr01	21908627	21908835	Gorai.001G155700		Promoter	Chr01	16514931	16515347	gene:MD01G1061500		Enhancer	1	16849148	16849340	LOC_Os01g30970		Promoter
Enhancer	Chr1	4266027	4267143	AT1G12500		Promoter	Bd1	8161691	8162133	Bradi1g11070		Enhancer	Chr0	6817338	6817929	Cla000017.g		Enhancer	chr00	14346800	14348267	MELO3C027736.2		Promoter	Chr1	5351733	5352529	Csa_1G046130			Enhancer	Chr01	21921978	21922168	Gorai.001G155700		Enhancer	Chr01	16604021	16604505	gene:MD01G1061800		Enhancer	1	16853401	16853762	LOC_Os01g30970		Promoter
Enhancer	Chr1	4278706	4279203	AT1G12570		Promoter	Bd1	8164835	8165062	Bradi1g11080		Enhancer	Chr0	6820062	6820764	Cla000017.g		Promoter	chr00	14357709	14358486	MELO3C027736.2		Promoter	Chr1	5359684	5360291	Csa_1G046140			Enhancer	Chr01	21942382	21943202	Gorai.001G155700		Enhancer	Chr01	16629281	16629776	gene:MD01G1062200		Enhancer	1	16861811	16861925	LOC_Os01g30970		Enhancer
Promoter	Chr1	4281580	4282994	AT1G12580		Enhancer	Bd1	8169197	8170399	Bradi1g11080		Enhancer	Chr0	6820854	6821809	Cla000017.g		Promoter	chr00	14360437	14360671	MELO3C027736.2		Promoter	Chr1	5369484	5370253	Csa_1G046160			Enhancer	Chr01	22034501	22034743	Gorai.001G155900		Enhancer	Chr01	16641552	16641761	gene:MD01G1062300		Enhancer	1	16866117	16866223	LOC_Os01g30970		Enhancer
Promoter	Chr1	4289390	4290309	AT1G12600		Enhancer	Bd1	8177629	8177900	Bradi1g11090		Enhancer	Chr0	6827550	6827805	Cla000017.g		Enhancer	chr00	14381140	14381643	MELO3C027736.2		Enhancer	Chr1	5371076	5371523	Csa_1G046160			Promoter	Chr01	22111574	22111880	Gorai.001G156200		Promoter	Chr01	16645085	16645659	gene:MD01G1062500		Enhancer	1	16879095	16879212	LOC_Os01g30970		Promoter
Enhancer	Chr1	4292040	4292390	AT1G12610		Promoter	Bd1	8182249	8182483	Bradi1g11090		Enhancer	Chr0	6828358	6829099	Cla000017.g		Enhancer	chr00	14381925	14382526	MELO3C027736.2		Promoter	Chr1	5388732	5388967	Csa_1G046200			Promoter	Chr01	22112327	22112581	Gorai.001G156200		Promoter	Chr01	16666130	16666665	gene:MD01G1062700		Enhancer	1	16880093	16880207	LOC_Os01g30970		Enhancer
Enhancer	Chr1	4292628	4292845	AT1G12610		Promoter	Bd1	8185545	8185828	Bradi1g11101		Enhancer	Chr0	6831308	6831528	Cla000017.g		Enhancer	chr00	14454842	14456303	MELO3C027741.2		Promoter	Chr1	5389965	5390235	Csa_1G046200			Enhancer	Chr01	22140705	22140891	Gorai.001G156300		Enhancer	Chr01	16671032	16671244	gene:MD01G1062800		Enhancer	1	16883949	16884266	LOC_Os01g30970		Promoter
Promoter	Chr1	4305688	4306072	AT1G12650		Promoter	Bd1	8185905	8186531	Bradi1g11101		Enhancer	Chr0	6834065	6834547	Cla000017.g		Enhancer	chr00	14468074	14469443	MELO3C027741.2		Promoter	Chr1	5394096	5395340	Csa_1G046210			Promoter	Chr01	22198854	22199055	Gorai.001G156600		Promoter	Chr01	16673329	16674039	gene:MD01G1062800		Enhancer	1	16891095	16891287	LOC_Os01g30970		Promoter
Promoter	Chr1	4322895	4323199	AT1G12680		Promoter	Bd1	8186789	8187076	Bradi1g11101		Enhancer	Chr0	6841532	6842097	Cla000017.g		Enhancer	chr00	14488075	14488714	MELO3C028429.2		Promoter	Chr1	5403278	5403482	Csa_1G046220			Enhancer	Chr01	22212596	22212936	Gorai.001G156600		Enhancer	Chr01	16737475	16738176	gene:MD01G1064000		Enhancer	1	16895280	16895407	LOC_Os01g30970		Promoter
Promoter	Chr1	4326232	4327337	AT1G12700		Enhancer	Bd1	8193404	8193850	Bradi1g11101		Enhancer	Chr0	6871703	6872164	Cla000017.g		Enhancer	chr00	14489568	14489768	MELO3C028429.2		Promoter	Chr1	5403562	5403867	Csa_1G046220			Enhancer	Chr01	22219063	22219295	Gorai.001G156600		Promoter	Chr01	16745852	16746122	gene:MD01G1064100		Enhancer	1	16896588	16896705	LOC_Os01g30970		Promoter
Enhancer	Chr1	4339591	4339832	AT1G12740		Enhancer	Bd1	8196595	8196978	Bradi1g11101		Enhancer	Chr0	6873830	6874096	Cla000017.g		Enhancer	chr00	14489862	14490078	MELO3C028429.2		Promoter	Chr1	5407104	5407865	Csa_1G046240			Promoter	Chr01	22289592	22290064	Gorai.001G156800		Promoter	Chr01	16838648	16839247	gene:MD01G1064600		Enhancer	1	16896917	16897026	LOC_Os01g30970		Enhancer
Promoter	Chr1	4348241	4348638	AT1G12760		Enhancer	Bd1	8197049	8197336	Bradi1g11101		Enhancer	Chr0	6880628	6881265	Cla000017.g		Enhancer	chr00	14495915	14497892	MELO3C028429.2		Promoter	Chr1	5418569	5418777	Csa_1G046260			Promoter	Chr01	22329861	22330341	Gorai.001G156900		Promoter	Chr01	16863823	16864522	gene:MD01G1064800		Enhancer	1	16901689	16901803	LOC_Os01g30970		Enhancer
Promoter	Chr1	4350768	4351309	AT1G12770		Enhancer	Bd1	8204435	8204696	Bradi1g11110		Enhancer	Chr0	6886817	6887052	Cla001128.g		Promoter	chr00	14514057	14514257	MELO3C027738.2		Promoter	Chr1	5418815	5419078	Csa_1G046260			Promoter	Chr01	22330614	22330848	Gorai.001G156900		Promoter	Chr01	16871796	16872158	gene:MD01G1064900		Enhancer	1	16911071	16911454	LOC_Os01g30970		Enhancer
Promoter	Chr1	4353686	4353915	AT1G12775		Enhancer	Bd1	8209948	8210347	Bradi1g11110		Enhancer	Chr0	6893854	6894190	Cla001128.g		Promoter	chr00	14514327	14514915	MELO3C000478.2		Enhancer	Chr1	5432144	5432686	Csa_1G046280			Promoter	Chr01	22394795	22395016	Gorai.001G157000		Promoter	Chr01	16872217	16873107	gene:MD01G1064900		Enhancer	1	16912055	16912398	LOC_Os01g30970		Enhancer
Enhancer	Chr1	4355623	4355870	AT1G12775		Enhancer	Bd1	8210838	8211370	Bradi1g11110		Promoter	Chr0	6904179	6904681	Cla001128.g		Enhancer	chr00	14521493	14521942	MELO3C000478.2		Promoter	Chr1	5442104	5442999	Csa_1G046300			Promoter	Chr01	22435948	22436345	Gorai.001G157200		Promoter	Chr01	16891126	16891327	gene:MD01G1065100		Enhancer	1	16912814	16913743	LOC_Os01g30970		Enhancer
Promoter	Chr1	4358276	4358872	AT1G12780		Enhancer	Bd1	8211412	8211991	Bradi1g11110		Promoter	Chr0	6906650	6907195	Cla001128.g		Enhancer	chr00	14523240	14523720	MELO3C000490.2		Promoter	Chr1	5452379	5452631	Csa_1G046310			Enhancer	Chr01	22517925	22518122	Gorai.001G157300		Promoter	Chr01	16891421	16891633	gene:MD01G1065100		Enhancer	1	16922663	16922959	LOC_Os01g30970		Promoter
Promoter	Chr1	4361260	4361597	AT1G12790		Promoter	Bd1	8226755	8226957	Bradi1g11120		Promoter	Chr0	6911381	6911799	Cla001129.g		Promoter	chr00	14531062	14533056	MELO3C000490.2		Promoter	Chr1	5453449	5453720	Csa_1G046310			Enhancer	Chr01	22522090	22522407	Gorai.001G157300		Promoter	Chr01	16892251	16892854	gene:MD01G1065200		Enhancer	1	16923369	16923559	LOC_Os01g30970		Enhancer
Promoter	Chr1	4365234	4365768	AT1G12800		Promoter	Bd1	8227011	8227421	Bradi1g11120		Enhancer	Chr0	6917052	6918646	Cla001129.g		Promoter	chr00	14537671	14539625	MELO3C000474.2		Promoter	Chr1	5457796	5458425	Csa_1G046320			Enhancer	Chr01	22581370	22581533	Gorai.001G157400		Enhancer	Chr01	16937642	16938142	gene:MD01G1065600		Enhancer	1	16942947	16943116	LOC_Os01g30970		Promoter
Promoter	Chr1	4371279	4372113	AT1G12820		Promoter	Bd1	8232278	8232736	Bradi1g11130		Enhancer	Chr0	6923377	6924256	Cla001129.g		Enhancer	chr00	14547540	14548150	MELO3C028428.2		Enhancer	Chr1	5459691	5460407	Csa_1G046320			Promoter	Chr01	22589336	22589618	Gorai.001G157400		Promoter	Chr01	16964509	16965079	gene:MD01G1065800		Enhancer	1	16943242	16943426	LOC_Os01g30970		Enhancer
Enhancer	Chr1	4372726	4373768	AT1G12830		Promoter	Bd1	8238124	8238399	Bradi1g11150		Enhancer	Chr0	6937917	6938833	Cla001129.g		Enhancer	chr00	14558302	14559082	MELO3C000500.2		Enhancer	Chr1	5466802	5467436	Csa_1G046820			Promoter	Chr01	22606256	22606491	Gorai.001G157500		Promoter	Chr01	17019195	17019434	gene:MD01G1066300		Enhancer	1	16947346	16947631	LOC_Os01g30970		Promoter
Promoter	Chr1	4375144	4375529	AT1G12830		Promoter	Bd1	8246209	8246599	Bradi1g11160		Enhancer	Chr0	6955437	6956095	Cla001129.g		Promoter	chr00	14564172	14566058	MELO3C000500.2		Enhancer	Chr1	5472174	5472770	Csa_1G046830			Enhancer	Chr01	22634266	22634747	Gorai.001G157700		Enhancer	Chr01	17019728	17020239	gene:MD01G1066300		Enhancer	1	16949174	16949600	LOC_Os01g30970		Promoter
Promoter	Chr1	4378448	4378961	AT1G12845		Promoter	Bd1	8252669	8252950	Bradi1g11180		Enhancer	Chr0	6964085	6964698	Cla001130.g		Enhancer	chr00	14585066	14585277	MELO3C028430.2		Promoter	Chr1	5478778	5479063	Csa_1G046840			Enhancer	Chr01	22685844	22686039	Gorai.001G158100		Promoter	Chr01	17029262	17029468	gene:MD01G1066500		Promoter	1	16982834	16983217	LOC_Os01g31050		Promoter
Promoter	Chr1	4379434	4379636	AT1G12845		Enhancer	Bd1	8256385	8256729	Bradi1g11180		Enhancer	Chr0	6964957	6965189	Cla001130.g		Enhancer	chr00	14585306	14585596	MELO3C028430.2		Promoter	Chr1	5479120	5479349	Csa_1G046840			Enhancer	Chr01	22708367	22708802	Gorai.001G158200		Promoter	Chr01	17029692	17029918	gene:MD01G1066500		Enhancer	1	16994754	16995204	LOC_Os01g31050		Enhancer
Promoter	Chr1	4383468	4384765	AT1G12860		Promoter	Bd1	8271255	8271853	Bradi1g11200		Enhancer	Chr0	6965562	6965762	Cla001130.g		Enhancer	chr00	14590806	14591730	MELO3C028430.2		Promoter	Chr1	5481798	5482063	Csa_1G046850			Promoter	Chr01	22728304	22728579	Gorai.001G158300		Promoter	Chr01	17029993	17030260	gene:MD01G1066500		Promoter	1	17012596	17012739	LOC_Os01g31110		Enhancer
Promoter	Chr1	4392281	4392578	AT1G12890		Promoter	Bd1	8281324	8281592	Bradi1g11220		Enhancer	Chr0	6965832	6966042	Cla001130.g		Enhancer	chr00	14599760	14600199	MELO3C028430.2		Promoter	Chr1	5482105	5482441	Csa_1G046850			Promoter	Chr01	22730588	22730745	Gorai.001G158400		Promoter	Chr01	17044154	17044354	gene:MD01G1066900		Enhancer	1	17044225	17044509	LOC_Os01g31140		Promoter
Promoter	Chr1	4394192	4394842	AT1G12900		Enhancer	Bd1	8298737	8299121	Bradi1g11250		Enhancer	Chr0	6979520	6980271	Cla001130.g		Enhancer	chr00	14603880	14604266	MELO3C000479.2		Promoter	Chr1	5493921	5494237	Csa_1G046880			Enhancer	Chr01	22732782	22733042	Gorai.001G158400		Enhancer	Chr01	17065603	17066112	gene:MD01G1067400		Promoter	1	17150939	17151169	LOC_Os01g31360		Enhancer
Promoter	Chr1	4398095	4398436	AT1G12920		Promoter	Bd1	8301772	8301997	Bradi1g11250		Enhancer	Chr0	6984951	6985169	Cla001130.g		Enhancer	chr00	14635495	14636032	MELO3C027742.2		Promoter	Chr1	5504978	5505601	Csa_1G046900			Enhancer	Chr01	22747808	22748305	Gorai.001G158500		Promoter	Chr01	17067974	17068601	gene:MD01G1067400		Promoter	1	17151408	17151899	LOC_Os01g31360		Enhancer
Promoter	Chr1	4418897	4419490	AT1G12950		Promoter	Bd1	8306313	8306541	Bradi1g11260		Enhancer	Chr0	6985719	6986491	Cla001130.g		Promoter	chr00	14648525	14649426	MELO3C027742.2		Promoter	Chr1	5523337	5524173	Csa_1G047430			Enhancer	Chr01	22766374	22766625	Gorai.001G158600		Promoter	Chr01	17140859	17141354	gene:MD01G1067800		Promoter	1	17151943	17152075	LOC_Os01g31360		Enhancer
Enhancer	Chr1	4425627	4426018	AT1G12970		Promoter	Bd1	8311311	8311515	Bradi1g11270		Enhancer	Chr0	6993972	6995160	Cla001130.g		Promoter	chr00	14650517	14651520	MELO3C000488.2		Promoter	Chr1	5528721	5529341	Csa_1G047440			Promoter	Chr01	22797150	22797576	Gorai.001G158700		Enhancer	Chr01	17149343	17149999	gene:MD01G1067800		Promoter	1	17161670	17161996	LOC_Os01g31370		Promoter
Promoter	Chr1	4432077	4433737	AT1G12990		Promoter	Bd1	8330992	8331358	Bradi1g11280		Promoter	Chr0	7007508	7008076	Cla001130.g		Enhancer	chr00	14658866	14659076	MELO3C000488.2		Promoter	Chr1	5534580	5535337	Csa_1G047450			Promoter	Chr01	22813163	22813474	Gorai.001G158800		Enhancer	Chr01	17225184	17225978	gene:MD01G1068300		Enhancer	1	17194557	17194716	LOC_Os01g31470		Promoter
Promoter	Chr1	4439419	4440668	AT1G13000		Promoter	Bd1	8335196	8335687	Bradi1g11290		Promoter	Chr0	7008573	7009099	Cla001130.g		Enhancer	chr00	14659200	14659915	MELO3C000488.2		Enhancer	Chr1	5548075	5548375	Csa_1G047450			Enhancer	Chr01	22824434	22824923	Gorai.001G158900		Promoter	Chr01	17275152	17275767	gene:MD01G1068600		Promoter	1	17217858	17218084	LOC_Os01g31470		Promoter
Promoter	Chr1	4443687	4444073	AT1G13020		Enhancer	Bd1	8352756	8353187	Bradi1g11310		Enhancer	Chr0	7032038	7032509	Cla001131.g		Enhancer	chr00	14663033	14663450	MELO3C000488.2		Enhancer	Chr1	5553531	5553809	Csa_1G047450			Enhancer	Chr01	22825727	22825882	Gorai.001G158900		Promoter	Chr01	17282693	17282899	gene:MD01G1068800		Promoter	1	17223055	17223856	LOC_Os01g31480		Promoter
Promoter	Chr1	4458059	4458560	AT1G13080		Promoter	Bd1	8375021	8375340	Bradi1g11317		Enhancer	Chr0	7035089	7035554	Cla001131.g		Enhancer	chr00	14671611	14673725	MELO3C027744.2		Enhancer	Chr1	5554499	5554699	Csa_1G047450			Promoter	Chr01	22847997	22848280	Gorai.001G159000		Promoter	Chr01	17318245	17318451	gene:MD01G1069100		Enhancer	1	17253731	17254092	LOC_Os01g31560		Enhancer
Promoter	Chr1	4458770	4459204	AT1G13080		Promoter	Bd1	8409691	8409989	Bradi1g11350		Promoter	Chr0	7044314	7044514	Cla001131.g		Enhancer	chr00	14684667	14685491	MELO3C027744.2		Enhancer	Chr1	5568302	5568796	Csa_1G047450			Promoter	Chr01	22848768	22849171	Gorai.001G159000		Promoter	Chr01	17318611	17319213	gene:MD01G1069100		Promoter	1	17260859	17261008	LOC_Os01g31560		Promoter
Promoter	Chr1	4461388	4461896	AT1G13090		Promoter	Bd1	8424096	8424352	Bradi1g11365		Promoter	Chr0	7044615	7044824	Cla001131.g		Enhancer	chr00	14709247	14711076	MELO3C028432.2		Enhancer	Chr1	5598351	5598859	Csa_1G048950			Promoter	Chr01	22940743	22940919	Gorai.001G159200		Promoter	Chr01	17325634	17326306	gene:MD01G1069200		Promoter	1	17274731	17274910	LOC_Os01g31580		Promoter
Enhancer	Chr1	4465865	4466065	AT1G13110		Promoter	Bd1	8432251	8432487	Bradi1g11372		Promoter	Chr0	7049019	7049239	Cla001131.g		Enhancer	chr00	14744362	14746382	MELO3C000497.2		Enhancer	Chr1	5599616	5599854	Csa_1G048950			Enhancer	Chr01	23096144	23099072	Gorai.001G159800		Enhancer	Chr01	17329384	17329993	gene:MD01G1069200		Enhancer	1	17278231	17278488	LOC_Os01g31580		Enhancer
Promoter	Chr1	4466485	4467116	AT1G13110		Promoter	Bd1	8444362	8444622	Bradi1g11380		Promoter	Chr0	7063942	7064515	Cla001132.g		Enhancer	chr00	14764512	14765705	MELO3C028433.2		Enhancer	Chr1	5601579	5601876	Csa_1G048950			Enhancer	Chr01	23099245	23099637	Gorai.001G159800		Promoter	Chr01	17406579	17406808	gene:MD01G1069900		Promoter	1	17346201	17346438	LOC_Os01g31680		Enhancer
Promoter	Chr1	4473184	4473452	AT1G13120		Promoter	Bd1	8450147	8450430	Bradi1g11390		Enhancer	Chr0	7087458	7088411	Cla001134.g		Enhancer	chr00	14771112	14771801	MELO3C028433.2		Promoter	Chr1	5605479	5606180	Csa_1G048950			Enhancer	Chr01	23104082	23104580	Gorai.001G159900		Enhancer	Chr01	17421377	17421613	gene:MD01G1070000		Promoter	1	17349067	17349420	LOC_Os01g31690		Enhancer
Promoter	Chr1	4480603	4480879	AT1G13140		Promoter	Bd1	8453009	8453369	Bradi1g11397		Enhancer	Chr0	7089319	7089820	Cla001134.g		Promoter	chr00	14784143	14784954	MELO3C027745.2		Enhancer	Chr1	5612700	5613266	Csa_1G049450			Enhancer	Chr01	23104841	23105318	Gorai.001G159900		Enhancer	Chr01	17421945	17422152	gene:MD01G1070000		Enhancer	1	17408658	17408969	LOC_Os01g31780		Promoter
Promoter	Chr1	4492452	4493184	AT1G13170		Promoter	Bd1	8481987	8482195	Bradi1g11423		Promoter	Chr0	7098172	7098684	Cla001134.g		Promoter	chr00	14785815	14787260	MELO3C027747.2		Enhancer	Chr1	5633020	5633223	Csa_1G049450			Enhancer	Chr01	23105454	23107185	Gorai.001G159900		Enhancer	Chr01	17422207	17422517	gene:MD01G1070000		Promoter	1	17464833	17465294	LOC_Os01g31870		Enhancer
Promoter	Chr1	4494439	4495069	AT1G13180		Promoter	Bd1	8482802	8483150	Bradi1g11423		Enhancer	Chr0	7112614	7113099	Cla001135.g		Enhancer	chr00	14798330	14799378	MELO3C027746.2		Enhancer	Chr1	5634507	5635078	Csa_1G049450			Enhancer	Chr01	23107624	23108001	Gorai.001G159900		Promoter	Chr01	17427726	17427935	gene:MD01G1070100		Enhancer	1	17469776	17469889	LOC_Os01g31870		Enhancer
Promoter	Chr1	4503445	4503866	AT1G13195		Promoter	Bd1	8486688	8486888	Bradi1g11430		Promoter	Chr0	7116337	7116682	Cla001135.g		Enhancer	chr00	14819937	14820427	MELO3C027746.2		Enhancer	Chr1	5642478	5642732	Csa_1G049460			Enhancer	Chr01	23111349	23111865	Gorai.001G159900		Promoter	Chr01	17431160	17431445	gene:MD01G1070200		Enhancer	1	17470373	17470797	LOC_Os01g31870		Enhancer
Promoter	Chr1	4513972	4515564	AT1G13210		Enhancer	Bd1	8488995	8489288	Bradi1g11430		Promoter	Chr0	7117941	7118481	Cla001135.g		Enhancer	chr00	14826395	14827075	MELO3C000499.2		Enhancer	Chr1	5649039	5649961	Csa_1G049460			Enhancer	Chr01	23113656	23114751	Gorai.001G159900		Promoter	Chr01	17431499	17431744	gene:MD01G1070200		Enhancer	1	17471312	17471741	LOC_Os01g31870		Promoter
Enhancer	Chr1	4522566	4522866	AT1G13230		Promoter	Bd1	8514780	8514980	Bradi1g11440		Enhancer	Chr0	7125169	7125882	Cla001135.g		Enhancer	chr00	14850167	14850854	MELO3C000499.2		Promoter	Chr1	5653328	5653608	Csa_1G049460			Enhancer	Chr01	23114905	23115283	Gorai.001G159900		Enhancer	Chr01	17432775	17433200	gene:MD01G1070200		Promoter	1	17481337	17482049	LOC_Os01g31920		Enhancer
Enhancer	Chr1	4523943	4524282	ath-MIR8166		Enhancer	Bd1	8534707	8535306	Bradi1g11465		Enhancer	Chr0	7127042	7127274	Cla001136.g		Enhancer	chr00	14854278	14854572	MELO3C000499.2		Promoter	Chr1	5654085	5654734	Csa_1G049460			Enhancer	Chr01	23116560	23116914	Gorai.001G159900		Enhancer	Chr01	17444884	17445637	gene:MD01G1070300		Promoter	1	17483140	17483359	LOC_Os01g31920		Enhancer
Promoter	Chr1	4526035	4526363	AT1G13245		Promoter	Bd1	8542674	8542925	Bradi1g11490		Promoter	Chr0	7139015	7139757	Cla001136.g		Promoter	chr00	14871271	14872386	MELO3C000503.2		Enhancer	Chr1	5659511	5659732	Csa_1G049460			Enhancer	Chr01	23118235	23118565	Gorai.001G159900		Promoter	Chr01	17454325	17454819	gene:MD01G1070300		Promoter	1	17567785	17567897	LOC_Os01g32090		Enhancer
Enhancer	Chr1	4528333	4529041	AT1G13250		Promoter	Bd1	8543154	8543553	Bradi1g11490		Promoter	Chr0	7140237	7140696	Cla001136.g		Promoter	chr00	14917226	14917766	MELO3C000517.2		Promoter	Chr1	5668093	5668299	Csa_1G049960			Enhancer	Chr01	23120693	23121231	Gorai.001G159900		Enhancer	Chr01	17467175	17467759	gene:MD01G1070400		Promoter	1	17583395	17583716	LOC_Os01g32130		Enhancer
Enhancer	Chr1	4539607	4539807	AT1G13260		Enhancer	Bd1	8553589	8553840	Bradi1g11500		Enhancer	Chr0	7146145	7146863	Cla001136.g		Promoter	chr00	14919184	14920042	MELO3C000517.2		Promoter	Chr1	5668415	5668615	Csa_1G049960			Enhancer	Chr01	23122385	23122624	Gorai.001G159900		Enhancer	Chr01	17511692	17511892	gene:MD01G1070500		Enhancer	1	17598397	17598648	LOC_Os01g32150		Promoter
Enhancer	Chr1	4540634	4541131	AT1G13260		Promoter	Bd1	8554927	8555533	Bradi1g11500		Enhancer	Chr0	7148307	7148813	Cla001136.g		Enhancer	chr00	14927632	14929377	MELO3C000507.2		Promoter	Chr1	5670783	5671011	Csa_1G049970			Enhancer	Chr01	23123024	23123704	Gorai.001G159900		Enhancer	Chr01	17511992	17512273	gene:MD01G1070500		Promoter	1	17600074	17600294	LOC_Os01g32150		Promoter
Promoter	Chr1	4541704	4542379	AT1G13260		Enhancer	Bd1	8561557	8561757	Bradi1g11510		Enhancer	Chr0	7161424	7162410	Cla001137.g		Promoter	chr00	14934352	14934565	MELO3C027748.2		Enhancer	Chr1	5673270	5673921	Csa_1G049970			Enhancer	Chr01	23144036	23145539	Gorai.001G159900		Promoter	Chr01	17533596	17534737	gene:MD01G1070700		Enhancer	1	17603792	17604061	LOC_Os01g32170		Enhancer
Promoter	Chr1	4547401	4547627	AT1G13280		Promoter	Bd1	8568812	8569134	Bradi1g11520		Promoter	Chr0	7176040	7176620	Cla001137.g		Promoter	chr00	14934641	14934916	MELO3C027748.2		Promoter	Chr1	5678951	5679558	Csa_1G049980			Enhancer	Chr01	23149523	23149871	Gorai.001G159900		Enhancer	Chr01	17596703	17597229	gene:MD01G1071300		Enhancer	1	17604084	17604257	LOC_Os01g32170		Enhancer
Enhancer	Chr1	4548422	4548795	AT1G13280		Promoter	Bd1	8581249	8581659	Bradi1g11530		Promoter	Chr0	7178507	7178719	Cla001137.g		Promoter	chr00	14934976	14935420	MELO3C027748.2		Promoter	Chr1	5679666	5680279	Csa_1G049980			Enhancer	Chr01	23150949	23151555	Gorai.001G159900		Enhancer	Chr01	17599716	17600233	gene:MD01G1071300		Promoter	1	17626914	17627200	LOC_Os01g32184		Enhancer
Promoter	Chr1	4563268	4563496	AT1G13310		Enhancer	Bd1	8609043	8609256	Bradi1g11573		Enhancer	Chr0	7182526	7182909	Cla001137.g		Promoter	chr00	14935555	14935764	MELO3C027748.2		Promoter	Chr1	5687129	5687335	Csa_1G050000			Enhancer	Chr01	23151724	23152726	Gorai.001G159900		Promoter	Chr01	17602612	17603109	gene:MD01G1071300		Promoter	1	17681117	17681796	LOC_Os01g32259		Promoter
Promoter	Chr1	4567728	4567938	AT1G13320		Promoter	Bd1	8613842	8614090	Bradi1g11580		Enhancer	Chr0	7199917	7200117	Cla001137.g		Enhancer	chr00	14953385	14954190	MELO3C027749.2		Promoter	Chr1	5691472	5692750	Csa_1G050020			Promoter	Chr01	23162808	23163579	Gorai.001G159900		Promoter	Chr01	17661487	17661986	gene:MD01G1071500		Enhancer	1	17682978	17683288	osa-MIR159a		Enhancer
Promoter	Chr1	4576625	4577237	AT1G13350		Enhancer	Bd1	8617540	8617875	Bradi1g11600		Enhancer	Chr0	7203784	7204480	Cla001137.g		Enhancer	chr00	14958965	14959689	MELO3C027749.2		Promoter	Chr1	5697328	5698038	Csa_1G050030			Enhancer	Chr01	23164380	23165054	Gorai.001G159900		Promoter	Chr01	17668322	17668946	gene:MD01G1071600		Promoter	1	17740752	17740869	LOC_Os01g32330		Enhancer
Promoter	Chr1	4577742	4578324	AT1G13360		Promoter	Bd1	8621834	8622044	Bradi1g11600		Enhancer	Chr0	7205457	7205669	Cla001137.g		Enhancer	chr00	14961793	14962022	MELO3C027749.2		Enhancer	Chr1	5713848	5714181	Csa_1G050050			Enhancer	Chr01	23165412	23165896	Gorai.001G159900		Enhancer	Chr01	17706499	17706715	gene:MD01G1071800		Promoter	1	17755881	17756065	LOC_Os01g32364		Enhancer
Promoter	Chr1	4578501	4578985	AT1G13360		Promoter	Bd1	8626045	8626414	Bradi1g11610		Enhancer	Chr0	7209639	7210318	Cla001137.g		Enhancer	chr00	14962602	14963769	MELO3C027749.2		Promoter	Chr1	5716327	5716529	Csa_1G050050			Enhancer	Chr01	23166591	23166920	Gorai.001G159900		Enhancer	Chr01	17706803	17707030	gene:MD01G1071800		Promoter	1	17767489	17767604	LOC_Os01g32380		Enhancer
Enhancer	Chr1	4579200	4580243	AT1G13360		Promoter	Bd1	8626620	8626954	Bradi1g11610		Enhancer	Chr0	7220782	7220982	Cla001137.g		Enhancer	chr00	14973831	14975110	MELO3C027749.2		Promoter	Chr1	5716650	5716907	Csa_1G050050			Promoter	Chr01	23189939	23190663	Gorai.001G160400		Promoter	Chr01	17752051	17752320	gene:MD01G1072100		Promoter	1	17767657	17767968	LOC_Os01g32380		Enhancer
Enhancer	Chr1	4580879	4581099	AT1G13360		Enhancer	Bd1	8627148	8627420	Bradi1g11610		Enhancer	Chr0	7228802	7229549	Cla001137.g		Enhancer	chr00	14980712	14980920	MELO3C027755.2		Promoter	Chr1	5724924	5725694	Csa_1G050060			Promoter	Chr01	23191333	23191939	Gorai.001G160500		Promoter	Chr01	17769630	17770214	gene:MD01G1072300		Promoter	1	17818583	17818771	LOC_Os01g32490		Promoter
Enhancer	Chr1	4584569	4584771	AT1G13370		Promoter	Bd1	8632179	8632429	Bradi1g11630		Enhancer	Chr0	7240058	7240610	Cla000061.g		Enhancer	chr00	14982500	14983601	MELO3C027755.2		Promoter	Chr1	5731580	5731833	Csa_1G050070			Enhancer	Chr01	23310765	23313296	Gorai.001G162100		Promoter	Chr01	17775664	17776247	gene:MD01G1072500		Promoter	1	17860841	17860995	LOC_Os01g32560		Enhancer
Enhancer	Chr1	4585349	4585568	AT1G13370		Promoter	Bd1	8645636	8645960	Bradi1g11640		Enhancer	Chr0	7247111	7248119	Cla000061.g		Enhancer	chr00	14988569	14989204	MELO3C027755.2		Promoter	Chr1	5742299	5742499	Csa_1G050120			Enhancer	Chr01	23323453	23324268	Gorai.001G162200		Enhancer	Chr01	17801843	17802045	gene:MD01G1072900		Promoter	1	17884448	17884663	LOC_Os01g32610		Promoter
Promoter	Chr1	4590370	4590760	AT1G13380		Promoter	Bd1	8649514	8650139	Bradi1g11645		Enhancer	Chr0	7252725	7252953	Cla000061.g		Enhancer	chr00	14996383	14996606	MELO3C027755.2		Promoter	Chr1	5743671	5744171	Csa_1G050130			Enhancer	Chr01	23326791	23328280	Gorai.001G162200		Promoter	Chr01	17807204	17807646	gene:MD01G1072900		Promoter	1	17904613	17905056	LOC_Os01g32660		Enhancer
Promoter	Chr1	4593648	4593953	AT1G13390		Promoter	Bd1	8670506	8671031	Bradi1g11670		Enhancer	Chr0	7254318	7254800	Cla000061.g		Enhancer	chr00	15056802	15057536	MELO3C028435.2		Promoter	Chr1	5758994	5759654	Csa_1G050140			Enhancer	Chr01	23331331	23331801	Gorai.001G162200		Promoter	Chr01	17808091	17808566	gene:MD01G1072900		Promoter	1	17968542	17968816	LOC_Os01g32750		Promoter
Enhancer	Chr1	4598957	4599233	AT1G13400		Promoter	Bd1	8687353	8687874	Bradi1g11680		Enhancer	Chr0	7260981	7261473	Cla000061.g		Enhancer	chr00	15058713	15059267	MELO3C028435.2		Promoter	Chr1	5770820	5771356	Csa_1G050180			Enhancer	Chr01	23333157	23333579	Gorai.001G162200		Enhancer	Chr01	17809463	17810008	gene:MD01G1072900		Promoter	1	17977052	17977729	LOC_Os01g32770		Promoter
Enhancer	Chr1	4608034	4608473	AT1G13430		Enhancer	Bd1	8689846	8690170	Bradi1g11680		Enhancer	Chr0	7268215	7268751	Cla000061.g		Promoter	chr00	15063401	15063823	MELO3C028435.2		Enhancer	Chr1	5796091	5796581	Csa_1G050230			Enhancer	Chr01	23333805	23334046	Gorai.001G162200		Enhancer	Chr01	17817358	17817613	gene:MD01G1073000		Promoter	1	17977917	17978458	LOC_Os01g32770		Enhancer
Promoter	Chr1	4610581	4611769	AT1G13440		Promoter	Bd1	8699034	8699315	Bradi1g11700		Enhancer	Chr0	7275101	7275806	Cla000061.g		Enhancer	chr00	15065825	15066114	MELO3C028435.2		Enhancer	Chr1	5800183	5800484	Csa_1G050240			Enhancer	Chr01	23342649	23344871	Gorai.001G162300		Enhancer	Chr01	17818715	17819148	gene:MD01G1073000		Enhancer	1	17983181	17983732	LOC_Os01g32770		Promoter
Enhancer	Chr1	4612002	4612227	AT1G13440		Promoter	Bd1	8706470	8706844	Bradi1g11710		Enhancer	Chr0	7276779	7277700	Cla000061.g		Enhancer	chr00	15069467	15070257	MELO3C000514.2		Promoter	Chr1	5805922	5806671	Csa_1G050240			Enhancer	Chr01	23359491	23361798	Gorai.001G162400		Promoter	Chr01	17859018	17859560	gene:MD01G1073300		Enhancer	1	17985882	17986246	LOC_Os01g32780		Promoter
Promoter	Chr1	4615079	4615837	AT1G13450		Promoter	Bd1	8707491	8707753	Bradi1g11710		Enhancer	Chr0	7289835	7290812	Cla000061.g		Enhancer	chr00	15082308	15082990	MELO3C028436.2		Promoter	Chr1	5809669	5809959	Csa_1G050250			Enhancer	Chr01	23362059	23362337	Gorai.001G162400		Enhancer	Chr01	17922615	17923354	gene:MD01G1073700		Enhancer	1	17986658	17986840	LOC_Os01g32780		Enhancer
Promoter	Chr1	4621599	4622159	AT1G13470		Promoter	Bd1	8730878	8731310	Bradi1g11750		Enhancer	Chr0	7295147	7295658	Cla000061.g		Enhancer	chr00	15090965	15091323	MELO3C000512.2		Promoter	Chr1	5828409	5829163	Csa_1G050270			Promoter	Chr01	23381312	23383600	Gorai.001G162900		Enhancer	Chr01	17936857	17937074	gene:MD01G1073800		Promoter	1	18002791	18003217	LOC_Os01g32800		Enhancer
Promoter	Chr1	4641966	4642300	AT1G13560		Promoter	Bd1	8749136	8749405	Bradi1g11760		Promoter	Chr0	7301864	7302197	Cla000061.g		Enhancer	chr00	15092658	15093576	MELO3C000512.2		Enhancer	Chr1	5830067	5830778	Csa_1G050270			Enhancer	Chr01	23408472	23409754	Gorai.001G163000		Enhancer	Chr01	17937153	17937363	gene:MD01G1073800		Enhancer	1	18018017	18018288	LOC_Os01g32830		Enhancer
Promoter	Chr1	4644344	4644598	AT1G13570		Enhancer	Bd1	8752021	8752262	Bradi1g11760		Promoter	Chr0	7304270	7304786	Cla000062.g		Enhancer	chr00	15154425	15154932	MELO3C000519.2		Enhancer	Chr1	5834748	5835240	Csa_1G050270			Enhancer	Chr01	23409916	23410231	Gorai.001G163000		Enhancer	Chr01	17949252	17949452	gene:MD01G1074000		Enhancer	1	18056513	18056722	LOC_Os01g32880		Promoter
Enhancer	Chr1	4654692	4654896	AT1G13600		Enhancer	Bd1	8754458	8754939	Bradi1g11770		Promoter	Chr0	7317027	7317231	Cla000251.g		Enhancer	chr00	15156341	15157169	MELO3C000519.2		Promoter	Chr1	5842506	5842754	Csa_1G050280			Enhancer	Chr01	23410587	23410797	Gorai.001G163000		Enhancer	Chr01	17949548	17950401	gene:MD01G1074000		Promoter	1	18124141	18125199	LOC_Os01g33000		Promoter
Enhancer	Chr1	4656802	4657749	AT1G13605		Promoter	Bd1	8757706	8758359	Bradi1g11770		Promoter	Chr0	7322436	7323330	Cla000252.g		Enhancer	chr00	15188470	15188924	MELO3C028437.2		Promoter	Chr1	5844776	5845017	Csa_1G050280			Promoter	Chr01	23419385	23422058	Gorai.001G163000		Enhancer	Chr01	17950541	17951010	gene:MD01G1074000		Enhancer	1	18132386	18132622	LOC_Os01g33020		Enhancer
Enhancer	Chr1	4676574	4676854	AT1G13635		Promoter	Bd1	8783357	8783836	Bradi1g11800		Enhancer	Chr0	7333094	7334073	Cla000253.g		Enhancer	chr00	15213546	15213872	MELO3C027753.2		Promoter	Chr1	5853739	5854596	Csa_1G050300			Enhancer	Chr01	23425103	23425592	Gorai.001G163200		Enhancer	Chr01	17956419	17957026	gene:MD01G1074000		Promoter	1	18142863	18142973	LOC_Os01g33030		Promoter
Promoter	Chr1	4679719	4680460	AT1G13640		Enhancer	Bd1	8785244	8785507	Bradi1g11800		Enhancer	Chr0	7334159	7334379	Cla000253.g		Enhancer	chr00	15240239	15241335	MELO3C000522.2		Promoter	Chr1	5878193	5878504	Csa_1G050370			Enhancer	Chr01	23425715	23426446	Gorai.001G163200		Promoter	Chr01	18037226	18037439	gene:MD01G1074300		Promoter	1	18150618	18150888	LOC_Os01g33040		Promoter
Promoter	Chr1	4681115	4681424	AT1G13650		Promoter	Bd1	8792770	8792988	Bradi1g11810		Promoter	Chr0	7343463	7343663	Cla000254.g		Enhancer	chr00	15269502	15270730	MELO3C000525.2		Promoter	Chr1	5895514	5895868	Csa_1G050400			Promoter	Chr01	23426632	23427388	Gorai.001G163200		Promoter	Chr01	18043696	18044286	gene:MD01G1074400		Promoter	1	18163422	18163802	LOC_Os01g33050		Enhancer
Promoter	Chr1	4682036	4682267	AT1G13650		Promoter	Bd1	8794112	8794317	Bradi1g11817		Enhancer	Chr0	7349343	7349585	Cla000254.g		Enhancer	chr00	15281111	15281523	MELO3C000527.2		Promoter	Chr1	5897914	5898193	Csa_1G050410			Promoter	Chr01	23427563	23427862	Gorai.001G163200		Enhancer	Chr01	18079035	18079314	gene:MD01G1074600		Promoter	1	18186741	18186925	LOC_Os01g33080		Enhancer
Promoter	Chr1	4695968	4696179	AT1G13700		Enhancer	Bd1	8799808	8800391	Bradi1g11830		Enhancer	Chr0	7363211	7363798	Cla000254.g		Enhancer	chr00	15297514	15298845	MELO3C000527.2		Promoter	Chr1	5899228	5899656	Csa_1G050410			Enhancer	Chr01	23587637	23590625	Gorai.001G165300		Enhancer	Chr01	18081021	18081839	gene:MD01G1074600		Enhancer	1	18200191	18200413	LOC_Os01g33090		Enhancer
Promoter	Chr1	4696376	4696840	AT1G13700		Promoter	Bd1	8803235	8803435	Bradi1g11830		Enhancer	Chr0	7364007	7364516	Cla000254.g		Enhancer	chr00	15304083	15305160	MELO3C000527.2		Enhancer	Chr1	5902855	5903137	Csa_1G050420			Enhancer	Chr01	23597263	23599075	Gorai.001G165400		Promoter	Chr01	18120818	18121023	gene:MD01G1075300		Enhancer	1	18219991	18220131	LOC_Os01g33110		Promoter
Promoter	Chr1	4709255	4710009	AT1G13730		Promoter	Bd1	8837895	8838369	Bradi1g11890		Enhancer	Chr0	7365655	7366166	Cla000254.g		Enhancer	chr00	15316852	15317080	MELO3C004707.2		Enhancer	Chr1	5903381	5903581	Csa_1G050420			Enhancer	Chr01	23599278	23600067	Gorai.001G165400		Promoter	Chr01	18121102	18121305	gene:MD01G1075300		Promoter	1	18416388	18416741	LOC_Os01g33450		Promoter
Promoter	Chr1	4712331	4713347	AT1G13740		Enhancer	Bd1	8842741	8843026	Bradi1g11900		Enhancer	Chr0	7368653	7369164	Cla000254.g		Promoter	chr00	15328490	15328756	MELO3C004707.2		Enhancer	Chr1	5903762	5904055	Csa_1G050420			Promoter	Chr01	23624521	23624800	Gorai.001G165600		Enhancer	Chr01	18125268	18125783	gene:MD01G1075400		Enhancer	1	18418041	18418187	LOC_Os01g33450		Enhancer
Promoter	Chr1	4721514	4721717	AT1G13770		Enhancer	Bd1	8851249	8851453	Bradi1g11910		Enhancer	Chr0	7375833	7376254	Cla000182.g		Promoter	chr00	15328808	15329044	MELO3C004707.2		Promoter	Chr1	5905877	5906141	Csa_1G050420			Enhancer	Chr01	23625316	23626441	Gorai.001G165600		Enhancer	Chr01	18211904	18212392	gene:MD01G1076200		Promoter	1	18441674	18441836	LOC_Os01g33500		Enhancer
Promoter	Chr1	4724370	4724572	AT1G13780		Enhancer	Bd1	8852885	8853485	Bradi1g11920		Enhancer	Chr0	7377215	7378166	Cla000182.g		Enhancer	chr00	15339166	15339751	MELO3C000533.2		Promoter	Chr1	5920681	5921373	Csa_1G050430			Enhancer	Chr01	23626669	23627556	Gorai.001G165600		Enhancer	Chr01	18302920	18303698	gene:MD01G1076500		Promoter	1	18582241	18582481	LOC_Os01g33760		Enhancer
Promoter	Chr1	4733732	4734132	AT1G13810		Enhancer	Bd1	8867697	8867910	Bradi1g11940		Enhancer	Chr0	7382632	7383335	Cla000182.g		Enhancer	chr00	15343359	15343895	MELO3C000533.2		Promoter	Chr1	5924417	5924617	Csa_1G050440			Enhancer	Chr01	23631156	23632303	Gorai.001G165600		Promoter	Chr01	18316984	18317199	gene:MD01G1076500		Promoter	1	18589405	18590036	LOC_Os01g33770		Promoter
Promoter	Chr1	4735182	4735641	AT1G13820		Promoter	Bd1	8886026	8886487	Bradi1g11960		Enhancer	Chr0	7385265	7385827	Cla000182.g		Enhancer	chr00	15345286	15345564	MELO3C000533.2		Promoter	Chr1	5936163	5936794	Csa_1G050470			Enhancer	Chr01	23632446	23633306	Gorai.001G165600		Enhancer	Chr01	18320801	18321015	gene:MD01G1076500		Promoter	1	18625033	18625311	LOC_Os01g33869		Enhancer
Enhancer	Chr1	4742938	4743222	AT1G13830		Enhancer	Bd1	8891033	8891288	Bradi1g11971		Enhancer	Chr0	7392198	7392840	Cla000182.g		Enhancer	chr00	15345725	15346154	MELO3C000533.2		Enhancer	Chr1	5941715	5942075	Csa_1G050480			Enhancer	Chr01	23633681	23634107	Gorai.001G165600		Enhancer	Chr01	18348947	18349506	gene:MD01G1076900		Enhancer	1	18677568	18679159	LOC_Os01g33950		Enhancer
Promoter	Chr1	4746882	4747605	AT1G13860		Promoter	Bd1	8895809	8896186	Bradi1g11980		Enhancer	Chr0	7393292	7393780	Cla000182.g		Enhancer	chr00	15354031	15354745	MELO3C000533.2		Promoter	Chr1	5944994	5945198	Csa_1G050480			Enhancer	Chr01	23635277	23635441	Gorai.001G165700		Promoter	Chr01	18358376	18358866	gene:MD01G1077000		Enhancer	1	18682726	18682846	LOC_Os01g33950		Enhancer
Promoter	Chr1	4748582	4748958	AT1G13880		Promoter	Bd1	8911910	8912279	Bradi1g12000		Promoter	Chr0	7406801	7407439	Cla000183.g		Enhancer	chr00	15356098	15357038	MELO3C000540.2		Promoter	Chr1	5945278	5945589	Csa_1G050480			Promoter	Chr01	23695159	23695919	Gorai.001G166800		Enhancer	Chr01	18367759	18368406	gene:MD01G1077100		Enhancer	1	18683599	18683916	LOC_Os01g33950		Enhancer
Promoter	Chr1	4755581	4755825	AT1G13910		Enhancer	Bd1	8918352	8918553	Bradi1g12010		Promoter	Chr0	7408852	7409645	Cla000183.g		Promoter	chr00	15383324	15383641	MELO3C028438.2		Enhancer	Chr1	5948745	5949401	Csa_1G050480			Promoter	Chr01	23696189	23697897	Gorai.001G166800		Promoter	Chr01	18377248	18377780	gene:MD01G1077200		Enhancer	1	18684011	18684391	LOC_Os01g33950		Enhancer
Promoter	Chr1	4759848	4761111	AT1G13930		Enhancer	Bd1	8919784	8920000	Bradi1g12010		Enhancer	Chr0	7414262	7415114	Cla000183.g		Enhancer	chr00	15387499	15387995	MELO3C027757.2		Promoter	Chr1	5954607	5955431	Csa_1G050490			Enhancer	Chr01	23701313	23703861	Gorai.001G166800		Promoter	Chr01	18378296	18378506	gene:MD01G1077200		Enhancer	1	18684450	18685142	LOC_Os01g33950		Enhancer
Promoter	Chr1	4761626	4761878	AT1G13930		Enhancer	Bd1	8927338	8927640	Bradi1g12021		Promoter	Chr0	7430932	7431573	Cla000184.g		Enhancer	chr00	15397130	15397897	MELO3C000538.2		Promoter	Chr1	5955980	5956523	Csa_1G050490			Enhancer	Chr01	23713577	23716188	Gorai.001G167000		Promoter	Chr01	18378558	18378843	gene:MD01G1077200		Enhancer	1	18685987	18686848	LOC_Os01g33950		Promoter
Enhancer	Chr1	4762441	4762706	AT1G13930		Promoter	Bd1	8972675	8972953	Bradi1g12067		Promoter	Chr0	7432758	7432958	Cla000184.g		Enhancer	chr00	15403486	15404181	MELO3C000538.2		Promoter	Chr1	5966435	5966983	Csa_1G050500			Promoter	Chr01	23726369	23726575	Gorai.001G167100		Enhancer	Chr01	18379171	18379757	gene:MD01G1077200		Enhancer	1	18687621	18687746	LOC_Os01g33980		Promoter
Promoter	Chr1	4766642	4766874	AT1G13940		Promoter	Bd1	8977257	8977469	Bradi1g12080		Promoter	Chr0	7437692	7437925	Cla000185.g		Enhancer	chr00	15404276	15405098	MELO3C000538.2		Promoter	Chr1	5967139	5967819	Csa_1G050510			Promoter	Chr01	23727418	23728759	Gorai.001G167200		Promoter	Chr01	18436535	18437131	gene:MD01G1077600		Enhancer	1	18687916	18688148	LOC_Os01g33980		Enhancer
Enhancer	Chr1	4768831	4769158	AT1G13940		Promoter	Bd1	8982504	8982705	Bradi1g12090		Promoter	Chr0	7438093	7438313	Cla000185.g		Enhancer	chr00	15410476	15410872	MELO3C000538.2		Promoter	Chr1	5980686	5981318	Csa_1G050560			Enhancer	Chr01	23729030	23729172	Gorai.001G167200		Promoter	Chr01	18441919	18442535	gene:MD01G1077900		Enhancer	1	18688250	18688488	LOC_Os01g33980		Enhancer
Enhancer	Chr1	4771316	4771639	AT1G13950		Promoter	Bd1	8995505	8995805	Bradi1g12110		Enhancer	Chr0	7453994	7454558	Cla000137.g		Enhancer	chr00	15420470	15421058	MELO3C000538.2		Promoter	Chr1	5983963	5984543	Csa_1G050570			Enhancer	Chr01	23729412	23729710	Gorai.001G167200		Promoter	Chr01	18447802	18448473	gene:MD01G1078000		Enhancer	1	18689092	18689474	LOC_Os01g33980		Promoter
Promoter	Chr1	4772684	4773042	AT1G13950		Enhancer	Bd1	9066081	9066515	Bradi1g12150		Enhancer	Chr0	7454791	7455446	Cla000137.g		Enhancer	chr00	15421177	15422014	MELO3C000538.2		Enhancer	Chr1	5989596	5990388	Csa_1G050580			Enhancer	Chr01	23729866	23730586	Gorai.001G167200		Promoter	Chr01	18519623	18519834	gene:MD01G1078100		Enhancer	1	18689599	18689711	LOC_Os01g33980		Enhancer
Promoter	Chr1	4775283	4775788	AT1G13960		Promoter	Bd1	9070116	9070406	Bradi1g12150		Promoter	Chr0	7462798	7463207	Cla000137.g		Enhancer	chr00	15432450	15432718	MELO3C000538.2		Enhancer	Chr1	6008242	6008884	Csa_1G051600			Promoter	Chr01	23816975	23819364	Gorai.001G168300		Enhancer	Chr01	18522141	18522364	gene:MD01G1078100		Enhancer	1	18731206	18731410	LOC_Os01g34010		Enhancer
Promoter	Chr1	4776192	4776415	AT1G13960		Promoter	Bd1	9076558	9076822	Bradi1g12157		Promoter	Chr0	7464131	7464662	Cla000138.g		Enhancer	chr00	15432761	15433611	MELO3C000538.2		Enhancer	Chr1	6017819	6018316	Csa_1G051610			Enhancer	Chr01	23829542	23830336	Gorai.001G168300		Enhancer	Chr01	18529062	18529262	gene:MD01G1078400		Promoter	1	18748974	18749155	LOC_Os01g34050		Enhancer
Promoter	Chr1	4787871	4788603	AT1G13980		Promoter	Bd1	9086996	9087323	Bradi1g12180		Enhancer	Chr0	7470346	7470552	Cla000138.g		Enhancer	chr00	15446302	15446551	MELO3C028439.2		Enhancer	Chr1	6018396	6018823	Csa_1G051610			Enhancer	Chr01	23832322	23833016	Gorai.001G168300		Enhancer	Chr01	18529364	18529564	gene:MD01G1078400		Promoter	1	18749198	18749345	LOC_Os01g34050		Enhancer
Promoter	Chr1	4796577	4797467	AT1G14000		Promoter	Bd1	9094844	9095052	Bradi1g12190		Enhancer	Chr0	7470646	7471088	Cla000138.g		Enhancer	chr00	15451871	15453048	MELO3C028439.2		Enhancer	Chr1	6019063	6019448	Csa_1G051610			Enhancer	Chr01	23833196	23833510	Gorai.001G168300		Promoter	Chr01	18538638	18539228	gene:MD01G1078500		Promoter	1	18780193	18780696	LOC_Os01g34100		Promoter
Promoter	Chr1	4801810	4802740	AT1G14010		Promoter	Bd1	9098188	9098642	Bradi1g12196		Promoter	Chr0	7478857	7479195	Cla000139.g		Enhancer	chr00	15458093	15459801	MELO3C028439.2		Promoter	Chr1	6019529	6019860	Csa_1G051610			Enhancer	Chr01	23834187	23834466	Gorai.001G168300		Promoter	Chr01	18588641	18589010	gene:MD01G1078800		Enhancer	1	18817918	18818195	LOC_Os01g34180		Promoter
Promoter	Chr1	4827389	4827706	AT1G14100		Promoter	Bd1	9106642	9106894	Bradi1g12200		Promoter	Chr0	7482078	7482635	Cla000139.g		Enhancer	chr00	15464296	15464937	MELO3C028439.2		Enhancer	Chr1	6026420	6026780	Csa_1G051610			Enhancer	Chr01	23834868	23835313	Gorai.001G168300		Promoter	Chr01	18594871	18595071	gene:MD01G1078900		Enhancer	1	18821724	18821869	LOC_Os01g34180		Enhancer
Promoter	Chr1	4837698	4838121	AT1G14130		Promoter	Bd1	9111849	9112313	Bradi1g12210		Promoter	Chr0	7483060	7483270	Cla000139.g		Enhancer	chr00	15472553	15474102	MELO3C028439.2		Enhancer	Chr1	6026861	6027860	Csa_1G051610			Enhancer	Chr01	23839283	23839914	Gorai.001G168300		Promoter	Chr01	18595189	18595899	gene:MD01G1078900		Enhancer	1	18826716	18827021	LOC_Os01g34180		Promoter
Promoter	Chr1	4839548	4839946	AT1G14150		Promoter	Bd1	9112518	9112992	Bradi1g12210		Promoter	Chr0	7483327	7483561	Cla000139.g		Promoter	chr00	15486019	15486221	MELO3C000545.2		Promoter	Chr1	6032993	6033612	Csa_1G051620			Enhancer	Chr01	23840408	23841171	Gorai.001G168300		Enhancer	Chr01	18597749	18598012	gene:MD01G1078900		Enhancer	1	18829079	18829199	LOC_Os01g34180		Promoter
Promoter	Chr1	4842172	4842900	AT1G14160		Promoter	Bd1	9131280	9131538	Bradi1g12216		Promoter	Chr0	7487185	7487553	Cla000140.g		Enhancer	chr00	15498794	15499869	MELO3C000543.2		Enhancer	Chr1	6040125	6040425	Csa_1G051630			Enhancer	Chr01	23842180	23842584	Gorai.001G168300		Enhancer	Chr01	18606142	18606449	gene:MD01G1078900		Enhancer	1	18832576	18833385	LOC_Os01g34180		Promoter
Promoter	Chr1	4846318	4846818	AT1G14180		Enhancer	Bd1	9139882	9140344	Bradi1g12230		Promoter	Chr0	7493156	7493938	Cla000140.g		Enhancer	chr00	15502932	15503187	MELO3C000543.2		Enhancer	Chr1	6040486	6040789	Csa_1G051630			Enhancer	Chr01	23846789	23848137	Gorai.001G168300		Enhancer	Chr01	18606760	18607406	gene:MD01G1078900		Enhancer	1	18838356	18839128	LOC_Os01g34180		Promoter
Promoter	Chr1	4855155	4855604	AT1G14205		Enhancer	Bd1	9140688	9140898	Bradi1g12230		Enhancer	Chr0	7512147	7512521	Cla000442.g		Promoter	chr00	15511116	15511370	MELO3C000543.2		Promoter	Chr1	6052155	6052359	Csa_1G051660			Enhancer	Chr01	23848529	23849640	Gorai.001G168300		Enhancer	Chr01	18612814	18614082	gene:MD01G1079000		Enhancer	1	18844960	18845072	LOC_Os01g34190		Promoter
Promoter	Chr1	4860999	4861270	AT1G14230		Promoter	Bd1	9145263	9145728	Bradi1g12230		Promoter	Chr0	7524144	7524655	Cla000442.g		Enhancer	chr00	15511557	15511785	MELO3C000543.2		Enhancer	Chr1	6078283	6078483	Csa_1G051700			Promoter	Chr01	24030225	24030463	Gorai.001G168700		Enhancer	Chr01	18616117	18616416	gene:MD01G1079000		Promoter	1	18847619	18848093	LOC_Os01g34190		Enhancer
Promoter	Chr1	4877185	4877771	AT1G14280		Enhancer	Bd1	9149382	9149652	Bradi1g12230		Promoter	Chr0	7536765	7537343	Cla000444.g		Enhancer	chr00	15511995	15512195	MELO3C000543.2		Enhancer	Chr1	6102843	6103043	Csa_1G051730			Enhancer	Chr01	24041545	24041793	Gorai.001G168800		Promoter	Chr01	18659386	18659623	gene:MD01G1079300		Enhancer	1	18865911	18866449	LOC_Os01g34220		Enhancer
Enhancer	Chr1	4878974	4880050	AT1G14280		Enhancer	Bd1	9156377	9156682	Bradi1g12240		Promoter	Chr0	7537871	7538673	Cla000444.g		Enhancer	chr00	15515244	15516476	MELO3C000543.2		Enhancer	Chr1	6103120	6103481	Csa_1G051730			Enhancer	Chr01	24073441	24074307	Gorai.001G169000		Promoter	Chr01	18659709	18659914	gene:MD01G1079300		Enhancer	1	18866844	18867235	LOC_Os01g34220		Promoter
Promoter	Chr1	4882037	4882627	AT1G14290		Enhancer	Bd1	9159440	9159696	Bradi1g12240		Enhancer	Chr0	7550014	7550225	Cla000444.g		Enhancer	chr00	15523696	15524185	MELO3C000543.2		Enhancer	Chr1	6111133	6111642	Csa_1G051730			Enhancer	Chr01	24135586	24136130	Gorai.001G169300		Enhancer	Chr01	18684876	18685114	gene:MD01G1079600		Promoter	1	18968937	18969086	LOC_Os01g34390		Promoter
Promoter	Chr1	4884771	4884981	AT1G14300		Promoter	Bd1	9185941	9186221	Bradi1g12270		Enhancer	Chr0	7555333	7555827	Cla000444.g		Enhancer	chr00	15526567	15526767	MELO3C000547.2		Enhancer	Chr1	6112182	6112776	Csa_1G051735			Enhancer	Chr01	24272596	24273011	Gorai.001G169700		Promoter	Chr01	18686865	18687110	gene:MD01G1079600		Enhancer	1	18996883	18997851	LOC_Os01g34450		Enhancer
Promoter	Chr1	4887995	4888256	AT1G14320		Promoter	Bd1	9193686	9194104	Bradi1g12280		Enhancer	Chr0	7570165	7570492	Cla000445.g		Enhancer	chr00	15538047	15539025	MELO3C000547.2		Promoter	Chr1	6114241	6114441	Csa_1G051735			Promoter	Chr01	24277037	24277307	Gorai.001G169700		Promoter	Chr01	18687160	18687367	gene:MD01G1079600		Promoter	1	19009640	19009766	LOC_Os01g34480		Enhancer
Enhancer	Chr1	4889494	4889855	AT1G14320		Promoter	Bd1	9208317	9208654	Bradi1g12300		Enhancer	Chr0	7572270	7572732	Cla000445.g		Enhancer	chr00	15547583	15547959	MELO3C000547.2		Promoter	Chr1	6120846	6121080	Csa_1G051740			Enhancer	Chr01	24289206	24289495	Gorai.001G169800		Promoter	Chr01	18769879	18770079	gene:MD01G1080500		Promoter	1	19070968	19071187	LOC_Os01g34580		Promoter
Enhancer	Chr1	4893212	4893412	AT1G14330		Promoter	Bd1	9215812	9216034	Bradi1g12309		Promoter	Chr0	7577133	7577527	Cla000445.g		Enhancer	chr00	15553301	15554005	MELO3C000547.2		Promoter	Chr1	6121156	6121414	Csa_1G051740			Promoter	Chr01	24294862	24295158	Gorai.001G169800		Promoter	Chr01	18804324	18804612	gene:MD01G1080900		Promoter	1	19073183	19073299	LOC_Os01g34590		Promoter
Enhancer	Chr1	4894462	4895129	AT1G14330		Enhancer	Bd1	9255137	9255347	Bradi1g12350		Promoter	Chr0	7578065	7578656	Cla000445.g		Enhancer	chr00	15561038	15561850	MELO3C000547.2		Enhancer	Chr1	6125591	6125858	Csa_1G051740			Enhancer	Chr01	24391708	24391949	Gorai.001G170300		Promoter	Chr01	18804683	18804905	gene:MD01G1080900		Promoter	1	19073803	19073920	LOC_Os01g34590		Enhancer
Promoter	Chr1	4898845	4899169	AT1G14345		Enhancer	Bd1	9314528	9314728	Bradi1g12440		Promoter	Chr0	7579880	7580091	Cla000445.g		Enhancer	chr00	15566996	15567204	MELO3C000547.2		Promoter	Chr1	6129040	6129814	Csa_1G051750			Enhancer	Chr01	24402932	24403102	Gorai.001G170300		Promoter	Chr01	18820321	18821159	gene:MD01G1081200		Promoter	1	19079104	19079210	LOC_Os01g34610		Promoter
Enhancer	Chr1	4904020	4904258	AT1G14350		Promoter	Bd1	9323771	9323977	Bradi1g12460		Promoter	Chr0	7588686	7589312	Cla000446.g		Enhancer	chr00	15567316	15567549	MELO3C000547.2		Promoter	Chr1	6129921	6130188	Csa_1G051750			Promoter	Chr01	24438592	24438906	Gorai.001G170600		Promoter	Chr01	18854958	18855462	gene:MD01G1082000		Promoter	1	19085529	19085917	LOC_Os01g34614		Enhancer
Enhancer	Chr1	4904637	4904926	AT1G14350		Enhancer	Bd1	9350904	9351280	Bradi1g12476		Enhancer	Chr0	7593711	7594351	Cla000446.g		Enhancer	chr00	15575006	15575307	MELO3C028440.2		Enhancer	Chr1	6138895	6139400	Csa_1G051760			Enhancer	Chr01	24445408	24445679	Gorai.001G170600		Enhancer	Chr01	18861379	18861855	gene:MD01G1082100		Promoter	1	19089702	19090018	LOC_Os01g34620		Enhancer
Promoter	Chr1	4913061	4913421	AT1G14360		Promoter	Bd1	9391708	9391946	Bradi1g12490		Enhancer	Chr0	7597474	7597714	Cla000446.g		Enhancer	chr00	15608003	15608215	MELO3C028441.2		Promoter	Chr1	6141056	6141532	Csa_1G051760			Promoter	Chr01	24488037	24488296	Gorai.001G170800		Enhancer	Chr01	18867802	18868420	gene:MD01G1082200		Enhancer	1	19106571	19106795	LOC_Os01g34660		Enhancer
Promoter	Chr1	4913602	4914045	AT1G14360		Promoter	Bd1	9406412	9406715	Bradi1g12510		Enhancer	Chr0	7602550	7602757	Cla000446.g		Enhancer	chr00	15613265	15614616	MELO3C028441.2		Promoter	Chr1	6148194	6148402	Csa_1G051780			Enhancer	Chr01	24560461	24560702	Gorai.001G171200		Promoter	Chr01	18890870	18891522	gene:MD01G1082400		Enhancer	1	19107498	19107659	LOC_Os01g34660		Promoter
Promoter	Chr1	4915338	4915539	AT1G14370		Promoter	Bd1	9459721	9459968	Bradi1g12550		Enhancer	Chr0	7602910	7603196	Cla000446.g		Enhancer	chr00	15633644	15634070	MELO3C000553.2		Promoter	Chr1	6157703	6157959	Csa_1G051790			Enhancer	Chr01	24654639	24655258	Gorai.001G171900		Promoter	Chr01	18907433	18907656	gene:MD01G1082700		Enhancer	1	19122295	19122642	LOC_Os01g34680		Promoter
Promoter	Chr1	4921431	4922888	AT1G14380		Promoter	Bd1	9469838	9470083	Bradi1g12570		Enhancer	Chr0	7604654	7605245	Cla000446.g		Enhancer	chr00	15641668	15642008	MELO3C000553.2		Promoter	Chr1	6158241	6158449	Csa_1G051800			Promoter	Chr01	24661723	24661970	Gorai.001G172000		Promoter	Chr01	18907724	18907924	gene:MD01G1082700		Promoter	1	19134116	19134233	LOC_Os01g34690		Enhancer
Promoter	Chr1	4928561	4929075	AT1G14400		Promoter	Bd1	9470804	9471034	Bradi1g12570		Enhancer	Chr0	7613416	7613640	Cla000446.g		Enhancer	chr00	15648023	15648996	MELO3C000553.2		Promoter	Chr1	6158537	6158904	Csa_1G051800			Enhancer	Chr01	24753048	24753406	Gorai.001G172200		Enhancer	Chr01	18913339	18913539	gene:MD01G1082700		Promoter	1	19135611	19135963	LOC_Os01g34700		Promoter
Promoter	Chr1	4933906	4934280	AT1G14430		Promoter	Bd1	9472510	9472968	Bradi1g12580		Enhancer	Chr0	7627396	7627964	Cla000177.g		Enhancer	chr00	15653957	15655975	MELO3C027765.2		Promoter	Chr1	6161794	6162491	Csa_1G051810			Enhancer	Chr01	24816627	24816775	Gorai.001G172400		Enhancer	Chr01	18927090	18927685	gene:MD01G1083000		Enhancer	1	19156638	19156753	LOC_Os01g34770		Enhancer
Promoter	Chr1	4934444	4934849	AT1G14430		Promoter	Bd1	9478338	9478573	Bradi1g12600		Enhancer	Chr0	7629270	7629478	Cla000177.g		Enhancer	chr00	15665192	15665552	MELO3C027765.2		Enhancer	Chr1	6170784	6171067	Csa_1G051820			Promoter	Chr01	24826349	24826566	Gorai.001G172400		Enhancer	Chr01	18931586	18932344	gene:MD01G1083000		Enhancer	1	19176657	19176933	LOC_Os01g34770		Promoter
Enhancer	Chr1	4935286	4935508	AT1G14430		Enhancer	Bd1	9482857	9483096	Bradi1g12610		Enhancer	Chr0	7629554	7629754	Cla000177.g		Enhancer	chr00	15705357	15706501	MELO3C000551.2		Promoter	Chr1	6174611	6174886	Csa_1G051830			Promoter	Chr01	24885774	24886038	Gorai.001G172600		Promoter	Chr01	18937728	18937976	gene:MD01G1083000		Enhancer	1	19176980	19177256	LOC_Os01g34770		Promoter
Enhancer	Chr1	4935846	4936092	AT1G14430		Promoter	Bd1	9501492	9501742	Bradi1g12630		Enhancer	Chr0	7629870	7630144	Cla000177.g		Enhancer	chr00	15711501	15712365	MELO3C000551.2		Promoter	Chr1	6182877	6183573	Csa_1G051850			Enhancer	Chr01	24929236	24929653	Gorai.001G172700		Enhancer	Chr01	18942519	18942878	gene:MD01G1083000		Enhancer	1	19192325	19192533	LOC_Os01g34780		Enhancer
Enhancer	Chr1	4942459	4942680	AT1G14440		Promoter	Bd1	9509069	9509472	Bradi1g12640		Enhancer	Chr0	7641769	7642303	Cla000177.g		Enhancer	chr00	15720362	15721757	MELO3C000551.2		Promoter	Chr1	6186495	6186980	Csa_1G051860			Promoter	Chr01	25146645	25146833	Gorai.001G173100		Promoter	Chr01	18946692	18947044	gene:MD01G1083100		Promoter	1	19248447	19248637	LOC_Os01g34860		Promoter
Enhancer	Chr1	4945781	4946346	AT1G14450		Enhancer	Bd1	9514962	9515202	Bradi1g12640		Enhancer	Chr0	7647736	7647951	Cla000177.g		Enhancer	chr00	15736891	15738601	MELO3C028442.2		Enhancer	Chr1	6188329	6189141	Csa_1G051860			Enhancer	Chr01	25157192	25157712	Gorai.001G173200		Enhancer	Chr01	18955101	18955704	gene:MD01G1083100		Enhancer	1	19327205	19327404	LOC_Os01g34940		Promoter
Promoter	Chr1	4947544	4947780	AT1G14450		Enhancer	Bd1	9525261	9525484	Bradi1g12650		Enhancer	Chr0	7650691	7651596	Cla000177.g		Enhancer	chr00	15755376	15756232	MELO3C028443.2		Promoter	Chr1	6193551	6194243	Csa_1G051870			Enhancer	Chr01	25204437	25204802	Gorai.001G173300		Enhancer	Chr01	18982156	18982722	gene:MD01G1083400		Enhancer	1	19327591	19327708	LOC_Os01g34940		Promoter
Promoter	Chr1	4952955	4954158	AT1G14470		Promoter	Bd1	9532572	9532959	Bradi1g12660		Promoter	Chr0	7686602	7687063	Cla000178.g		Promoter	chr00	15767774	15769331	MELO3C027763.2		Enhancer	Chr1	6195650	6195875	Csa_1G051870			Promoter	Chr01	25219775	25219940	Gorai.001G173400		Enhancer	Chr01	18984266	18984554	gene:MD01G1083400		Promoter	1	19378067	19378221	LOC_Os01g35030		Enhancer
Promoter	Chr1	4959269	4959704	AT1G14490		Promoter	Bd1	9540918	9541194	Bradi1g12670		Enhancer	Chr0	7689971	7690299	Cla000178.g		Enhancer	chr00	15774850	15775218	MELO3C027159.2		Enhancer	Chr1	6202542	6203585	Csa_1G051880			Promoter	Chr01	25220061	25220233	Gorai.001G173400		Promoter	Chr01	19006660	19007220	gene:MD01G1083700		Enhancer	1	19379678	19379785	LOC_Os01g35030		Promoter
Enhancer	Chr1	4965805	4966402	AT1G14510		Enhancer	Bd1	9562098	9562569	Bradi1g12677		Enhancer	Chr0	7693639	7694191	Cla000178.g		Enhancer	chr00	15777146	15777449	MELO3C027159.2		Enhancer	Chr1	6209281	6209530	Csa_1G051890			Enhancer	Chr01	25286140	25286437	Gorai.001G173600		Promoter	Chr01	19007539	19007739	gene:MD01G1083700		Promoter	1	19389674	19389929	LOC_Os01g35040		Promoter
Promoter	Chr1	4970260	4970741	AT1G14520		Promoter	Bd1	9576104	9576547	Bradi1g12697		Enhancer	Chr0	7705011	7705748	Cla000178.g		Enhancer	chr00	15785096	15786564	MELO3C027159.2		Promoter	Chr1	6211364	6211580	Csa_1G051900			Enhancer	Chr01	25289463	25289928	Gorai.001G173600		Promoter	Chr01	19030051	19030587	gene:MD01G1083900		Promoter	1	19405309	19405797	LOC_Os01g35050		Promoter
Promoter	Chr1	4973707	4974005	AT1G14530		Promoter	Bd1	9601496	9601903	Bradi1g12715		Enhancer	Chr0	7709698	7709912	Cla000178.g		Promoter	chr00	15793601	15794918	MELO3C027760.2		Promoter	Chr1	6219356	6219556	Csa_1G056910			Promoter	Chr01	25325691	25325987	Gorai.001G173700		Enhancer	Chr01	19052530	19052730	gene:MD01G1084300		Promoter	1	19406302	19406519	LOC_Os01g35050		Enhancer
Promoter	Chr1	4983334	4983581	AT1G14570		Promoter	Bd1	9616210	9616508	Bradi1g12740		Enhancer	Chr0	7713942	7714190	Cla000178.g		Enhancer	chr00	15800348	15801955	MELO3C027760.2		Promoter	Chr1	6223593	6224175	Csa_1G056920			Enhancer	Chr01	25340578	25340967	Gorai.001G173800		Enhancer	Chr01	19117804	19118251	gene:MD01G1084700		Enhancer	1	19406567	19406940	LOC_Os01g35050		Promoter
Enhancer	Chr1	4987498	4987757	AT1G14580		Enhancer	Bd1	9628029	9628477	Bradi1g12760		Enhancer	Chr0	7715058	7715285	Cla000178.g		Enhancer	chr00	15803221	15804480	MELO3C027760.2		Promoter	Chr1	6224712	6225160	Csa_1G056920			Promoter	Chr01	25351062	25351310	Gorai.001G173900		Promoter	Chr01	19124617	19125169	gene:MD01G1084700		Enhancer	1	19409649	19410064	LOC_Os01g35050		Enhancer
Promoter	Chr1	4989597	4989888	AT1G14580		Enhancer	Bd1	9628610	9629083	Bradi1g12760		Enhancer	Chr0	7732012	7732716	Cla000178.g		Enhancer	chr00	15813434	15814930	MELO3C027766.2		Promoter	Chr1	6232868	6233812	Csa_1G056940			Promoter	Chr01	25377068	25377624	Gorai.001G174000		Promoter	Chr01	19191806	19192441	gene:MD01G1085500		Enhancer	1	19410692	19410888	LOC_Os01g35050		Promoter
Enhancer	Chr1	4991086	4991484	AT1G14580		Promoter	Bd1	9675703	9676033	Bradi1g12783		Enhancer	Chr0	7739413	7739972	Cla000178.g		Enhancer	chr00	15820039	15821153	MELO3C027766.2		Enhancer	Chr1	6236588	6236994	Csa_1G056950			Enhancer	Chr01	25430717	25430937	Gorai.001G174200		Promoter	Chr01	19232985	19233502	gene:MD01G1085700		Enhancer	1	19462703	19462860	LOC_Os01g35170		Promoter
Enhancer	Chr1	4994491	4994755	AT1G14580		Promoter	Bd1	9677635	9678159	Bradi1g12787		Enhancer	Chr0	7748482	7748921	Cla000103.g		Enhancer	chr00	15846631	15847185	MELO3C027768.2		Enhancer	Chr1	6241461	6242038	Csa_1G056950			Enhancer	Chr01	25441676	25442308	Gorai.001G174300		Enhancer	Chr01	19246371	19246930	gene:MD01G1085900		Enhancer	1	19526078	19526430	LOC_Os01g35310		Promoter
Enhancer	Chr1	4995985	4996240	AT1G14590		Enhancer	Bd1	9681256	9681478	Bradi1g12800		Enhancer	Chr0	7769583	7770134	Cla000103.g		Enhancer	chr00	15850713	15850928	MELO3C027768.2		Enhancer	Chr1	6258028	6258834	Csa_1G056970			Promoter	Chr01	25445176	25445416	Gorai.001G174300		Enhancer	Chr01	19250846	19251341	gene:MD01G1085900		Enhancer	1	19558738	19559161	LOC_Os01g35330		Promoter
Enhancer	Chr1	4998621	4998838	AT1G14590		Promoter	Bd1	9687671	9688240	Bradi1g12810		Enhancer	Chr0	7771203	7771889	Cla000103.g		Enhancer	chr00	15851028	15851269	MELO3C027768.2		Enhancer	Chr1	6268092	6268612	Csa_1G056980			Promoter	Chr01	25460132	25460306	Gorai.001G174400		Promoter	Chr01	19273164	19273664	gene:MD01G1086200		Enhancer	1	19565616	19566028	LOC_Os01g35330		Enhancer
Promoter	Chr1	5000646	5000846	AT1G14590		Enhancer	Bd1	9689913	9690129	Bradi1g12810		Enhancer	Chr0	7776860	7777060	Cla000103.g		Enhancer	chr00	15856529	15857414	MELO3C027768.2		Promoter	Chr1	6276241	6276519	Csa_1G056990			Enhancer	Chr01	25473939	25475378	Gorai.001G174600		Promoter	Chr01	19504292	19504964	gene:MD01G1086500		Enhancer	1	19578224	19578618	LOC_Os01g35330		Enhancer
Promoter	Chr1	5003527	5004004	AT1G14600		Enhancer	Bd1	9693314	9693708	Bradi1g12820		Enhancer	Chr0	7782576	7782801	Cla000103.g		Enhancer	chr00	15858547	15860659	MELO3C027770.2		Promoter	Chr1	6277093	6277741	Csa_1G056990			Promoter	Chr01	25477853	25478152	Gorai.001G174600		Enhancer	Chr01	19513247	19513828	gene:MD01G1086500		Enhancer	1	19579113	19579288	LOC_Os01g35330		Enhancer
Promoter	Chr1	5014404	5014760	AT1G14610		Promoter	Bd1	9694984	9695258	Bradi1g12820		Promoter	Chr0	7808303	7808644	Cla000103.g		Enhancer	chr00	15865945	15866462	MELO3C027770.2		Promoter	Chr1	6286624	6287224	Csa_1G057020			Promoter	Chr01	25506578	25506771	Gorai.001G174700		Enhancer	Chr01	19521465	19522001	gene:MD01G1086700		Enhancer	1	19604525	19604648	LOC_Os01g35330		Enhancer
Promoter	Chr1	5016603	5017673	AT1G14620		Promoter	Bd1	9708917	9709131	Bradi1g12837		Promoter	Chr0	7809093	7809615	Cla000103.g		Enhancer	chr00	15876299	15876524	MELO3C027770.2		Promoter	Chr1	6287810	6288080	Csa_1G057020			Enhancer	Chr01	25510784	25510930	Gorai.001G174700		Enhancer	Chr01	19525490	19525733	gene:MD01G1086700		Enhancer	1	19605385	19605740	LOC_Os01g35330		Enhancer
Enhancer	Chr1	5017932	5018307	AT1G14620		Enhancer	Bd1	9751724	9752181	Bradi1g12860		Promoter	Chr0	7810161	7810386	Cla000103.g		Enhancer	chr00	15876668	15876868	MELO3C027770.2		Promoter	Chr1	6293421	6293678	Csa_1G057030			Enhancer	Chr01	25634667	25635117	Gorai.001G174800		Promoter	Chr01	19579748	19579985	gene:MD01G1086800		Promoter	1	19681654	19681901	LOC_Os01g35580		Promoter
Enhancer	Chr1	5022295	5022663	AT1G14640		Promoter	Bd1	9755071	9755427	Bradi1g12870		Enhancer	Chr0	7828100	7828300	Cla000358.g		Enhancer	chr00	15878597	15878866	MELO3C027770.2		Promoter	Chr1	6293745	6293970	Csa_1G057040			Promoter	Chr01	25679955	25680201	Gorai.001G174900		Promoter	Chr01	19580068	19580278	gene:MD01G1086800		Promoter	1	19689946	19690100	LOC_Os01g35590		Promoter
Promoter	Chr1	5027401	5027735	AT1G14650		Promoter	Bd1	9763776	9764003	Bradi1g12875		Enhancer	Chr0	7828498	7829081	Cla000358.g		Enhancer	chr00	15882404	15882648	MELO3C027770.2		Enhancer	Chr1	6304808	6305080	Csa_1G057050			Enhancer	Chr01	25702506	25702674	Gorai.001G175000		Enhancer	Chr01	19582959	19583579	gene:MD01G1086800		Enhancer	1	19691095	19691374	LOC_Os01g35590		Enhancer
Promoter	Chr1	5040578	5040782	AT1G14680		Promoter	Bd1	9764457	9764890	Bradi1g12880		Enhancer	Chr0	7834475	7835318	Cla000358.g		Enhancer	chr00	15882723	15883108	MELO3C027770.2		Promoter	Chr1	6310652	6311050	Csa_1G057050			Promoter	Chr01	25715497	25715761	Gorai.001G175100		Enhancer	Chr01	19594940	19595567	gene:MD01G1086900		Enhancer	1	19713151	19713285	LOC_Os01g35610		Promoter
Promoter	Chr1	5042166	5042675	AT1G14685		Promoter	Bd1	9788407	9788633	Bradi1g12910		Promoter	Chr0	7840318	7840954	Cla000358.g		Enhancer	chr00	15886858	15887066	MELO3C027770.2		Promoter	Chr1	6311586	6312195	Csa_1G057050			Promoter	Chr01	25955630	25956108	Gorai.001G175700		Enhancer	Chr01	19617598	19618194	gene:MD01G1087000		Enhancer	1	19718526	19718728	LOC_Os01g35610		Promoter
Promoter	Chr1	5047745	5048038	AT1G14687		Promoter	Bd1	9800531	9800753	Bradi1g12920		Enhancer	Chr0	7857842	7858088	Cla000359.g		Enhancer	chr00	15906540	15907750	MELO3C027770.2		Enhancer	Chr1	6312854	6313101	Csa_1G057050			Enhancer	Chr01	26027290	26027535	Gorai.001G175800		Promoter	Chr01	19656232	19656787	gene:MD01G1087300		Promoter	1	19823535	19823757	LOC_Os01g35789		Promoter
Promoter	Chr1	5051580	5051907	AT1G14688		Promoter	Bd1	9816143	9816416	Bradi1g12955		Promoter	Chr0	7866727	7866961	Cla000359.g		Enhancer	chr00	15907858	15908063	MELO3C027770.2		Promoter	Chr1	6318968	6319922	Csa_1G057060			Promoter	Chr01	26048840	26049313	Gorai.001G175900		Promoter	Chr01	19657171	19657638	gene:MD01G1087300		Enhancer	1	19826570	19827184	LOC_Os01g35789		Promoter
Promoter	Chr1	5055199	5055643	AT1G14690		Enhancer	Bd1	9834409	9834623	Bradi1g12970		Promoter	Chr0	7867428	7867917	Cla000359.g		Enhancer	chr00	15919691	15920297	MELO3C027770.2		Promoter	Chr1	6332802	6333022	Csa_1G058060			Enhancer	Chr01	26067703	26068122	Gorai.001G175900		Enhancer	Chr01	19665705	19665952	gene:MD01G1087400		Promoter	1	19848321	19848540	LOC_Os01g35830		Promoter
Enhancer	Chr1	5060656	5061977	AT1G14700		Enhancer	Bd1	9835266	9835756	Bradi1g12970		Promoter	Chr0	7868550	7868750	Cla000359.g		Enhancer	chr00	15933621	15935216	MELO3C027771.2		Promoter	Chr1	6333087	6333292	Csa_1G058060			Enhancer	Chr01	26111971	26112464	Gorai.001G176000		Enhancer	Chr01	19674189	19674666	gene:MD01G1087400		Promoter	1	19874049	19874250	LOC_Os01g35910		Enhancer
Promoter	Chr1	5065451	5065659	AT1G14710		Promoter	Bd1	9838828	9839036	Bradi1g12980		Enhancer	Chr0	7873630	7874386	Cla000359.g		Enhancer	chr00	15936306	15936915	MELO3C027771.2		Promoter	Chr1	6339192	6340039	Csa_1G058070			Promoter	Chr01	26114488	26115055	Gorai.001G176000		Enhancer	Chr01	19676942	19677155	gene:MD01G1087400		Promoter	1	19874487	19874840	LOC_Os01g35910		Promoter
Enhancer	Chr1	5066181	5066516	AT1G14710		Promoter	Bd1	9852668	9852974	Bradi1g13020		Promoter	Chr0	7888575	7889223	Cla000360.g		Enhancer	chr00	15940100	15940679	MELO3C027771.2		Enhancer	Chr1	6361485	6361783	Csa_1G058090			Promoter	Chr01	26479013	26480863	Gorai.001G177200		Enhancer	Chr01	19684504	19684743	gene:MD01G1087400		Enhancer	1	19933232	19933581	LOC_Os01g35990		Enhancer
Promoter	Chr1	5068522	5068724	AT1G14720		Promoter	Bd1	9857508	9857746	Bradi1g13030		Enhancer	Chr0	7904955	7905423	Cla000360.g		Enhancer	chr00	15958129	15959285	MELO3C027771.2		Enhancer	Chr1	6361948	6362173	Csa_1G058090			Promoter	Chr01	26483420	26484064	Gorai.001G177300		Enhancer	Chr01	19695673	19696335	gene:MD01G1087600		Promoter	1	19954147	19954411	LOC_Os01g36060		Enhancer
Promoter	Chr1	5068969	5069273	AT1G14720		Enhancer	Bd1	9865444	9865789	Bradi1g13040		Enhancer	Chr0	7909627	7909829	Cla000360.g		Enhancer	chr00	15960379	15962217	MELO3C027771.2		Promoter	Chr1	6371399	6371987	Csa_1G058100			Promoter	Chr01	26579956	26580128	Gorai.001G177800		Enhancer	Chr01	19804506	19805012	gene:MD01G1087900		Promoter	1	19955275	19955569	LOC_Os01g36060		Enhancer
Enhancer	Chr1	5070524	5071486	AT1G14730		Enhancer	Bd1	9865986	9866526	Bradi1g13040		Enhancer	Chr0	7909886	7910126	Cla000360.g		Enhancer	chr00	15965957	15966540	MELO3C027771.2		Promoter	Chr1	6376135	6376647	Csa_1G058110			Promoter	Chr01	26580385	26580598	Gorai.001G177800		Promoter	Chr01	19935296	19935563	gene:MD01G1088300		Promoter	1	19955690	19956028	LOC_Os01g36060		Promoter
Promoter	Chr1	5077673	5078859	AT1G14740		Promoter	Bd1	9871734	9871934	Bradi1g13047		Enhancer	Chr0	7924149	7925080	Cla000361.g		Enhancer	chr00	15982417	15983341	MELO3C028444.2		Promoter	Chr1	6392464	6392688	Csa_1G058140			Enhancer	Chr01	26637785	26637950	Gorai.001G177900		Enhancer	Chr01	20036101	20036630	gene:MD01G1088400		Enhancer	1	19961975	19962197	LOC_Os01g36070		Enhancer
Promoter	Chr1	5082455	5083285	AT1G14750		Enhancer	Bd1	9905838	9906045	Bradi1g13080		Enhancer	Chr0	7929648	7929927	Cla000361.g		Enhancer	chr00	15994787	15995338	MELO3C028444.2		Promoter	Chr1	6397136	6397531	Csa_1G058150			Promoter	Chr01	26960436	26960592	Gorai.001G178500		Enhancer	Chr01	20045486	20045727	gene:MD01G1088400		Promoter	1	19970006	19970317	LOC_Os01g36080		Enhancer
Promoter	Chr1	5088772	5089216	AT1G14770		Enhancer	Bd1	9920390	9920916	Bradi1g13090		Enhancer	Chr0	7929998	7930206	Cla000361.g		Enhancer	chr00	15995418	15996083	MELO3C028444.2		Promoter	Chr1	6402652	6403186	Csa_1G058155			Promoter	Chr01	27359118	27359496	Gorai.001G179100		Enhancer	Chr01	20045788	20046014	gene:MD01G1088400		Enhancer	1	20034875	20035246	LOC_Os01g36220		Enhancer
Promoter	Chr1	5089514	5090172	AT1G14770		Promoter	Bd1	9929631	9929844	Bradi1g13097		Enhancer	Chr0	7936585	7936803	Cla000361.g		Enhancer	chr00	16013427	16013698	MELO3C028444.2		Enhancer	Chr1	6496184	6496749	Csa_1G059730			Promoter	Chr01	27397207	27397529	Gorai.001G179300		Promoter	Chr01	20183151	20183776	gene:MD01G1088900		Promoter	1	20041377	20041707	LOC_Os01g36229		Enhancer
Promoter	Chr1	5091520	5091725	AT1G14780		Enhancer	Bd1	9932066	9932621	Bradi1g13097		Promoter	Chr0	7940119	7940631	Cla000361.g		Enhancer	chr00	16013744	16014016	MELO3C028444.2		Enhancer	Chr1	6499876	6500105	Csa_1G059740			Enhancer	Chr01	27403087	27403262	Gorai.001G179300		Promoter	Chr01	20193768	20194379	gene:MD01G1089100		Enhancer	1	20044960	20045378	LOC_Os01g36229		Enhancer
Enhancer	Chr1	5092808	5093128	AT1G14780		Enhancer	Bd1	9945665	9946042	Bradi1g13121		Promoter	Chr0	7941387	7941900	Cla000361.g		Enhancer	chr00	16023588	16023797	MELO3C001501.2		Promoter	Chr1	6539123	6539478	Csa_1G060760			Enhancer	Chr01	27403611	27403772	Gorai.001G179300		Promoter	Chr01	20195010	20195210	gene:MD01G1089100		Enhancer	1	20049975	20050222	LOC_Os01g36229		Enhancer
Promoter	Chr1	5098036	5098250	AT1G14790		Promoter	Bd1	9959389	9959720	Bradi1g13140		Enhancer	Chr0	7955794	7956019	Cla000361.g		Enhancer	chr00	16032935	16033499	MELO3C001501.2		Promoter	Chr1	6539564	6540150	Csa_1G060760			Enhancer	Chr01	27566908	27567574	Gorai.001G179800		Enhancer	Chr01	20232563	20232792	gene:MD01G1089300		Enhancer	1	20129650	20129771	LOC_Os01g36294		Promoter
Promoter	Chr1	5104694	5104908	AT1G14810		Enhancer	Bd1	9961841	9962159	Bradi1g13150		Enhancer	Chr0	7957397	7958191	Cla000361.g		Enhancer	chr00	16053609	16053809	MELO3C001501.2		Promoter	Chr1	6568952	6570162	Csa_1G062290			Promoter	Chr01	27603077	27603369	Gorai.001G180100		Promoter	Chr01	20235790	20236288	gene:MD01G1089300		Promoter	1	20191643	20191995	LOC_Os01g36390		Promoter
Promoter	Chr1	5106859	5107072	AT1G14820		Promoter	Bd1	9964421	9964716	Bradi1g13150		Enhancer	Chr0	7962891	7963095	Cla000095.g		Enhancer	chr00	16054902	16055761	MELO3C001501.2		Enhancer	Chr1	6573672	6574271	Csa_1G062300			Promoter	Chr01	27603534	27603815	Gorai.001G180100		Enhancer	Chr01	20249718	20250516	gene:MD01G1089400		Enhancer	1	20197124	20197375	LOC_Os01g36390		Enhancer
Promoter	Chr1	5111628	5111876	AT1G14830		Promoter	Bd1	9997684	9997957	Bradi1g13180		Enhancer	Chr0	7963196	7963407	Cla000095.g		Enhancer	chr00	16071344	16071961	MELO3C001501.2		Promoter	Chr1	6574722	6574980	Csa_1G062300			Promoter	Chr01	27670713	27670860	Gorai.001G180400		Promoter	Chr01	20344580	20344924	gene:MD01G1089900		Promoter	1	20212479	20212796	LOC_Os01g36410		Enhancer
Promoter	Chr1	5115333	5116467	AT1G14840		Promoter	Bd1	10022740	10023248	Bradi1g13220		Enhancer	Chr0	7966190	7966629	Cla000095.g		Enhancer	chr00	16083667	16084710	MELO3C000585.2		Promoter	Chr1	6580294	6581432	Csa_1G062320			Enhancer	Chr01	27679296	27680153	Gorai.001G180600		Enhancer	Chr01	20390840	20391054	gene:MD01G1090000		Enhancer	1	20213845	20214043	LOC_Os01g36410		Promoter
Promoter	Chr1	5124314	5124530	AT1G14860		Enhancer	Bd1	10039381	10039768	Bradi1g13232		Promoter	Chr0	7976384	7976882	Cla000095.g		Promoter	chr00	16095889	16098579	MELO3C027774.2		Promoter	Chr1	6600085	6600670	Csa_1G062360			Promoter	Chr01	27680610	27681063	Gorai.001G180600		Enhancer	Chr01	20578130	20578384	gene:MD01G1090900		Enhancer	1	20240759	20240893	LOC_Os01g36460		Enhancer
Enhancer	Chr1	5126306	5126674	AT1G14860		Enhancer	Bd1	10040802	10041012	Bradi1g13232		Promoter	Chr0	7977237	7977437	Cla000095.g		Promoter	chr00	16107158	16107358	MELO3C000583.2		Promoter	Chr1	6604408	6605114	Csa_1G062370			Promoter	Chr01	27682695	27683347	Gorai.001G180700		Promoter	Chr01	20579140	20579865	gene:MD01G1090900		Enhancer	1	20294116	20294321	LOC_Os01g36570		Enhancer
Enhancer	Chr1	5127334	5127655	AT1G14870		Enhancer	Bd1	10041068	10041478	Bradi1g13232		Promoter	Chr0	7978386	7978883	Cla000095.g		Promoter	chr00	16107434	16107652	MELO3C000583.2		Enhancer	Chr1	6606948	6607463	Csa_1G062370			Promoter	Chr01	27684220	27685299	Gorai.001G180800		Enhancer	Chr01	20664480	20665146	gene:MD01G1091600		Promoter	1	20314124	20314405	LOC_Os01g36610		Enhancer
Enhancer	Chr1	5131772	5132038	AT1G14880		Promoter	Bd1	10045160	10045540	Bradi1g13240		Promoter	Chr0	7981249	7981459	Cla000095.g		Enhancer	chr00	16117175	16117706	MELO3C000583.2		Promoter	Chr1	6609728	6610332	Csa_1G062380			Promoter	Chr01	27690667	27691068	Gorai.001G181100		Promoter	Chr01	20678667	20679471	gene:MD01G1091800		Promoter	1	20319291	20319543	LOC_Os01g36620		Enhancer
Enhancer	Chr1	5137748	5138292	AT1G14890		Promoter	Bd1	10052206	10052536	Bradi1g13250		Enhancer	Chr0	7994078	7994629	Cla000095.g		Enhancer	chr00	16121150	16121753	MELO3C000589.2		Promoter	Chr1	6618173	6618891	Csa_1G062890			Enhancer	Chr01	27695097	27695511	Gorai.001G181100		Promoter	Chr01	20692591	20692809	gene:MD01G1092200		Promoter	1	20373934	20374059	LOC_Os01g36690		Enhancer
Promoter	Chr1	5139369	5139893	AT1G14900		Promoter	Bd1	10057082	10057282	Bradi1g13270		Enhancer	Chr0	7996024	7996239	Cla000095.g		Enhancer	chr00	16136212	16136641	MELO3C000589.2		Enhancer	Chr1	6625214	6625414	Csa_1G062910			Enhancer	Chr01	27699170	27699450	Gorai.001G181100		Enhancer	Chr01	20701612	20702158	gene:MD01G1092300		Enhancer	1	20375269	20375403	LOC_Os01g36690		Promoter
Enhancer	Chr1	5144683	5144903	AT1G14910		Enhancer	Bd1	10075167	10075379	Bradi1g13290		Enhancer	Chr0	8007314	8007532	Cla000095.g		Enhancer	chr00	16137987	16138227	MELO3C000589.2		Enhancer	Chr1	6631043	6631243	Csa_1G062910			Enhancer	Chr01	27728300	27728636	Gorai.001G181200		Promoter	Chr01	20758363	20758678	gene:MD01G1092800		Promoter	1	20388493	20388818	LOC_Os01g36720		Promoter
Enhancer	Chr1	5146659	5147307	AT1G14920		Promoter	Bd1	10083205	10083443	Bradi1g13310		Enhancer	Chr0	8021012	8021598	Cla000167.g		Enhancer	chr00	16138306	16138563	MELO3C000589.2		Enhancer	Chr1	6632136	6632336	Csa_1G062910			Promoter	Chr01	27797787	27798367	Gorai.001G181600		Promoter	Chr01	20774499	20775006	gene:MD01G1092900		Enhancer	1	20396508	20396939	LOC_Os01g36720		Promoter
Enhancer	Chr1	5147627	5148173	AT1G14920		Promoter	Bd1	10100766	10101071	Bradi1g13330		Enhancer	Chr0	8023284	8023504	Cla000167.g		Enhancer	chr00	16146864	16147077	MELO3C027776.2		Promoter	Chr1	6642839	6643803	Csa_1G062920			Enhancer	Chr01	27806772	27807298	Gorai.001G181700		Promoter	Chr01	20783498	20783753	gene:MD01G1093000		Enhancer	1	20439996	20440175	LOC_Os01g36760		Enhancer
Enhancer	Chr1	5151233	5151985	AT1G14930		Enhancer	Bd1	10102819	10103414	Bradi1g13330		Enhancer	Chr0	8023584	8023926	Cla000167.g		Enhancer	chr00	16147167	16147382	MELO3C027776.2		Promoter	Chr1	6645855	6646521	Csa_1G062930			Promoter	Chr01	27814589	27814801	Gorai.001G181800		Promoter	Chr01	20783812	20784078	gene:MD01G1093000		Enhancer	1	20440332	20441245	LOC_Os01g36760		Promoter
Promoter	Chr1	5168122	5168741	AT1G15000		Promoter	Bd1	10107689	10108160	Bradi1g13350		Enhancer	Chr0	8033666	8034207	Cla000167.g		Enhancer	chr00	16171515	16172032	MELO3C027776.2		Promoter	Chr1	6649183	6649392	Csa_1G062950			Promoter	Chr01	27815279	27815432	Gorai.001G181800		Promoter	Chr01	20829636	20830202	gene:MD01G1093200		Enhancer	1	20441320	20442296	LOC_Os01g36760		Enhancer
Promoter	Chr1	5169768	5171204	AT1G15010		Promoter	Bd1	10153903	10154358	Bradi1g13356		Enhancer	Chr0	8037397	8037979	Cla000167.g		Enhancer	chr00	16197670	16198262	MELO3C001330.2		Enhancer	Chr1	6652229	6652716	Csa_1G062950			Promoter	Chr01	27865086	27865250	Gorai.001G182100		Promoter	Chr01	20843778	20844338	gene:MD01G1093300		Enhancer	1	20442544	20442691	LOC_Os01g36760		Promoter
Promoter	Chr1	5176133	5177617	AT1G15020		Enhancer	Bd1	10154985	10155365	Bradi1g13356		Promoter	Chr0	8043467	8044032	Cla000167.g		Enhancer	chr00	16199072	16199815	MELO3C001330.2		Enhancer	Chr1	6653224	6653578	Csa_1G062960			Enhancer	Chr01	27868376	27868528	Gorai.001G182100		Enhancer	Chr01	20995279	20995804	gene:MD01G1094800		Enhancer	1	20442815	20443787	LOC_Os01g36790		Promoter
Enhancer	Chr1	5189452	5190136	AT1G15080		Promoter	Bd1	10161840	10162244	Bradi1g13367		Promoter	Chr0	8045132	8045339	Cla000167.g		Promoter	chr00	16231698	16232895	MELO3C001330.2		Promoter	Chr1	6655566	6655858	Csa_1G062960			Enhancer	Chr01	27892374	27892534	Gorai.001G182300		Enhancer	Chr01	20997417	20997824	gene:MD01G1094800		Enhancer	1	20443829	20444119	LOC_Os01g36790		Promoter
Enhancer	Chr1	5195716	5196189	AT1G15100		Promoter	Bd1	10164547	10164787	Bradi1g13373		Promoter	Chr0	8048541	8049010	Cla000167.g		Promoter	chr00	16233845	16234346	MELO3C001330.2		Enhancer	Chr1	6658242	6658522	Csa_1G062970			Enhancer	Chr01	27959658	27959825	Gorai.001G182500		Enhancer	Chr01	21025158	21025358	gene:MD01G1095100		Enhancer	1	20445643	20446192	LOC_Os01g36790		Promoter
Enhancer	Chr1	5196727	5197181	AT1G15110		Promoter	Bd1	10165007	10165331	Bradi1g13373		Enhancer	Chr0	8049808	8050352	Cla000167.g		Promoter	chr00	16240275	16242444	MELO3C001352.2		Promoter	Chr1	6662691	6663072	Csa_1G062980			Enhancer	Chr01	27967477	27967840	Gorai.001G182500		Promoter	Chr01	21029415	21029977	gene:MD01G1095200		Enhancer	1	20564514	20564754	LOC_Os01g36880		Promoter
Enhancer	Chr1	5197386	5197669	AT1G15110		Promoter	Bd1	10193950	10194212	Bradi1g13420		Enhancer	Chr0	8053910	8054110	Cla000167.g		Enhancer	chr00	16251936	16252686	MELO3C001268.2		Promoter	Chr1	6668755	6669569	Csa_1G063480			Promoter	Chr01	27973925	27974132	Gorai.001G182500		Enhancer	Chr01	21083218	21083948	gene:MD01G1096100		Promoter	1	20594997	20595251	LOC_Os01g36940		Enhancer
Promoter	Chr1	5202469	5203131	AT1G15120		Promoter	Bd1	10223774	10224195	Bradi1g13450		Enhancer	Chr0	8054631	8055230	Cla000167.g		Enhancer	chr00	16263591	16264785	MELO3C001268.2		Promoter	Chr1	6669726	6669926	Csa_1G063480			Promoter	Chr01	28014622	28014882	Gorai.001G182600		Enhancer	Chr01	21102961	21103161	gene:MD01G1096200		Promoter	1	20602204	20602727	LOC_Os01g36950		Promoter
Promoter	Chr1	5204292	5204560	AT1G15125		Promoter	Bd1	10231861	10232345	Bradi1g13460		Enhancer	Chr0	8060459	8060659	Cla000167.g		Enhancer	chr00	16269838	16270062	MELO3C001268.2		Enhancer	Chr1	6671806	6672130	Csa_1G063480			Promoter	Chr01	28043929	28044111	Gorai.001G182800		Enhancer	Chr01	21103272	21103477	gene:MD01G1096200		Enhancer	1	20608886	20609377	LOC_Os01g36950		Promoter
Promoter	Chr1	5212108	5212428	AT1G15140		Promoter	Bd1	10246233	10246502	Bradi1g13470		Enhancer	Chr0	8079961	8080584	Cla000747.g		Enhancer	chr00	16270125	16270336	MELO3C001268.2		Enhancer	Chr1	6678498	6679077	Csa_1G063490			Promoter	Chr01	28076360	28076756	Gorai.001G182900		Enhancer	Chr01	21204900	21205449	gene:MD01G1097900		Promoter	1	20700426	20700632	LOC_Os01g37090		Enhancer
Promoter	Chr1	5220041	5220693	AT1G15165		Promoter	Bd1	10254176	10254652	Bradi1g13480		Enhancer	Chr0	8095824	8096684	Cla000747.g		Enhancer	chr00	16280103	16280615	MELO3C004246.2		Enhancer	Chr1	6679728	6680354	Csa_1G063490			Enhancer	Chr01	28085902	28086317	Gorai.001G182900		Promoter	Chr01	21214188	21214484	gene:MD01G1098300		Promoter	1	20708027	20708324	LOC_Os01g37100		Promoter
Promoter	Chr1	5224008	5224497	AT1G15180		Enhancer	Bd1	10265708	10266113	Bradi1g13485		Enhancer	Chr0	8099965	8100168	Cla000747.g		Enhancer	chr00	16308354	16308702	MELO3C004246.2		Promoter	Chr1	6681993	6682493	Csa_1G063490			Promoter	Chr01	28149698	28149851	Gorai.001G183000		Promoter	Chr01	21352927	21353160	gene:MD01G1100300		Enhancer	1	20730072	20730363	LOC_Os01g37120		Promoter
Enhancer	Chr1	5227905	5228377	AT1G15190		Promoter	Bd1	10306515	10306725	Bradi1g13490		Enhancer	Chr0	8102135	8102639	Cla000747.g		Enhancer	chr00	16319889	16320104	MELO3C004246.2		Promoter	Chr1	6686131	6686804	Csa_1G063500			Promoter	Chr01	28358994	28359258	Gorai.001G183100		Enhancer	Chr01	21373209	21373741	gene:MD01G1100600		Enhancer	1	20733837	20734041	LOC_Os01g37130		Enhancer
Promoter	Chr1	5236932	5237444	AT1G15210		Promoter	Bd1	10410379	10410734	Bradi1g13525		Promoter	Chr0	8105910	8106443	Cla000747.g		Promoter	chr00	16327651	16330048	MELO3C027778.2		Promoter	Chr1	6698696	6699400	Csa_1G063520			Enhancer	Chr01	28384718	28385216	Gorai.001G183200		Enhancer	Chr01	21375481	21375897	gene:MD01G1100600		Enhancer	1	20750320	20750516	LOC_Os01g37130		Promoter
Promoter	Chr1	5237644	5238099	AT1G15215		Promoter	Bd1	10427223	10427573	Bradi1g13550		Promoter	Chr0	8106628	8107227	Cla000747.g		Enhancer	chr00	16376064	16377472	MELO3C000615.2		Promoter	Chr1	6704247	6704447	Csa_1G063540			Enhancer	Chr01	28487151	28487834	Gorai.001G183300		Enhancer	Chr01	21376071	21376470	gene:MD01G1100600		Promoter	1	20765442	20765666	LOC_Os01g37180		Promoter
Promoter	Chr1	5241424	5242102	AT1G15220		Enhancer	Bd1	10429971	10430279	Bradi1g13560		Enhancer	Chr0	8123412	8123884	Cla000748.g		Enhancer	chr00	16448999	16450090	MELO3C028447.2		Promoter	Chr1	6710334	6711240	Csa_1G063550			Enhancer	Chr01	28557133	28557470	Gorai.001G183400		Promoter	Chr01	21390677	21390929	gene:MD01G1100800		Enhancer	1	20768941	20769147	LOC_Os01g37180		Enhancer
Promoter	Chr1	5243204	5243549	AT1G15240		Enhancer	Bd1	10449857	10450285	Bradi1g13580		Enhancer	Chr0	8124017	8124557	Cla000748.g		Enhancer	chr00	16463510	16463731	MELO3C000611.2		Promoter	Chr1	6723992	6724426	Csa_1G063570			Enhancer	Chr01	28557728	28557877	Gorai.001G183400		Promoter	Chr01	21425947	21426571	gene:MD01G1101300		Promoter	1	20791704	20792118	LOC_Os01g37220		Promoter
Promoter	Chr1	5248909	5250043	AT1G15250		Enhancer	Bd1	10452592	10452811	Bradi1g13580		Enhancer	Chr0	8148000	8148213	Cla000749.g		Enhancer	chr00	16480945	16483362	MELO3C000611.2		Promoter	Chr1	6729686	6730388	Csa_1G063590			Enhancer	Chr01	28637447	28637635	Gorai.001G183400		Promoter	Chr01	21427049	21427514	gene:MD01G1101300		Promoter	1	20816934	20817134	LOC_Os01g37280		Enhancer
Promoter	Chr1	5250247	5250561	AT1G15260		Promoter	Bd1	10467837	10468114	Bradi1g13590		Enhancer	Chr0	8148279	8148483	Cla000749.g		Enhancer	chr00	16491857	16493594	MELO3C001115.2		Promoter	Chr1	6742877	6743115	Csa_1G063620			Enhancer	Chr01	28637812	28638210	Gorai.001G183400		Promoter	Chr01	21456584	21456803	gene:MD01G1101800		Enhancer	1	20849550	20849815	LOC_Os01g37320		Promoter
Promoter	Chr1	5251945	5252415	AT1G15270		Promoter	Bd1	10476689	10476905	Bradi1g13610		Enhancer	Chr0	8149598	8150136	Cla000749.g		Enhancer	chr00	16497003	16497229	MELO3C001115.2		Enhancer	Chr1	6771912	6772214	Csa_1G064170			Enhancer	Chr01	28652459	28652748	Gorai.001G183500		Promoter	Chr01	21468842	21469310	gene:MD01G1102200		Enhancer	1	20850210	20850714	LOC_Os01g37320		Promoter
Enhancer	Chr1	5256649	5257359	AT1G15280		Promoter	Bd1	10485910	10486278	Bradi1g13630		Promoter	Chr0	8156304	8156521	Cla000749.g		Enhancer	chr00	16512129	16512416	MELO3C001115.2		Enhancer	Chr1	6772227	6772613	Csa_1G064170			Enhancer	Chr01	28745387	28745968	Gorai.001G183600		Promoter	Chr01	21485313	21486143	gene:MD01G1102600		Promoter	1	20865814	20866195	LOC_Os01g37370		Enhancer
Promoter	Chr1	5264839	5265616	AT1G15290		Promoter	Bd1	10490805	10491441	Bradi1g13640		Promoter	Chr0	8157530	8158153	Cla000749.g		Promoter	chr00	16517318	16517949	MELO3C001115.2		Enhancer	Chr1	6777859	6778327	Csa_1G064170			Enhancer	Chr01	28926299	28926575	Gorai.001G183800		Promoter	Chr01	21499742	21499947	gene:MD01G1102900		Promoter	1	20866846	20866965	LOC_Os01g37370		Promoter
Enhancer	Chr1	5268494	5268694	AT1G15310		Promoter	Bd1	10513164	10513485	Bradi1g13660		Promoter	Chr0	8185238	8186554	Cla000750.g		Enhancer	chr00	16529341	16530645	MELO3C027782.2		Promoter	Chr1	6799236	6799477	Csa_1G064680			Enhancer	Chr01	28926876	28927108	Gorai.001G183800		Enhancer	Chr01	21581525	21581728	gene:MD01G1103500		Promoter	1	20867034	20867385	LOC_Os01g37370		Promoter
Enhancer	Chr1	5269076	5269361	AT1G15310		Promoter	Bd1	10518239	10518581	Bradi1g13670		Promoter	Chr0	8190351	8190801	Cla000750.g		Enhancer	chr00	16534283	16534512	MELO3C027782.2		Promoter	Chr1	6807864	6808516	Csa_1G064700			Enhancer	Chr01	28927772	28928067	Gorai.001G183800		Enhancer	Chr01	21581829	21582036	gene:MD01G1103500		Promoter	1	20941332	20941485	LOC_Os01g37470		Promoter
Promoter	Chr1	5277503	5278328	AT1G15340		Promoter	Bd1	10530812	10531085	Bradi1g13680		Enhancer	Chr0	8197960	8198928	Cla000750.g		Enhancer	chr00	16537669	16538784	MELO3C000620.2		Promoter	Chr1	6809446	6809837	Csa_1G064700			Enhancer	Chr01	28928442	28928864	Gorai.001G183800		Promoter	Chr01	21622897	21623111	gene:MD01G1103800		Promoter	1	20941721	20941846	LOC_Os01g37470		Promoter
Enhancer	Chr1	5281736	5281991	AT1G15360		Promoter	Bd1	10536230	10536575	Bradi1g13690		Enhancer	Chr0	8205567	8206257	Cla000750.g		Enhancer	chr00	16543546	16543773	MELO3C000620.2		Enhancer	Chr1	6811901	6812638	Csa_1G064700			Enhancer	Chr01	28929870	28930021	Gorai.001G183800		Enhancer	Chr01	21779326	21780368	gene:MD01G1104600		Promoter	1	20955454	20955982	LOC_Os01g37510		Promoter
Enhancer	Chr1	5282305	5282759	AT1G15360		Promoter	Bd1	10542698	10542941	Bradi1g13700		Enhancer	Chr0	8210057	8210659	Cla000750.g		Enhancer	chr00	16543893	16544745	MELO3C000620.2		Promoter	Chr1	6817918	6818537	Csa_1G064710			Enhancer	Chr01	28931231	28931710	Gorai.001G183800		Promoter	Chr01	21789752	21789986	gene:MD01G1104700		Enhancer	1	20976813	20977078	LOC_Os01g37560		Promoter
Promoter	Chr1	5286479	5287040	AT1G15370		Enhancer	Bd1	10545547	10545834	Bradi1g13700		Enhancer	Chr0	8213229	8214011	Cla000751.g		Enhancer	chr00	16582551	16583622	MELO3C000608.2		Enhancer	Chr1	6824156	6824369	Csa_1G064730			Enhancer	Chr01	28933571	28934104	Gorai.001G183800		Promoter	Chr01	21797362	21797998	gene:MD01G1104800		Promoter	1	20987671	20987911	LOC_Os01g37560		Enhancer
Promoter	Chr1	5297591	5298362	AT1G15410		Promoter	Bd1	10548992	10549271	Bradi1g13710		Enhancer	Chr0	8223071	8223602	Cla000751.g		Enhancer	chr00	16586525	16587076	MELO3C000608.2		Enhancer	Chr1	6824484	6824704	Csa_1G064730			Enhancer	Chr01	28949615	28950357	Gorai.001G183800		Promoter	Chr01	21816493	21816706	gene:MD01G1105100		Enhancer	1	21081217	21081468	LOC_Os01g37700		Enhancer
Promoter	Chr1	5298571	5299006	AT1G15410		Promoter	Bd1	10569698	10569910	Bradi1g13720		Enhancer	Chr0	8233440	8234158	Cla000751.g		Enhancer	chr00	16598359	16598785	MELO3C000608.2		Promoter	Chr1	6829734	6830101	Csa_1G064740			Enhancer	Chr01	28950546	28951311	Gorai.001G183800		Promoter	Chr01	21827035	21827997	gene:MD01G1105200		Enhancer	1	21108804	21109035	LOC_Os01g37740		Enhancer
Promoter	Chr1	5303308	5304441	AT1G15430		Promoter	Bd1	10577370	10577574	Bradi1g13730		Promoter	Chr0	8239111	8239311	Cla000751.g		Enhancer	chr00	16611673	16613446	MELO3C000622.2		Enhancer	Chr1	6832191	6832405	Csa_1G064740			Enhancer	Chr01	28952458	28952809	Gorai.001G183800		Promoter	Chr01	21901072	21901676	gene:MD01G1105600		Promoter	1	21118847	21118995	LOC_Os01g37760		Promoter
Promoter	Chr1	5309492	5309768	AT1G15440		Promoter	Bd1	10583364	10583584	Bradi1g13750		Promoter	Chr0	8239384	8239615	Cla000751.g		Promoter	chr00	16656067	16656367	MELO3C000643.2		Promoter	Chr1	6858942	6859165	Csa_1G064800			Enhancer	Chr01	28953471	28954095	Gorai.001G183800		Promoter	Chr01	21906064	21906555	gene:MD01G1105700		Promoter	1	21146334	21146678	LOC_Os01g37800		Promoter
Promoter	Chr1	5315233	5315607	AT1G15470		Promoter	Bd1	10609479	10609940	Bradi1g13760		Promoter	Chr0	8244437	8244944	Cla000752.g		Enhancer	chr00	16663946	16664596	MELO3C027787.2		Promoter	Chr1	6870008	6870710	Csa_1G064820			Enhancer	Chr01	28955475	28955681	Gorai.001G183800		Promoter	Chr01	21912184	21913067	gene:MD01G1105800		Promoter	1	21158566	21159127	LOC_Os01g37825		Enhancer
Promoter	Chr1	5323836	5325790	AT1G15490		Promoter	Bd1	10610544	10610879	Bradi1g13765		Enhancer	Chr0	8251977	8252635	Cla000752.g		Promoter	chr00	16666045	16666245	MELO3C027787.2		Promoter	Chr1	6900105	6900481	Csa_1G065390			Enhancer	Chr01	28955822	28956018	Gorai.001G183800		Promoter	Chr01	21926114	21926320	gene:MD01G1106000		Promoter	1	21195270	21195404	LOC_Os01g37870		Promoter
Enhancer	Chr1	5339049	5340169	AT1G15520		Promoter	Bd1	10622503	10622824	Bradi1g13770		Enhancer	Chr0	8263217	8263690	Cla000752.g		Promoter	chr00	16670068	16670658	MELO3C028452.2		Promoter	Chr1	6907852	6908060	Csa_1G065400			Enhancer	Chr01	28958383	28958536	Gorai.001G183800		Enhancer	Chr01	21974746	21974999	gene:MD01G1106900		Enhancer	1	21203639	21204045	LOC_Os01g37870		Enhancer
Promoter	Chr1	5342076	5342276	AT1G15530		Promoter	Bd1	10644776	10645252	Bradi1g13793		Enhancer	Chr0	8268137	8268622	Cla000752.g		Enhancer	chr00	16686790	16687606	MELO3C027784.2		Promoter	Chr1	6909444	6909874	Csa_1G065410			Enhancer	Chr01	28959106	28959337	Gorai.001G183800		Promoter	Chr01	21976682	21977232	gene:MD01G1106900		Enhancer	1	21228591	21229002	LOC_Os01g37910		Enhancer
Enhancer	Chr1	5344550	5345473	AT1G15550		Enhancer	Bd1	10666015	10666271	Bradi1g13820		Enhancer	Chr0	8275045	8275393	Cla000752.g		Promoter	chr00	16692657	16693515	MELO3C027783.2		Enhancer	Chr1	6911858	6912294	Csa_1G065410			Enhancer	Chr01	28961956	28962712	Gorai.001G183800		Enhancer	Chr01	22013770	22014022	gene:MD01G1107200		Promoter	1	21242509	21242723	LOC_Os01g37920		Promoter
Enhancer	Chr1	5349561	5349888	AT1G15550		Enhancer	Bd1	10667473	10667691	Bradi1g13827		Enhancer	Chr0	8275937	8276471	Cla000752.g		Enhancer	chr00	16694918	16695675	MELO3C027783.2		Enhancer	Chr1	6913731	6913931	Csa_1G065420			Enhancer	Chr01	28962913	28963206	Gorai.001G183800		Enhancer	Chr01	22015969	22016525	gene:MD01G1107200		Enhancer	1	21244170	21244325	LOC_Os01g37920		Promoter
Promoter	Chr1	5360140	5362089	AT1G15570		Promoter	Bd1	10669051	10669303	Bradi1g13823		Enhancer	Chr0	8279816	8280220	Cla000752.g		Enhancer	chr00	16707201	16710172	MELO3C027783.2		Enhancer	Chr1	6914087	6914302	Csa_1G065420			Enhancer	Chr01	28964956	28965418	Gorai.001G183800		Promoter	Chr01	22026012	22026676	gene:MD01G1107300		Promoter	1	21261491	21261864	LOC_Os01g37950		Promoter
Promoter	Chr1	5366452	5367027	AT1G15580		Promoter	Bd1	10683596	10683897	Bradi1g13845		Enhancer	Chr0	8282290	8282828	Cla000752.g		Enhancer	chr00	16766135	16767216	MELO3C028451.2		Promoter	Chr1	6941965	6942177	Csa_1G065960			Enhancer	Chr01	28967301	28968343	Gorai.001G183800		Enhancer	Chr01	22063589	22064348	gene:MD01G1107900		Promoter	1	21262682	21262938	LOC_Os01g37950		Promoter
Promoter	Chr1	5369983	5370301	AT1G15610		Promoter	Bd1	10689645	10690379	Bradi1g13850		Enhancer	Chr0	8285112	8285696	Cla000752.g		Enhancer	chr00	16794885	16796625	MELO3C000658.2		Promoter	Chr1	6944425	6945133	Csa_1G065970			Enhancer	Chr01	28969726	28970233	Gorai.001G183800		Enhancer	Chr01	22069227	22070071	gene:MD01G1108000		Enhancer	1	21263203	21263353	LOC_Os01g37950		Promoter
Promoter	Chr1	5380731	5381034	AT1G15660		Promoter	Bd1	10696816	10697085	Bradi1g13857		Enhancer	Chr0	8297435	8298475	Cla000752.g		Enhancer	chr00	16802114	16802323	MELO3C027789.2		Promoter	Chr1	6950787	6951237	Csa_1G065980			Enhancer	Chr01	28971975	28972690	Gorai.001G183800		Enhancer	Chr01	22077690	22077899	gene:MD01G1108000		Promoter	1	21275482	21275664	LOC_Os01g37980		Enhancer
[truncated: 27,575 more rows]
[truncated: 49 more columns]
