# Supplementary material for: ChIP-Hub provides an integrative platform for exploring plant regulome
Source: Nat Commun. 2022 Jun 14;13:3413. doi: 10.1038/s41467-022-30770-1 (PMC9197862; doi:10.1038/s41467-022-30770-1)
Supplement: Supplementary file 12 — Supplementary Data 9 [file 41467_2022_30770_MOESM12_ESM.xlsx]

## Sheet: Supplementary Data 9
Supplementary Data 9: Histone modification ChIP-seq experiments used for ChromHMM analysis.
Genome	Factor	Experiment name	Reference tissue type	ChIP samples	Control samples	Pubmed/DOI	No. narrowPeaks
arabidopsis_thaliana	DRP003416	H3K4me1_WT_12	vegetative	DRX066755;DRX066770	DRX066754;DRX066769	28100676	14416
arabidopsis_thaliana	DRP003416	H3K4me2_WT_12	vegetative	DRX066756;DRX066771	DRX066754;DRX066769	28100676	21783
arabidopsis_thaliana	DRP003416	H3K4me3_WT_12	vegetative	DRX066757;DRX066772	DRX066754;DRX066769	28100676	16789
arabidopsis_thaliana	DRP003416	H3K9me2_WT_12	vegetative	DRX066758;DRX066773	DRX066754;DRX066769	28100676	3695
arabidopsis_thaliana	DRP004816	H3K4me1_WT_untreated	root	DRX158880;DRX158896	DRX158879;DRX158895		5273
arabidopsis_thaliana	DRP004816	H3K4me2_WT_untreated	root	DRX158881;DRX158897	DRX158879;DRX158895		12247
arabidopsis_thaliana	DRP004816	H3K4me3_WT_untreated	root	DRX158882;DRX158898	DRX158879;DRX158895		15087
arabidopsis_thaliana	ERP005526	H3K27me3_Col0	vegetative	ERX441180	ERX441184	27111035	9502
arabidopsis_thaliana	ERP015465	H3K27me3_day0	reproductive	ERX1470589;ERX1470600	ERX1470583;ERX1470587	28513600	7707
arabidopsis_thaliana	ERP015465	H3K4me3_day0	reproductive	ERX1470588;ERX1470594	ERX1470583;ERX1470587	28513600	11520
arabidopsis_thaliana	ERP015465	H3K27me3_day1	reproductive	ERX1470592;ERX1470603	ERX1470590;ERX1470601	28513600	6000
arabidopsis_thaliana	ERP015465	H3K4me3_day1	reproductive	ERX1470591;ERX1470602	ERX1470590;ERX1470601	28513600	10820
arabidopsis_thaliana	ERP015465	H3K27me3_day2	reproductive	ERX1470596;ERX1470606	ERX1470593;ERX1470604	28513600	5723
arabidopsis_thaliana	ERP015465	H3K4me3_day2	reproductive	ERX1470595;ERX1470605	ERX1470593;ERX1470604	28513600	10810
arabidopsis_thaliana	ERP015465	H3K27me3_day3	reproductive	ERX1470586;ERX1470599	ERX1470584;ERX1470597	28513600	7675
arabidopsis_thaliana	ERP015465	H3K4me3_day3	reproductive	ERX1470585;ERX1470598	ERX1470584;ERX1470597	28513600	11892
arabidopsis_thaliana	ERP016888	H3K4me3_WT	reproductive	ERX1660733;ERX1660734;ERX1660735		29530928	22223
arabidopsis_thaliana	ERP017362	H3K27me3_seedling	vegetative	ERX1733290;ERX1733293	ERX1733288;ERX1733291	28513600	7504
arabidopsis_thaliana	ERP017362	H3K4me3_seedling	vegetative	ERX1733289;ERX1733292	ERX1733288;ERX1733291	28513600	16137
arabidopsis_thaliana	ERP022017	H3K27me3_Col0	vegetative	ERX1941468;ERX1941471		29700471	9372
arabidopsis_thaliana	SRP002100	H3K4me2	vegetative	SRX017553	SRX017605	22962860	5746
arabidopsis_thaliana	SRP002100	H3K4me3	vegetative	SRX017554	SRX017605	22962860	8374
arabidopsis_thaliana	SRP002100	H3K9ac	vegetative	SRX017555	SRX017605	22962860	5863
arabidopsis_thaliana	SRP002100	H3K27me1	vegetative	SRX017596	SRX017605	22962860	1260
arabidopsis_thaliana	SRP002100	H3K27me3	vegetative	SRX017597	SRX017605	22962860	5674
arabidopsis_thaliana	SRP002100	H3K36me2	vegetative	SRX017599	SRX017605	22962860	2994
arabidopsis_thaliana	SRP002100	H3K36me3	vegetative	SRX017600	SRX017605	22962860	10034
arabidopsis_thaliana	SRP004452	H3K27me3_WT	vegetative	SRX031221		21642989	3581
arabidopsis_thaliana	SRP012587	H3K9me2_Col0	vegetative	SRX145429	SRX145428	22555433	10250
arabidopsis_thaliana	SRP017399	H3K27me3	vegetative	SRX208116		30498193	9581
arabidopsis_thaliana	SRP023011	H3K27me3_WT	vegetative	SRX286160;SRX286161	SRX286164	25615622	9783
arabidopsis_thaliana	SRP028132	H3K4me2_Col0	vegetative	SRX326931;SRX326939		24244201	11019
arabidopsis_thaliana	SRP028132	H3K4me3_Col0	vegetative	SRX326935;SRX326944		24244201	15530
arabidopsis_thaliana	SRP029606	H3K27me3	vegetative	SRX346162;SRX346163	SRX346164	10.1080/21553769.2013.844734	11095
arabidopsis_thaliana	SRP029606	H3K4me3	vegetative	SRX346160;SRX346161	SRX346164	10.1080/21553769.2013.844734	17180
arabidopsis_thaliana	SRP030646	H3K9me2_WT	vegetative	SRX1011321;SRX361927	SRX1011320;SRX361926	24336224	3686
arabidopsis_thaliana	SRP030646	H3K9me1_WT	vegetative	SRX361945;SRX361946	SRX1011320;SRX361926	24336224	5149
arabidopsis_thaliana	SRP034702	H3K27me3_WT	vegetative	SRX398434;SRX398435	SRX398442	25615622	7012
arabidopsis_thaliana	SRP044176	H3K27me3_leaf	vegetative	SRX648274		26373455	5550
arabidopsis_thaliana	SRP044176	H3K27ac_leaf	vegetative	SRX648276		26373455	9170
arabidopsis_thaliana	SRP044176	H3K4me1_leaf	vegetative	SRX648278		26373455	8447
arabidopsis_thaliana	SRP045252	H3K4me3_Col0	vegetative	SRX669386		26617990	16155
arabidopsis_thaliana	SRP049173	H3K27me3_WT_Col0	vegetative	SRX738366;SRX738369		26497803	8244
arabidopsis_thaliana	SRP052855	H3K27me3_Col0	vegetative	SRX853860		27111035	8495
arabidopsis_thaliana	SRP052855	H3K9me2_Col0	vegetative	SRX1526953		27111035	1809
arabidopsis_thaliana	SRP055901	H3K27me1_leaf	vegetative	SRX905130	SRX905146;SRX905149;SRX905152	27113256	4751
arabidopsis_thaliana	SRP055901	H3K27me3_leaf	vegetative	SRX905134	SRX905146;SRX905149;SRX905152	27113256	5288
arabidopsis_thaliana	SRP055901	H3K9me2_leaf	vegetative	SRX905139;SRX905140	SRX905146;SRX905149;SRX905152	27113256	1561
arabidopsis_thaliana	SRP056594	H3K27me3_Col0	vegetative	SRX1453387;SRX969887	SRX969888	26760036	4976
arabidopsis_thaliana	SRP057075	H3K4me3_29d	vegetative	SRX986831	SRX986832	25802367	14249
arabidopsis_thaliana	SRP057075	H3K9ac_30d	vegetative	SRX986839	SRX986840	25802367	6075
arabidopsis_thaliana	SRP061845	H3K4me3_leaf	vegetative	SRX1125310;SRX1125311	SRX1125327;SRX1125329	10.3390/epigenomes1020008	10359
arabidopsis_thaliana	SRP061845	H3K4me3_t0	reproductive	SRX1125312;SRX1125313	SRX1125326;SRX1125328	10.3390/epigenomes1020008	10751
arabidopsis_thaliana	SRP061845	H3K4me3_t2	reproductive	SRX1125314;SRX1125315	SRX1125326;SRX1125328	10.3390/epigenomes1020008	11531
arabidopsis_thaliana	SRP061845	H3K4me3_flower	reproductive	SRX1125316;SRX1125317	SRX1125327;SRX1125329	10.3390/epigenomes1020008	14444
arabidopsis_thaliana	SRP061845	H3K27me3_leaf	vegetative	SRX1125318;SRX1125319	SRX1125327;SRX1125331	10.3390/epigenomes1020008	10339
arabidopsis_thaliana	SRP061845	H3K27me3_t0	reproductive	SRX1125320;SRX1125321	SRX1125326;SRX1125330	10.3390/epigenomes1020008	10681
arabidopsis_thaliana	SRP061845	H3K27me3_t2	reproductive	SRX1125322;SRX1125323	SRX1125326;SRX1125330	10.3390/epigenomes1020008	10196
arabidopsis_thaliana	SRP061845	H3K27me3_flower	reproductive	SRX1125324;SRX1125325	SRX1125327;SRX1125331	10.3390/epigenomes1020008	10463
arabidopsis_thaliana	SRP063352	H3K27me3	vegetative	SRX1591018;SRX1591019	SRX1591017	27111034	7121
arabidopsis_thaliana	SRP064711	H3K27me3	vegetative	SRX1772326	SRX1772325	27225844	8266
arabidopsis_thaliana	SRP064752	H3K4me2_WT	vegetative	SRX1331874	SRX1331876	28550207	8738
arabidopsis_thaliana	SRP064752	H3K4me3_WT	vegetative	SRX1331875	SRX1331876	28550207	12650
arabidopsis_thaliana	SRP066358	A_thaliana_H3K4me3	vegetative	SRX1518741		27457936	13395
arabidopsis_thaliana	SRP066358	A_thaliana_H3K9me2	vegetative	SRX1518742		27457936	1770
arabidopsis_thaliana	SRP066358	A_thaliana_H3K27me3	vegetative	SRX1518743		27457936	4908
arabidopsis_thaliana	SRP066358	A_thaliana_H3K36me3	vegetative	SRX1518744		27457936	9261
arabidopsis_thaliana	SRP068137	H3K27me3_WT	vegetative	SRX1519405;SRX1519407;SRX1612826	SRX1612825	27410265	10315
arabidopsis_thaliana	SRP071815	WT_H3K27me3	vegetative	SRX1634365	SRX1634369	27208288	8648
arabidopsis_thaliana	SRP071815	WT_H3K4me3	vegetative	SRX1634366	SRX1634369	27208288	12738
arabidopsis_thaliana	SRP071815	WT_H3K9me2	vegetative	SRX1634367	SRX1634369	27208288	3788
arabidopsis_thaliana	SRP071815	WT_H3K27me3_2	vegetative	SRX1634365	SRX1634368	27208288	6903
arabidopsis_thaliana	SRP071815	WT_H3K4me3_2	vegetative	SRX1634366	SRX1634368	27208288	10646
arabidopsis_thaliana	SRP071815	WT_H3K9me2_2	vegetative	SRX1634367	SRX1634368	27208288	3676
arabidopsis_thaliana	SRP072236	WT_H3K27ac	vegetative	SRX1657478;SRX2533653	SRX1657496	28947800	13801
arabidopsis_thaliana	SRP072236	WT_H3K27me3	vegetative	SRX1657480	SRX1657496	28947800	5878
arabidopsis_thaliana	SRP072236	WT_H3K9ac	vegetative	SRX1657481;SRX2533654	SRX1657496	28947800	17461
arabidopsis_thaliana	SRP072577	TWT_H3K27me3_2	vegetative	SRX1670666	SRX1670669	27231839	3566
arabidopsis_thaliana	SRP072577	TWT_H3K4me3_2	vegetative	SRX1670667	SRX1670669	27231839	11394
arabidopsis_thaliana	SRP072577	TWT_H3K9me2_2	vegetative	SRX1670668	SRX1670669	27231839	3697
arabidopsis_thaliana	SRP073021	H3K27ac_Col0	vegetative	SRX2240741		27873573	4957
arabidopsis_thaliana	SRP081052	H3K36me3_16C	vegetative	SRX2007052;SRX2007053;SRX2007054;SRX2007055	SRX2007056;SRX2007057;SRX2007058	28566089	9983
arabidopsis_thaliana	SRP081052	H3K36me3_25C	vegetative	SRX2007059;SRX2007060;SRX2007061;SRX2007062	SRX2007063;SRX2007064;SRX2007065	28566089	16479
arabidopsis_thaliana	SRP086137	WT_H3K27me3	root	SRX2136187;SRX2136193	SRX2136185;SRX2136191	27650334	1138
arabidopsis_thaliana	SRP086137	WT_H3K4me3	root	SRX2136188;SRX2136194	SRX2136185;SRX2136191	27650334	1355
arabidopsis_thaliana	SRP092341	H3K9ac_WT	vegetative	SRX2311141	SRX2311140	28619072	15835
arabidopsis_thaliana	SRP092341	H3K9me2_WT	vegetative	SRX2311142		28619072	2254
arabidopsis_thaliana	SRP092341	H3K27me3_WT	vegetative	SRX2311143		28619072	9206
arabidopsis_thaliana	SRP092349	WT_H3K27me3	vegetative	SRX2311532;SRX2311534;SRX2581975;SRX2581977	SRX2311543	28403905	8732
arabidopsis_thaliana	SRP093244	Col_K9	vegetative	SRX2342093;SRX2342099	SRX2342092;SRX2342098	27930340	9057
arabidopsis_thaliana	SRP095183	Col_0_H3K36me3	vegetative	SRX2426150		28202597	10735
arabidopsis_thaliana	SRP095993	H3K27me3	vegetative	SRX2459873;SRX2459874	SRX2459871;SRX2459872	28830561	7729
arabidopsis_thaliana	SRP102243	WT_H3K4me3	vegetative	SRX2659852;SRX2659853		28521766	23797
arabidopsis_thaliana	SRP102243	WT_H3K36me3	vegetative	SRX2659854;SRX2659855		28521766	14434
arabidopsis_thaliana	SRP102870	old_silique_H3K27me3	reproductive	SRX3420436;SRX3420437		30250279	1656
arabidopsis_thaliana	SRP102870	cauline_leaf_H3K27me3	vegetative	SRX3420438;SRX3420439		30250279	5118
arabidopsis_thaliana	SRP102870	carpel_H3K27me3	reproductive	SRX3420440;SRX3420441		30250279	5583
arabidopsis_thaliana	SRP109012	H3K9ac_mock	vegetative	SRX2910951	SRX2910953	28683804	18931
arabidopsis_thaliana	SRP109012	H3K9ac_flg	vegetative	SRX2910952	SRX2910954	28683804	18021
arabidopsis_thaliana	SRP111563	H3K27me3_Col	vegetative	SRX2996431;SRX2996432	SRX2996425;SRX2996426	28818970	12733
arabidopsis_thaliana	SRP111563	H3K27me3_h3.1kd_1	vegetative	SRX2996433;SRX2996434	SRX2996427;SRX2996428	28818970	10232
arabidopsis_thaliana	SRP111563	H3K27me3_h3.1kd_2	vegetative	SRX2996435;SRX2996436	SRX2996429;SRX2996430	28818970	11062
arabidopsis_thaliana	SRP111909	Col_H3K4me3	vegetative	SRX3753857		30082787	15126
arabidopsis_thaliana	SRP117759	H3K9me2_WT_2	vegetative	SRX3190300;SRX3748028;SRX3748029	SRX3748024;SRX3748025		4019
arabidopsis_thaliana	SRP117759	H3K27me3_WT_2	vegetative	SRX3190302;SRX3190303	SRX3748024;SRX3748025		8792
arabidopsis_thaliana	SRP120232	WT_H3K4me3	reproductive	SRX3294791		28951178	16719
arabidopsis_thaliana	SRP120232	WT_H3K27me3	reproductive	SRX3294798		28951178	11000
arabidopsis_thaliana	SRP121459	WT_H3K27me3	vegetative	SRX3152337;SRX3152338	SRX3152317;SRX3152318	29802212	4815
arabidopsis_thaliana	SRP125149	WT_H3K27me3	reproductive	SRX3395570;SRX3395571	SRX3395574;SRX3395575	30104650	8187
arabidopsis_thaliana	SRP127365	H3K9me2_WT	vegetative	SRX3503871		30523112	4823
arabidopsis_thaliana	SRP128550	H3K27me3_WT	vegetative	SRX3544219;SRX3544220	SRX3544221	31245749	7493
arabidopsis_thaliana	SRP134213	H3K9me2_WT	vegetative	SRX4478276;SRX4478277	SRX4478278;SRX4478279	30382101	1642
arabidopsis_thaliana	SRP135664	K9me2_Col_0	vegetative	SRX3789150;SRX3789151	SRX3789139;SRX3789140	29920280	3199
arabidopsis_thaliana	SRP135664	K27me1_Col_0	vegetative	SRX3789159;SRX3789160	SRX3789139;SRX3789140	29920280	4497
arabidopsis_thaliana	SRP136869	H3K36me3_WT	vegetative	SRX3870413;SRX3870415;SRX3870416		30301775	14528
arabidopsis_thaliana	SRP139525	H3K27ac_stage0	reproductive	SRX3923483;SRX3923484	SRX3923481;SRX3923482	30979870	3194
arabidopsis_thaliana	SRP139525	H3K27ac_stage2	reproductive	SRX3923486;SRX3923487	SRX3923481;SRX3923482	30979870	4427
arabidopsis_thaliana	SRP139525	H3K27ac_stage4	reproductive	SRX3923488;SRX3923489	SRX3923481;SRX3923482	30979870	5643
arabidopsis_thaliana	SRP139525	H3K27ac_stage8	reproductive	SRX3923490;SRX3923491	SRX3923481;SRX3923482	30979870	6220
arabidopsis_thaliana	SRP144497	WT_H3K9me2	vegetative	SRX4036320	SRX4036321	30150382	1107
arabidopsis_thaliana	SRP149819	H3K4me3_Col0	vegetative	SRX4169314		30712008	13930
arabidopsis_thaliana	SRP156229	H3K9me2_Col0	vegetative	SRX4503480;SRX4503484	SRX4503481;SRX4503485	30425322	1953
arabidopsis_thaliana	SRP161188	H3K4me3_WT_normal	vegetative	SRX4668106	SRX4668105	31038749	15705
arabidopsis_thaliana	SRP174262	H3K4me3_WT	vegetative	SRX5175404;SRX5175405	SRX5175400;SRX5175401	31113491	15555
arabidopsis_thaliana	SRP174376	H3K4me3_WT	vegetative	SRX5177413;SRX5177414	SRX5177405;SRX5177406	31113491	18171
hordeum_vulgare	ERP009104	H3K27me1_1	vegetative	ERX654597;ERX654604;ERX654608	ERX654627;ERX654628;ERX654629	26255869	1299
hordeum_vulgare	ERP009104	H3K27me2_1	vegetative	ERX654600;ERX654607;ERX654611	ERX654627;ERX654628;ERX654629	26255869	2631
hordeum_vulgare	ERP009104	H3K27me3_1	vegetative	ERX654615;ERX654616;ERX654617	ERX654627;ERX654628;ERX654629	26255869	38931
hordeum_vulgare	ERP009104	H3K36me3_1	vegetative	ERX654598;ERX654605;ERX654609	ERX654627;ERX654628;ERX654629	26255869	23700
hordeum_vulgare	ERP009104	H3K4me2_1	vegetative	ERX654594;ERX654595;ERX654601	ERX654627;ERX654628;ERX654629	26255869	22334
hordeum_vulgare	ERP009104	H3K4me3_1	vegetative	ERX654618;ERX654619;ERX654620	ERX654627;ERX654628;ERX654629	26255869	25759
hordeum_vulgare	ERP009104	H3K9me3_1	vegetative	ERX654599;ERX654606;ERX654610	ERX654627;ERX654628;ERX654629	26255869	11756
oryza_sativa	SRP001787	H3K4me3_Nipponbare	vegetative	SRX016122		20086188	26986
oryza_sativa	SRP001787	H3K9ac_Nipponbare	vegetative	SRX016126		20086188	26503
oryza_sativa	SRP001787	H3K27me3_Nipponbare	vegetative	SRX016130		20086188	11121
oryza_sativa	SRP005403	H3K4me2	vegetative	SRX038891		22110044	41350
oryza_sativa	SRP005403	H3K36me3	vegetative	SRX038892		22110044	22814
oryza_sativa	SRP007423	HY_H3K4me3	vegetative	SRX082182		22451926	14352
oryza_sativa	SRP007423	chd1_H3K4me3	vegetative	SRX082183		22451926	10137
oryza_sativa	SRP007423	HY_H3K27me3	vegetative	SRX082184		22451926	4285
oryza_sativa	SRP014840	H3K9ac	vegetative	SRX176596		21760907	12072
oryza_sativa	SRP015763	WT_H3K27me3	vegetative	SRX187119		23150632	14901
oryza_sativa	SRP015910	WT_H3K4me3	vegetative	SRX189766		23319643	24865
oryza_sativa	SRP049100	H3K27me3	reproductive	SRX737109;SRX737110;SRX737111	SRX737112;SRX737113;SRX737114	29844229	14403
oryza_sativa	SRP057712	WT_SAM_H3K4me3	vegetative	SRX1011367		25957386	20827
oryza_sativa	SRP057712	WT_SAM_H3K27me3	vegetative	SRX1011368		25957386	12802
oryza_sativa	SRP057712	WT_IM_H3K4me3	reproductive	SRX1011369		25957386	24071
oryza_sativa	SRP057712	WT_IM_H3K27me3	reproductive	SRX1011370		25957386	11918
oryza_sativa	SRP061969	H3K27me3_WT	vegetative	SRX2004187		27535791	11949
oryza_sativa	SRP071339	H3K9me1	vegetative	SRX1620993		27558448	4133
oryza_sativa	SRP071339	H3K27me3	vegetative	SRX1620995		27558448	15639
oryza_sativa	SRP071339	H3K27ac	vegetative	SRX1620996		27558448	6332
oryza_sativa	SRP071339	H3K9ac	vegetative	SRX1620997		27558448	20604
oryza_sativa	SRP075099	Cr_DJ_H3K27me3	vegetative	SRX1760740		27208249	11839
oryza_sativa	SRP075099	ZH11_H3K9me2	vegetative	SRX1760741		27208249	6118
oryza_sativa	SRP102668	H3K4me3_C	vegetative	SRX2682072;SRX2682073		10.1101/706507	30262
oryza_sativa	SRP102870	Os_young_leaf_H3K27me3	vegetative	SRX4216803;SRX4216810;SRX4216811;SRX4216812		30250279	13818
oryza_sativa	SRP102870	Os_old_leaf_H3K27me3	vegetative	SRX4216813		30250279	3636
oryza_sativa	SRP102870	Os_carpel_H3K27me3	reproductive	SRX4216814;SRX4216815		30250279	5410
oryza_sativa	SRP110225	OsMC_H3K27me3	vegetative	SRX3752927;SRX4523564		29175436	25469
oryza_sativa	SRP110225	OsMC_H3K4me3	vegetative	SRX2949337		29175436	21377
oryza_sativa	SRP115109	H3K4me3_leaves	vegetative	SRX3081143		29365184	34561
oryza_sativa	SRP115109	H3K4me3_panicle	reproductive	SRX3081142		29365184	31471
oryza_sativa	SRP115109	H3K9me2_leaves	vegetative	SRX3081149;SRX3081151		29365184	22526
oryza_sativa	SRP115109	H3K9me2_panicle	reproductive	SRX3081144		29365184	24776
oryza_sativa	SRP126351	H3K27ac_jizi	reproductive	SRX3898843		29931324	22029
oryza_sativa	SRP126351	H3K27me3_jizi	reproductive	SRX3898845;SRX3898846;SRX3898847	SRX3898844	29931324	17279
oryza_sativa	SRP126351	H3K36me3_jizi	reproductive	SRX3898848		29931324	21676
oryza_sativa	SRP126351	H3K4me1_jizi	reproductive	SRX3898849;SRX3898850		29931324	21910
oryza_sativa	SRP126351	H3K4me3_jizi	reproductive	SRX3898851;SRX3898852		29931324	26974
oryza_sativa	SRP131213	Leaf_CK_H3K27ac	vegetative	SRX3599180	SRX3599202	31111914	28161
oryza_sativa	SRP131213	Leaf_CK_H3K27me3	vegetative	SRX3599183	SRX3599202	31111914	9347
oryza_sativa	SRP131213	Leaf_CK_H3K36me3	vegetative	SRX3599179	SRX3599202	31111914	20743
oryza_sativa	SRP131213	Leaf_CK_H3K4me3	vegetative	SRX3599178	SRX3599202	31111914	26508
oryza_sativa	SRP131213	Leaf_CK_H3K9ac	vegetative	SRX3599181	SRX3599202	31111914	23448
oryza_sativa	SRP131213	Root_CK_H3K27ac	root	SRX3599192	SRX3599204	31111914	28220
oryza_sativa	SRP131213	Root_CK_H3K27me3	root	SRX3599195	SRX3599204	31111914	16075
oryza_sativa	SRP131213	Root_CK_H3K36me3	root	SRX3599191	SRX3599204	31111914	24682
oryza_sativa	SRP131213	Root_CK_H3K4me3	root	SRX3599190	SRX3599204	31111914	34848
oryza_sativa	SRP131213	Root_CK_H3K9ac	root	SRX3599193	SRX3599204	31111914	25036
oryza_sativa	SRP133766	H3K9ac_ZT0	vegetative	SRX3754693;SRX3754694	SRX3754661;SRX3754662	30253806	10224
oryza_sativa	SRP133766	H3K9ac_ZT6	vegetative	SRX3754695;SRX3754696	SRX3754661;SRX3754662	30253806	12741
oryza_sativa	SRP133766	H3K9ac_ZT12	vegetative	SRX3754697;SRX3754698	SRX3754661;SRX3754662	30253806	16200
oryza_sativa	SRP133766	H3K9ac_ZT18	vegetative	SRX3754699;SRX3754700	SRX3754661;SRX3754662	30253806	9557
oryza_sativa	SRP158087	OsEn_H3K4me3	reproductive	SRX4558961		29175436	21841
triticum_aestivum	SRP126351	H3K27me3_wheat_50G	vegetative	SRX3455765		29931324	179468
triticum_aestivum	SRP167092	H3K4me3	vegetative	SRX4947946		31307500	107305
triticum_aestivum	SRP167092	H3K4me1	vegetative	SRX4947948;SRX4947949		31307500	24163
triticum_aestivum	SRP167092	H3K27ac	vegetative	SRX4947950;SRX4947951		31307500	16391
triticum_aestivum	SRP167092	H3K9me2	vegetative	SRX4947952;SRX5254286		31307500	9679
triticum_aestivum	SRP167092	H3K9ac	vegetative	SRX4947953;SRX4947954		31307500	121201
triticum_aestivum	SRP167092	H3K36me3	vegetative	SRX4947955;SRX4947956		31307500	95447
zea_mays	SRP001359	H3K4me3_shoot	vegetative	SRX012382		19376930	38476
zea_mays	SRP001359	H3K9ac_shoot	vegetative	SRX012383		19376930	22532
zea_mays	SRP001359	H3K27me3_shoot	vegetative	SRX012384		19376930	22382
zea_mays	SRP001359	H3K36me3_shoot	vegetative	SRX012385		19376930	22170
zea_mays	SRP001359	H3K4me3_root	root	SRX012387		19376930	56254
zea_mays	SRP001359	H3K9ac_root	root	SRX012388		19376930	95081
zea_mays	SRP001359	H3K27me3_root	root	SRX012389		19376930	23914
zea_mays	SRP001359	H3K36me3_root	root	SRX012390		19376930	2859
zea_mays	SRP011991	H3K27me3_B73_Mo17	reproductive	SRX243557		24131563	17002
zea_mays	SRP011991	H3K27me3_Mo17_B73	reproductive	SRX243559		24131563	12074
zea_mays	SRP017685	H3K4me3_B73_shoot	vegetative	SRX212613		23758703	36950
zea_mays	SRP017685	H3K4me3_B73_root	root	SRX212614		23758703	56396
zea_mays	SRP017685	H3K9ac_B73_shoot	vegetative	SRX212621		23758703	23347
zea_mays	SRP017685	H3K9ac_B73_root	root	SRX212622		23758703	89992
zea_mays	SRP017685	H3K36me3_B73_shoot	vegetative	SRX212629		23758703	21924
zea_mays	SRP017685	H3K36me3_B73_root	root	SRX212630		23758703	2453
zea_mays	SRP017907	S_seedling_H3K4me3	vegetative	SRX216082;SRX216083	SRX216086;SRX216087	28764653;29915302	60306
zea_mays	SRP043372	B73_H3K9me2	vegetative	SRX610427;SRX635208		25122127	53725
zea_mays	SRP056839	H3K9ac_Base	vegetative	SRX977677		26111542	43273
zea_mays	SRP056839	H3K9ac_Maturing_zone	vegetative	SRX977678		26111542	45806
zea_mays	SRP056839	H3K4me3_Base	vegetative	SRX977679		26111542	34125
zea_mays	SRP056839	H3K4me3_Maturing_zone	vegetative	SRX977680		26111542	36208
zea_mays	SRP074869	H3K4me3_12DAP_enBM	reproductive	SRX1757543;SRX1757547	SRX2239298	27793787	58507
zea_mays	SRP074869	H3K4me3_12DAP_enMB	reproductive	SRX1757550;SRX1757551	SRX2239299	27793787	50492
zea_mays	SRP074869	H3K36me3_12DAP_enBM	reproductive	SRX1757555;SRX1757556	SRX2239300	27793787	68496
zea_mays	SRP074869	H3K36me3_12DAP_enMB	reproductive	SRX1757558;SRX1757559	SRX2239301	27793787	66475
zea_mays	SRP077759	H3K4me3_2C_0_3	root	SRX1895361;SRX1895362;SRX1895363	SRX1895364	28842533	35458
zea_mays	SRP077759	H3K4me3_4C_0_3	root	SRX3218299;SRX3218300;SRX3218302		28842533	34795
zea_mays	SRP077759	H3K4me3_8C_0_3	root	SRX3218301;SRX3218303;SRX3218304		28842533	36454
zea_mays	SRP077760	H3K27me3_2C_0_3	root	SRX1895365;SRX1895366;SRX1895367	SRX1895368	28842533	28756
zea_mays	SRP077760	H3K27me3_4C_0_3	root	SRX3218286;SRX3218287;SRX3218288		28842533	30502
zea_mays	SRP077760	H3K27me3_8C_0_3	root	SRX3218289;SRX3218290;SRX3218291		28842533	32398
zea_mays	SRP080643	B73_K27	vegetative	SRX1991400;SRX1991401	SRX1991399	29579310	33519
zea_mays	SRP080643	B73_K4	vegetative	SRX1991402;SRX1991403	SRX1991399	29579310	47185
zea_mays	SRP080643	B73_K9	vegetative	SRX1991404;SRX1991405	SRX1991399	29579310	39798
zea_mays	SRP098549	H3K9ac_V2	vegetative	SRX2527279;SRX2527280	SRX2527284	28732548	34432
zea_mays	SRP103594	H3K27me3	vegetative	SRX2726178		29463772	24345
zea_mays	SRP103594	H3K27ac	vegetative	SRX2726179		29463772	10490
zea_mays	SRP103594	H3K4me3	vegetative	SRX2726181		29463772	38072
zea_mays	SRP103594	H3K4me2	vegetative	SRX2726182		29463772	42040
zea_mays	SRP103594	H3K4me1	vegetative	SRX2726183		29463772	3568
zea_mays	SRP110225	ZmMC_H3K27ac	vegetative	SRX2949260;SRX2949261	SRX2949268	29175436	73467
zea_mays	SRP110225	ZmMC_H3K27me3	vegetative	SRX2949262;SRX2949263	SRX2949268	29175436	46465
zea_mays	SRP110225	ZmMC_H3K4me3	vegetative	SRX2949264;SRX2949265	SRX2949268	29175436	35866
zea_mays	SRP118719	H3K27me3	root	SRX3206873;SRX3206874;SRX3206875	SRX3206872		36262
zea_mays	SRP118908	H3K4me3_0_5	root	SRX3217206;SRX3217207;SRX3217209	SRX3217208	28842533	38088
zea_mays	SRP141178	seedlings_H3K4me3	vegetative	SRX3973569	SRX3973570	29915302	76828
zea_mays	SRP155680	H3K4me3_immature_ear	reproductive	SRX4482464;SRX4482465		31201330	32942
zea_mays	SRP155680	H3K27ac_immature_ear	reproductive	SRX4482466;SRX4482467		31201330	58569
zea_mays	SRP155680	H3K4me3_14day_shoot	vegetative	SRX4482474;SRX4482475		31201330	29921
zea_mays	SRP155680	H3K27ac_14day_shoot	vegetative	SRX4482476;SRX4482477		31201330	49586
zea_mays	SRP158640	H3K4me3_14day_shoot	vegetative	SRX4598181;SRX4598182		31201330	29603
zea_mays	SRP158640	H3K27ac_14day_shoot	vegetative	SRX4598179;SRX4598180		31201330	49587
zea_mays	SRP158640	H3K4me3_immature_ear	reproductive	SRX4598177;SRX4598178		31201330	31600
zea_mays	SRP158640	H3K27ac_immature_ear	reproductive	SRX4598175;SRX4598176		31201330	58623
zea_mays	SRP195428	H3K27ac	vegetative	SRX5794446;SRX5794459	SRX5794452	31201335	40852
zea_mays	SRP195428	H3K27me3	vegetative	SRX5794445;SRX5794456	SRX5794452	31201335	16184
zea_mays	SRP195428	H3K4me1	vegetative	SRX5794443;SRX5794458	SRX5794452	31201335	24102
zea_mays	SRP195428	H3K4me3	vegetative	SRX5794444;SRX5794455	SRX5794452	31201335	32598
