# Supplementary material for: ChIP-Hub provides an integrative platform for exploring plant regulome
Source: Nat Commun. 2022 Jun 14;13:3413. doi: 10.1038/s41467-022-30770-1 (PMC9197862; doi:10.1038/s41467-022-30770-1)
Supplement: Supplementary file 13 — Supplementary Data 10 [file 41467_2022_30770_MOESM13_ESM.xlsx]

## Sheet: Supplementary Data 10
Supplementary Data 10: Examples of metadata files. Different cases of experiment metadata.
Reference	Factor	Experiment	Replicate	ChIP	Input/control
1	OsGRF4	OsGRF4	Rep1	SRR7142413	SRR7142412	Use “Run” accession (SRR*) as sample accessions
	OsGRF4	OsGRF4	Rep2	SRR7142415	SRR7142414
	OsGRF4	OsGRF4	Rep3	SRR7142417	SRR7142416
2	ETT	ETT	Rep1	ERX1938605	ERX1938611	Different replicates with identical control samples
	ETT	ETT	Rep2	ERX1938606	ERX1938611
	ETT	ETT	Rep3	ERX1938607	ERX1938611
	ETT	ETT_IAA	Rep1	ERX1938608	ERX1938611
	ETT	ETT_IAA	Rep2	ERX1938609	ERX1938611
	ETT	ETT_IAA	Rep3	ERX1938610	ERX1938611
3	BLR	BLR	Rep1	SRX1603698	SRX1603701	Different replicates with different control samples
	BLR	BLR	Rep2	SRX1603699	SRX1603702
	BLR	BLR	Rep3	SRX1603700	SRX1603703
4	H3K4me3	H3K4me3_shoot	Rep1	SRX012382	NA	No control sample available and no replicate
	H3K9ac	H3K9ac_shoot	Rep1	SRX012383	NA
	H3K27me3	H3K27me3_shoot	Rep1	SRX012384	NA
	H3K36me3	H3K36me3_shoot	Rep1	SRX012385	NA
	H3K4me3	H3K4me3_root	Rep1	SRX012387	NA
	H3K9ac	H3K9ac_root	Rep1	SRX012388	NA
	H3K27me3	H3K27me3_root	Rep1	SRX012389	NA
	H3K36me3	H3K36me3_root	Rep1	SRX012390	NA
Reference:
1. Li, S. et al. Modulating plant growth–metabolism coordination for sustainable agriculture. Nature 560, 595 (2018).
2. Simonini et al., Auxin-Induced Modulation of ETTIN Activity Orchestrates Gene Expression in Arabidopsis. The Plant Cell 8, 1864-1882 (2017).
3. Bencivenga, S., Serrano-Mislata, A., Bush, M., Fox, S. & Sablowski, R. Control of oriented tissue growth through repression of organ boundary genes promotes stem morphogenesis. Developmental cell 39, 198–208 (2016).
4. Wang, X. et al. Genome-wide and organ-specific landscapes of epigenetic modifications and their relationships to mRNA and small RNA transcriptomes in maize. The Plant Cell 21, 1053–1069 (2009).
