# Supplementary material for: ChIP-Hub provides an integrative platform for exploring plant regulome
Source: Nat Commun. 2022 Jun 14;13:3413. doi: 10.1038/s41467-022-30770-1 (PMC9197862; doi:10.1038/s41467-022-30770-1)
Supplement: Supplementary file 14 — Supplementary Data 11 [file 41467_2022_30770_MOESM14_ESM.xlsx]

## Sheet: Supplementary Data 11
Supplementary Data 11: Plant species and genome information used in this study.
Plant species	Tax ID	Common name	Short ID (used for Figures)	Genome release version	Genome size (in Mb)	Average intergenic size (bp)	#miRNA genes	#protein-coding genes
Aegilops tauschii	37682	Tauschs goatgrass	ata	Aet v4.0	4078.89	106088	86	39152
Arabidopsis lyrata	59689	Lyre-leaved rock-cress	aly	v1.0	200.934	4113	198	32667
Arabidopsis thaliana	3702	Mouse-ear cress	ath	TAIR10	119.146	2310	323	27206
Arabis alpina	50452	Alpine rock-cress	aal	v5.0	317.912	8123	64	34220
Beta vulgaris	161934	Sugar beet	bau	RefBeet-1.2.2	520.561	15871	0	26521
Brachypodium distachyon	15368	Purple false brome	bdi	v3.0	271.067	5052	313	34310
Brassica napus	3708	Rape	bna	v4.1	850.292	6452	88	101040
Brassica oleracea	3712	Savoy cabbage	bol	v1.0	385.007	9127	8	35400
Brassica rapa	3711	Turnip mustard	bra	v1.3	297.585	5298	84	40492
Carica papaya	3649	Papaya	cpa	ASGPBv0.4	288.978	9940	75	27769
Chlamydomonas reinhardtii	3055	Chlamydomonas reinhardtii	cre	v5.5	110.594	3540	40	17741
Citrullus lanatus	260674	Watermelon	cla	v1.0	355.247	12393	0	23440
Cucumis melo	3656	Muskmelon	cme	v4.0	417.002	11448	118	29980
Cucumis sativus	3659	Cucumber	csa	ASM407-v2	192.949	5119	5	23780
Eucalyptus grandis	71139	Flooded gum	egr	v2.0	651.047	15522	2	36349
Eutrema salsugineum	72664	Saltwater cress	esa	v1.0	238.954	6958	77	26351
Fragaria vesca	57918	Woodland strawberry	fve	v1.1	206.889	3439	118	32831
Glycine max	3847	Soybean	gma	Wm82.a2.v1	949.183	13704	671	56044
Gossypium arboreum	29729	Tree cotton	gar	BGI v2.0	1541.29	35944	1	40134
Gossypium barbadense	3634	Sea-island cotton	gba	HAU-SGI v1.0	2045.17	28144	7	82099
Gossypium hirsutum	3635	Upland cotton	ghi	NAU-NBI v1.1	2053.61	28285	72	70478
Gossypium raimondii	29730	New World cotton	gra	v2.1	751.27	17458	294	37505
Hordeum vulgare	4513	Barley	hvu	Hv_IBSC_PGSB_v2	4833.79	127710	52	39734
Lotus japonicus	34305	Lotus japonicus	lja	MG20_v3.0	446.885	8808	291	39648
Malus domestica	3750	Apple	mdo	GDDH13 v1.1	709.561	12587	254	45116
Medicago truncatula	3880	Barrel medic	mtr	Mt4.0v1	397.595	5360	653	50894
Musa acuminata	4641	Banana	mac	v1.0	472.96	9216	1	36528
Oryza sativa	39947	Japonica rice	osa	IRGSP-1.0	374.471	7145	589	39049
Phaseolus vulgaris	3885	French bean	pvu	v2.1	532.242	15480	8	27433
Physcomitrella patens	3218	Moss	ppa	v3.0	470.358	1821	244	32926
Populus trichocarpa	3694	Western balsam poplar	ptr	v3.0	422.5	7069	334	42950
Prunus persica	3760	Peach	ppe	v2.0	226.004	5504	180	26873
Pyrus bretschneideri	225117	Chinese white pear	pbr	v121010	500.231	36957	3	10974
Rosa chinensis	74649	China rose	rch	v1.0	518.516	10479	5	39669
Setaria italica	4555	Foxtail millet	sit	v2.0	403.315	9211	1	35831
Solanum lycopersicum	4081	Tomato	sly	ITAG2.4	823.944	20989	110	34725
Solanum tuberosum	4113	Potato	stu	v4.03	773.029	17472	221	39028
Sorghum bicolor	4558	Sorghum	sbi	v3.0.1	704.275	17686	205	34129
Triticum aestivum	4565	Wheat	tae	IWGSC_RefSeq_v1.0	14547.3	130533	107	110790
Triticum urartu	4572	Red wild einkorn	tur	WheatTU	4712.41	123641	1	41493
Vitis vinifera	29760	Grape	vvi	IGGP_12X	486.199	11990	161	26346
Zea mays	4577	Maize	zma	AGPv3	2066.43	49870	167	39295
