# Supplementary material for: ChIP-Hub provides an integrative platform for exploring plant regulome
Source: Nat Commun. 2022 Jun 14;13:3413. doi: 10.1038/s41467-022-30770-1 (PMC9197862; doi:10.1038/s41467-022-30770-1)
Supplement: Supplementary file 15 — Supplementary Data 12 [file 41467_2022_30770_MOESM15_ESM.xlsx]

## Sheet: Supplementary Data 12
Supplementary Data 12: Quality categories for different metrics.
Metrics	Very poor	Poor	Moderate	Good	Very good
PBC1	<0.5	≥0.5 & <0.7	≥0.7 & <0.8	≥0.8 & <0.9	≥0.9
PBC2	<1	≥1 & <3	≥3 & <5	≥5 & <10	≥10
NRF	<0.5	≥0.5 & <0.7	≥0.7 & <0.8	≥0.8 & <0.9	≥0.9
QualityTag	-2	-1	0	1	2
NSC	<1.05	≥1.05 & <1.1	≥1.1 & <1.2	≥1.2 & <1.5	≥0.5
RSC	<0.3	≥0.3 & <0.8	≥0.8 & <0.9	≥0.9 & <1.1	≥0.1
SPOT	<0.05	≥0.05 & <0.1	≥0.1 & <0.3	≥0.3 & <0.5	≥0.5
FRIP	<0.05	≥0.05 & <0.1	≥0.1 & <0.3	≥0.3 & <0.5	≥0.5
Reads	<5M	≥5M & <10M	≥10M & <20M	≥20M & <30M	≥30M
Note: Taken reference from the ENOCDE ChIP-seq standards (https://www.encodeproject.org/datastandards/terms/), each metircs were divided into five different levels based on their values. SPOT: signal portion of tags; FRiP: fraction of reads in peaks; NSC: normalized strand cross-correlation coefficient. RSC: relative Strand cross-correlation coefficient; NRF: non-redundant fraction; PBC1/2: PCR b…
