# Supplementary material for: ChIP-Hub provides an integrative platform for exploring plant regulome
Source: Nat Commun. 2022 Jun 14;13:3413. doi: 10.1038/s41467-022-30770-1 (PMC9197862; doi:10.1038/s41467-022-30770-1)
Supplement: Supplementary file 17 — Source Data [file 41467_2022_30770_MOESM17_ESM.xlsx]

## Sheet: Fig.2e
result_dir	main_group	SPOT
aegilops_tauschii	histone related	0.1841
aegilops_tauschii	histone related	0.1983
aegilops_tauschii	histone related	0.1365
arabidopsis_lyrata	histone related	0.4053
arabidopsis_lyrata	histone related	0.2819
arabidopsis_lyrata	histone related	0.2029
arabidopsis_lyrata	DNA-binding protein	0.2151
arabidopsis_lyrata	histone related	0.5124
arabidopsis_lyrata	histone related	0.4815
arabidopsis_lyrata	histone related	0.4254
arabidopsis_thaliana	DNA-binding protein	0.0311
arabidopsis_thaliana	histone related	0.517
arabidopsis_thaliana	histone related	0.5464
arabidopsis_thaliana	histone related	0.561
arabidopsis_thaliana	histone related	0.4832
arabidopsis_thaliana	histone related	0.5794
arabidopsis_thaliana	histone related	0.5656
arabidopsis_thaliana	histone related	0.5967
arabidopsis_thaliana	histone related	0.51
arabidopsis_thaliana	histone related	0.5748
arabidopsis_thaliana	histone related	0.5705
arabidopsis_thaliana	histone related	0.639
arabidopsis_thaliana	histone related	0.5692
arabidopsis_thaliana	histone related	0.5875
arabidopsis_thaliana	histone related	0.5772
arabidopsis_thaliana	histone related	0.637
arabidopsis_thaliana	histone related	0.2034
arabidopsis_thaliana	histone related	0.6189
arabidopsis_thaliana	histone related	0.6027
arabidopsis_thaliana	histone related	0.6362
arabidopsis_thaliana	histone related	0.5549
arabidopsis_thaliana	histone related	0.6206
arabidopsis_thaliana	histone related	0.5866
arabidopsis_thaliana	histone related	0.6349
arabidopsis_thaliana	histone related	0.5761
arabidopsis_thaliana	DNA-binding protein	0.4758
arabidopsis_thaliana	DNA-binding protein	0.2249
arabidopsis_thaliana	DNA-binding protein	0.2687
arabidopsis_thaliana	histone related	0.3473
arabidopsis_thaliana	histone related	0.3183
arabidopsis_thaliana	histone related	0.2986
arabidopsis_thaliana	histone related	0.62
arabidopsis_thaliana	histone related	0.5774
arabidopsis_thaliana	histone related	0.6106
arabidopsis_thaliana	histone related	0.4766
arabidopsis_thaliana	histone related	0.4825
arabidopsis_thaliana	histone related	0.4359
arabidopsis_thaliana	histone related	0.6152
arabidopsis_thaliana	histone related	0.628
arabidopsis_thaliana	histone related	0.625
arabidopsis_thaliana	histone related	0.4371
arabidopsis_thaliana	histone related	0.6197
arabidopsis_thaliana	DNA-binding protein	0.2837
arabidopsis_thaliana	DNA-binding protein	0.5389
arabidopsis_thaliana	DNA-binding protein	0.5029
arabidopsis_thaliana	DNA-binding protein	0.5235
arabidopsis_thaliana	DNA-binding protein	0.5623
arabidopsis_thaliana	DNA-binding protein	0.4838
arabidopsis_thaliana	DNA-binding protein	0.4321
arabidopsis_thaliana	DNA-binding protein	0.4599
arabidopsis_thaliana	DNA-binding protein	0.4548
arabidopsis_thaliana	DNA-binding protein	0.4888
arabidopsis_thaliana	DNA-binding protein	0.4632
arabidopsis_thaliana	histone related	0.6379
arabidopsis_thaliana	histone related	0.5858
arabidopsis_thaliana	histone related	0.6758
arabidopsis_thaliana	histone related	0.595
arabidopsis_thaliana	histone related	0.5864
arabidopsis_thaliana	histone related	0.6188
arabidopsis_thaliana	histone related	0.6505
arabidopsis_thaliana	histone related	0.6189
arabidopsis_thaliana	histone related	0.6002
arabidopsis_thaliana	histone related	0.607
arabidopsis_thaliana	histone related	0.6042
arabidopsis_thaliana	histone related	0.6147
arabidopsis_thaliana	histone related	0.5915
arabidopsis_thaliana	histone related	0.6065
arabidopsis_thaliana	histone related	0.6364
arabidopsis_thaliana	histone related	0.6158
arabidopsis_thaliana	histone related	0.5995
arabidopsis_thaliana	histone related	0.5632
arabidopsis_thaliana	histone related	0.5555
arabidopsis_thaliana	histone related	0.6047
arabidopsis_thaliana	histone related	0.6438
arabidopsis_thaliana	histone related	0.6423
arabidopsis_thaliana	histone related	0.649
arabidopsis_thaliana	DNA-binding protein	0.6348
arabidopsis_thaliana	DNA-binding protein	0.6304
arabidopsis_thaliana	DNA-binding protein	0.577
arabidopsis_thaliana	DNA-binding protein	0.6183
arabidopsis_thaliana	DNA-binding protein	0.5946
arabidopsis_thaliana	DNA-binding protein	0.6131
arabidopsis_thaliana	DNA-binding protein	0.3198
arabidopsis_thaliana	DNA-binding protein	0.3552
arabidopsis_thaliana	DNA-binding protein	0.3674
arabidopsis_thaliana	DNA-binding protein	0.1259
arabidopsis_thaliana	DNA-binding protein	0.4264
arabidopsis_thaliana	DNA-binding protein	0.0971
arabidopsis_thaliana	DNA-binding protein	0.486
arabidopsis_thaliana	DNA-binding protein	0.4923
arabidopsis_thaliana	histone related	0.5763
arabidopsis_thaliana	histone related	0.6522
arabidopsis_thaliana	histone related	0.6695
arabidopsis_thaliana	histone related	0.6108
arabidopsis_thaliana	histone related	0.6522
arabidopsis_thaliana	histone related	0.656
arabidopsis_thaliana	histone related	0.6897
arabidopsis_thaliana	histone related	0.6261
arabidopsis_thaliana	DNA-binding protein	0.3848
arabidopsis_thaliana	DNA-binding protein	0.2396
arabidopsis_thaliana	DNA-binding protein	0.2877
arabidopsis_thaliana	histone related	0.5968
arabidopsis_thaliana	histone related	0.5735
arabidopsis_thaliana	histone related	0.5504
arabidopsis_thaliana	histone related	0.5879
arabidopsis_thaliana	histone related	0.4076
arabidopsis_thaliana	histone related	0.5522
arabidopsis_thaliana	histone related	0.4083
arabidopsis_thaliana	histone related	0.5647
arabidopsis_thaliana	histone related	0.5459
arabidopsis_thaliana	histone related	0.7841
arabidopsis_thaliana	histone related	0.553
arabidopsis_thaliana	histone related	0.5591
arabidopsis_thaliana	histone related	0.8105
arabidopsis_thaliana	histone related	0.8183
arabidopsis_thaliana	histone related	0.7236
arabidopsis_thaliana	histone related	0.5706
arabidopsis_thaliana	histone related	0.6951
arabidopsis_thaliana	histone related	0.7414
arabidopsis_thaliana	histone related	0.703
arabidopsis_thaliana	histone related	0.6885
arabidopsis_thaliana	DNA-binding protein	0.5466
arabidopsis_thaliana	DNA-binding protein	0.4563
arabidopsis_thaliana	histone related	0.3673
arabidopsis_thaliana	histone related	0.5472
arabidopsis_thaliana	histone related	0.5825
arabidopsis_thaliana	histone related	0.3911
arabidopsis_thaliana	histone related	0.5414
arabidopsis_thaliana	histone related	0.5803
arabidopsis_thaliana	DNA-binding protein	0.1248
arabidopsis_thaliana	DNA-binding protein	0.1823
arabidopsis_thaliana	histone related	0.0296
arabidopsis_thaliana	histone related	0.0785
arabidopsis_thaliana	histone related	0.0322
arabidopsis_thaliana	histone related	0.0731
arabidopsis_thaliana	histone related	0.3754
arabidopsis_thaliana	histone related	0.4284
arabidopsis_thaliana	histone related	0.2247
arabidopsis_thaliana	histone related	0.2767
arabidopsis_thaliana	histone related	0.5059
arabidopsis_thaliana	histone related	0.5479
arabidopsis_thaliana	histone related	0.3048
arabidopsis_thaliana	histone related	0.3914
arabidopsis_thaliana	histone related	0.4289
arabidopsis_thaliana	histone related	0.4985
arabidopsis_thaliana	histone related	0.3956
arabidopsis_thaliana	histone related	0.4471
arabidopsis_thaliana	histone related	0.3242
arabidopsis_thaliana	histone related	0.4269
arabidopsis_thaliana	histone related	0.2469
arabidopsis_thaliana	histone related	0.2758
arabidopsis_thaliana	histone related	0.3685
arabidopsis_thaliana	histone related	0.3784
arabidopsis_thaliana	histone related	0.1857
arabidopsis_thaliana	histone related	0.2211
arabidopsis_thaliana	histone related	0.2981
arabidopsis_thaliana	histone related	0.235
arabidopsis_thaliana	histone related	0.0573
arabidopsis_thaliana	histone related	0.1127
arabidopsis_thaliana	histone related	0.1622
arabidopsis_thaliana	histone related	0.1448
arabidopsis_thaliana	histone related	0.0648
arabidopsis_thaliana	histone related	0.118
arabidopsis_thaliana	histone related	0.0315
arabidopsis_thaliana	histone related	0.0792
arabidopsis_thaliana	histone related	0.0318
arabidopsis_thaliana	histone related	0.0732
arabidopsis_thaliana	histone related	0.3757
arabidopsis_thaliana	histone related	0.4282
arabidopsis_thaliana	histone related	0.225
arabidopsis_thaliana	histone related	0.2774
arabidopsis_thaliana	histone related	0.506
arabidopsis_thaliana	histone related	0.5482
arabidopsis_thaliana	histone related	0.3054
arabidopsis_thaliana	histone related	0.3919
arabidopsis_thaliana	histone related	0.429
arabidopsis_thaliana	histone related	0.4983
arabidopsis_thaliana	histone related	0.3956
arabidopsis_thaliana	histone related	0.447
arabidopsis_thaliana	histone related	0.324
arabidopsis_thaliana	histone related	0.4273
arabidopsis_thaliana	histone related	0.2467
arabidopsis_thaliana	histone related	0.2744
arabidopsis_thaliana	histone related	0.3676
arabidopsis_thaliana	histone related	0.3775
arabidopsis_thaliana	histone related	0.1857
arabidopsis_thaliana	histone related	0.2211
arabidopsis_thaliana	histone related	0.297
arabidopsis_thaliana	histone related	0.2317
arabidopsis_thaliana	histone related	0.0573
arabidopsis_thaliana	histone related	0.1131
arabidopsis_thaliana	histone related	0.1625
arabidopsis_thaliana	histone related	0.1439
arabidopsis_thaliana	histone related	0.0645
arabidopsis_thaliana	histone related	0.1181
arabidopsis_thaliana	DNA-binding protein	0.4228
arabidopsis_thaliana	histone related	0.6331
arabidopsis_thaliana	histone related	0.6652
arabidopsis_thaliana	histone related	0.5893
arabidopsis_thaliana	histone related	0.7119
arabidopsis_thaliana	histone related	0.5717
arabidopsis_thaliana	histone related	0.7167
arabidopsis_thaliana	histone related	0.5649
arabidopsis_thaliana	histone related	0.7388
arabidopsis_thaliana	DNA-binding protein	0.2361
arabidopsis_thaliana	histone related	0.6252
arabidopsis_thaliana	histone related	0.5777
arabidopsis_thaliana	histone related	0.5301
arabidopsis_thaliana	histone related	0.7706
arabidopsis_thaliana	histone related	0.8112
arabidopsis_thaliana	DNA-binding protein	0.1565
arabidopsis_thaliana	DNA-binding protein	0.2048
arabidopsis_thaliana	histone related	0.6921
arabidopsis_thaliana	histone related	0.7453
arabidopsis_thaliana	histone related	0.5811
arabidopsis_thaliana	histone related	0.5631
arabidopsis_thaliana	histone related	0.5879
arabidopsis_thaliana	histone related	0.5622
arabidopsis_thaliana	histone related	0.641
arabidopsis_thaliana	histone related	0.6535
arabidopsis_thaliana	histone related	0.6365
arabidopsis_thaliana	histone related	0.6532
arabidopsis_thaliana	DNA-binding protein	0.4457
arabidopsis_thaliana	DNA-binding protein	0.1199
arabidopsis_thaliana	DNA-binding protein	0.4761
arabidopsis_thaliana	DNA-binding protein	0.4155
arabidopsis_thaliana	DNA-binding protein	0.3282
arabidopsis_thaliana	DNA-binding protein	0.4364
arabidopsis_thaliana	DNA-binding protein	0.1463
arabidopsis_thaliana	histone related	0.2952
arabidopsis_thaliana	histone related	0.3689
arabidopsis_thaliana	histone related	0.1432
arabidopsis_thaliana	histone related	0.1756
arabidopsis_thaliana	histone related	0.3892
arabidopsis_thaliana	histone related	0.4431
arabidopsis_thaliana	histone related	0.2479
arabidopsis_thaliana	histone related	0.2903
arabidopsis_thaliana	histone related	0.3566
arabidopsis_thaliana	histone related	0.195
arabidopsis_thaliana	histone related	0.4356
arabidopsis_thaliana	histone related	0.2759
arabidopsis_thaliana	histone related	0.3255
arabidopsis_thaliana	histone related	0.3097
arabidopsis_thaliana	histone related	0.276
arabidopsis_thaliana	histone related	0.322
arabidopsis_thaliana	histone related	0.3401
arabidopsis_thaliana	histone related	0.3043
arabidopsis_thaliana	histone related	0.2613
arabidopsis_thaliana	histone related	0.3478
arabidopsis_thaliana	histone related	0.2708
arabidopsis_thaliana	histone related	0.2346
arabidopsis_thaliana	histone related	0.2351
arabidopsis_thaliana	histone related	0.1636
arabidopsis_thaliana	histone related	0.3869
arabidopsis_thaliana	histone related	0.3939
arabidopsis_thaliana	histone related	0.3916
arabidopsis_thaliana	histone related	0.4346
arabidopsis_thaliana	histone related	0.4224
arabidopsis_thaliana	histone related	0.4498
arabidopsis_thaliana	histone related	0.3819
arabidopsis_thaliana	histone related	0.4125
arabidopsis_thaliana	histone related	0.6597
arabidopsis_thaliana	histone related	0.5525
arabidopsis_thaliana	histone related	0.5994
arabidopsis_thaliana	histone related	0.7362
arabidopsis_thaliana	histone related	0.6621
arabidopsis_thaliana	histone related	0.6411
arabidopsis_thaliana	histone related	0.6614
arabidopsis_thaliana	histone related	0.6008
arabidopsis_thaliana	histone related	0.6054
arabidopsis_thaliana	histone related	0.6933
arabidopsis_thaliana	histone related	0.0666
arabidopsis_thaliana	histone related	0.6842
arabidopsis_thaliana	histone related	0.74
arabidopsis_thaliana	histone related	0.1606
arabidopsis_thaliana	histone related	0.1
arabidopsis_thaliana	DNA-binding protein	0.211
arabidopsis_thaliana	histone related	0.1284
arabidopsis_thaliana	histone related	0.6171
arabidopsis_thaliana	histone related	0.495
arabidopsis_thaliana	histone related	0.2881
arabidopsis_thaliana	DNA-binding protein	0.1704
arabidopsis_thaliana	DNA-binding protein	0.1042
arabidopsis_thaliana	DNA-binding protein	0.1569
arabidopsis_thaliana	DNA-binding protein	0.1481
arabidopsis_thaliana	DNA-binding protein	0.419
arabidopsis_thaliana	histone related	0.5637
arabidopsis_thaliana	histone related	0.5517
arabidopsis_thaliana	histone related	0.5685
arabidopsis_thaliana	histone related	0.5787
arabidopsis_thaliana	histone related	0.4687
arabidopsis_thaliana	histone related	0.4762
arabidopsis_thaliana	histone related	0.0477
arabidopsis_thaliana	histone related	0.0619
arabidopsis_thaliana	DNA-binding protein	0.3011
arabidopsis_thaliana	DNA-binding protein	0.3253
arabidopsis_thaliana	histone related	0.5576
arabidopsis_thaliana	histone related	0.6267
arabidopsis_thaliana	histone related	0.5281
arabidopsis_thaliana	histone related	0.4637
arabidopsis_thaliana	histone related	0.3078
arabidopsis_thaliana	histone related	0.4087
arabidopsis_thaliana	histone related	0.58
arabidopsis_thaliana	histone related	0.6191
arabidopsis_thaliana	histone related	0.7527
arabidopsis_thaliana	histone related	0.2136
arabidopsis_thaliana	DNA-binding protein	0.2406
arabidopsis_thaliana	DNA-binding protein	0.2013
arabidopsis_thaliana	histone related	0.1926
arabidopsis_thaliana	DNA-binding protein	0.1046
arabidopsis_thaliana	histone related	0.6752
arabidopsis_thaliana	histone related	0.4865
arabidopsis_thaliana	histone related	0.2656
arabidopsis_thaliana	DNA-binding protein	0.4763
arabidopsis_thaliana	histone related	0.4746
arabidopsis_thaliana	histone related	0.5091
arabidopsis_thaliana	histone related	0.4342
arabidopsis_thaliana	histone related	0.0548
arabidopsis_thaliana	histone related	0.0376
arabidopsis_thaliana	histone related	0.0442
arabidopsis_thaliana	histone related	0.0382
arabidopsis_thaliana	histone related	0.0559
arabidopsis_thaliana	histone related	0.0967
arabidopsis_thaliana	histone related	0.1827
arabidopsis_thaliana	histone related	0.1388
arabidopsis_thaliana	DNA-binding protein	0.1425
arabidopsis_thaliana	DNA-binding protein	0.1874
arabidopsis_thaliana	DNA-binding protein	0.2342
arabidopsis_thaliana	DNA-binding protein	0.23
arabidopsis_thaliana	DNA-binding protein	0.0966
arabidopsis_thaliana	DNA-binding protein	0.298
arabidopsis_thaliana	DNA-binding protein	0.3827
arabidopsis_thaliana	DNA-binding protein	0.4227
arabidopsis_thaliana	DNA-binding protein	0.1237
arabidopsis_thaliana	DNA-binding protein	0.3539
arabidopsis_thaliana	DNA-binding protein	0.2
arabidopsis_thaliana	DNA-binding protein	0.2457
arabidopsis_thaliana	DNA-binding protein	0.2946
arabidopsis_thaliana	DNA-binding protein	0.1628
arabidopsis_thaliana	DNA-binding protein	0.5151
arabidopsis_thaliana	histone related	0.5027
arabidopsis_thaliana	histone related	0.3374
arabidopsis_thaliana	histone related	0.3917
arabidopsis_thaliana	histone related	0.4629
arabidopsis_thaliana	histone related	0.3077
arabidopsis_thaliana	histone related	0.3138
arabidopsis_thaliana	histone related	0.5322
arabidopsis_thaliana	histone related	0.56
arabidopsis_thaliana	histone related	0.5307
arabidopsis_thaliana	DNA-binding protein	0.2424
arabidopsis_thaliana	DNA-binding protein	0.2098
arabidopsis_thaliana	DNA-binding protein	0.4617
arabidopsis_thaliana	DNA-binding protein	0.3101
arabidopsis_thaliana	DNA-binding protein	0.165
arabidopsis_thaliana	DNA-binding protein	0.173
arabidopsis_thaliana	DNA-binding protein	0.169
arabidopsis_thaliana	DNA-binding protein	0.1392
arabidopsis_thaliana	DNA-binding protein	0.1263
arabidopsis_thaliana	DNA-binding protein	0.1805
arabidopsis_thaliana	DNA-binding protein	0.5313
arabidopsis_thaliana	DNA-binding protein	0.3321
arabidopsis_thaliana	DNA-binding protein	0.2894
arabidopsis_thaliana	DNA-binding protein	0.3038
arabidopsis_thaliana	DNA-binding protein	0.3363
arabidopsis_thaliana	DNA-binding protein	0.3576
arabidopsis_thaliana	histone related	0.3077
arabidopsis_thaliana	histone related	0.2127
arabidopsis_thaliana	DNA-binding protein	0.7048
arabidopsis_thaliana	histone related	0.4313
arabidopsis_thaliana	DNA-binding protein	0.511
arabidopsis_thaliana	DNA-binding protein	0.1958
arabidopsis_thaliana	DNA-binding protein	0.151
arabidopsis_thaliana	DNA-binding protein	0.2121
arabidopsis_thaliana	DNA-binding protein	0.1909
arabidopsis_thaliana	DNA-binding protein	0.2056
arabidopsis_thaliana	DNA-binding protein	0.2053
arabidopsis_thaliana	DNA-binding protein	0.2051
arabidopsis_thaliana	DNA-binding protein	0.2745
arabidopsis_thaliana	DNA-binding protein	0.1299
arabidopsis_thaliana	DNA-binding protein	0.4648
arabidopsis_thaliana	DNA-binding protein	0.1187
arabidopsis_thaliana	DNA-binding protein	0.0957
arabidopsis_thaliana	DNA-binding protein	0.0907
arabidopsis_thaliana	DNA-binding protein	0.3043
arabidopsis_thaliana	DNA-binding protein	0.3537
arabidopsis_thaliana	DNA-binding protein	0.1577
arabidopsis_thaliana	DNA-binding protein	0.2269
arabidopsis_thaliana	DNA-binding protein	0.2137
arabidopsis_thaliana	DNA-binding protein	0.201
arabidopsis_thaliana	DNA-binding protein	0.3056
arabidopsis_thaliana	DNA-binding protein	0.2044
arabidopsis_thaliana	DNA-binding protein	0.0994
arabidopsis_thaliana	histone related	0.7321
arabidopsis_thaliana	histone related	0.7421
arabidopsis_thaliana	DNA-binding protein	0.1368
arabidopsis_thaliana	DNA-binding protein	0.0928
arabidopsis_thaliana	DNA-binding protein	0.1969
arabidopsis_thaliana	DNA-binding protein	0.2594
arabidopsis_thaliana	DNA-binding protein	0.2148
arabidopsis_thaliana	DNA-binding protein	0.4351
arabidopsis_thaliana	histone related	0.4299
arabidopsis_thaliana	DNA-binding protein	0.3932
arabidopsis_thaliana	histone related	0.5535
arabidopsis_thaliana	histone related	0.6331
arabidopsis_thaliana	histone related	0.5008
arabidopsis_thaliana	histone related	0.6882
arabidopsis_thaliana	histone related	0.5159
arabidopsis_thaliana	histone related	0.7102
arabidopsis_thaliana	histone related	0.4618
arabidopsis_thaliana	histone related	0.518
arabidopsis_thaliana	histone related	0.5588
arabidopsis_thaliana	histone related	0.5121
arabidopsis_thaliana	histone related	0.5442
arabidopsis_thaliana	histone related	0.5893
arabidopsis_thaliana	histone related	0.5653
arabidopsis_thaliana	histone related	0.6075
arabidopsis_thaliana	DNA-binding protein	0.1671
arabidopsis_thaliana	DNA-binding protein	0.0883
arabidopsis_thaliana	histone related	0.3101
arabidopsis_thaliana	histone related	0.4247
arabidopsis_thaliana	histone related	0.0534
arabidopsis_thaliana	histone related	0.4213
arabidopsis_thaliana	histone related	0.3917
arabidopsis_thaliana	histone related	0.1749
arabidopsis_thaliana	histone related	0.4953
arabidopsis_thaliana	DNA-binding protein	0.2686
arabidopsis_thaliana	histone related	0.3226
arabidopsis_thaliana	histone related	0.2435
arabidopsis_thaliana	histone related	0.0737
arabidopsis_thaliana	histone related	0.2151
arabidopsis_thaliana	histone related	0.0798
arabidopsis_thaliana	histone related	0.2302
arabidopsis_thaliana	histone related	0.3
arabidopsis_thaliana	DNA-binding protein	0.1483
arabidopsis_thaliana	DNA-binding protein	0.2694
arabidopsis_thaliana	DNA-binding protein	0.1349
arabidopsis_thaliana	DNA-binding protein	0.0821
arabidopsis_thaliana	DNA-binding protein	0.23
arabidopsis_thaliana	DNA-binding protein	0.1152
arabidopsis_thaliana	DNA-binding protein	0.3103
arabidopsis_thaliana	DNA-binding protein	0.1838
arabidopsis_thaliana	DNA-binding protein	0.3155
arabidopsis_thaliana	DNA-binding protein	0.2027
arabidopsis_thaliana	histone related	0.5958
arabidopsis_thaliana	histone related	0.7585
arabidopsis_thaliana	histone related	0.7461
arabidopsis_thaliana	histone related	0.7639
arabidopsis_thaliana	DNA-binding protein	0.1564
arabidopsis_thaliana	DNA-binding protein	0.1136
arabidopsis_thaliana	DNA-binding protein	0.0744
arabidopsis_thaliana	DNA-binding protein	0.0642
arabidopsis_thaliana	DNA-binding protein	0.0859
arabidopsis_thaliana	histone related	0.3754
arabidopsis_thaliana	DNA-binding protein	0.0408
arabidopsis_thaliana	DNA-binding protein	0.1729
arabidopsis_thaliana	DNA-binding protein	0.2482
arabidopsis_thaliana	DNA-binding protein	0.2468
arabidopsis_thaliana	DNA-binding protein	0.17
arabidopsis_thaliana	DNA-binding protein	0.2744
arabidopsis_thaliana	DNA-binding protein	0.0913
arabidopsis_thaliana	histone related	0.5412
arabidopsis_thaliana	histone related	0.5954
arabidopsis_thaliana	histone related	0.2915
arabidopsis_thaliana	histone related	0.3436
arabidopsis_thaliana	histone related	0.6179
arabidopsis_thaliana	histone related	0.741
arabidopsis_thaliana	DNA-binding protein	0.3347
arabidopsis_thaliana	DNA-binding protein	0.2618
arabidopsis_thaliana	DNA-binding protein	0.2373
arabidopsis_thaliana	DNA-binding protein	0.2163
arabidopsis_thaliana	DNA-binding protein	0.2913
arabidopsis_thaliana	DNA-binding protein	0.1759
arabidopsis_thaliana	DNA-binding protein	0.231
arabidopsis_thaliana	histone related	0.8645
arabidopsis_thaliana	histone related	0.8558
arabidopsis_thaliana	histone related	0.7947
arabidopsis_thaliana	histone related	0.8437
arabidopsis_thaliana	DNA-binding protein	0.1306
arabidopsis_thaliana	DNA-binding protein	0.1587
arabidopsis_thaliana	DNA-binding protein	0.0959
arabidopsis_thaliana	DNA-binding protein	0.5212
arabidopsis_thaliana	DNA-binding protein	0.2974
arabidopsis_thaliana	DNA-binding protein	0.2427
arabidopsis_thaliana	DNA-binding protein	0.2824
arabidopsis_thaliana	DNA-binding protein	0.1147
arabidopsis_thaliana	DNA-binding protein	0.5954
arabidopsis_thaliana	DNA-binding protein	0.2317
arabidopsis_thaliana	DNA-binding protein	0.135
arabidopsis_thaliana	DNA-binding protein	0.2129
arabidopsis_thaliana	DNA-binding protein	0.1212
arabidopsis_thaliana	DNA-binding protein	0.0548
arabidopsis_thaliana	DNA-binding protein	0.1922
arabidopsis_thaliana	DNA-binding protein	0.3606
arabidopsis_thaliana	DNA-binding protein	0.6806
arabidopsis_thaliana	DNA-binding protein	0.3327
arabidopsis_thaliana	DNA-binding protein	0.2136
arabidopsis_thaliana	DNA-binding protein	0.184
arabidopsis_thaliana	DNA-binding protein	0.2238
arabidopsis_thaliana	DNA-binding protein	0.7566
arabidopsis_thaliana	DNA-binding protein	0.594
arabidopsis_thaliana	DNA-binding protein	0.4325
arabidopsis_thaliana	DNA-binding protein	0.4532
arabidopsis_thaliana	DNA-binding protein	0.1097
arabidopsis_thaliana	DNA-binding protein	0.0934
arabidopsis_thaliana	DNA-binding protein	0.271
arabidopsis_thaliana	DNA-binding protein	0.1061
arabidopsis_thaliana	DNA-binding protein	0.2716
arabidopsis_thaliana	DNA-binding protein	0.3753
arabidopsis_thaliana	DNA-binding protein	0.5846
arabidopsis_thaliana	DNA-binding protein	0.1377
arabidopsis_thaliana	DNA-binding protein	0.1228
arabidopsis_thaliana	DNA-binding protein	0.2884
arabidopsis_thaliana	DNA-binding protein	0.1403
arabidopsis_thaliana	DNA-binding protein	0.2342
arabidopsis_thaliana	DNA-binding protein	0.0789
arabidopsis_thaliana	DNA-binding protein	0.3527
arabidopsis_thaliana	DNA-binding protein	0.1387
arabidopsis_thaliana	DNA-binding protein	0.0844
arabidopsis_thaliana	DNA-binding protein	0.0539
arabidopsis_thaliana	DNA-binding protein	0.4739
arabidopsis_thaliana	DNA-binding protein	0.06
arabidopsis_thaliana	DNA-binding protein	0.134
arabidopsis_thaliana	DNA-binding protein	0.1631
arabidopsis_thaliana	DNA-binding protein	0.2767
arabidopsis_thaliana	DNA-binding protein	0.0843
arabidopsis_thaliana	DNA-binding protein	0.1532
arabidopsis_thaliana	DNA-binding protein	0.0695
arabidopsis_thaliana	DNA-binding protein	0.1199
arabidopsis_thaliana	DNA-binding protein	0.1295
arabidopsis_thaliana	DNA-binding protein	0.4145
arabidopsis_thaliana	DNA-binding protein	0.6618
arabidopsis_thaliana	DNA-binding protein	0.488
arabidopsis_thaliana	DNA-binding protein	0.4001
arabidopsis_thaliana	DNA-binding protein	0.2745
arabidopsis_thaliana	DNA-binding protein	0.5919
arabidopsis_thaliana	DNA-binding protein	0.6909
arabidopsis_thaliana	DNA-binding protein	0.6461
arabidopsis_thaliana	DNA-binding protein	0.2465
arabidopsis_thaliana	DNA-binding protein	0.681
arabidopsis_thaliana	DNA-binding protein	0.498
arabidopsis_thaliana	DNA-binding protein	0.0529
arabidopsis_thaliana	DNA-binding protein	0.1189
arabidopsis_thaliana	DNA-binding protein	0.1102
arabidopsis_thaliana	DNA-binding protein	0.1413
arabidopsis_thaliana	DNA-binding protein	0.5435
arabidopsis_thaliana	DNA-binding protein	0.2499
arabidopsis_thaliana	DNA-binding protein	0.4592
arabidopsis_thaliana	DNA-binding protein	0.2232
arabidopsis_thaliana	DNA-binding protein	0.2243
arabidopsis_thaliana	DNA-binding protein	0.269
arabidopsis_thaliana	DNA-binding protein	0.0753
arabidopsis_thaliana	DNA-binding protein	0.1951
arabidopsis_thaliana	DNA-binding protein	0.2493
arabidopsis_thaliana	DNA-binding protein	0.1896
arabidopsis_thaliana	DNA-binding protein	0.0775
arabidopsis_thaliana	DNA-binding protein	0.1162
arabidopsis_thaliana	DNA-binding protein	0.2213
arabidopsis_thaliana	DNA-binding protein	0.0865
arabidopsis_thaliana	DNA-binding protein	0.1201
arabidopsis_thaliana	DNA-binding protein	0.094
arabidopsis_thaliana	DNA-binding protein	0.1702
arabidopsis_thaliana	DNA-binding protein	0.0561
arabidopsis_thaliana	DNA-binding protein	0.1017
arabidopsis_thaliana	DNA-binding protein	0.315
arabidopsis_thaliana	DNA-binding protein	0.1323
arabidopsis_thaliana	DNA-binding protein	0.3037
arabidopsis_thaliana	DNA-binding protein	0.2401
arabidopsis_thaliana	DNA-binding protein	0.3517
arabidopsis_thaliana	DNA-binding protein	0.2932
arabidopsis_thaliana	DNA-binding protein	0.0931
arabidopsis_thaliana	DNA-binding protein	0.3455
arabidopsis_thaliana	DNA-binding protein	0.0859
arabidopsis_thaliana	DNA-binding protein	0.3029
arabidopsis_thaliana	DNA-binding protein	0.1199
arabidopsis_thaliana	DNA-binding protein	0.3325
arabidopsis_thaliana	DNA-binding protein	0.3686
arabidopsis_thaliana	DNA-binding protein	0.2377
arabidopsis_thaliana	DNA-binding protein	0.2531
arabidopsis_thaliana	DNA-binding protein	0.1924
arabidopsis_thaliana	DNA-binding protein	0.0558
arabidopsis_thaliana	DNA-binding protein	0.2761
arabidopsis_thaliana	DNA-binding protein	0.1237
arabidopsis_thaliana	DNA-binding protein	0.4145
arabidopsis_thaliana	DNA-binding protein	0.0626
arabidopsis_thaliana	DNA-binding protein	0.0935
arabidopsis_thaliana	DNA-binding protein	0.1838
arabidopsis_thaliana	DNA-binding protein	0.2678
arabidopsis_thaliana	DNA-binding protein	0.0804
arabidopsis_thaliana	DNA-binding protein	0.0807
arabidopsis_thaliana	DNA-binding protein	0.0607
arabidopsis_thaliana	DNA-binding protein	0.1289
arabidopsis_thaliana	DNA-binding protein	0.1185
arabidopsis_thaliana	DNA-binding protein	0.3657
arabidopsis_thaliana	DNA-binding protein	0.2513
arabidopsis_thaliana	DNA-binding protein	0.0518
arabidopsis_thaliana	DNA-binding protein	0.2552
arabidopsis_thaliana	DNA-binding protein	0.2147
arabidopsis_thaliana	DNA-binding protein	0.084
arabidopsis_thaliana	DNA-binding protein	0.1703
arabidopsis_thaliana	DNA-binding protein	0.1111
arabidopsis_thaliana	DNA-binding protein	0.3234
arabidopsis_thaliana	DNA-binding protein	0.3615
arabidopsis_thaliana	DNA-binding protein	0.2398
arabidopsis_thaliana	DNA-binding protein	0.2531
arabidopsis_thaliana	DNA-binding protein	0.1988
arabidopsis_thaliana	DNA-binding protein	0.2416
arabidopsis_thaliana	DNA-binding protein	0.1383
arabidopsis_thaliana	DNA-binding protein	0.1921
arabidopsis_thaliana	DNA-binding protein	0.2245
arabidopsis_thaliana	DNA-binding protein	0.4667
arabidopsis_thaliana	DNA-binding protein	0.0853
arabidopsis_thaliana	DNA-binding protein	0.3766
arabidopsis_thaliana	DNA-binding protein	0.0974
arabidopsis_thaliana	DNA-binding protein	0.3177
arabidopsis_thaliana	DNA-binding protein	0.1022
arabidopsis_thaliana	DNA-binding protein	0.1564
arabidopsis_thaliana	DNA-binding protein	0.6822
arabidopsis_thaliana	DNA-binding protein	0.2268
arabidopsis_thaliana	DNA-binding protein	0.1223
arabidopsis_thaliana	DNA-binding protein	0.1075
arabidopsis_thaliana	DNA-binding protein	0.1219
arabidopsis_thaliana	DNA-binding protein	0.4433
arabidopsis_thaliana	DNA-binding protein	0.1987
arabidopsis_thaliana	DNA-binding protein	0.073
arabidopsis_thaliana	DNA-binding protein	0.1558
arabidopsis_thaliana	DNA-binding protein	0.2499
arabidopsis_thaliana	DNA-binding protein	0.1948
arabidopsis_thaliana	DNA-binding protein	0.4407
arabidopsis_thaliana	DNA-binding protein	0.0867
arabidopsis_thaliana	DNA-binding protein	0.0566
arabidopsis_thaliana	DNA-binding protein	0.3113
arabidopsis_thaliana	DNA-binding protein	0.0742
arabidopsis_thaliana	DNA-binding protein	0.2893
arabidopsis_thaliana	DNA-binding protein	0.061
arabidopsis_thaliana	DNA-binding protein	0.451
arabidopsis_thaliana	DNA-binding protein	0.1421
arabidopsis_thaliana	DNA-binding protein	0.0705
arabidopsis_thaliana	DNA-binding protein	0.0649
arabidopsis_thaliana	DNA-binding protein	0.1063
arabidopsis_thaliana	DNA-binding protein	0.0959
arabidopsis_thaliana	DNA-binding protein	0.2229
arabidopsis_thaliana	DNA-binding protein	0.431
arabidopsis_thaliana	DNA-binding protein	0.4345
arabidopsis_thaliana	DNA-binding protein	0.1379
arabidopsis_thaliana	DNA-binding protein	0.5748
arabidopsis_thaliana	DNA-binding protein	0.6117
arabidopsis_thaliana	DNA-binding protein	0.573
arabidopsis_thaliana	DNA-binding protein	0.5559
arabidopsis_thaliana	DNA-binding protein	0.2972
arabidopsis_thaliana	DNA-binding protein	0.4609
arabidopsis_thaliana	DNA-binding protein	0.5703
arabidopsis_thaliana	DNA-binding protein	0.3772
arabidopsis_thaliana	DNA-binding protein	0.7284
arabidopsis_thaliana	DNA-binding protein	0.088
arabidopsis_thaliana	DNA-binding protein	0.2497
arabidopsis_thaliana	DNA-binding protein	0.3107
arabidopsis_thaliana	DNA-binding protein	0.4616
arabidopsis_thaliana	DNA-binding protein	0.4097
arabidopsis_thaliana	DNA-binding protein	0.3791
arabidopsis_thaliana	DNA-binding protein	0.2763
arabidopsis_thaliana	DNA-binding protein	0.4587
arabidopsis_thaliana	DNA-binding protein	0.6679
arabidopsis_thaliana	DNA-binding protein	0.4418
arabidopsis_thaliana	DNA-binding protein	0.3514
arabidopsis_thaliana	DNA-binding protein	0.1045
arabidopsis_thaliana	DNA-binding protein	0.28
arabidopsis_thaliana	DNA-binding protein	0.3034
arabidopsis_thaliana	DNA-binding protein	0.3782
arabidopsis_thaliana	DNA-binding protein	0.5978
arabidopsis_thaliana	DNA-binding protein	0.3835
arabidopsis_thaliana	DNA-binding protein	0.5349
arabidopsis_thaliana	DNA-binding protein	0.3956
arabidopsis_thaliana	DNA-binding protein	0.4086
arabidopsis_thaliana	DNA-binding protein	0.3265
arabidopsis_thaliana	DNA-binding protein	0.5837
arabidopsis_thaliana	DNA-binding protein	0.3843
arabidopsis_thaliana	DNA-binding protein	0.5638
arabidopsis_thaliana	DNA-binding protein	0.2386
arabidopsis_thaliana	DNA-binding protein	0.0647
arabidopsis_thaliana	DNA-binding protein	0.6815
arabidopsis_thaliana	DNA-binding protein	0.1196
arabidopsis_thaliana	DNA-binding protein	0.1764
arabidopsis_thaliana	DNA-binding protein	0.2085
arabidopsis_thaliana	DNA-binding protein	0.0863
arabidopsis_thaliana	DNA-binding protein	0.1133
arabidopsis_thaliana	DNA-binding protein	0.0768
arabidopsis_thaliana	DNA-binding protein	0.1099
arabidopsis_thaliana	DNA-binding protein	0.1138
arabidopsis_thaliana	DNA-binding protein	0.0558
arabidopsis_thaliana	DNA-binding protein	0.2957
arabidopsis_thaliana	DNA-binding protein	0.6136
arabidopsis_thaliana	DNA-binding protein	0.0881
arabidopsis_thaliana	DNA-binding protein	0.3011
arabidopsis_thaliana	DNA-binding protein	0.083
arabidopsis_thaliana	DNA-binding protein	0.0775
arabidopsis_thaliana	DNA-binding protein	0.0714
arabidopsis_thaliana	DNA-binding protein	0.1197
arabidopsis_thaliana	DNA-binding protein	0.0914
arabidopsis_thaliana	DNA-binding protein	0.1776
arabidopsis_thaliana	DNA-binding protein	0.1275
arabidopsis_thaliana	DNA-binding protein	0.1289
arabidopsis_thaliana	DNA-binding protein	0.4922
arabidopsis_thaliana	DNA-binding protein	0.1564
arabidopsis_thaliana	DNA-binding protein	0.1126
arabidopsis_thaliana	DNA-binding protein	0.1174
arabidopsis_thaliana	DNA-binding protein	0.2092
arabidopsis_thaliana	DNA-binding protein	0.1524
arabidopsis_thaliana	DNA-binding protein	0.0928
arabidopsis_thaliana	DNA-binding protein	0.2868
arabidopsis_thaliana	DNA-binding protein	0.3275
arabidopsis_thaliana	DNA-binding protein	0.0972
arabidopsis_thaliana	DNA-binding protein	0.1929
arabidopsis_thaliana	DNA-binding protein	0.1259
arabidopsis_thaliana	DNA-binding protein	0.1057
arabidopsis_thaliana	DNA-binding protein	0.1098
arabidopsis_thaliana	DNA-binding protein	0.1289
arabidopsis_thaliana	DNA-binding protein	0.3583
arabidopsis_thaliana	DNA-binding protein	0.3045
arabidopsis_thaliana	DNA-binding protein	0.1546
arabidopsis_thaliana	DNA-binding protein	0.1964
arabidopsis_thaliana	DNA-binding protein	0.1357
arabidopsis_thaliana	DNA-binding protein	0.1272
arabidopsis_thaliana	DNA-binding protein	0.1085
arabidopsis_thaliana	DNA-binding protein	0.0591
arabidopsis_thaliana	DNA-binding protein	0.1505
arabidopsis_thaliana	DNA-binding protein	0.3792
arabidopsis_thaliana	DNA-binding protein	0.1863
arabidopsis_thaliana	DNA-binding protein	0.0857
arabidopsis_thaliana	DNA-binding protein	0.2382
arabidopsis_thaliana	DNA-binding protein	0.3453
arabidopsis_thaliana	DNA-binding protein	0.1325
arabidopsis_thaliana	DNA-binding protein	0.1851
arabidopsis_thaliana	DNA-binding protein	0.1954
arabidopsis_thaliana	DNA-binding protein	0.4613
arabidopsis_thaliana	DNA-binding protein	0.1963
arabidopsis_thaliana	DNA-binding protein	0.4584
arabidopsis_thaliana	DNA-binding protein	0.1199
arabidopsis_thaliana	DNA-binding protein	0.2455
arabidopsis_thaliana	DNA-binding protein	0.3009
arabidopsis_thaliana	DNA-binding protein	0.3005
arabidopsis_thaliana	DNA-binding protein	0.2522
arabidopsis_thaliana	DNA-binding protein	0.113
arabidopsis_thaliana	DNA-binding protein	0.1062
arabidopsis_thaliana	DNA-binding protein	0.487
arabidopsis_thaliana	DNA-binding protein	0.312
arabidopsis_thaliana	DNA-binding protein	0.1349
arabidopsis_thaliana	DNA-binding protein	0.1919
arabidopsis_thaliana	DNA-binding protein	0.6314
arabidopsis_thaliana	DNA-binding protein	0.6131
arabidopsis_thaliana	DNA-binding protein	0.3878
arabidopsis_thaliana	DNA-binding protein	0.4948
arabidopsis_thaliana	DNA-binding protein	0.3781
arabidopsis_thaliana	DNA-binding protein	0.0726
arabidopsis_thaliana	DNA-binding protein	0.1134
arabidopsis_thaliana	DNA-binding protein	0.0954
arabidopsis_thaliana	DNA-binding protein	0.1826
arabidopsis_thaliana	DNA-binding protein	0.0646
arabidopsis_thaliana	DNA-binding protein	0.3285
arabidopsis_thaliana	DNA-binding protein	0.1644
arabidopsis_thaliana	DNA-binding protein	0.2118
arabidopsis_thaliana	DNA-binding protein	0.2155
arabidopsis_thaliana	DNA-binding protein	0.1191
arabidopsis_thaliana	DNA-binding protein	0.0773
arabidopsis_thaliana	DNA-binding protein	0.3737
arabidopsis_thaliana	DNA-binding protein	0.049
arabidopsis_thaliana	DNA-binding protein	0.3466
arabidopsis_thaliana	DNA-binding protein	0.1495
arabidopsis_thaliana	DNA-binding protein	0.5381
arabidopsis_thaliana	DNA-binding protein	0.4091
arabidopsis_thaliana	DNA-binding protein	0.2599
arabidopsis_thaliana	DNA-binding protein	0.2098
arabidopsis_thaliana	DNA-binding protein	0.1542
arabidopsis_thaliana	DNA-binding protein	0.5341
arabidopsis_thaliana	DNA-binding protein	0.2686
arabidopsis_thaliana	DNA-binding protein	0.1976
arabidopsis_thaliana	DNA-binding protein	0.715
arabidopsis_thaliana	DNA-binding protein	0.6639
arabidopsis_thaliana	DNA-binding protein	0.5703
arabidopsis_thaliana	DNA-binding protein	0.1024
arabidopsis_thaliana	DNA-binding protein	0.127
arabidopsis_thaliana	DNA-binding protein	0.0962
arabidopsis_thaliana	DNA-binding protein	0.4552
arabidopsis_thaliana	DNA-binding protein	0.053
arabidopsis_thaliana	DNA-binding protein	0.7089
arabidopsis_thaliana	DNA-binding protein	0.1576
arabidopsis_thaliana	DNA-binding protein	0.5486
arabidopsis_thaliana	DNA-binding protein	0.2582
arabidopsis_thaliana	DNA-binding protein	0.2738
arabidopsis_thaliana	DNA-binding protein	0.0818
arabidopsis_thaliana	DNA-binding protein	0.51
arabidopsis_thaliana	DNA-binding protein	0.6949
arabidopsis_thaliana	DNA-binding protein	0.2921
arabidopsis_thaliana	DNA-binding protein	0.0725
arabidopsis_thaliana	DNA-binding protein	0.2177
arabidopsis_thaliana	DNA-binding protein	0.3435
arabidopsis_thaliana	DNA-binding protein	0.08
arabidopsis_thaliana	DNA-binding protein	0.1941
arabidopsis_thaliana	DNA-binding protein	0.29
arabidopsis_thaliana	DNA-binding protein	0.3947
arabidopsis_thaliana	DNA-binding protein	0.0594
arabidopsis_thaliana	DNA-binding protein	0.5242
arabidopsis_thaliana	DNA-binding protein	0.289
arabidopsis_thaliana	DNA-binding protein	0.3553
arabidopsis_thaliana	DNA-binding protein	0.3053
arabidopsis_thaliana	DNA-binding protein	0.5915
arabidopsis_thaliana	DNA-binding protein	0.6283
arabidopsis_thaliana	DNA-binding protein	0.5725
arabidopsis_thaliana	DNA-binding protein	0.6507
arabidopsis_thaliana	DNA-binding protein	0.2591
arabidopsis_thaliana	DNA-binding protein	0.5517
arabidopsis_thaliana	DNA-binding protein	0.2154
arabidopsis_thaliana	DNA-binding protein	0.5667
arabidopsis_thaliana	DNA-binding protein	0.3978
arabidopsis_thaliana	DNA-binding protein	0.4903
arabidopsis_thaliana	DNA-binding protein	0.1707
arabidopsis_thaliana	DNA-binding protein	0.0919
arabidopsis_thaliana	DNA-binding protein	0.1086
arabidopsis_thaliana	DNA-binding protein	0.1589
arabidopsis_thaliana	DNA-binding protein	0.5051
arabidopsis_thaliana	DNA-binding protein	0.71
arabidopsis_thaliana	DNA-binding protein	0.3591
arabidopsis_thaliana	DNA-binding protein	0.1445
arabidopsis_thaliana	DNA-binding protein	0.145
arabidopsis_thaliana	DNA-binding protein	0.0597
arabidopsis_thaliana	DNA-binding protein	0.0993
arabidopsis_thaliana	DNA-binding protein	0.1484
arabidopsis_thaliana	DNA-binding protein	0.1158
arabidopsis_thaliana	DNA-binding protein	0.2834
arabidopsis_thaliana	DNA-binding protein	0.1278
arabidopsis_thaliana	DNA-binding protein	0.109
arabidopsis_thaliana	DNA-binding protein	0.2264
arabidopsis_thaliana	DNA-binding protein	0.1292
arabidopsis_thaliana	DNA-binding protein	0.4053
arabidopsis_thaliana	DNA-binding protein	0.0704
arabidopsis_thaliana	DNA-binding protein	0.5346
arabidopsis_thaliana	DNA-binding protein	0.1345
arabidopsis_thaliana	DNA-binding protein	0.2352
arabidopsis_thaliana	DNA-binding protein	0.1676
arabidopsis_thaliana	DNA-binding protein	0.1526
arabidopsis_thaliana	DNA-binding protein	0.0703
arabidopsis_thaliana	DNA-binding protein	0.3319
arabidopsis_thaliana	DNA-binding protein	0.3118
arabidopsis_thaliana	DNA-binding protein	0.0654
arabidopsis_thaliana	DNA-binding protein	0.1136
arabidopsis_thaliana	DNA-binding protein	0.3572
arabidopsis_thaliana	DNA-binding protein	0.1345
arabidopsis_thaliana	DNA-binding protein	0.083
arabidopsis_thaliana	DNA-binding protein	0.071
arabidopsis_thaliana	DNA-binding protein	0.213
arabidopsis_thaliana	DNA-binding protein	0.3809
arabidopsis_thaliana	DNA-binding protein	0.0666
arabidopsis_thaliana	DNA-binding protein	0.1603
arabidopsis_thaliana	DNA-binding protein	0.2518
arabidopsis_thaliana	DNA-binding protein	0.1172
arabidopsis_thaliana	DNA-binding protein	0.1585
arabidopsis_thaliana	DNA-binding protein	0.2578
arabidopsis_thaliana	DNA-binding protein	0.1234
arabidopsis_thaliana	DNA-binding protein	0.1994
arabidopsis_thaliana	DNA-binding protein	0.1239
arabidopsis_thaliana	DNA-binding protein	0.5735
arabidopsis_thaliana	DNA-binding protein	0.3599
arabidopsis_thaliana	DNA-binding protein	0.4324
arabidopsis_thaliana	DNA-binding protein	0.4425
arabidopsis_thaliana	DNA-binding protein	0.2979
arabidopsis_thaliana	DNA-binding protein	0.3918
arabidopsis_thaliana	DNA-binding protein	0.1874
arabidopsis_thaliana	DNA-binding protein	0.1902
arabidopsis_thaliana	DNA-binding protein	0.261
arabidopsis_thaliana	DNA-binding protein	0.2194
arabidopsis_thaliana	DNA-binding protein	0.0698
arabidopsis_thaliana	DNA-binding protein	0.4208
arabidopsis_thaliana	DNA-binding protein	0.0866
arabidopsis_thaliana	DNA-binding protein	0.1137
arabidopsis_thaliana	DNA-binding protein	0.0731
arabidopsis_thaliana	DNA-binding protein	0.1201
arabidopsis_thaliana	DNA-binding protein	0.1572
arabidopsis_thaliana	DNA-binding protein	0.1423
arabidopsis_thaliana	DNA-binding protein	0.1097
arabidopsis_thaliana	DNA-binding protein	0.4387
arabidopsis_thaliana	DNA-binding protein	0.1402
arabidopsis_thaliana	DNA-binding protein	0.3147
arabidopsis_thaliana	DNA-binding protein	0.3298
arabidopsis_thaliana	DNA-binding protein	0.1746
arabidopsis_thaliana	DNA-binding protein	0.4438
arabidopsis_thaliana	DNA-binding protein	0.1003
arabidopsis_thaliana	DNA-binding protein	0.1345
arabidopsis_thaliana	DNA-binding protein	0.2855
arabidopsis_thaliana	DNA-binding protein	0.252
arabidopsis_thaliana	DNA-binding protein	0.0869
arabidopsis_thaliana	DNA-binding protein	0.0767
arabidopsis_thaliana	DNA-binding protein	0.1137
arabidopsis_thaliana	DNA-binding protein	0.3048
arabidopsis_thaliana	DNA-binding protein	0.2725
arabidopsis_thaliana	DNA-binding protein	0.0833
arabidopsis_thaliana	DNA-binding protein	0.1942
arabidopsis_thaliana	DNA-binding protein	0.2048
arabidopsis_thaliana	DNA-binding protein	0.4448
arabidopsis_thaliana	DNA-binding protein	0.1344
arabidopsis_thaliana	DNA-binding protein	0.2786
arabidopsis_thaliana	DNA-binding protein	0.0928
arabidopsis_thaliana	DNA-binding protein	0.1787
arabidopsis_thaliana	DNA-binding protein	0.0912
arabidopsis_thaliana	DNA-binding protein	0.5108
arabidopsis_thaliana	DNA-binding protein	0.3884
arabidopsis_thaliana	DNA-binding protein	0.1138
arabidopsis_thaliana	DNA-binding protein	0.1068
arabidopsis_thaliana	DNA-binding protein	0.3207
arabidopsis_thaliana	DNA-binding protein	0.0664
arabidopsis_thaliana	DNA-binding protein	0.1224
arabidopsis_thaliana	DNA-binding protein	0.1453
arabidopsis_thaliana	DNA-binding protein	0.159
arabidopsis_thaliana	DNA-binding protein	0.1535
arabidopsis_thaliana	DNA-binding protein	0.1121
arabidopsis_thaliana	DNA-binding protein	0.626
arabidopsis_thaliana	DNA-binding protein	0.0596
arabidopsis_thaliana	DNA-binding protein	0.0999
arabidopsis_thaliana	DNA-binding protein	0.2867
arabidopsis_thaliana	DNA-binding protein	0.6579
arabidopsis_thaliana	DNA-binding protein	0.3893
arabidopsis_thaliana	DNA-binding protein	0.1739
arabidopsis_thaliana	DNA-binding protein	0.1013
arabidopsis_thaliana	DNA-binding protein	0.1408
arabidopsis_thaliana	DNA-binding protein	0.0933
arabidopsis_thaliana	DNA-binding protein	0.1703
arabidopsis_thaliana	DNA-binding protein	0.066
arabidopsis_thaliana	DNA-binding protein	0.218
arabidopsis_thaliana	DNA-binding protein	0.2551
arabidopsis_thaliana	DNA-binding protein	0.0945
arabidopsis_thaliana	DNA-binding protein	0.0755
arabidopsis_thaliana	DNA-binding protein	0.3307
arabidopsis_thaliana	DNA-binding protein	0.1592
arabidopsis_thaliana	DNA-binding protein	0.2979
arabidopsis_thaliana	DNA-binding protein	0.1114
arabidopsis_thaliana	DNA-binding protein	0.3581
arabidopsis_thaliana	DNA-binding protein	0.3969
arabidopsis_thaliana	DNA-binding protein	0.4784
arabidopsis_thaliana	DNA-binding protein	0.4074
arabidopsis_thaliana	DNA-binding protein	0.1511
arabidopsis_thaliana	DNA-binding protein	0.3382
arabidopsis_thaliana	DNA-binding protein	0.0964
arabidopsis_thaliana	DNA-binding protein	0.1376
arabidopsis_thaliana	DNA-binding protein	0.1447
arabidopsis_thaliana	DNA-binding protein	0.2413
arabidopsis_thaliana	DNA-binding protein	0.4132
arabidopsis_thaliana	DNA-binding protein	0.6358
arabidopsis_thaliana	DNA-binding protein	0.5885
arabidopsis_thaliana	DNA-binding protein	0.1372
arabidopsis_thaliana	DNA-binding protein	0.0567
arabidopsis_thaliana	DNA-binding protein	0.6773
arabidopsis_thaliana	DNA-binding protein	0.0883
arabidopsis_thaliana	DNA-binding protein	0.2214
arabidopsis_thaliana	DNA-binding protein	0.404
arabidopsis_thaliana	DNA-binding protein	0.2548
arabidopsis_thaliana	DNA-binding protein	0.2813
arabidopsis_thaliana	DNA-binding protein	0.2865
arabidopsis_thaliana	DNA-binding protein	0.0806
arabidopsis_thaliana	DNA-binding protein	0.066
arabidopsis_thaliana	DNA-binding protein	0.1628
arabidopsis_thaliana	DNA-binding protein	0.337
arabidopsis_thaliana	DNA-binding protein	0.1346
arabidopsis_thaliana	DNA-binding protein	0.1625
arabidopsis_thaliana	DNA-binding protein	0.1837
arabidopsis_thaliana	DNA-binding protein	0.2865
arabidopsis_thaliana	DNA-binding protein	0.1627
arabidopsis_thaliana	DNA-binding protein	0.0897
arabidopsis_thaliana	DNA-binding protein	0.1539
arabidopsis_thaliana	DNA-binding protein	0.4616
arabidopsis_thaliana	DNA-binding protein	0.2157
arabidopsis_thaliana	DNA-binding protein	0.669
arabidopsis_thaliana	DNA-binding protein	0.1907
arabidopsis_thaliana	DNA-binding protein	0.1142
arabidopsis_thaliana	DNA-binding protein	0.0563
arabidopsis_thaliana	DNA-binding protein	0.1125
arabidopsis_thaliana	DNA-binding protein	0.5197
arabidopsis_thaliana	DNA-binding protein	0.3148
arabidopsis_thaliana	DNA-binding protein	0.3636
arabidopsis_thaliana	DNA-binding protein	0.5391
arabidopsis_thaliana	DNA-binding protein	0.4328
arabidopsis_thaliana	DNA-binding protein	0.5597
arabidopsis_thaliana	DNA-binding protein	0.278
arabidopsis_thaliana	DNA-binding protein	0.6073
arabidopsis_thaliana	DNA-binding protein	0.5937
arabidopsis_thaliana	DNA-binding protein	0.0672
arabidopsis_thaliana	DNA-binding protein	0.2898
arabidopsis_thaliana	DNA-binding protein	0.4921
arabidopsis_thaliana	DNA-binding protein	0.2339
arabidopsis_thaliana	DNA-binding protein	0.0625
arabidopsis_thaliana	DNA-binding protein	0.3471
arabidopsis_thaliana	DNA-binding protein	0.5207
arabidopsis_thaliana	DNA-binding protein	0.6357
arabidopsis_thaliana	DNA-binding protein	0.1527
arabidopsis_thaliana	DNA-binding protein	0.2179
arabidopsis_thaliana	DNA-binding protein	0.1577
arabidopsis_thaliana	DNA-binding protein	0.0649
arabidopsis_thaliana	DNA-binding protein	0.5358
arabidopsis_thaliana	DNA-binding protein	0.4087
arabidopsis_thaliana	DNA-binding protein	0.4611
arabidopsis_thaliana	DNA-binding protein	0.5049
arabidopsis_thaliana	DNA-binding protein	0.1093
arabidopsis_thaliana	DNA-binding protein	0.5486
arabidopsis_thaliana	DNA-binding protein	0.1203
arabidopsis_thaliana	DNA-binding protein	0.4985
arabidopsis_thaliana	DNA-binding protein	0.6278
arabidopsis_thaliana	DNA-binding protein	0.4724
arabidopsis_thaliana	DNA-binding protein	0.7157
arabidopsis_thaliana	DNA-binding protein	0.0591
arabidopsis_thaliana	DNA-binding protein	0.3788
arabidopsis_thaliana	DNA-binding protein	0.2954
arabidopsis_thaliana	DNA-binding protein	0.1748
arabidopsis_thaliana	DNA-binding protein	0.2474
arabidopsis_thaliana	DNA-binding protein	0.5446
arabidopsis_thaliana	DNA-binding protein	0.3356
arabidopsis_thaliana	DNA-binding protein	0.1755
arabidopsis_thaliana	DNA-binding protein	0.0574
arabidopsis_thaliana	DNA-binding protein	0.5181
arabidopsis_thaliana	DNA-binding protein	0.0883
arabidopsis_thaliana	DNA-binding protein	0.7446
arabidopsis_thaliana	DNA-binding protein	0.4276
arabidopsis_thaliana	DNA-binding protein	0.4339
arabidopsis_thaliana	DNA-binding protein	0.5549
arabidopsis_thaliana	DNA-binding protein	0.1168
arabidopsis_thaliana	DNA-binding protein	0.2969
arabidopsis_thaliana	DNA-binding protein	0.3935
arabidopsis_thaliana	DNA-binding protein	0.2105
arabidopsis_thaliana	DNA-binding protein	0.5759
arabidopsis_thaliana	DNA-binding protein	0.3459
arabidopsis_thaliana	DNA-binding protein	0.08
arabidopsis_thaliana	DNA-binding protein	0.3501
arabidopsis_thaliana	DNA-binding protein	0.5869
arabidopsis_thaliana	DNA-binding protein	0.2995
arabidopsis_thaliana	DNA-binding protein	0.4204
arabidopsis_thaliana	DNA-binding protein	0.3951
arabidopsis_thaliana	DNA-binding protein	0.2309
arabidopsis_thaliana	DNA-binding protein	0.4812
arabidopsis_thaliana	DNA-binding protein	0.1763
arabidopsis_thaliana	DNA-binding protein	0.3999
arabidopsis_thaliana	DNA-binding protein	0.2693
arabidopsis_thaliana	DNA-binding protein	0.3722
arabidopsis_thaliana	DNA-binding protein	0.3897
arabidopsis_thaliana	DNA-binding protein	0.0918
arabidopsis_thaliana	DNA-binding protein	0.334
arabidopsis_thaliana	DNA-binding protein	0.479
arabidopsis_thaliana	DNA-binding protein	0.4066
arabidopsis_thaliana	DNA-binding protein	0.118
arabidopsis_thaliana	DNA-binding protein	0.2178
arabidopsis_thaliana	DNA-binding protein	0.3135
arabidopsis_thaliana	DNA-binding protein	0.1941
arabidopsis_thaliana	DNA-binding protein	0.0986
arabidopsis_thaliana	DNA-binding protein	0.1463
arabidopsis_thaliana	DNA-binding protein	0.4274
arabidopsis_thaliana	DNA-binding protein	0.158
arabidopsis_thaliana	DNA-binding protein	0.195
arabidopsis_thaliana	DNA-binding protein	0.1035
arabidopsis_thaliana	DNA-binding protein	0.3031
arabidopsis_thaliana	DNA-binding protein	0.0647
arabidopsis_thaliana	DNA-binding protein	0.1787
arabidopsis_thaliana	DNA-binding protein	0.0932
arabidopsis_thaliana	DNA-binding protein	0.0862
arabidopsis_thaliana	DNA-binding protein	0.3608
arabidopsis_thaliana	DNA-binding protein	0.3637
arabidopsis_thaliana	DNA-binding protein	0.5538
arabidopsis_thaliana	DNA-binding protein	0.12
arabidopsis_thaliana	DNA-binding protein	0.2241
arabidopsis_thaliana	DNA-binding protein	0.0992
arabidopsis_thaliana	DNA-binding protein	0.2679
arabidopsis_thaliana	DNA-binding protein	0.3781
arabidopsis_thaliana	DNA-binding protein	0.4256
arabidopsis_thaliana	DNA-binding protein	0.1606
arabidopsis_thaliana	DNA-binding protein	0.6301
arabidopsis_thaliana	DNA-binding protein	0.3513
arabidopsis_thaliana	DNA-binding protein	0.5818
arabidopsis_thaliana	DNA-binding protein	0.7724
arabidopsis_thaliana	DNA-binding protein	0.5426
arabidopsis_thaliana	DNA-binding protein	0.5168
arabidopsis_thaliana	DNA-binding protein	0.5908
arabidopsis_thaliana	DNA-binding protein	0.7646
arabidopsis_thaliana	DNA-binding protein	0.618
arabidopsis_thaliana	DNA-binding protein	0.1376
arabidopsis_thaliana	DNA-binding protein	0.6564
arabidopsis_thaliana	DNA-binding protein	0.1149
arabidopsis_thaliana	DNA-binding protein	0.236
arabidopsis_thaliana	DNA-binding protein	0.1319
arabidopsis_thaliana	DNA-binding protein	0.6322
arabidopsis_thaliana	DNA-binding protein	0.2075
arabidopsis_thaliana	DNA-binding protein	0.1056
arabidopsis_thaliana	DNA-binding protein	0.1582
arabidopsis_thaliana	DNA-binding protein	0.1119
arabidopsis_thaliana	DNA-binding protein	0.124
arabidopsis_thaliana	DNA-binding protein	0.2262
arabidopsis_thaliana	DNA-binding protein	0.1315
arabidopsis_thaliana	DNA-binding protein	0.117
arabidopsis_thaliana	DNA-binding protein	0.2183
arabidopsis_thaliana	DNA-binding protein	0.5025
arabidopsis_thaliana	DNA-binding protein	0.1324
arabidopsis_thaliana	DNA-binding protein	0.1147
arabidopsis_thaliana	DNA-binding protein	0.5615
arabidopsis_thaliana	DNA-binding protein	0.2777
arabidopsis_thaliana	DNA-binding protein	0.2154
arabidopsis_thaliana	DNA-binding protein	0.3364
arabidopsis_thaliana	DNA-binding protein	0.3761
arabidopsis_thaliana	DNA-binding protein	0.2332
arabidopsis_thaliana	DNA-binding protein	0.4393
arabidopsis_thaliana	DNA-binding protein	0.2498
arabidopsis_thaliana	DNA-binding protein	0.5317
arabidopsis_thaliana	DNA-binding protein	0.1016
arabidopsis_thaliana	DNA-binding protein	0.1661
arabidopsis_thaliana	DNA-binding protein	0.4032
arabidopsis_thaliana	DNA-binding protein	0.5363
arabidopsis_thaliana	DNA-binding protein	0.093
arabidopsis_thaliana	DNA-binding protein	0.0841
arabidopsis_thaliana	DNA-binding protein	0.0924
arabidopsis_thaliana	DNA-binding protein	0.6066
arabidopsis_thaliana	DNA-binding protein	0.3054
arabidopsis_thaliana	DNA-binding protein	0.5474
arabidopsis_thaliana	DNA-binding protein	0.6968
arabidopsis_thaliana	DNA-binding protein	0.3857
arabidopsis_thaliana	DNA-binding protein	0.181
arabidopsis_thaliana	DNA-binding protein	0.077
arabidopsis_thaliana	DNA-binding protein	0.174
arabidopsis_thaliana	DNA-binding protein	0.109
arabidopsis_thaliana	DNA-binding protein	0.0771
arabidopsis_thaliana	DNA-binding protein	0.1142
arabidopsis_thaliana	DNA-binding protein	0.0715
arabidopsis_thaliana	DNA-binding protein	0.3417
arabidopsis_thaliana	DNA-binding protein	0.1334
arabidopsis_thaliana	DNA-binding protein	0.0839
arabidopsis_thaliana	DNA-binding protein	0.1074
arabidopsis_thaliana	DNA-binding protein	0.1324
arabidopsis_thaliana	DNA-binding protein	0.0808
arabidopsis_thaliana	DNA-binding protein	0.1191
arabidopsis_thaliana	DNA-binding protein	0.0749
arabidopsis_thaliana	DNA-binding protein	0.1557
arabidopsis_thaliana	DNA-binding protein	0.075
arabidopsis_thaliana	DNA-binding protein	0.3712
arabidopsis_thaliana	DNA-binding protein	0.0512
arabidopsis_thaliana	DNA-binding protein	0.079
arabidopsis_thaliana	DNA-binding protein	0.3863
arabidopsis_thaliana	DNA-binding protein	0.1142
arabidopsis_thaliana	DNA-binding protein	0.3069
arabidopsis_thaliana	DNA-binding protein	0.2727
arabidopsis_thaliana	DNA-binding protein	0.093
arabidopsis_thaliana	DNA-binding protein	0.1706
arabidopsis_thaliana	DNA-binding protein	0.2536
arabidopsis_thaliana	DNA-binding protein	0.1171
arabidopsis_thaliana	DNA-binding protein	0.0837
arabidopsis_thaliana	DNA-binding protein	0.0862
arabidopsis_thaliana	DNA-binding protein	0.0908
arabidopsis_thaliana	DNA-binding protein	0.1873
arabidopsis_thaliana	DNA-binding protein	0.3758
arabidopsis_thaliana	DNA-binding protein	0.5199
arabidopsis_thaliana	DNA-binding protein	0.0731
arabidopsis_thaliana	DNA-binding protein	0.1229
arabidopsis_thaliana	DNA-binding protein	0.1965
arabidopsis_thaliana	DNA-binding protein	0.5107
arabidopsis_thaliana	DNA-binding protein	0.1361
arabidopsis_thaliana	DNA-binding protein	0.4496
arabidopsis_thaliana	DNA-binding protein	0.4981
arabidopsis_thaliana	DNA-binding protein	0.1285
arabidopsis_thaliana	DNA-binding protein	0.2291
arabidopsis_thaliana	DNA-binding protein	0.1965
arabidopsis_thaliana	DNA-binding protein	0.159
arabidopsis_thaliana	DNA-binding protein	0.5599
arabidopsis_thaliana	DNA-binding protein	0.067
arabidopsis_thaliana	DNA-binding protein	0.0955
arabidopsis_thaliana	DNA-binding protein	0.3843
arabidopsis_thaliana	DNA-binding protein	0.587
arabidopsis_thaliana	DNA-binding protein	0.1621
arabidopsis_thaliana	DNA-binding protein	0.0644
arabidopsis_thaliana	DNA-binding protein	0.3651
arabidopsis_thaliana	DNA-binding protein	0.2583
arabidopsis_thaliana	DNA-binding protein	0.2278
arabidopsis_thaliana	DNA-binding protein	0.3786
arabidopsis_thaliana	DNA-binding protein	0.2828
arabidopsis_thaliana	DNA-binding protein	0.0645
arabidopsis_thaliana	DNA-binding protein	0.1816
arabidopsis_thaliana	DNA-binding protein	0.8096
arabidopsis_thaliana	DNA-binding protein	0.1353
arabidopsis_thaliana	DNA-binding protein	0.0596
arabidopsis_thaliana	DNA-binding protein	0.4648
arabidopsis_thaliana	DNA-binding protein	0.4622
arabidopsis_thaliana	DNA-binding protein	0.2228
arabidopsis_thaliana	DNA-binding protein	0.3212
arabidopsis_thaliana	DNA-binding protein	0.1295
arabidopsis_thaliana	DNA-binding protein	0.0845
arabidopsis_thaliana	DNA-binding protein	0.1123
arabidopsis_thaliana	DNA-binding protein	0.2361
arabidopsis_thaliana	DNA-binding protein	0.3116
arabidopsis_thaliana	DNA-binding protein	0.0712
arabidopsis_thaliana	DNA-binding protein	0.0604
arabidopsis_thaliana	DNA-binding protein	0.1249
arabidopsis_thaliana	DNA-binding protein	0.0772
arabidopsis_thaliana	DNA-binding protein	0.1121
arabidopsis_thaliana	DNA-binding protein	0.1147
arabidopsis_thaliana	DNA-binding protein	0.4521
arabidopsis_thaliana	DNA-binding protein	0.0545
arabidopsis_thaliana	DNA-binding protein	0.3222
arabidopsis_thaliana	DNA-binding protein	0.0828
arabidopsis_thaliana	DNA-binding protein	0.0951
arabidopsis_thaliana	DNA-binding protein	0.2427
arabidopsis_thaliana	DNA-binding protein	0.4038
arabidopsis_thaliana	DNA-binding protein	0.5299
arabidopsis_thaliana	DNA-binding protein	0.211
arabidopsis_thaliana	DNA-binding protein	0.1611
arabidopsis_thaliana	DNA-binding protein	0.2114
arabidopsis_thaliana	DNA-binding protein	0.2679
arabidopsis_thaliana	DNA-binding protein	0.2703
arabidopsis_thaliana	DNA-binding protein	0.0544
arabidopsis_thaliana	DNA-binding protein	0.5506
arabidopsis_thaliana	DNA-binding protein	0.3299
arabidopsis_thaliana	DNA-binding protein	0.4011
arabidopsis_thaliana	DNA-binding protein	0.0995
arabidopsis_thaliana	DNA-binding protein	0.5052
arabidopsis_thaliana	DNA-binding protein	0.6931
arabidopsis_thaliana	DNA-binding protein	0.5172
arabidopsis_thaliana	DNA-binding protein	0.2415
arabidopsis_thaliana	DNA-binding protein	0.5018
arabidopsis_thaliana	DNA-binding protein	0.7206
arabidopsis_thaliana	DNA-binding protein	0.3776
arabidopsis_thaliana	DNA-binding protein	0.6406
arabidopsis_thaliana	DNA-binding protein	0.5962
arabidopsis_thaliana	DNA-binding protein	0.2697
arabidopsis_thaliana	DNA-binding protein	0.5565
arabidopsis_thaliana	DNA-binding protein	0.0759
arabidopsis_thaliana	DNA-binding protein	0.2193
arabidopsis_thaliana	DNA-binding protein	0.7396
arabidopsis_thaliana	DNA-binding protein	0.1915
arabidopsis_thaliana	DNA-binding protein	0.1204
arabidopsis_thaliana	DNA-binding protein	0.2149
arabidopsis_thaliana	DNA-binding protein	0.2928
arabidopsis_thaliana	DNA-binding protein	0.2581
arabidopsis_thaliana	DNA-binding protein	0.3264
arabidopsis_thaliana	DNA-binding protein	0.0648
arabidopsis_thaliana	DNA-binding protein	0.2425
arabidopsis_thaliana	DNA-binding protein	0.144
arabidopsis_thaliana	DNA-binding protein	0.1087
arabidopsis_thaliana	DNA-binding protein	0.5254
arabidopsis_thaliana	DNA-binding protein	0.0715
arabidopsis_thaliana	DNA-binding protein	0.1298
arabidopsis_thaliana	DNA-binding protein	0.1838
arabidopsis_thaliana	DNA-binding protein	0.0656
arabidopsis_thaliana	DNA-binding protein	0.2443
arabidopsis_thaliana	DNA-binding protein	0.2183
arabidopsis_thaliana	DNA-binding protein	0.0698
arabidopsis_thaliana	DNA-binding protein	0.202
arabidopsis_thaliana	DNA-binding protein	0.1591
arabidopsis_thaliana	DNA-binding protein	0.2048
arabidopsis_thaliana	DNA-binding protein	0.2015
arabidopsis_thaliana	DNA-binding protein	0.0878
arabidopsis_thaliana	DNA-binding protein	0.3864
arabidopsis_thaliana	DNA-binding protein	0.1418
arabidopsis_thaliana	DNA-binding protein	0.1304
arabidopsis_thaliana	DNA-binding protein	0.1122
arabidopsis_thaliana	DNA-binding protein	0.3159
arabidopsis_thaliana	DNA-binding protein	0.2341
arabidopsis_thaliana	DNA-binding protein	0.3268
arabidopsis_thaliana	DNA-binding protein	0.5351
arabidopsis_thaliana	DNA-binding protein	0.4808
arabidopsis_thaliana	DNA-binding protein	0.0566
arabidopsis_thaliana	DNA-binding protein	0.3114
arabidopsis_thaliana	DNA-binding protein	0.2829
arabidopsis_thaliana	DNA-binding protein	0.5781
arabidopsis_thaliana	DNA-binding protein	0.4326
arabidopsis_thaliana	DNA-binding protein	0.5987
arabidopsis_thaliana	DNA-binding protein	0.3827
arabidopsis_thaliana	DNA-binding protein	0.47
arabidopsis_thaliana	DNA-binding protein	0.0631
arabidopsis_thaliana	DNA-binding protein	0.1175
arabidopsis_thaliana	DNA-binding protein	0.2444
arabidopsis_thaliana	DNA-binding protein	0.1309
arabidopsis_thaliana	DNA-binding protein	0.2944
arabidopsis_thaliana	DNA-binding protein	0.1899
arabidopsis_thaliana	DNA-binding protein	0.275
arabidopsis_thaliana	DNA-binding protein	0.5264
arabidopsis_thaliana	DNA-binding protein	0.1115
arabidopsis_thaliana	DNA-binding protein	0.1063
arabidopsis_thaliana	DNA-binding protein	0.0891
arabidopsis_thaliana	DNA-binding protein	0.0725
arabidopsis_thaliana	DNA-binding protein	0.2782
arabidopsis_thaliana	DNA-binding protein	0.1107
arabidopsis_thaliana	DNA-binding protein	0.4559
arabidopsis_thaliana	DNA-binding protein	0.2296
arabidopsis_thaliana	DNA-binding protein	0.2881
arabidopsis_thaliana	DNA-binding protein	0.2817
arabidopsis_thaliana	DNA-binding protein	0.2929
arabidopsis_thaliana	DNA-binding protein	0.6604
arabidopsis_thaliana	DNA-binding protein	0.1092
arabidopsis_thaliana	DNA-binding protein	0.0858
arabidopsis_thaliana	DNA-binding protein	0.3324
arabidopsis_thaliana	DNA-binding protein	0.237
arabidopsis_thaliana	DNA-binding protein	0.1888
arabidopsis_thaliana	DNA-binding protein	0.3795
arabidopsis_thaliana	DNA-binding protein	0.2062
arabidopsis_thaliana	DNA-binding protein	0.1018
arabidopsis_thaliana	DNA-binding protein	0.4242
arabidopsis_thaliana	DNA-binding protein	0.0823
arabidopsis_thaliana	DNA-binding protein	0.3593
arabidopsis_thaliana	DNA-binding protein	0.1188
arabidopsis_thaliana	DNA-binding protein	0.1179
arabidopsis_thaliana	DNA-binding protein	0.5536
arabidopsis_thaliana	DNA-binding protein	0.393
arabidopsis_thaliana	DNA-binding protein	0.5465
arabidopsis_thaliana	DNA-binding protein	0.3838
arabidopsis_thaliana	DNA-binding protein	0.7514
arabidopsis_thaliana	DNA-binding protein	0.6611
arabidopsis_thaliana	DNA-binding protein	0.1027
arabidopsis_thaliana	DNA-binding protein	0.1301
arabidopsis_thaliana	DNA-binding protein	0.4357
arabidopsis_thaliana	DNA-binding protein	0.0846
arabidopsis_thaliana	DNA-binding protein	0.0875
arabidopsis_thaliana	DNA-binding protein	0.0893
arabidopsis_thaliana	DNA-binding protein	0.6792
arabidopsis_thaliana	DNA-binding protein	0.2259
arabidopsis_thaliana	DNA-binding protein	0.1565
arabidopsis_thaliana	DNA-binding protein	0.2511
arabidopsis_thaliana	DNA-binding protein	0.4171
arabidopsis_thaliana	DNA-binding protein	0.1856
arabidopsis_thaliana	DNA-binding protein	0.3944
arabidopsis_thaliana	DNA-binding protein	0.5088
arabidopsis_thaliana	DNA-binding protein	0.2297
arabidopsis_thaliana	DNA-binding protein	0.2804
arabidopsis_thaliana	DNA-binding protein	0.5092
arabidopsis_thaliana	DNA-binding protein	0.1307
arabidopsis_thaliana	DNA-binding protein	0.3957
arabidopsis_thaliana	DNA-binding protein	0.1605
arabidopsis_thaliana	DNA-binding protein	0.3508
arabidopsis_thaliana	DNA-binding protein	0.2172
arabidopsis_thaliana	DNA-binding protein	0.4751
arabidopsis_thaliana	DNA-binding protein	0.3619
arabidopsis_thaliana	DNA-binding protein	0.2968
arabidopsis_thaliana	DNA-binding protein	0.1463
arabidopsis_thaliana	DNA-binding protein	0.1443
arabidopsis_thaliana	DNA-binding protein	0.2409
arabidopsis_thaliana	DNA-binding protein	0.1113
arabidopsis_thaliana	DNA-binding protein	0.6353
arabidopsis_thaliana	DNA-binding protein	0.1835
arabidopsis_thaliana	DNA-binding protein	0.1237
arabidopsis_thaliana	DNA-binding protein	0.3434
arabidopsis_thaliana	DNA-binding protein	0.4905
arabidopsis_thaliana	DNA-binding protein	0.6774
arabidopsis_thaliana	DNA-binding protein	0.1173
arabidopsis_thaliana	DNA-binding protein	0.101
arabidopsis_thaliana	DNA-binding protein	0.3417
arabidopsis_thaliana	DNA-binding protein	0.3229
arabidopsis_thaliana	DNA-binding protein	0.3839
arabidopsis_thaliana	DNA-binding protein	0.2471
arabidopsis_thaliana	DNA-binding protein	0.1769
arabidopsis_thaliana	DNA-binding protein	0.167
arabidopsis_thaliana	DNA-binding protein	0.1427
arabidopsis_thaliana	DNA-binding protein	0.3331
arabidopsis_thaliana	DNA-binding protein	0.0512
arabidopsis_thaliana	DNA-binding protein	0.0991
arabidopsis_thaliana	DNA-binding protein	0.3618
arabidopsis_thaliana	DNA-binding protein	0.3803
arabidopsis_thaliana	DNA-binding protein	0.0966
arabidopsis_thaliana	DNA-binding protein	0.3971
arabidopsis_thaliana	DNA-binding protein	0.449
arabidopsis_thaliana	DNA-binding protein	0.1177
arabidopsis_thaliana	DNA-binding protein	0.1266
arabidopsis_thaliana	DNA-binding protein	0.4593
arabidopsis_thaliana	DNA-binding protein	0.3401
arabidopsis_thaliana	DNA-binding protein	0.4753
arabidopsis_thaliana	DNA-binding protein	0.2599
arabidopsis_thaliana	DNA-binding protein	0.2802
arabidopsis_thaliana	DNA-binding protein	0.2421
arabidopsis_thaliana	DNA-binding protein	0.3045
arabidopsis_thaliana	histone related	0.4751
arabidopsis_thaliana	histone related	0.5277
arabidopsis_thaliana	histone related	0.4561
arabidopsis_thaliana	histone related	0.4732
arabidopsis_thaliana	histone related	0.5505
arabidopsis_thaliana	histone related	0.5105
arabidopsis_thaliana	histone related	0.6917
arabidopsis_thaliana	histone related	0.7096
arabidopsis_thaliana	histone related	0.7212
arabidopsis_thaliana	histone related	0.7125
arabidopsis_thaliana	histone related	0.5533
arabidopsis_thaliana	histone related	0.5435
arabidopsis_thaliana	histone related	0.5675
arabidopsis_thaliana	histone related	0.5711
arabidopsis_thaliana	DNA-binding protein	0.1028
arabidopsis_thaliana	DNA-binding protein	0.5793
arabidopsis_thaliana	histone related	0.476
arabidopsis_thaliana	histone related	0.6135
arabidopsis_thaliana	DNA-binding protein	0.4933
arabidopsis_thaliana	DNA-binding protein	0.4306
arabidopsis_thaliana	histone related	0.6949
arabidopsis_thaliana	histone related	0.7415
arabidopsis_thaliana	histone related	0.7032
arabidopsis_thaliana	histone related	0.6884
arabidopsis_thaliana	histone related	0.5209
arabidopsis_thaliana	DNA-binding protein	0.2054
arabidopsis_thaliana	DNA-binding protein	0.0715
arabidopsis_thaliana	DNA-binding protein	0.0902
arabidopsis_thaliana	DNA-binding protein	0.2465
arabidopsis_thaliana	DNA-binding protein	0.4756
arabidopsis_thaliana	DNA-binding protein	0.2404
arabidopsis_thaliana	DNA-binding protein	0.3417
arabidopsis_thaliana	DNA-binding protein	0.3934
arabidopsis_thaliana	DNA-binding protein	0.3814
arabidopsis_thaliana	DNA-binding protein	0.3349
arabidopsis_thaliana	histone related	0.1241
arabidopsis_thaliana	histone related	0.1642
arabidopsis_thaliana	histone related	0.234
arabidopsis_thaliana	histone related	0.3841
arabidopsis_thaliana	histone related	0.3682
arabidopsis_thaliana	histone related	0.5998
arabidopsis_thaliana	histone related	0.3103
arabidopsis_thaliana	histone related	0.7504
arabidopsis_thaliana	histone related	0.4272
arabidopsis_thaliana	histone related	0.6027
arabidopsis_thaliana	histone related	0.4478
arabidopsis_thaliana	histone related	0.5445
arabidopsis_thaliana	histone related	0.4087
arabidopsis_thaliana	histone related	0.6455
arabidopsis_thaliana	histone related	0.6778
arabidopsis_thaliana	histone related	0.5912
arabidopsis_thaliana	histone related	0.5889
arabidopsis_thaliana	histone related	0.5581
arabidopsis_thaliana	histone related	0.5229
arabidopsis_thaliana	histone related	0.7906
arabidopsis_thaliana	histone related	0.7595
arabidopsis_thaliana	histone related	0.7075
arabidopsis_thaliana	histone related	0.7681
arabidopsis_thaliana	histone related	0.2554
arabidopsis_thaliana	histone related	0.3479
arabidopsis_thaliana	histone related	0.3071
arabidopsis_thaliana	DNA-binding protein	0.4302
arabidopsis_thaliana	DNA-binding protein	0.3615
arabidopsis_thaliana	DNA-binding protein	0.1226
arabidopsis_thaliana	DNA-binding protein	0.2457
arabidopsis_thaliana	DNA-binding protein	0.1238
arabidopsis_thaliana	histone related	0.5025
arabidopsis_thaliana	histone related	0.5675
arabidopsis_thaliana	histone related	0.6777
arabidopsis_thaliana	histone related	0.6626
arabidopsis_thaliana	histone related	0.4649
arabidopsis_thaliana	histone related	0.5307
arabidopsis_thaliana	histone related	0.6811
arabidopsis_thaliana	histone related	0.6464
arabidopsis_thaliana	histone related	0.3712
arabidopsis_thaliana	histone related	0.3834
arabidopsis_thaliana	histone related	0.3771
arabidopsis_thaliana	histone related	0.439
arabidopsis_thaliana	DNA-binding protein	0.113
arabidopsis_thaliana	histone related	0.3519
arabidopsis_thaliana	histone related	0.4221
arabidopsis_thaliana	DNA-binding protein	0.3905
arabidopsis_thaliana	DNA-binding protein	0.3543
arabidopsis_thaliana	DNA-binding protein	0.0558
arabidopsis_thaliana	DNA-binding protein	0.1035
arabidopsis_thaliana	DNA-binding protein	0.0689
arabidopsis_thaliana	DNA-binding protein	0.0387
arabidopsis_thaliana	DNA-binding protein	0.1757
arabidopsis_thaliana	DNA-binding protein	0.2221
arabidopsis_thaliana	DNA-binding protein	0.2492
arabidopsis_thaliana	DNA-binding protein	0.3288
arabidopsis_thaliana	DNA-binding protein	0.1028
arabidopsis_thaliana	histone related	0.7705
arabidopsis_thaliana	histone related	0.7858
arabidopsis_thaliana	histone related	0.6676
arabidopsis_thaliana	histone related	0.5474
arabidopsis_thaliana	histone related	0.6972
arabidopsis_thaliana	histone related	0.6831
arabidopsis_thaliana	histone related	0.6975
arabidopsis_thaliana	histone related	0.6788
arabidopsis_thaliana	DNA-binding protein	0.0628
arabidopsis_thaliana	DNA-binding protein	0.3607
arabidopsis_thaliana	DNA-binding protein	0.2692
arabidopsis_thaliana	DNA-binding protein	0.2948
arabidopsis_thaliana	DNA-binding protein	0.2349
arabidopsis_thaliana	histone related	0.5958
arabidopsis_thaliana	histone related	0.7586
arabidopsis_thaliana	histone related	0.5873
arabidopsis_thaliana	histone related	0.7553
arabidopsis_thaliana	DNA-binding protein	0.3344
arabidopsis_thaliana	DNA-binding protein	0.3684
arabidopsis_thaliana	DNA-binding protein	0.299
arabidopsis_thaliana	DNA-binding protein	0.3091
arabidopsis_thaliana	DNA-binding protein	0.606
arabidopsis_thaliana	histone related	0.7627
arabidopsis_thaliana	histone related	0.6585
arabidopsis_thaliana	histone related	0.7748
arabidopsis_thaliana	histone related	0.5976
arabidopsis_thaliana	histone related	0.7114
arabidopsis_thaliana	histone related	0.5262
arabidopsis_thaliana	histone related	0.8291
arabidopsis_thaliana	histone related	0.8287
arabidopsis_thaliana	histone related	0.2099
arabidopsis_thaliana	histone related	0.812
arabidopsis_thaliana	histone related	0.812
arabidopsis_thaliana	histone related	0.1811
arabidopsis_thaliana	histone related	0.5112
arabidopsis_thaliana	histone related	0.511
arabidopsis_thaliana	histone related	0.1129
arabidopsis_thaliana	histone related	0.4763
arabidopsis_thaliana	histone related	0.4767
arabidopsis_thaliana	histone related	0.0899
arabidopsis_thaliana	histone related	0.5153
arabidopsis_thaliana	histone related	0.5149
arabidopsis_thaliana	histone related	0.2258
arabidopsis_thaliana	histone related	0.5346
arabidopsis_thaliana	histone related	0.4436
arabidopsis_thaliana	histone related	0.3582
arabidopsis_thaliana	histone related	0.4385
arabidopsis_thaliana	histone related	0.6136
arabidopsis_thaliana	histone related	0.5735
arabidopsis_thaliana	histone related	0.3764
arabidopsis_thaliana	histone related	0.3846
arabidopsis_thaliana	histone related	0.2507
arabidopsis_thaliana	histone related	0.2943
arabidopsis_thaliana	histone related	0.2992
arabidopsis_thaliana	histone related	0.2399
arabidopsis_thaliana	histone related	0.1649
arabidopsis_thaliana	histone related	0.3303
arabidopsis_thaliana	histone related	0.2009
arabidopsis_thaliana	histone related	0.4031
arabidopsis_thaliana	DNA-binding protein	0.502
arabidopsis_thaliana	DNA-binding protein	0.6163
arabidopsis_thaliana	histone related	0.7146
arabidopsis_thaliana	histone related	0.6468
arabidopsis_thaliana	histone related	0.615
arabidopsis_thaliana	DNA-binding protein	0.4941
arabidopsis_thaliana	DNA-binding protein	0.335
arabidopsis_thaliana	DNA-binding protein	0.0743
arabidopsis_thaliana	DNA-binding protein	0.0636
arabidopsis_thaliana	DNA-binding protein	0.4209
arabidopsis_thaliana	histone related	0.3763
arabidopsis_thaliana	histone related	0.2498
arabidopsis_thaliana	histone related	0.2999
arabidopsis_thaliana	histone related	0.3848
arabidopsis_thaliana	histone related	0.2941
arabidopsis_thaliana	histone related	0.2395
arabidopsis_thaliana	histone related	0.1649
arabidopsis_thaliana	histone related	0.2013
arabidopsis_thaliana	histone related	0.3304
arabidopsis_thaliana	histone related	0.4028
arabidopsis_thaliana	DNA-binding protein	0.263
arabidopsis_thaliana	histone related	0.386
arabidopsis_thaliana	histone related	0.5884
arabidopsis_thaliana	histone related	0.5408
arabidopsis_thaliana	histone related	0.1507
arabidopsis_thaliana	histone related	0.3928
arabidopsis_thaliana	histone related	0.634
arabidopsis_thaliana	histone related	0.5651
arabidopsis_thaliana	histone related	0.1335
arabidopsis_thaliana	histone related	0.3863
arabidopsis_thaliana	histone related	0.5885
arabidopsis_thaliana	histone related	0.5415
arabidopsis_thaliana	histone related	0.3924
arabidopsis_thaliana	histone related	0.6339
arabidopsis_thaliana	histone related	0.565
arabidopsis_thaliana	DNA-binding protein	0.5763
arabidopsis_thaliana	DNA-binding protein	0.5317
arabidopsis_thaliana	DNA-binding protein	0.5526
arabidopsis_thaliana	DNA-binding protein	0.5493
arabidopsis_thaliana	DNA-binding protein	0.5377
arabidopsis_thaliana	DNA-binding protein	0.5602
arabidopsis_thaliana	DNA-binding protein	0.4958
arabidopsis_thaliana	DNA-binding protein	0.5045
arabidopsis_thaliana	DNA-binding protein	0.5379
arabidopsis_thaliana	DNA-binding protein	0.5464
arabidopsis_thaliana	DNA-binding protein	0.5285
arabidopsis_thaliana	DNA-binding protein	0.503
arabidopsis_thaliana	histone related	0.1048
arabidopsis_thaliana	histone related	0.1068
arabidopsis_thaliana	histone related	0.1091
arabidopsis_thaliana	histone related	0.1073
arabidopsis_thaliana	histone related	0.0938
arabidopsis_thaliana	histone related	0.0857
arabidopsis_thaliana	histone related	0.1381
arabidopsis_thaliana	histone related	0.151
arabidopsis_thaliana	histone related	0.1241
arabidopsis_thaliana	histone related	0.1331
arabidopsis_thaliana	histone related	0.1124
arabidopsis_thaliana	histone related	0.1032
arabidopsis_thaliana	DNA-binding protein	0.1755
arabidopsis_thaliana	DNA-binding protein	0.1384
arabidopsis_thaliana	DNA-binding protein	0.1572
arabidopsis_thaliana	DNA-binding protein	0.5892
arabidopsis_thaliana	DNA-binding protein	0.4545
arabidopsis_thaliana	DNA-binding protein	0.0878
arabidopsis_thaliana	DNA-binding protein	0.0559
arabidopsis_thaliana	histone related	0.3738
arabidopsis_thaliana	histone related	0.3784
arabidopsis_thaliana	histone related	0.4612
arabidopsis_thaliana	histone related	0.3826
arabidopsis_thaliana	histone related	0.3751
arabidopsis_thaliana	histone related	0.7206
arabidopsis_thaliana	histone related	0.6161
arabidopsis_thaliana	histone related	0.5005
arabidopsis_thaliana	histone related	0.5138
arabidopsis_thaliana	histone related	0.4686
arabidopsis_thaliana	histone related	0.5445
arabidopsis_thaliana	histone related	0.4715
arabidopsis_thaliana	histone related	0.3932
arabidopsis_thaliana	histone related	0.3432
arabidopsis_thaliana	histone related	0.7989
arabidopsis_thaliana	histone related	0.6222
arabidopsis_thaliana	histone related	0.4984
arabidopsis_thaliana	histone related	0.512
arabidopsis_thaliana	histone related	0.5192
arabidopsis_thaliana	histone related	0.4952
arabidopsis_thaliana	DNA-binding protein	0.1995
arabidopsis_thaliana	histone related	0.3818
arabidopsis_thaliana	histone related	0.5287
arabidopsis_thaliana	histone related	0.4086
arabidopsis_thaliana	histone related	0.1837
arabidopsis_thaliana	histone related	0.3813
arabidopsis_thaliana	histone related	0.5293
arabidopsis_thaliana	histone related	0.408
arabidopsis_thaliana	histone related	0.3816
arabidopsis_thaliana	histone related	0.5239
arabidopsis_thaliana	histone related	0.4006
arabidopsis_thaliana	histone related	0.1519
arabidopsis_thaliana	histone related	0.3809
arabidopsis_thaliana	histone related	0.5242
arabidopsis_thaliana	histone related	0.3991
arabidopsis_thaliana	DNA-binding protein	0.217
arabidopsis_thaliana	DNA-binding protein	0.2973
arabidopsis_thaliana	histone related	0.4469
arabidopsis_thaliana	histone related	0.3715
arabidopsis_thaliana	histone related	0.3544
arabidopsis_thaliana	DNA-binding protein	0.3569
arabidopsis_thaliana	DNA-binding protein	0.4245
arabidopsis_thaliana	DNA-binding protein	0.236
arabidopsis_thaliana	DNA-binding protein	0.1057
arabidopsis_thaliana	DNA-binding protein	0.3254
arabidopsis_thaliana	DNA-binding protein	0.272
arabidopsis_thaliana	DNA-binding protein	0.2441
arabidopsis_thaliana	DNA-binding protein	0.1796
arabidopsis_thaliana	DNA-binding protein	0.2282
arabidopsis_thaliana	DNA-binding protein	0.0764
arabidopsis_thaliana	DNA-binding protein	0.1606
arabidopsis_thaliana	DNA-binding protein	0.1302
arabidopsis_thaliana	DNA-binding protein	0.3142
arabidopsis_thaliana	DNA-binding protein	0.2791
arabidopsis_thaliana	DNA-binding protein	0.2215
arabidopsis_thaliana	DNA-binding protein	0.0729
arabidopsis_thaliana	DNA-binding protein	0.1003
arabidopsis_thaliana	DNA-binding protein	0.1862
arabidopsis_thaliana	DNA-binding protein	0.2671
arabidopsis_thaliana	DNA-binding protein	0.2613
arabidopsis_thaliana	DNA-binding protein	0.3289
arabidopsis_thaliana	DNA-binding protein	0.3178
arabidopsis_thaliana	DNA-binding protein	0.2567
arabidopsis_thaliana	DNA-binding protein	0.2114
arabidopsis_thaliana	DNA-binding protein	0.2739
arabidopsis_thaliana	DNA-binding protein	0.2844
arabidopsis_thaliana	DNA-binding protein	0.327
arabidopsis_thaliana	DNA-binding protein	0.1822
arabidopsis_thaliana	DNA-binding protein	0.3557
arabidopsis_thaliana	DNA-binding protein	0.1775
arabidopsis_thaliana	DNA-binding protein	0.1106
arabidopsis_thaliana	DNA-binding protein	0.0484
arabidopsis_thaliana	DNA-binding protein	0.2374
arabidopsis_thaliana	DNA-binding protein	0.1719
arabidopsis_thaliana	DNA-binding protein	0.3122
arabidopsis_thaliana	DNA-binding protein	0.2329
arabidopsis_thaliana	DNA-binding protein	0.4504
arabidopsis_thaliana	DNA-binding protein	0.3429
arabidopsis_thaliana	DNA-binding protein	0.2208
arabidopsis_thaliana	DNA-binding protein	0.1681
arabidopsis_thaliana	DNA-binding protein	0.3136
arabidopsis_thaliana	DNA-binding protein	0.2531
arabidopsis_thaliana	DNA-binding protein	0.2929
arabidopsis_thaliana	DNA-binding protein	0.2545
arabidopsis_thaliana	DNA-binding protein	0.3732
arabidopsis_thaliana	DNA-binding protein	0.3039
arabidopsis_thaliana	DNA-binding protein	0.2045
arabidopsis_thaliana	DNA-binding protein	0.2394
arabidopsis_thaliana	histone related	0.5191
arabidopsis_thaliana	histone related	0.5861
arabidopsis_thaliana	histone related	0.5713
arabidopsis_thaliana	histone related	0.6126
arabidopsis_thaliana	DNA-binding protein	0.3955
arabidopsis_thaliana	histone related	0.1752
arabidopsis_thaliana	histone related	0.1651
arabidopsis_thaliana	histone related	0.1799
arabidopsis_thaliana	histone related	0.1781
arabidopsis_thaliana	histone related	0.2144
arabidopsis_thaliana	histone related	0.1841
arabidopsis_thaliana	histone related	0.1896
arabidopsis_thaliana	histone related	0.1976
arabidopsis_thaliana	histone related	0.1807
arabidopsis_thaliana	histone related	0.1719
arabidopsis_thaliana	DNA-binding protein	0.4195
arabidopsis_thaliana	DNA-binding protein	0.4346
arabidopsis_thaliana	DNA-binding protein	0.3966
arabidopsis_thaliana	histone related	0.5655
arabidopsis_thaliana	DNA-binding protein	0.0362
arabidopsis_thaliana	DNA-binding protein	0.1016
arabidopsis_thaliana	DNA-binding protein	0.1903
arabidopsis_thaliana	DNA-binding protein	0.3414
arabidopsis_thaliana	DNA-binding protein	0.3155
arabidopsis_thaliana	DNA-binding protein	0.3819
arabidopsis_thaliana	DNA-binding protein	0.1856
arabidopsis_thaliana	DNA-binding protein	0.174
arabidopsis_thaliana	DNA-binding protein	0.1814
arabidopsis_thaliana	histone related	0.4994
arabidopsis_thaliana	histone related	0.4133
arabidopsis_thaliana	histone related	0.2871
arabidopsis_thaliana	histone related	0.3608
arabidopsis_thaliana	DNA-binding protein	0.1127
arabidopsis_thaliana	DNA-binding protein	0.1214
arabidopsis_thaliana	DNA-binding protein	0.3287
arabidopsis_thaliana	DNA-binding protein	0.1921
arabidopsis_thaliana	histone related	0.4579
arabidopsis_thaliana	histone related	0.3745
arabidopsis_thaliana	histone related	0.339
arabidopsis_thaliana	histone related	0.2798
arabidopsis_thaliana	histone related	0.3812
arabidopsis_thaliana	histone related	0.3757
arabidopsis_thaliana	histone related	0.3137
arabidopsis_thaliana	histone related	0.2955
arabidopsis_thaliana	histone related	0.5183
arabidopsis_thaliana	histone related	0.4377
arabidopsis_thaliana	histone related	0.3561
arabidopsis_thaliana	histone related	0.3332
arabidopsis_thaliana	histone related	0.4016
arabidopsis_thaliana	histone related	0.4035
arabidopsis_thaliana	histone related	0.3377
arabidopsis_thaliana	histone related	0.3467
arabidopsis_thaliana	DNA-binding protein	0.3702
arabidopsis_thaliana	DNA-binding protein	0.4319
arabidopsis_thaliana	DNA-binding protein	0.1998
arabidopsis_thaliana	DNA-binding protein	0.4596
arabidopsis_thaliana	DNA-binding protein	0.1758
arabidopsis_thaliana	DNA-binding protein	0.4312
arabidopsis_thaliana	DNA-binding protein	0.2481
arabidopsis_thaliana	DNA-binding protein	0.2235
arabidopsis_thaliana	histone related	0.3786
arabidopsis_thaliana	histone related	0.2138
arabidopsis_thaliana	histone related	0.4959
arabidopsis_thaliana	histone related	0.4998
arabidopsis_thaliana	histone related	0.313
arabidopsis_thaliana	histone related	0.3421
arabidopsis_thaliana	histone related	0.5997
arabidopsis_thaliana	histone related	0.7623
arabidopsis_thaliana	histone related	0.6758
arabidopsis_thaliana	histone related	0.4138
arabidopsis_thaliana	histone related	0.6268
arabidopsis_thaliana	histone related	0.8586
arabidopsis_thaliana	histone related	0.7008
arabidopsis_thaliana	histone related	0.3094
arabidopsis_thaliana	histone related	0.0557
arabidopsis_thaliana	histone related	0.0571
arabidopsis_thaliana	histone related	0.1653
arabidopsis_thaliana	histone related	0.1466
arabidopsis_thaliana	histone related	0.234
arabidopsis_thaliana	histone related	0.2037
arabidopsis_thaliana	histone related	0.2222
arabidopsis_thaliana	histone related	0.084
arabidopsis_thaliana	histone related	0.0965
arabidopsis_thaliana	DNA-binding protein	0.1352
arabidopsis_thaliana	DNA-binding protein	0.1957
arabidopsis_thaliana	histone related	0.6483
arabidopsis_thaliana	histone related	0.3242
arabidopsis_thaliana	histone related	0.6757
arabidopsis_thaliana	histone related	0.3151
arabidopsis_thaliana	histone related	0.5212
arabidopsis_thaliana	histone related	0.6231
arabidopsis_thaliana	histone related	0.1986
arabidopsis_thaliana	histone related	0.5081
arabidopsis_thaliana	histone related	0.6351
arabidopsis_thaliana	histone related	0.4964
arabidopsis_thaliana	histone related	0.3153
arabidopsis_thaliana	histone related	0.395
arabidopsis_thaliana	histone related	0.3718
arabidopsis_thaliana	histone related	0.3248
arabidopsis_thaliana	histone related	0.357
arabidopsis_thaliana	histone related	0.3634
arabidopsis_thaliana	DNA-binding protein	0.0804
arabidopsis_thaliana	histone related	0.3807
arabidopsis_thaliana	histone related	0.2102
arabidopsis_thaliana	histone related	0.1472
arabidopsis_thaliana	histone related	0.6395
arabidopsis_thaliana	histone related	0.6326
arabidopsis_thaliana	DNA-binding protein	0.1723
arabidopsis_thaliana	DNA-binding protein	0.2342
arabidopsis_thaliana	DNA-binding protein	0.18
arabidopsis_thaliana	DNA-binding protein	0.1545
arabidopsis_thaliana	DNA-binding protein	0.4552
arabidopsis_thaliana	histone related	0.5906
arabidopsis_thaliana	histone related	0.5528
arabidopsis_thaliana	histone related	0.0825
arabidopsis_thaliana	histone related	0.1516
arabidopsis_thaliana	histone related	0.4341
arabidopsis_thaliana	histone related	0.5126
arabidopsis_thaliana	histone related	0.0872
arabidopsis_thaliana	histone related	0.063
arabidopsis_thaliana	histone related	0.059
arabidopsis_thaliana	histone related	0.1832
arabidopsis_thaliana	histone related	0.3607
arabidopsis_thaliana	histone related	0.377
arabidopsis_thaliana	DNA-binding protein	0.0596
arabidopsis_thaliana	DNA-binding protein	0.0588
arabidopsis_thaliana	DNA-binding protein	0.158
arabidopsis_thaliana	DNA-binding protein	0.2776
arabidopsis_thaliana	DNA-binding protein	0.1225
arabidopsis_thaliana	DNA-binding protein	0.1754
arabidopsis_thaliana	DNA-binding protein	0.1849
arabidopsis_thaliana	DNA-binding protein	0.4971
arabidopsis_thaliana	DNA-binding protein	0.2683
arabidopsis_thaliana	DNA-binding protein	0.2787
arabidopsis_thaliana	DNA-binding protein	0.252
arabidopsis_thaliana	DNA-binding protein	0.3176
arabidopsis_thaliana	DNA-binding protein	0.1717
arabidopsis_thaliana	DNA-binding protein	0.4864
arabidopsis_thaliana	DNA-binding protein	0.3027
arabidopsis_thaliana	DNA-binding protein	0.1386
arabidopsis_thaliana	DNA-binding protein	0.1227
arabidopsis_thaliana	DNA-binding protein	0.2914
arabidopsis_thaliana	DNA-binding protein	0.3084
arabidopsis_thaliana	DNA-binding protein	0.2914
arabidopsis_thaliana	DNA-binding protein	0.2671
arabidopsis_thaliana	DNA-binding protein	0.2176
arabidopsis_thaliana	DNA-binding protein	0.2372
arabidopsis_thaliana	DNA-binding protein	0.2774
arabidopsis_thaliana	DNA-binding protein	0.2427
arabidopsis_thaliana	DNA-binding protein	0.309
arabidopsis_thaliana	DNA-binding protein	0.2783
arabidopsis_thaliana	DNA-binding protein	0.2101
arabidopsis_thaliana	DNA-binding protein	0.1876
arabidopsis_thaliana	DNA-binding protein	0.3322
arabidopsis_thaliana	DNA-binding protein	0.4159
arabidopsis_thaliana	DNA-binding protein	0.3978
arabidopsis_thaliana	DNA-binding protein	0.4552
arabidopsis_thaliana	DNA-binding protein	0.4566
arabidopsis_thaliana	DNA-binding protein	0.3719
arabidopsis_thaliana	DNA-binding protein	0.0979
arabidopsis_thaliana	DNA-binding protein	0.1279
arabidopsis_thaliana	DNA-binding protein	0.1038
arabidopsis_thaliana	DNA-binding protein	0.0803
arabidopsis_thaliana	DNA-binding protein	0.0942
arabidopsis_thaliana	histone related	0.4993
arabidopsis_thaliana	histone related	0.482
arabidopsis_thaliana	histone related	0.6154
arabidopsis_thaliana	histone related	0.496
arabidopsis_thaliana	histone related	0.5905
arabidopsis_thaliana	DNA-binding protein	0.1109
arabidopsis_thaliana	histone related	0.0594
arabidopsis_thaliana	histone related	0.4005
arabidopsis_thaliana	histone related	0.1028
arabidopsis_thaliana	histone related	0.4673
arabidopsis_thaliana	histone related	0.4574
arabidopsis_thaliana	histone related	0.144
arabidopsis_thaliana	histone related	0.3665
arabidopsis_thaliana	histone related	0.1823
arabidopsis_thaliana	histone related	0.5113
arabidopsis_thaliana	histone related	0.5035
arabidopsis_thaliana	DNA-binding protein	0.2271
arabidopsis_thaliana	DNA-binding protein	0.1876
arabidopsis_thaliana	DNA-binding protein	0.2582
arabidopsis_thaliana	DNA-binding protein	0.2552
arabidopsis_thaliana	histone related	0.3483
arabidopsis_thaliana	histone related	0.4317
arabidopsis_thaliana	histone related	0.445
arabidopsis_thaliana	DNA-binding protein	0.448
arabidopsis_thaliana	DNA-binding protein	0.183
arabidopsis_thaliana	DNA-binding protein	0.0572
arabidopsis_thaliana	DNA-binding protein	0.061
arabidopsis_thaliana	DNA-binding protein	0.0628
arabidopsis_thaliana	DNA-binding protein	0.0554
arabidopsis_thaliana	DNA-binding protein	0.0452
arabidopsis_thaliana	DNA-binding protein	0.0556
arabidopsis_thaliana	DNA-binding protein	0.1499
arabidopsis_thaliana	DNA-binding protein	0.0592
arabidopsis_thaliana	DNA-binding protein	0.051
arabidopsis_thaliana	DNA-binding protein	0.1265
arabidopsis_thaliana	DNA-binding protein	0.1064
arabidopsis_thaliana	DNA-binding protein	0.1205
arabidopsis_thaliana	DNA-binding protein	0.1157
arabidopsis_thaliana	DNA-binding protein	0.1274
arabidopsis_thaliana	DNA-binding protein	0.0951
arabidopsis_thaliana	DNA-binding protein	0.1031
arabidopsis_thaliana	DNA-binding protein	0.1057
arabidopsis_thaliana	DNA-binding protein	0.0786
arabidopsis_thaliana	DNA-binding protein	0.1161
arabidopsis_thaliana	DNA-binding protein	0.0681
arabidopsis_thaliana	DNA-binding protein	0.048
arabidopsis_thaliana	DNA-binding protein	0.0659
arabidopsis_thaliana	DNA-binding protein	0.0724
arabidopsis_thaliana	DNA-binding protein	0.07
arabidopsis_thaliana	histone related	0.6091
arabidopsis_thaliana	histone related	0.6154
arabidopsis_thaliana	histone related	0.5928
arabidopsis_thaliana	histone related	0.6619
arabidopsis_thaliana	histone related	0.7623
arabidopsis_thaliana	DNA-binding protein	0.3803
arabidopsis_thaliana	DNA-binding protein	0.0849
arabidopsis_thaliana	DNA-binding protein	0.0707
arabidopsis_thaliana	DNA-binding protein	0.0878
arabidopsis_thaliana	DNA-binding protein	0.0761
arabidopsis_thaliana	DNA-binding protein	0.0674
arabidopsis_thaliana	DNA-binding protein	0.0881
arabidopsis_thaliana	DNA-binding protein	0.0861
arabidopsis_thaliana	DNA-binding protein	0.1684
arabidopsis_thaliana	DNA-binding protein	0.1924
arabidopsis_thaliana	histone related	0.5534
arabidopsis_thaliana	histone related	0.5464
arabidopsis_thaliana	DNA-binding protein	0.1476
arabidopsis_thaliana	DNA-binding protein	0.1216
arabidopsis_thaliana	histone related	0.0541
arabidopsis_thaliana	histone related	0.036
arabidopsis_thaliana	histone related	0.0437
arabidopsis_thaliana	histone related	0.0391
arabidopsis_thaliana	histone related	0.0581
arabidopsis_thaliana	histone related	0.0593
arabidopsis_thaliana	histone related	0.054
arabidopsis_thaliana	histone related	0.0837
arabidopsis_thaliana	histone related	0.0476
arabidopsis_thaliana	histone related	0.3583
arabidopsis_thaliana	histone related	0.3332
arabidopsis_thaliana	histone related	0.3453
arabidopsis_thaliana	histone related	0.3152
arabidopsis_thaliana	histone related	0.3837
arabidopsis_thaliana	histone related	0.3736
arabidopsis_thaliana	histone related	0.2787
arabidopsis_thaliana	histone related	0.5084
arabidopsis_thaliana	histone related	0.4152
arabidopsis_thaliana	histone related	0.5861
arabidopsis_thaliana	histone related	0.56
arabidopsis_thaliana	histone related	0.4464
arabidopsis_thaliana	histone related	0.4613
arabidopsis_thaliana	histone related	0.4394
arabidopsis_thaliana	DNA-binding protein	0.0727
arabidopsis_thaliana	histone related	0.6543
arabidopsis_thaliana	histone related	0.5297
arabidopsis_thaliana	DNA-binding protein	0.1881
arabidopsis_thaliana	DNA-binding protein	0.198
arabidopsis_thaliana	histone related	0.5202
arabidopsis_thaliana	histone related	0.533
arabidopsis_thaliana	DNA-binding protein	0.1947
arabidopsis_thaliana	DNA-binding protein	0.5394
arabidopsis_thaliana	DNA-binding protein	0.2228
arabidopsis_thaliana	histone related	0.5778
arabidopsis_thaliana	histone related	0.5707
arabidopsis_thaliana	histone related	0.6235
arabidopsis_thaliana	histone related	0.6059
arabidopsis_thaliana	histone related	0.5636
arabidopsis_thaliana	histone related	0.5784
arabidopsis_thaliana	DNA-binding protein	0.262
arabidopsis_thaliana	DNA-binding protein	0.2202
arabidopsis_thaliana	DNA-binding protein	0.1473
arabidopsis_thaliana	histone related	0.6071
arabidopsis_thaliana	histone related	0.5633
arabidopsis_thaliana	histone related	0.6435
arabidopsis_thaliana	histone related	0.5929
arabidopsis_thaliana	histone related	0.6057
arabidopsis_thaliana	histone related	0.5629
arabidopsis_thaliana	histone related	0.6437
arabidopsis_thaliana	histone related	0.5929
arabidopsis_thaliana	histone related	0.8486
arabidopsis_thaliana	histone related	0.6873
arabidopsis_thaliana	histone related	0.7893
arabidopsis_thaliana	histone related	0.7509
arabidopsis_thaliana	histone related	0.4811
arabidopsis_thaliana	histone related	0.5026
arabidopsis_thaliana	histone related	0.5089
arabidopsis_thaliana	DNA-binding protein	0.3285
arabidopsis_thaliana	DNA-binding protein	0.3918
arabidopsis_thaliana	DNA-binding protein	0.4195
arabidopsis_thaliana	DNA-binding protein	0.5194
arabidopsis_thaliana	DNA-binding protein	0.0418
arabidopsis_thaliana	DNA-binding protein	0.0852
arabidopsis_thaliana	DNA-binding protein	0.2648
arabidopsis_thaliana	histone related	0.6788
arabidopsis_thaliana	histone related	0.6798
arabidopsis_thaliana	histone related	0.5983
arabidopsis_thaliana	DNA-binding protein	0.4304
arabidopsis_thaliana	histone related	0.6237
arabidopsis_thaliana	histone related	0.5057
arabidopsis_thaliana	histone related	0.6244
arabidopsis_thaliana	DNA-binding protein	0.4118
arabidopsis_thaliana	histone related	0.327
arabidopsis_thaliana	histone related	0.3775
arabidopsis_thaliana	histone related	0.1891
arabidopsis_thaliana	histone related	0.2514
arabidopsis_thaliana	histone related	0.5399
arabidopsis_thaliana	histone related	0.371
arabidopsis_thaliana	histone related	0.3868
arabidopsis_thaliana	histone related	0.5362
arabidopsis_thaliana	histone related	0.5565
arabidopsis_thaliana	histone related	0.5581
arabidopsis_thaliana	histone related	0.4204
arabidopsis_thaliana	histone related	0.2897
arabidopsis_thaliana	DNA-binding protein	0.1896
arabidopsis_thaliana	DNA-binding protein	0.2095
arabidopsis_thaliana	DNA-binding protein	0.2311
[truncated: 8,566 more rows]

## Sheet: Fig.3a
HY5	PIF4	ARR10	GBF2	GBF3	ABF1	ABF4	ANAC032	HAT22	MYB3	HB5	ZAT6	NFYB2	HB7	HB6	RD26	ABF3	AT5G04760	MYB44	BBM	NFYC2	LEC1	ARR1	SPCH	ARR14	HSFA1B	MBD9	BRM	GNC	FD	ABI5	SEP3	FUL	PIF5	HEC1	ARR12	WRKY33	WRKY18	WRKY40	PIF3	PRR5	RGA	ANAC102	FBH3	LHY	ZFHD10	MYC2	MYC3	KAN1	TCP4
-0.001	-0.001	-0.001	-0.001	-0.001	-0.001	-0.001	-0.001	-0.001	-0.001	-0.001	-0.001	-0.001	-0.001	-0.001	-0.001	-0.001	-0.001	-0.001	-0.001	-0.001	-0.001	-0.001	-0.001	-0.001	-0.001	-0.001	-0.001	-0.001	-0.001	-0.001	-0.001	-0.001	-0.001	-0.001	-0.001	-0.001	-0.001	-0.001	-0.001	-0.001	-0.001	-0.001	-0.001	-0.001	-0.001	-0.001	-0.001	-0.001	-0.001
0.273278	-0.001	-0.001	-0.001	-0.001	-0.001	-0.001	-0.001	-0.001	-0.001	-0.001	-0.001	-0.001	-0.001	-0.001	-0.001	-0.001	-0.001	-0.001	-0.001	-0.001	-0.001	-0.001	-0.001	-0.001	-0.001	-0.001	-0.001	-0.001	-0.001	-0.001	-0.001	-0.001	-0.001	-0.001	-0.001	-0.001	-0.001	-0.001	-0.001	-0.001	-0.001	-0.001	-0.001	-0.001	-0.001	-0.001	-0.001	-0.001	-0.001
0.201454	0.342033	-0.001	-0.001	-0.001	-0.001	-0.001	-0.001	-0.001	-0.001	-0.001	-0.001	-0.001	-0.001	-0.001	-0.001	-0.001	-0.001	-0.001	-0.001	-0.001	-0.001	-0.001	-0.001	-0.001	-0.001	-0.001	-0.001	-0.001	-0.001	-0.001	-0.001	-0.001	-0.001	-0.001	-0.001	-0.001	-0.001	-0.001	-0.001	-0.001	-0.001	-0.001	-0.001	-0.001	-0.001	-0.001	-0.001	-0.001	-0.001
0.290293	0.329975	0.268768	-0.001	-0.001	-0.001	-0.001	-0.001	-0.001	-0.001	-0.001	-0.001	-0.001	-0.001	-0.001	-0.001	-0.001	-0.001	-0.001	-0.001	-0.001	-0.001	-0.001	-0.001	-0.001	-0.001	-0.001	-0.001	-0.001	-0.001	-0.001	-0.001	-0.001	-0.001	-0.001	-0.001	-0.001	-0.001	-0.001	-0.001	-0.001	-0.001	-0.001	-0.001	-0.001	-0.001	-0.001	-0.001	-0.001	-0.001
0.291023	0.301955	0.23641	0.533522	-0.001	-0.001	-0.001	-0.001	-0.001	-0.001	-0.001	-0.001	-0.001	-0.001	-0.001	-0.001	-0.001	-0.001	-0.001	-0.001	-0.001	-0.001	-0.001	-0.001	-0.001	-0.001	-0.001	-0.001	-0.001	-0.001	-0.001	-0.001	-0.001	-0.001	-0.001	-0.001	-0.001	-0.001	-0.001	-0.001	-0.001	-0.001	-0.001	-0.001	-0.001	-0.001	-0.001	-0.001	-0.001	-0.001
0.238613	0.312488	0.271615	0.435313	0.382538	-0.001	-0.001	-0.001	-0.001	-0.001	-0.001	-0.001	-0.001	-0.001	-0.001	-0.001	-0.001	-0.001	-0.001	-0.001	-0.001	-0.001	-0.001	-0.001	-0.001	-0.001	-0.001	-0.001	-0.001	-0.001	-0.001	-0.001	-0.001	-0.001	-0.001	-0.001	-0.001	-0.001	-0.001	-0.001	-0.001	-0.001	-0.001	-0.001	-0.001	-0.001	-0.001	-0.001	-0.001	-0.001
0.27556	0.316522	0.260156	0.498553	0.448083	0.496708	-0.001	-0.001	-0.001	-0.001	-0.001	-0.001	-0.001	-0.001	-0.001	-0.001	-0.001	-0.001	-0.001	-0.001	-0.001	-0.001	-0.001	-0.001	-0.001	-0.001	-0.001	-0.001	-0.001	-0.001	-0.001	-0.001	-0.001	-0.001	-0.001	-0.001	-0.001	-0.001	-0.001	-0.001	-0.001	-0.001	-0.001	-0.001	-0.001	-0.001	-0.001	-0.001	-0.001	-0.001
0.20763	0.303108	0.286208	0.348605	0.307929	0.368931	0.364941	-0.001	-0.001	-0.001	-0.001	-0.001	-0.001	-0.001	-0.001	-0.001	-0.001	-0.001	-0.001	-0.001	-0.001	-0.001	-0.001	-0.001	-0.001	-0.001	-0.001	-0.001	-0.001	-0.001	-0.001	-0.001	-0.001	-0.001	-0.001	-0.001	-0.001	-0.001	-0.001	-0.001	-0.001	-0.001	-0.001	-0.001	-0.001	-0.001	-0.001	-0.001	-0.001	-0.001
0.196872	0.314086	0.29297	0.383301	0.337219	0.377831	0.385366	0.39228	-0.001	-0.001	-0.001	-0.001	-0.001	-0.001	-0.001	-0.001	-0.001	-0.001	-0.001	-0.001	-0.001	-0.001	-0.001	-0.001	-0.001	-0.001	-0.001	-0.001	-0.001	-0.001	-0.001	-0.001	-0.001	-0.001	-0.001	-0.001	-0.001	-0.001	-0.001	-0.001	-0.001	-0.001	-0.001	-0.001	-0.001	-0.001	-0.001	-0.001	-0.001	-0.001
0.203938	0.325882	0.308327	0.373292	0.325256	0.377239	0.373668	0.386767	0.430428	-0.001	-0.001	-0.001	-0.001	-0.001	-0.001	-0.001	-0.001	-0.001	-0.001	-0.001	-0.001	-0.001	-0.001	-0.001	-0.001	-0.001	-0.001	-0.001	-0.001	-0.001	-0.001	-0.001	-0.001	-0.001	-0.001	-0.001	-0.001	-0.001	-0.001	-0.001	-0.001	-0.001	-0.001	-0.001	-0.001	-0.001	-0.001	-0.001	-0.001	-0.001
0.193973	0.284659	0.251697	0.364972	0.334288	0.327509	0.347027	0.30111	0.434053	0.369796	-0.001	-0.001	-0.001	-0.001	-0.001	-0.001	-0.001	-0.001	-0.001	-0.001	-0.001	-0.001	-0.001	-0.001	-0.001	-0.001	-0.001	-0.001	-0.001	-0.001	-0.001	-0.001	-0.001	-0.001	-0.001	-0.001	-0.001	-0.001	-0.001	-0.001	-0.001	-0.001	-0.001	-0.001	-0.001	-0.001	-0.001	-0.001	-0.001	-0.001
0.220634	0.304838	0.271963	0.375258	0.347797	0.343263	0.363986	0.338132	0.461272	0.376035	0.525405	-0.001	-0.001	-0.001	-0.001	-0.001	-0.001	-0.001	-0.001	-0.001	-0.001	-0.001	-0.001	-0.001	-0.001	-0.001	-0.001	-0.001	-0.001	-0.001	-0.001	-0.001	-0.001	-0.001	-0.001	-0.001	-0.001	-0.001	-0.001	-0.001	-0.001	-0.001	-0.001	-0.001	-0.001	-0.001	-0.001	-0.001	-0.001	-0.001
0.332175	0.332641	0.259769	0.408744	0.390579	0.366451	0.396629	0.329463	0.365161	0.34776	0.354168	0.40382	-0.001	-0.001	-0.001	-0.001	-0.001	-0.001	-0.001	-0.001	-0.001	-0.001	-0.001	-0.001	-0.001	-0.001	-0.001	-0.001	-0.001	-0.001	-0.001	-0.001	-0.001	-0.001	-0.001	-0.001	-0.001	-0.001	-0.001	-0.001	-0.001	-0.001	-0.001	-0.001	-0.001	-0.001	-0.001	-0.001	-0.001	-0.001
0.233321	0.301129	0.280846	0.366662	0.341419	0.350949	0.367722	0.370212	0.453205	0.370482	0.396259	0.467955	0.441441	-0.001	-0.001	-0.001	-0.001	-0.001	-0.001	-0.001	-0.001	-0.001	-0.001	-0.001	-0.001	-0.001	-0.001	-0.001	-0.001	-0.001	-0.001	-0.001	-0.001	-0.001	-0.001	-0.001	-0.001	-0.001	-0.001	-0.001	-0.001	-0.001	-0.001	-0.001	-0.001	-0.001	-0.001	-0.001	-0.001	-0.001
0.234833	0.325585	0.337696	0.379351	0.351024	0.373818	0.384675	0.404647	0.429367	0.393307	0.32573	0.377944	0.408926	0.489492	-0.001	-0.001	-0.001	-0.001	-0.001	-0.001	-0.001	-0.001	-0.001	-0.001	-0.001	-0.001	-0.001	-0.001	-0.001	-0.001	-0.001	-0.001	-0.001	-0.001	-0.001	-0.001	-0.001	-0.001	-0.001	-0.001	-0.001	-0.001	-0.001	-0.001	-0.001	-0.001	-0.001	-0.001	-0.001	-0.001
0.255824	0.336539	0.32508	0.367195	0.34495	0.359247	0.369115	0.424637	0.401219	0.376211	0.329338	0.372006	0.432228	0.481804	0.524344	-0.001	-0.001	-0.001	-0.001	-0.001	-0.001	-0.001	-0.001	-0.001	-0.001	-0.001	-0.001	-0.001	-0.001	-0.001	-0.001	-0.001	-0.001	-0.001	-0.001	-0.001	-0.001	-0.001	-0.001	-0.001	-0.001	-0.001	-0.001	-0.001	-0.001	-0.001	-0.001	-0.001	-0.001	-0.001
0.267888	0.330271	0.274185	0.467279	0.437004	0.431306	0.494	0.37948	0.409814	0.392926	0.385949	0.414747	0.46081	0.462678	0.458134	0.449515	-0.001	-0.001	-0.001	-0.001	-0.001	-0.001	-0.001	-0.001	-0.001	-0.001	-0.001	-0.001	-0.001	-0.001	-0.001	-0.001	-0.001	-0.001	-0.001	-0.001	-0.001	-0.001	-0.001	-0.001	-0.001	-0.001	-0.001	-0.001	-0.001	-0.001	-0.001	-0.001	-0.001	-0.001
0.250186	0.338578	0.309258	0.393744	0.363507	0.371826	0.391564	0.383965	0.420923	0.404175	0.395804	0.425263	0.458651	0.490296	0.475691	0.483582	0.484147	-0.001	-0.001	-0.001	-0.001	-0.001	-0.001	-0.001	-0.001	-0.001	-0.001	-0.001	-0.001	-0.001	-0.001	-0.001	-0.001	-0.001	-0.001	-0.001	-0.001	-0.001	-0.001	-0.001	-0.001	-0.001	-0.001	-0.001	-0.001	-0.001	-0.001	-0.001	-0.001	-0.001
0.240162	0.326637	0.298981	0.402349	0.364879	0.380067	0.397079	0.385014	0.436254	0.433683	0.385341	0.419014	0.428026	0.441762	0.451187	0.438864	0.454998	0.473093	-0.001	-0.001	-0.001	-0.001	-0.001	-0.001	-0.001	-0.001	-0.001	-0.001	-0.001	-0.001	-0.001	-0.001	-0.001	-0.001	-0.001	-0.001	-0.001	-0.001	-0.001	-0.001	-0.001	-0.001	-0.001	-0.001	-0.001	-0.001	-0.001	-0.001	-0.001	-0.001
0.201131	0.235753	0.198189	0.265232	0.259693	0.246558	0.260065	0.217288	0.239193	0.22958	0.257756	0.262183	0.284318	0.25915	0.252513	0.257708	0.282121	0.273672	0.273793	-0.001	-0.001	-0.001	-0.001	-0.001	-0.001	-0.001	-0.001	-0.001	-0.001	-0.001	-0.001	-0.001	-0.001	-0.001	-0.001	-0.001	-0.001	-0.001	-0.001	-0.001	-0.001	-0.001	-0.001	-0.001	-0.001	-0.001	-0.001	-0.001	-0.001	-0.001
0.305149	0.28629	0.239471	0.332339	0.30273	0.335829	0.396813	0.258453	0.245003	0.258265	0.243199	0.256656	0.359889	0.240016	0.246258	0.277996	0.335174	0.266296	0.270056	0.217157	-0.001	-0.001	-0.001	-0.001	-0.001	-0.001	-0.001	-0.001	-0.001	-0.001	-0.001	-0.001	-0.001	-0.001	-0.001	-0.001	-0.001	-0.001	-0.001	-0.001	-0.001	-0.001	-0.001	-0.001	-0.001	-0.001	-0.001	-0.001	-0.001	-0.001
0.298208	0.263522	0.200027	0.299194	0.288972	0.294362	0.312782	0.22799	0.218126	0.225275	0.218391	0.236915	0.314075	0.240469	0.247511	0.256177	0.30018	0.258566	0.263281	0.274749	0.342131	-0.001	-0.001	-0.001	-0.001	-0.001	-0.001	-0.001	-0.001	-0.001	-0.001	-0.001	-0.001	-0.001	-0.001	-0.001	-0.001	-0.001	-0.001	-0.001	-0.001	-0.001	-0.001	-0.001	-0.001	-0.001	-0.001	-0.001	-0.001	-0.001
0.277813	0.311291	0.448056	0.338748	0.335587	0.287124	0.312647	0.275431	0.307589	0.316619	0.352383	0.356656	0.412617	0.363614	0.342335	0.362839	0.37383	0.400871	0.381625	0.304989	0.252514	0.27621	-0.001	-0.001	-0.001	-0.001	-0.001	-0.001	-0.001	-0.001	-0.001	-0.001	-0.001	-0.001	-0.001	-0.001	-0.001	-0.001	-0.001	-0.001	-0.001	-0.001	-0.001	-0.001	-0.001	-0.001	-0.001	-0.001	-0.001	-0.001
0.305651	0.308398	0.264188	0.299387	0.289877	0.253088	0.276919	0.23618	0.2497	0.27598	0.299048	0.303827	0.37354	0.295556	0.281431	0.318822	0.313734	0.339112	0.320778	0.266018	0.275226	0.281743	0.410197	-0.001	-0.001	-0.001	-0.001	-0.001	-0.001	-0.001	-0.001	-0.001	-0.001	-0.001	-0.001	-0.001	-0.001	-0.001	-0.001	-0.001	-0.001	-0.001	-0.001	-0.001	-0.001	-0.001	-0.001	-0.001	-0.001	-0.001
0.25819	0.284426	0.286025	0.304896	0.291225	0.257924	0.279879	0.239337	0.269639	0.277611	0.318271	0.317908	0.345362	0.301281	0.274483	0.312209	0.316692	0.338411	0.325479	0.28119	0.258943	0.261669	0.415331	0.370775	-0.001	-0.001	-0.001	-0.001	-0.001	-0.001	-0.001	-0.001	-0.001	-0.001	-0.001	-0.001	-0.001	-0.001	-0.001	-0.001	-0.001	-0.001	-0.001	-0.001	-0.001	-0.001	-0.001	-0.001	-0.001	-0.001
0.236604	0.289098	0.297744	0.24563	0.222934	0.222864	0.237522	0.225286	0.222916	0.250606	0.233289	0.243873	0.271681	0.222645	0.227158	0.290006	0.260494	0.271187	0.253314	0.203905	0.269519	0.235018	0.289432	0.329171	0.296966	-0.001	-0.001	-0.001	-0.001	-0.001	-0.001	-0.001	-0.001	-0.001	-0.001	-0.001	-0.001	-0.001	-0.001	-0.001	-0.001	-0.001	-0.001	-0.001	-0.001	-0.001	-0.001	-0.001	-0.001	-0.001
0.188845	0.275019	0.311193	0.263452	0.237458	0.237635	0.253345	0.2404	0.258933	0.267254	0.251725	0.259361	0.24629	0.238352	0.255684	0.306239	0.273844	0.280777	0.284607	0.21678	0.236196	0.210659	0.273329	0.305595	0.274564	0.327437	-0.001	-0.001	-0.001	-0.001	-0.001	-0.001	-0.001	-0.001	-0.001	-0.001	-0.001	-0.001	-0.001	-0.001	-0.001	-0.001	-0.001	-0.001	-0.001	-0.001	-0.001	-0.001	-0.001	-0.001
0.209426	0.279705	0.288225	0.240219	0.240476	0.223496	0.234421	0.246788	0.236224	0.255061	0.233886	0.246482	0.268033	0.274999	0.289013	0.304288	0.265715	0.291054	0.276767	0.223699	0.215386	0.217906	0.332096	0.304093	0.271204	0.307824	0.28883	-0.001	-0.001	-0.001	-0.001	-0.001	-0.001	-0.001	-0.001	-0.001	-0.001	-0.001	-0.001	-0.001	-0.001	-0.001	-0.001	-0.001	-0.001	-0.001	-0.001	-0.001	-0.001	-0.001
0.220387	0.306006	0.314116	0.290567	0.277516	0.262183	0.28202	0.279212	0.297046	0.300856	0.289971	0.302712	0.301615	0.308339	0.317115	0.336339	0.309848	0.330567	0.327854	0.24643	0.228461	0.227778	0.371637	0.332918	0.336957	0.31321	0.341935	0.368964	-0.001	-0.001	-0.001	-0.001	-0.001	-0.001	-0.001	-0.001	-0.001	-0.001	-0.001	-0.001	-0.001	-0.001	-0.001	-0.001	-0.001	-0.001	-0.001	-0.001	-0.001	-0.001
0.195105	0.163748	0.168767	0.161707	0.149899	0.260864	0.228086	0.137293	0.121949	0.133687	0.106816	0.108359	0.139119	0.111343	0.121813	0.13486	0.153964	0.119082	0.125375	0.112833	0.254247	0.222467	0.168728	0.150338	0.123329	0.161152	0.191917	0.16707	0.157925	-0.001	-0.001	-0.001	-0.001	-0.001	-0.001	-0.001	-0.001	-0.001	-0.001	-0.001	-0.001	-0.001	-0.001	-0.001	-0.001	-0.001	-0.001	-0.001	-0.001	-0.001
0.200685	0.131239	0.129363	0.164775	0.136564	0.243799	0.22271	0.122034	0.104428	0.110346	0.0926298	0.0947705	0.130385	0.0957692	0.103011	0.110887	0.135309	0.0988122	0.104657	0.0944147	0.23233	0.235331	0.136475	0.102381	0.0926861	0.108242	0.102986	0.0930834	0.0948765	0.383791	-0.001	-0.001	-0.001	-0.001	-0.001	-0.001	-0.001	-0.001	-0.001	-0.001	-0.001	-0.001	-0.001	-0.001	-0.001	-0.001	-0.001	-0.001	-0.001	-0.001
0.0897945	0.116956	0.143968	0.118807	0.101557	0.108767	0.116326	0.101724	0.12849	0.133775	0.123935	0.127496	0.108915	0.122384	0.104742	0.123549	0.111721	0.115836	0.131632	0.129567	0.117506	0.122379	0.118926	0.12659	0.127116	0.15307	0.150683	0.112302	0.123646	0.0982957	0.0633723	-0.001	-0.001	-0.001	-0.001	-0.001	-0.001	-0.001	-0.001	-0.001	-0.001	-0.001	-0.001	-0.001	-0.001	-0.001	-0.001	-0.001	-0.001	-0.001
0.180299	0.20288	0.177658	0.230997	0.216786	0.213109	0.221395	0.189535	0.208081	0.209431	0.242096	0.238306	0.242811	0.219926	0.205102	0.226195	0.234338	0.233542	0.237617	0.253575	0.202413	0.231509	0.269744	0.252792	0.264392	0.211439	0.21655	0.187893	0.220528	0.10857	0.0880439	0.279212	-0.001	-0.001	-0.001	-0.001	-0.001	-0.001	-0.001	-0.001	-0.001	-0.001	-0.001	-0.001	-0.001	-0.001	-0.001	-0.001	-0.001	-0.001
0.156861	0.237147	0.195982	0.127774	0.111945	0.142873	0.151413	0.13171	0.12337	0.140327	0.108129	0.120307	0.118648	0.144103	0.155417	0.139364	0.121818	0.124812	0.135486	0.0982332	0.161364	0.140957	0.222691	0.132102	0.108311	0.155893	0.157982	0.161559	0.125668	0.173126	0.125684	0.103201	0.14058	-0.001	-0.001	-0.001	-0.001	-0.001	-0.001	-0.001	-0.001	-0.001	-0.001	-0.001	-0.001	-0.001	-0.001	-0.001	-0.001	-0.001
0.13777	0.1838	0.188943	0.159174	0.135437	0.141144	0.160597	0.136941	0.166723	0.158428	0.149311	0.159885	0.149448	0.169482	0.15701	0.176814	0.146968	0.155755	0.16792	0.113622	0.163349	0.119455	0.194015	0.149989	0.141437	0.169493	0.172806	0.14841	0.153597	0.121213	0.12372	0.12904	0.134661	0.14062	-0.001	-0.001	-0.001	-0.001	-0.001	-0.001	-0.001	-0.001	-0.001	-0.001	-0.001	-0.001	-0.001	-0.001	-0.001	-0.001
0.126589	0.191467	0.240645	0.158324	0.142933	0.174241	0.155344	0.160908	0.184338	0.18322	0.157964	0.164829	0.139491	0.169231	0.186587	0.162325	0.153774	0.170874	0.176895	0.148403	0.139448	0.115982	0.312147	0.124035	0.142409	0.153478	0.16079	0.143419	0.153134	0.132039	0.124262	0.106487	0.176339	0.174575	0.165424	-0.001	-0.001	-0.001	-0.001	-0.001	-0.001	-0.001	-0.001	-0.001	-0.001	-0.001	-0.001	-0.001	-0.001	-0.001
0.141625	0.210804	0.21248	0.196666	0.185051	0.196808	0.191439	0.203436	0.205047	0.197685	0.182448	0.204226	0.206747	0.231808	0.258582	0.229771	0.215576	0.221171	0.218368	0.165563	0.14366	0.144085	0.208701	0.19934	0.185238	0.206766	0.19987	0.223934	0.253154	0.0836756	0.0627129	0.0877498	0.156544	0.0919685	0.115232	0.104986	-0.001	-0.001	-0.001	-0.001	-0.001	-0.001	-0.001	-0.001	-0.001	-0.001	-0.001	-0.001	-0.001	-0.001
0.182322	0.22626	0.231384	0.214933	0.202866	0.213646	0.211549	0.219808	0.23316	0.222377	0.21482	0.230381	0.227901	0.246839	0.271928	0.241526	0.236424	0.239523	0.241815	0.190326	0.154212	0.165868	0.233035	0.221044	0.202523	0.198547	0.231243	0.236775	0.273984	0.0823998	0.0740647	0.109847	0.18359	0.0975867	0.120369	0.120771	0.44678	-0.001	-0.001	-0.001	-0.001	-0.001	-0.001	-0.001	-0.001	-0.001	-0.001	-0.001	-0.001	-0.001
0.12826	0.207004	0.216498	0.197388	0.185466	0.19338	0.192505	0.203317	0.208515	0.201783	0.193107	0.208962	0.202832	0.224555	0.249533	0.221482	0.213787	0.218375	0.220673	0.174772	0.134126	0.140721	0.216453	0.191811	0.189099	0.19072	0.207566	0.219366	0.25722	0.0728974	0.0564292	0.0948096	0.173583	0.0812698	0.10978	0.102875	0.444724	0.574815	-0.001	-0.001	-0.001	-0.001	-0.001	-0.001	-0.001	-0.001	-0.001	-0.001	-0.001	-0.001
0.151513	0.227195	0.239041	0.171029	0.155071	0.162186	0.168859	0.172887	0.167387	0.180198	0.155834	0.174356	0.173467	0.174268	0.191859	0.197488	0.174352	0.186261	0.184094	0.13674	0.169865	0.139738	0.232944	0.20758	0.167737	0.217591	0.259707	0.203298	0.209521	0.165991	0.0906638	0.107347	0.130485	0.205033	0.160557	0.158061	0.160805	0.15677	0.150872	-0.001	-0.001	-0.001	-0.001	-0.001	-0.001	-0.001	-0.001	-0.001	-0.001	-0.001
0.200509	0.185216	0.216288	0.150569	0.131846	0.128984	0.171009	0.128938	0.129135	0.139983	0.121521	0.126431	0.144515	0.133895	0.129974	0.16144	0.144666	0.138888	0.151283	0.116687	0.206839	0.17435	0.209543	0.185902	0.156538	0.227073	0.205293	0.189834	0.166446	0.187637	0.138308	0.122437	0.114244	0.174409	0.170913	0.157299	0.0919195	0.0929944	0.0813145	0.177245	-0.001	-0.001	-0.001	-0.001	-0.001	-0.001	-0.001	-0.001	-0.001	-0.001
0.208135	0.218622	0.224824	0.202502	0.184759	0.170338	0.197719	0.16777	0.176004	0.186669	0.182552	0.18302	0.196457	0.162327	0.163661	0.215044	0.197526	0.193505	0.199243	0.178105	0.215409	0.210306	0.223013	0.251261	0.227991	0.27255	0.242617	0.234346	0.228822	0.163037	0.107407	0.20212	0.219438	0.14022	0.145347	0.120827	0.129455	0.13358	0.126142	0.181901	0.232002	-0.001	-0.001	-0.001	-0.001	-0.001	-0.001	-0.001	-0.001	-0.001
0.156931	0.240841	0.242154	0.236972	0.207976	0.265624	0.246994	0.392869	0.259791	0.267414	0.194912	0.21764	0.211882	0.227906	0.277584	0.30625	0.229367	0.236578	0.244981	0.145976	0.198557	0.164525	0.217524	0.16183	0.156504	0.167741	0.180519	0.182931	0.198109	0.119209	0.122994	0.0873022	0.127985	0.138524	0.125744	0.148257	0.169933	0.178021	0.166311	0.152047	0.108448	0.128241	-0.001	-0.001	-0.001	-0.001	-0.001	-0.001	-0.001	-0.001
0.136481	0.231393	0.268619	0.235768	0.195788	0.23122	0.245091	0.2384	0.258532	0.322841	0.228897	0.250052	0.212503	0.286435	0.268677	0.255221	0.250314	0.260088	0.27582	0.148953	0.210045	0.156726	0.255888	0.185654	0.181398	0.213177	0.22541	0.184781	0.194498	0.1271	0.098853	0.104556	0.143331	0.16521	0.146988	0.178437	0.122238	0.140981	0.121969	0.17662	0.142005	0.150525	0.1806	-0.001	-0.001	-0.001	-0.001	-0.001	-0.001	-0.001
0.14376	0.169628	0.189076	0.17929	0.163433	0.170483	0.172084	0.16341	0.169717	0.167857	0.169112	0.178703	0.186116	0.164626	0.166452	0.188355	0.180739	0.189186	0.180602	0.141693	0.172929	0.149222	0.173161	0.178719	0.207867	0.195637	0.188046	0.151228	0.176319	0.0972801	0.0859752	0.112789	0.151106	0.0867865	0.115159	0.098679	0.137388	0.158337	0.13769	0.121846	0.10944	0.133646	0.137774	0.138315	-0.001	-0.001	-0.001	-0.001	-0.001	-0.001
0.146526	0.216053	0.190183	0.175408	0.157311	0.181239	0.168306	0.194826	0.187559	0.19159	0.163868	0.190948	0.199054	0.1897	0.217742	0.196633	0.178924	0.203435	0.183088	0.117794	0.160522	0.138974	0.161926	0.15841	0.143565	0.149571	0.135646	0.160816	0.157827	0.0823477	0.0787487	0.0630034	0.098622	0.127518	0.0960826	0.13058	0.149649	0.152901	0.128452	0.127452	0.0818915	0.107802	0.181961	0.151471	0.118513	-0.001	-0.001	-0.001	-0.001	-0.001
0.117725	0.222748	0.205397	0.210481	0.187667	0.224937	0.211951	0.199812	0.235292	0.228885	0.208188	0.216921	0.192363	0.209865	0.238955	0.201881	0.205539	0.211106	0.223391	0.141105	0.161102	0.134343	0.176947	0.144456	0.144621	0.145532	0.166748	0.130183	0.165269	0.0835405	0.0917199	0.092487	0.121177	0.135147	0.134368	0.198802	0.138822	0.1585	0.137506	0.135777	0.094592	0.10216	0.173821	0.192241	0.117442	0.140675	-0.001	-0.001	-0.001	-0.001
0.119924	0.192226	0.165171	0.155477	0.137022	0.170485	0.163313	0.149316	0.158973	0.166375	0.142174	0.151593	0.145585	0.154823	0.17645	0.147294	0.146673	0.148472	0.159021	0.110891	0.146139	0.124194	0.160963	0.123115	0.110598	0.13229	0.13493	0.111339	0.128467	0.102426	0.11538	0.0811291	0.0961444	0.161668	0.121694	0.169101	0.111634	0.116412	0.107223	0.127729	0.106027	0.0978334	0.147041	0.152914	0.0952475	0.124678	0.41834	-0.001	-0.001	-0.001
0.113618	0.190696	0.21402	0.198075	0.171411	0.188011	0.186678	0.188203	0.22857	0.208137	0.206443	0.219957	0.187098	0.210335	0.210651	0.219629	0.195613	0.210397	0.22639	0.155948	0.161931	0.130831	0.188618	0.180261	0.195321	0.209236	0.22656	0.159227	0.209706	0.0805354	0.0743616	0.174833	0.176842	0.0928908	0.179437	0.11814	0.169619	0.213715	0.185193	0.153471	0.117141	0.160004	0.160892	0.170953	0.165763	0.117604	0.157985	0.118585	-0.001	-0.001
0.119861	0.184372	0.214556	0.167117	0.145696	0.160163	0.169459	0.157395	0.187139	0.18228	0.166761	0.180963	0.159772	0.189296	0.187084	0.187182	0.160701	0.169948	0.190467	0.128968	0.159778	0.120351	0.188776	0.173673	0.160067	0.203197	0.210493	0.166743	0.176821	0.09838	0.0868283	0.159099	0.134161	0.123471	0.200935	0.141532	0.145804	0.165974	0.151098	0.168547	0.161249	0.156386	0.145277	0.156097	0.137408	0.119264	0.152852	0.128799	0.206422	-0.001
0.160537	0.202828	0.229477	0.173641	0.147608	0.160095	0.186556	0.157928	0.180689	0.180852	0.162133	0.178508	0.168812	0.197554	0.178382	0.19059	0.162768	0.164842	0.191032	0.141154	0.204198	0.15214	0.229868	0.185511	0.165253	0.232573	0.236725	0.195286	0.174058	0.132998	0.121609	0.168156	0.145839	0.163478	0.240764	0.182253	0.14044	0.157786	0.141644	0.20003	0.234337	0.186147	0.148475	0.172116	0.152283	0.112648	0.148454	0.142711	0.225418	0.240173
0.31468	0.192205	0.156183	0.206055	0.215774	0.150362	0.216371	0.127857	0.115132	0.126936	0.108522	0.119513	0.183194	0.120496	0.131327	0.143227	0.164724	0.134393	0.13427	0.116352	0.234396	0.233061	0.168281	0.184785	0.147319	0.178349	0.138767	0.170934	0.138906	0.21177	0.20227	0.072253	0.0996951	0.15796	0.119085	0.10081	0.0827825	0.119125	0.0689667	0.134966	0.207989	0.184438	0.10921	0.109506	0.0940239	0.106207	0.0768984	0.0954374	0.0695329	0.0907734
0.154226	0.0965848	0.0759895	0.395128	0.375553	0.111851	0.154687	0.0783418	0.0740186	0.0755244	0.0656716	0.0671743	0.0958946	0.0682322	0.079069	0.0778304	0.101722	0.0742618	0.0780536	0.0715432	0.13356	0.144288	0.0791781	0.0848577	0.0727526	0.0770499	0.0752143	0.0736403	0.0736482	0.144285	0.191747	0.0397836	0.0563793	0.0754265	0.0660943	0.0509657	0.0443613	0.0532092	0.0388842	0.0639699	0.108836	0.0917975	0.0672216	0.0572733	0.0518164	0.0477267	0.0563019	0.0659908	0.0368203	0.0541591
0.0773371	0.124633	0.143277	0.140423	0.116035	0.168195	0.154861	0.182534	0.165627	0.173264	0.135845	0.137079	0.121577	0.159626	0.166879	0.142186	0.149125	0.140333	0.148355	0.0783422	0.115036	0.0869966	0.122076	0.0852851	0.0831399	0.0898877	0.111173	0.0924591	0.1092	0.0821959	0.0918027	0.0540648	0.0686889	0.0858385	0.070393	0.115538	0.0868417	0.103093	0.0845319	0.0844558	0.0551036	0.0601399	0.183365	0.152631	0.0891038	0.126203	0.126752	0.102493	0.0900369	0.0822279
0.114859	0.14767	0.163954	0.142881	0.121702	0.163703	0.170663	0.177816	0.155306	0.174021	0.130437	0.138216	0.13022	0.180059	0.176624	0.149849	0.137813	0.133952	0.154509	0.0855212	0.155309	0.107994	0.178787	0.104834	0.101895	0.150625	0.132123	0.109033	0.11353	0.120097	0.116695	0.0742222	0.0798587	0.130371	0.105977	0.124888	0.0826879	0.0915689	0.0778546	0.110595	0.103062	0.0941531	0.193768	0.206499	0.104503	0.117468	0.136258	0.121169	0.116934	0.122108
0.0664976	0.13786	0.157728	0.0752256	0.0616571	0.099026	0.0870093	0.0780751	0.0899914	0.106532	0.0756968	0.0845911	0.0692465	0.112605	0.0935856	0.0925249	0.0766732	0.08158	0.0918023	0.0535657	0.102348	0.0702969	0.200155	0.0877537	0.0792008	0.148709	0.13191	0.108374	0.0965394	0.100299	0.0843419	0.0957828	0.101284	0.108116	0.134297	0.185821	0.0630789	0.0642346	0.0563589	0.113505	0.144356	0.107401	0.0853754	0.120624	0.0801777	0.0600377	0.0624828	0.0763961	0.11021	0.112092
0.130743	0.142924	0.184655	0.112544	0.0965013	0.123314	0.124305	0.120532	0.125391	0.126746	0.0963714	0.110271	0.0992325	0.144786	0.157444	0.122201	0.102451	0.107527	0.125711	0.0922894	0.112921	0.0923545	0.18136	0.0921011	0.0839964	0.110868	0.124482	0.102583	0.109803	0.111598	0.122924	0.0832	0.0870414	0.141856	0.169361	0.161444	0.097065	0.111317	0.0974914	0.129178	0.111133	0.0929107	0.137835	0.132942	0.093641	0.113713	0.13959	0.149924	0.133952	0.14664
0.0962606	0.12836	0.120766	0.143687	0.133889	0.137718	0.140546	0.133909	0.143079	0.13334	0.132712	0.141532	0.139578	0.145324	0.146396	0.141368	0.142178	0.144456	0.145485	0.130192	0.107906	0.109999	0.130927	0.114441	0.119476	0.100499	0.114222	0.103369	0.126225	0.0528361	0.0542634	0.0661093	0.119076	0.0513376	0.0815401	0.0877299	0.134047	0.139269	0.131037	0.081997	0.0513984	0.0799313	0.112055	0.0890053	0.0969271	0.0941104	0.110079	0.0825629	0.113131	0.0926696
0.147344	0.121211	0.106371	0.113088	0.110596	0.098002	0.10348	0.10384	0.0977118	0.112931	0.10193	0.116594	0.154779	0.124473	0.115756	0.132687	0.117039	0.132077	0.120452	0.102064	0.118083	0.114748	0.149087	0.160378	0.140761	0.131855	0.105036	0.119416	0.126059	0.0688284	0.04789	0.0562511	0.103372	0.0647151	0.0678174	0.0566953	0.0838031	0.0997023	0.0768291	0.0904981	0.0837785	0.102353	0.0798812	0.082888	0.0780476	0.0895206	0.057744	0.0538603	0.06922	0.0701589
0.125976	0.121225	0.125876	0.115916	0.106627	0.103362	0.111435	0.0977345	0.103538	0.107927	0.106437	0.110655	0.122945	0.101275	0.0993457	0.118355	0.110219	0.114342	0.12055	0.0976955	0.128013	0.111965	0.122416	0.139157	0.128928	0.140619	0.123853	0.12086	0.116896	0.0813375	0.0704641	0.0997014	0.109818	0.0759718	0.109019	0.0766272	0.090704	0.0984607	0.0922765	0.103387	0.135497	0.13123	0.0812998	0.0873942	0.0983782	0.0758838	0.0714063	0.06959	0.112371	0.129619
0.0598237	0.0965794	0.130242	0.0943293	0.0782408	0.103002	0.105742	0.0865603	0.106121	0.119921	0.0949698	0.0978977	0.0800913	0.111617	0.0972329	0.0980011	0.0874571	0.0876784	0.108584	0.0918228	0.0988521	0.082969	0.125418	0.0886996	0.0861805	0.116541	0.136881	0.0889064	0.0947534	0.0882806	0.0612323	0.190627	0.171296	0.0904757	0.100082	0.113603	0.0797231	0.0968563	0.0831529	0.112299	0.0971966	0.14819	0.0902074	0.113443	0.077456	0.0619837	0.101246	0.0962679	0.13352	0.118397
0.107106	0.139593	0.159775	0.153923	0.135976	0.134467	0.143539	0.124556	0.16812	0.139665	0.165058	0.161368	0.130345	0.146021	0.132885	0.144148	0.141458	0.139477	0.155609	0.140177	0.128981	0.124314	0.152513	0.138216	0.163619	0.149248	0.172414	0.113846	0.151564	0.082447	0.064832	0.194609	0.226507	0.072385	0.121392	0.079722	0.118976	0.14395	0.136723	0.113767	0.115798	0.200061	0.0960853	0.109245	0.109273	0.0640829	0.0974769	0.0814606	0.168717	0.126378
0.145561	0.163318	0.165775	0.130371	0.116942	0.122557	0.130561	0.13238	0.124444	0.137111	0.124344	0.134912	0.160019	0.135454	0.133474	0.171293	0.134466	0.1507	0.140154	0.115748	0.167535	0.144906	0.166054	0.179366	0.155906	0.19059	0.145786	0.191787	0.145984	0.0860856	0.0796424	0.0954165	0.112891	0.110184	0.138467	0.117327	0.089203	0.0931719	0.0846474	0.119266	0.143427	0.138391	0.121593	0.131537	0.106541	0.112371	0.0781723	0.0756076	0.119311	0.124831
0.132048	0.157555	0.186733	0.112785	0.0972211	0.128948	0.127703	0.118271	0.112481	0.129176	0.10204	0.117792	0.118033	0.137192	0.139202	0.131737	0.109837	0.115078	0.124473	0.0942454	0.143783	0.114449	0.208493	0.129444	0.107156	0.175499	0.154834	0.178311	0.116139	0.10545	0.0976556	0.0990921	0.0932034	0.175243	0.174432	0.186043	0.11748	0.108846	0.099581	0.170354	0.162541	0.127306	0.13357	0.151758	0.105627	0.1213	0.118355	0.130592	0.125373	0.169064
0.108826	0.0999449	0.104518	0.0817179	0.0699083	0.114345	0.0979748	0.0803739	0.0841193	0.0832891	0.0700222	0.0755989	0.0745289	0.0890413	0.0947309	0.0839884	0.0760905	0.0716409	0.0869859	0.105352	0.116748	0.113282	0.127134	0.0753263	0.0696988	0.0967746	0.100274	0.0902123	0.0772736	0.153986	0.160344	0.0861726	0.0742874	0.113415	0.0977282	0.110092	0.0710565	0.0743888	0.0730524	0.0929016	0.123401	0.100138	0.0827806	0.092209	0.0647724	0.0717369	0.080847	0.0945997	0.0831151	0.104536
0.0747274	0.111436	0.141343	0.100424	0.0841568	0.0929612	0.103534	0.094663	0.14305	0.122354	0.114524	0.129685	0.0899837	0.155855	0.117966	0.106016	0.0924672	0.0993936	0.117271	0.0757893	0.0973309	0.0648988	0.130952	0.0952204	0.0947035	0.12887	0.128609	0.102902	0.10598	0.066862	0.0560376	0.133234	0.106726	0.0827801	0.153802	0.110622	0.089678	0.109411	0.0926619	0.109875	0.113372	0.115373	0.0971685	0.112136	0.0945606	0.0732376	0.0858711	0.0762803	0.169968	0.171882
0.0894186	0.117363	0.146411	0.0786	0.0655178	0.114838	0.095007	0.081162	0.0916186	0.107267	0.0743488	0.0841241	0.0709707	0.116842	0.09808	0.0865846	0.0718302	0.0749417	0.0946383	0.0706386	0.103593	0.064391	0.154949	0.0687717	0.0665647	0.103483	0.110624	0.0831237	0.0753909	0.101939	0.0849572	0.0990486	0.0966847	0.0927528	0.12839	0.142735	0.0606457	0.0805476	0.0638143	0.0992107	0.094579	0.0783451	0.110561	0.110703	0.0892276	0.0780393	0.0947177	0.0878081	0.120342	0.132631
0.0933314	0.0884881	0.123778	0.0150027	0.0108543	0.0173635	0.0139735	0.0221354	0.011699	0.016014	0.00938088	0.0107279	0.0107733	0.0157092	0.0143575	0.0160905	0.0129188	0.0133538	0.0129434	0.0109354	0.0187893	0.0319303	0.0462436	0.0198712	0.0122856	0.0485291	0.0237268	0.0297296	0.0710862	0.146155	0.078484	0.137426	0.174496	0.203505	0.147978	0.243983	0.197676	0.0139338	0.00436686	0.0306331	0.0499818	0.0261183	0.0156432	0.0487425	0.00734658	0.01543	0.0269949	0.0296853	0.00686403	0.0114487
0.0930717	0.0644761	0.105427	0.00581545	0.00318331	0.00180113	0.00112518	0.00169329	0.00071628	0.000972515	0.000819026	0.000855693	0.00186671	0.000888811	0.000805328	0.00108815	0.00109955	0.00126848	0.000940912	0.000729582	0.00141305	0.0212575	0.0237167	0.00138067	0.00152785	0.00711511	0.000513017	0.00079481	0.0729584	0.0509432	0.048006	0.111	0.174577	0.149049	0.144538	0.223354	0.121715	0.00791442	0.000546668	0.00107227	0.000878716	0.00407074	0.000892072	0.00136073	0.00104539	0.00434362	0.0254811	0.0298404	0.00452826	0.000526082
0.0927762	0.157076	0.141718	0.0630658	0.053027	0.0890716	0.0789661	0.0588437	0.0609981	0.0708105	0.0522446	0.057481	0.0579241	0.0743033	0.0654587	0.0689488	0.058951	0.0592319	0.0692606	0.0488194	0.106829	0.10301	0.15961	0.0708936	0.0642483	0.107647	0.10153	0.0886308	0.0715983	0.124627	0.0982232	0.105166	0.149276	0.125791	0.17324	0.187351	0.164754	0.0450194	0.0372248	0.0989961	0.17715	0.103426	0.0616167	0.0926799	0.0898518	0.0456706	0.0524007	0.0680781	0.0656654	0.0907631
0.179692	0.14744	0.169295	0.114221	0.109745	0.0984706	0.114968	0.120174	0.101922	0.122683	0.0996688	0.112937	0.154064	0.121073	0.120639	0.145472	0.122202	0.13188	0.130494	0.0926703	0.148021	0.131806	0.158327	0.162667	0.140191	0.14762	0.107225	0.150189	0.141211	0.12172	0.12056	0.137413	0.222019	0.179371	0.222087	0.304488	0.126466	0.101178	0.0614583	0.0870941	0.12927	0.118363	0.104019	0.109897	0.0753419	0.132863	0.0709793	0.0761817	0.0601922	0.0663573
0.116165	0.102277	0.154329	0.0483217	0.028451	0.0699655	0.0443334	0.0359168	0.0273676	0.0338565	0.0233085	0.0247311	0.0275234	0.0347228	0.0311211	0.0302536	0.027582	0.0254228	0.0316855	0.0267921	0.0696243	0.0906711	0.0863557	0.0289954	0.026205	0.0481998	0.0394508	0.0361275	0.0932868	0.129907	0.106898	0.147968	0.231792	0.190448	0.231758	0.32081	0.13323	0.0232579	0.0149123	0.0499222	0.101374	0.044811	0.0369219	0.0605894	0.03166	0.0261554	0.0505839	0.0604241	0.0302308	0.0454572
0.106136	0.109165	0.142777	0.0685269	0.059123	0.0872137	0.0806618	0.0822718	0.0665993	0.0782292	0.0565048	0.0631571	0.0671734	0.0744361	0.0808079	0.0801182	0.0689677	0.0706884	0.0740484	0.0665372	0.0885544	0.0885394	0.134091	0.0780503	0.0588468	0.0927356	0.0913661	0.0877118	0.0807394	0.110047	0.0774102	0.120484	0.203282	0.166133	0.17369	0.255377	0.119051	0.0630186	0.04935	0.120768	0.116376	0.0802439	0.0974116	0.123327	0.0472353	0.081709	0.0848001	0.106425	0.0494254	0.0717191
0.0760239	0.0520045	0.0707404	0.015306	0.0384037	0.0122699	0.0156748	0.0196601	0.0129582	0.0172654	0.0154505	0.0153838	0.0275811	0.0263597	0.0236443	0.0355443	0.0219036	0.0290656	0.0192169	0.022923	0.018575	0.0292704	0.0482505	0.0325572	0.0391746	0.0282215	0.0258619	0.09838	0.0552739	0.0285575	0.0312792	0.0739703	0.102161	0.0815783	0.117919	0.134463	0.101171	0.0254601	0.00920157	0.0183515	0.0146157	0.0269627	0.0139692	0.0118883	0.0124132	0.0141722	0.0200282	0.0212078	0.00382124	0.00276169
0.0576293	0.0516345	0.0767349	0.0139147	0.0118226	0.0236772	0.0175893	0.0261125	0.0142239	0.0160372	0.0129186	0.0140804	0.013701	0.0181059	0.0147134	0.0152805	0.0135917	0.0133626	0.0151635	0.0125701	0.0213914	0.0226261	0.027825	0.0168888	0.0139194	0.0184194	0.0209846	0.0180537	0.0562657	0.0410788	0.0365202	0.106439	0.151478	0.127218	0.109985	0.158359	0.0908025	0.0127513	0.0119394	0.023978	0.0273379	0.0558031	0.0204653	0.0222583	0.0162857	0.0127073	0.0246032	0.0262488	0.0191173	0.022715
0.0645078	0.0741438	0.097006	0.00905866	0.00509827	0.00512768	0.00305959	0.00450333	0.00252411	0.00388364	0.00184647	0.00184193	0.00167987	0.00306511	0.00369648	0.00302068	0.00221031	0.00238373	0.00279322	0.00312545	0.00368529	0.0233673	0.0209998	0.00610661	0.00265615	0.0219831	0.00738885	0.0118641	0.0476561	0.0493236	0.0331119	0.121807	0.148804	0.128215	0.0934925	0.147326	0.118195	0.00765519	0.00189015	0.0133783	0.0159577	0.00878069	0.00425249	0.0112962	0.00241952	0.0073069	0.0250407	0.0249772	0.00160664	0.00252963
0.0666	0.0727663	0.0752319	0.00419254	0.00253669	0.000157331	0.000152071	0.000741167	0.000203222	0.000263522	0.000137875	0.00012934	0.000162847	0.000178259	0.000179922	0.000275799	0.000143244	0.00020461	0.000136797	0.000256175	0.000357227	0.0168337	0.00870286	0.000195117	0.000546614	0.00453724	0.000255062	0.00114472	0.0485442	0.0676751	0.0394463	0.0935403	0.1121	0.114046	0.108816	0.193973	0.151191	0.00578064	0.00101555	0.000300442	0.000837685	0.000494442	0.000326133	0.000530544	6.72106e-05	0.00368088	0.019542	0.0187271	0.000884622	0.000177685
0.0632159	0.0769002	0.0685283	0.00495979	0.00258167	0.000349682	0.000275011	0.000519686	0.000314119	0.000382753	0.000286956	0.000259985	0.000451725	0.000360472	0.000398103	0.000555846	0.000366612	0.000449447	0.000416544	0.000459331	0.000451067	0.019869	0.011455	0.000371378	0.000615106	0.0108078	0.000479111	0.00485398	0.0514347	0.0418635	0.0290477	0.0922006	0.113221	0.12858	0.102979	0.199365	0.125555	0.00609772	0.000431227	0.000417182	0.000664431	0.000492423	0.000446427	0.00072693	0.000256682	0.0026193	0.0234004	0.0234891	0.000874248	0.000585094
0.0521248	0.0425979	0.0980528	0.00822403	0.00751434	0.00135221	0.000956832	0.00137482	0.00107331	0.0012322	0.000988637	0.00115847	0.00204792	0.00139817	0.00100868	0.00190529	0.00108702	0.00155112	0.00112447	0.00143499	0.00222702	0.0209539	0.0214611	0.00184974	0.00250841	0.0030651	0.00135114	0.0038484	0.06549	0.0435215	0.0434447	0.0800819	0.127366	0.089516	0.1459	0.189434	0.0446509	0.00729281	0.000462937	0.00176099	0.00304535	0.0534151	0.00171333	0.00163123	0.000502478	0.00442024	0.0185249	0.0228235	0.0113449	0.00126845
0.0663786	0.0652228	0.133012	0.00656856	0.00504248	0.00292268	0.00324987	0.00247057	0.0033659	0.00277701	0.00323876	0.0034104	0.00332115	0.00338704	0.00339187	0.00327505	0.00349791	0.00325841	0.00300545	0.00530195	0.00246719	0.0210381	0.0229528	0.00248096	0.0028241	0.0092393	0.00259586	0.001773	0.0765682	0.0783706	0.0779274	0.103721	0.133778	0.0892808	0.177642	0.155987	0.041473	0.0116443	0.00623504	0.00212608	0.00184409	0.00667343	0.00229464	0.00209268	0.00229711	0.00449938	0.0197633	0.0253365	0.0174162	0.00183533
0.0644533	0.0627938	0.0953193	0.0111763	0.00914049	0.0233927	0.0139117	0.0121501	0.0113188	0.0137095	0.00934138	0.0108673	0.0108529	0.0164909	0.0141656	0.0130587	0.0103589	0.0101	0.0128053	0.0104	0.016488	0.0285728	0.0531124	0.0102897	0.0106809	0.0397128	0.014097	0.0152125	0.0589881	0.0601049	0.058048	0.070465	0.113249	0.0817114	0.161964	0.123403	0.0396207	0.0138797	0.00777461	0.0143265	0.0189585	0.0266186	0.0168501	0.0175508	0.0111171	0.0150363	0.0289355	0.0346469	0.0386956	0.0170009
0.0433531	0.0428694	0.0763811	0.0181127	0.0157382	0.0287766	0.0197599	0.0192713	0.0203443	0.0253742	0.0169346	0.018109	0.0155306	0.0241621	0.0246858	0.0176942	0.0157218	0.0174983	0.0204051	0.0155391	0.0175569	0.0151306	0.0527518	0.0136297	0.0123025	0.0140904	0.0169448	0.0188855	0.0430342	0.0509538	0.0387499	0.0550183	0.10786	0.069007	0.150789	0.10262	0.039237	0.0165487	0.0142706	0.0261078	0.0213256	0.0135189	0.0233026	0.0320295	0.0143897	0.020562	0.0284478	0.025855	0.0229112	0.0324551
0.0611556	0.0443652	0.0858751	0.00489288	0.00388174	0.00145772	0.00147241	0.00142716	0.0013887	0.00152259	0.00133788	0.00122968	0.00143563	0.00128035	0.00144925	0.0016554	0.00142071	0.00142738	0.00146842	0.00135359	0.00184124	0.0120188	0.0205125	0.00176504	0.00169469	0.00203809	0.00188603	0.00212202	0.0547049	0.0383046	0.0400448	0.0750243	0.122771	0.0757104	0.153879	0.136873	0.02344	0.00518279	0.00095761	0.00214886	0.00295306	0.00783674	0.00139096	0.00169034	0.00104493	0.00251863	0.0119721	0.016105	0.00926694	0.00147572
0.0550184	0.0626597	0.0749994	0.0267296	0.0249168	0.0253557	0.0266248	0.0236852	0.0258322	0.0256465	0.023117	0.0234373	0.0237122	0.0248734	0.0260903	0.026208	0.0234164	0.0226302	0.0259255	0.0249059	0.024828	0.0381567	0.0425679	0.0250818	0.0221969	0.0237085	0.0273539	0.0220216	0.0502427	0.0515129	0.058592	0.0650415	0.0882865	0.0764462	0.0808633	0.087268	0.0294036	0.027537	0.0220462	0.0243376	0.0251057	0.0231569	0.0272131	0.0206554	0.0221313	0.018711	0.0420545	0.0501544	0.0376636	0.0304256
0.0600875	0.0455632	0.0709911	0.0115777	0.0114231	0.0110316	0.0121899	0.0109041	0.009287	0.00866568	0.0101798	0.0103106	0.00996251	0.00935168	0.00907348	0.00917628	0.0120612	0.0101414	0.00927291	0.00921144	0.00912971	0.0210141	0.019694	0.00700474	0.00746583	0.0103399	0.00749521	0.0067475	0.0511246	0.0449199	0.0446998	0.0785649	0.0966892	0.0894493	0.0932359	0.115222	0.0478981	0.01318	0.0096033	0.00370805	0.0028082	0.0049573	0.00923471	0.00963635	0.0109741	0.0120925	0.0230283	0.0270192	0.0106128	0.00537054
0.0604142	0.0738151	0.0893608	0.0181761	0.014867	0.0279544	0.0221588	0.0230346	0.0194625	0.0244204	0.0174038	0.0178959	0.0161182	0.0210767	0.0153133	0.0185421	0.0161249	0.0158565	0.0207158	0.0182936	0.0277466	0.0410155	0.0424821	0.0193043	0.0174845	0.025113	0.0255332	0.0194897	0.0521942	0.0607566	0.052686	0.139147	0.202509	0.140892	0.105857	0.117487	0.0627301	0.0172945	0.012725	0.0304524	0.0400334	0.0366605	0.0183996	0.0234276	0.0167008	0.0117137	0.0378013	0.0416935	0.0304895	0.0363552
0.0671515	0.0937502	0.163358	0.0187742	0.0129591	0.0255906	0.0187251	0.0273727	0.0149258	0.0213853	0.0118235	0.01233	0.011952	0.0191123	0.0188368	0.0185863	0.014009	0.01526	0.0174369	0.0128947	0.0241461	0.0404514	0.0611876	0.0201747	0.0153377	0.0240839	0.0311787	0.0652531	0.0452038	0.0581554	0.051062	0.134851	0.167936	0.116971	0.0785889	0.106793	0.0584735	0.0158608	0.00897815	0.0330234	0.0544555	0.0306485	0.023005	0.0422148	0.0121088	0.0180149	0.0355629	0.0377087	0.0154645	0.023823
0.0880605	0.084399	0.0936559	0.0312284	0.0320759	0.0290515	0.0344693	0.0243862	0.0203967	0.0260301	0.0194979	0.023039	0.0382267	0.0245817	0.0257471	0.0306529	0.0290383	0.0284541	0.0281311	0.0230726	0.0498358	0.0641323	0.0574455	0.0437945	0.0353152	0.0499704	0.031282	0.0467819	0.0539925	0.0792288	0.0755449	0.0923908	0.101226	0.0871967	0.17732	0.13394	0.0435476	0.033502	0.0138827	0.0363433	0.0467557	0.0462215	0.0202517	0.0261787	0.0231683	0.0260331	0.0290852	0.0415409	0.0186395	0.0183487
0.102637	0.0801971	0.0856199	0.0207711	0.0213967	0.0146015	0.0162649	0.014465	0.0165274	0.0161243	0.0142613	0.011768	0.014584	0.0138833	0.0160169	0.0172224	0.0148553	0.014956	0.0161193	0.0201863	0.0143452	0.0181787	0.0200835	0.0154487	0.0169531	0.0287977	0.0205189	0.0235254	0.045616	0.0407156	0.0410739	0.146256	0.112111	0.102434	0.239988	0.177902	0.0616885	0.0130601	0.0118729	0.0149816	0.0131502	0.0174293	0.013437	0.00742208	0.0101809	0.0043732	0.0134242	0.0170337	0.0114664	0.0137632
0.0845019	0.0603712	0.0674353	0.00438984	0.00238346	0.00172497	0.00135128	0.00112404	0.000864237	0.00109017	0.00101608	0.00138019	0.0021799	0.00121144	0.00126722	0.00135881	0.00139644	0.00128886	0.00114618	0.00104947	0.00234381	0.0107563	0.0178672	0.00217596	0.00132421	0.0280204	0.00155046	0.00116648	0.0359314	0.0455867	0.0342039	0.124266	0.0874368	0.0877017	0.170095	0.147077	0.0437679	0.00669803	0.000477264	0.00173904	0.00246703	0.00265513	0.000580373	0.00324261	0.000995825	0.00266221	0.0124121	0.0155521	0.00281004	0.000278349
0.0944222	0.0684042	0.0802195	0.00504466	0.00312201	0.00156456	0.00168376	0.00211118	0.00153693	0.00222889	0.00127835	0.00164219	0.00246808	0.00186967	0.0021797	0.00253888	0.00219452	0.00242023	0.00193301	0.00135149	0.00304962	0.0147243	0.0208327	0.00316437	0.0021032	0.0286524	0.00220851	0.00219685	0.0457385	0.0486566	0.0389259	0.125068	0.1095	0.102112	0.189772	0.16278	0.081071	0.00763892	0.00074181	0.00438819	0.00471666	0.00582834	0.00185583	0.00642989	0.00120247	0.006137	0.018228	0.0203209	0.00348865	0.000812911
0.0969089	0.0951706	0.103113	0.0366125	0.0416274	0.0293079	0.0348352	0.0425056	0.0349079	0.0464346	0.0364452	0.0311877	0.0377338	0.0385657	0.0438929	0.05243	0.0410058	0.0481277	0.0447864	0.0429325	0.0376943	0.0459823	0.0684825	0.0682647	0.0544078	0.0617199	0.0855371	0.120625	0.0923028	0.0960862	0.0510456	0.113913	0.115033	0.101795	0.210016	0.159335	0.0558321	0.037772	0.0248103	0.0873391	0.058805	0.0777945	0.0323497	0.0457141	0.0226298	0.0218163	0.0152295	0.0210139	0.0144887	0.0128613
0.127534	0.0866393	0.131237	0.0056682	0.00338498	0	0	0	0	0	0	0	0	0	0	0	0	0	0	0	0	0.0185673	0.0235452	0	1.09632e-05	0.0265141	0	0.000182947	0.0725666	0.082563	0.0670863	0.161546	0.161787	0.136137	0.220957	0.228411	0.0954129	0.00873712	0.00308609	0	0	0.00422036	0	0	0	0.00288767	0.0213534	0.0266574	0.00567834	0
0.124952	0.119631	0.108436	0.02444	0.0178791	0.0392305	0.0273226	0.0175131	0.0170197	0.0195698	0.0152395	0.0164206	0.0187323	0.0209552	0.01828	0.0189428	0.0182725	0.0178715	0.0194826	0.0144114	0.0416181	0.0428851	0.0689209	0.0208738	0.0203119	0.0271769	0.0257183	0.0280306	0.0638949	0.0907034	0.0798659	0.156484	0.131663	0.122376	0.275632	0.204854	0.0818741	0.0167866	0.011562	0.043919	0.0421187	0.0437451	0.0171369	0.0237561	0.0302828	0.0160254	0.0274346	0.0350554	0.0282563	0.0257824
0.113048	0.175591	0.126408	0.0181619	0.0116566	0.0231569	0.0179518	0.0175847	0.0155782	0.019609	0.0128179	0.014595	0.012158	0.0183567	0.0156496	0.0140321	0.0123525	0.0125745	0.0157855	0.0138642	0.0210727	0.0350757	0.0577311	0.0126671	0.0117136	0.0221451	0.0178567	0.0140518	0.0597255	0.07359	0.0706045	0.123551	0.133621	0.217551	0.240436	0.196589	0.0731172	0.0147111	0.00800882	0.0835154	0.0288314	0.016919	0.0171549	0.0225998	0.0124835	0.0113998	0.0368609	0.0456314	0.0247054	0.0228506
0.0862143	0.0732478	0.0905859	0.0300586	0.0244369	0.0309135	0.0293194	0.0296882	0.0262377	0.0281664	0.0237652	0.0264415	0.0306844	0.0292498	0.0298332	0.0305701	0.0279384	0.0287116	0.0293277	0.0251285	0.0339271	0.0383358	0.0495159	0.0284562	0.033506	0.035012	0.0273051	0.0300249	0.0602508	0.0663297	0.062915	0.180039	0.129666	0.0986963	0.259192	0.223645	0.0632439	0.030397	0.0225998	0.0234345	0.0280721	0.0277586	0.0298295	0.0292765	0.0320573	0.0290037	0.0311456	0.0434963	0.0525581	0.0232712
0.0973463	0.0815661	0.103915	0.00535855	0.00341584	0.000219548	0	0	0	0	0	0	0	0	0	0	0	0	0	0	0	0.0173352	0.030208	0	0	0.0131785	0	0	0.0630594	0.0494974	0.0535974	0.0930625	0.122771	0.0964314	0.329119	0.148714	0.0536061	0.00912081	0	0	0.000101946	0.0350367	0	0	0	0.00385638	0.0215108	0.02642	0.0149886	0
0.103237	0.082712	0.091051	0.00493779	0.00263037	0.00130226	0.00544895	0.00352206	0.00246093	0.00112917	0.00516983	0.00410399	0.000410451	0.00199925	0.00195668	0.00142323	0.00672356	0.00226517	0.00209444	0.000539648	0.000642994	0.0145303	0.0276644	1.10985e-05	7.61682e-05	0.0177045	5.06184e-05	0.000122781	0.0548561	0.0463019	0.0488119	0.0981443	0.106965	0.0993601	0.181478	0.160856	0.0601531	0.00778959	0.000242841	0	2.44329e-05	0.00781	0.000829588	0.00318147	0.00034991	0.00301222	0.0202273	0.0245192	0.00517249	8.15012e-05
0.0492898	0.0569797	0.0969062	0.0219444	0.0208524	0.0194338	0.0198144	0.0177831	0.0250801	0.0246487	0.0233577	0.020678	0.0180728	0.0216722	0.0193844	0.0248845	0.0190626	0.0219643	0.0223768	0.0324004	0.0217952	0.0247031	0.0328537	0.0237152	0.0249181	0.0235362	0.029444	0.0303886	0.0676754	0.0423064	0.0482755	0.0607533	0.115315	0.0585956	0.178926	0.129409	0.024273	0.0167568	0.0140646	0.0191325	0.0238848	0.0316053	0.0177139	0.0159916	0.017492	0.00844215	0.0158773	0.0218675	0.031604	0.0263586
0.0729567	0.056148	0.103515	0.0266127	0.0228508	0.0289364	0.0271076	0.0218569	0.025057	0.0260039	0.0243273	0.0255501	0.0278097	0.0274621	0.0216748	0.0271106	0.0243342	0.02437	0.0253437	0.0248154	0.0329971	0.0268448	0.027785	0.0269914	0.0260514	0.0364005	0.024628	0.0236616	0.061878	0.116375	0.0638835	0.100638	0.127538	0.138891	0.166724	0.177294	0.108592	0.0164706	0.015193	0.026161	0.0277005	0.0736846	0.0234555	0.0249326	0.0238166	0.0176348	0.0218616	0.0234845	0.0277567	0.0299077
0.0931785	0.0743998	0.140824	0.00943085	0.00566093	0.00582658	0.00583734	0.00409061	0.0051183	0.00491024	0.00460301	0.0046762	0.00471734	0.00535322	0.00455684	0.00501882	0.00455545	0.0046589	0.00537794	0.0178433	0.00726781	0.0285752	0.032791	0.00494087	0.00586144	0.00745879	0.00562866	0.00545505	0.0907703	0.0644572	0.0674693	0.109943	0.212187	0.136859	0.190542	0.258877	0.0693571	0.0111114	0.00300768	0.0108698	0.00766084	0.0125955	0.0052928	0.0054773	0.00392947	0.00736977	0.0294758	0.0354504	0.0124963	0.0053054
0.0929375	0.0723189	0.150829	0.0310602	0.0254663	0.0392889	0.0320609	0.0399385	0.0382236	0.0593029	0.0350349	0.030302	0.0235993	0.0434093	0.0447532	0.0522406	0.0402762	0.0479385	0.0418373	0.024184	0.0360083	0.0346259	0.0937091	0.0479398	0.0378263	0.0561815	0.0863328	0.0983999	0.0886299	0.0643004	0.0567256	0.106928	0.220992	0.128344	0.220191	0.217988	0.0768309	0.0172231	0.0105746	0.0467801	0.0521041	0.043251	0.0420071	0.0715768	0.0252162	0.0209122	0.0231407	0.0282891	0.0250476	0.0137923
0.100733	0.0841324	0.144903	0.00527408	0.00298483	0.00053294	0.000239602	0.000692852	0.000270344	0.000306691	0.000172427	0.000198152	0.000171433	0.000366249	0.000274786	0.000193879	0.00014968	0.000180081	0.000234378	0.000214621	0.000280448	0.0204502	0.0358177	0.000166494	0.000184691	0.0136389	0.000512527	0.00025615	0.0900945	0.0668947	0.0710037	0.102869	0.173375	0.130747	0.23464	0.211847	0.066576	0.00988399	0.000616394	0.000361783	0.00042282	0.0112963	0.000268533	0.00056187	0.00026726	0.00367271	0.0229596	0.0297411	0.0271673	0.000291179
0.096148	0.0709187	0.149296	0.00815832	0.00482712	0.00677025	0.00326666	0.00247663	0.00250199	0.00306405	0.00209394	0.00232615	0.00234024	0.00282755	0.00296118	0.00264368	0.00223468	0.00225078	0.00260562	0.00248328	0.00546062	0.0261332	0.0289467	0.00227706	0.00260627	0.0099633	0.00318236	0.00336302	0.0939676	0.0680219	0.0667035	0.118617	0.210956	0.138368	0.227238	0.291922	0.0733897	0.00929576	0.00147727	0.00484456	0.00626052	0.00297729	0.00294153	0.00528023	0.00244183	0.00560312	0.0242237	0.0303783	0.0156885	0.00371046
0.0771769	0.0940476	0.132596	0.0252834	0.0226065	0.0279113	0.0303623	0.0336741	0.0218394	0.0261881	0.0196577	0.0220239	0.0270338	0.0280045	0.0281498	0.030144	0.0259673	0.0252722	0.0276411	0.0222804	0.0459611	0.0535473	0.063099	0.0318491	0.02573	0.0439463	0.0348363	0.0359631	0.0717043	0.0689299	0.063217	0.0921816	0.156686	0.104621	0.137225	0.150935	0.0499161	0.0229787	0.0124379	0.0282491	0.06541	0.0463258	0.0266403	0.0448975	0.0191195	0.0284849	0.031164	0.0373999	0.0160907	0.022244
0.0831421	0.0845493	0.0979476	0.0448231	0.0376932	0.0483745	0.0509053	0.0359071	0.0427901	0.0416842	0.0420818	0.0429423	0.0405855	0.0462959	0.0341641	0.0480506	0.0408967	0.0395592	0.0470938	0.0985223	0.0576817	0.0625253	0.0745348	0.0473511	0.0501337	0.0502638	0.0630968	0.0422649	0.0736515	0.0808787	0.0778944	0.146017	0.133398	0.0967682	0.192055	0.154872	0.0475133	0.0351842	0.0298547	0.0429646	0.0577609	0.103086	0.0387708	0.0409095	0.0364933	0.0247349	0.0350711	0.0459287	0.062682	0.0526282
0.0863205	0.0716683	0.0892702	0.0593189	0.0620739	0.046068	0.061209	0.0567542	0.0473718	0.0592563	0.0475406	0.0470792	0.063234	0.0518327	0.0577299	0.0756647	0.0590033	0.0594046	0.063074	0.0644214	0.0736021	0.0834458	0.0830551	0.0888434	0.0804249	0.089565	0.081261	0.117753	0.0901589	0.32778	0.146218	0.0612105	0.0787044	0.0892167	0.0812525	0.108845	0.0545404	0.0517185	0.0336133	0.0526144	0.0861676	0.0982314	0.0517775	0.0458543	0.0400584	0.0278642	0.0253182	0.0285353	0.0319847	0.0377841
0.0656897	0.0648857	0.109467	0.0280617	0.0243586	0.0412365	0.0324793	0.0340916	0.0264975	0.0308714	0.0228013	0.0270275	0.0317297	0.0356775	0.0378697	0.0345642	0.0274696	0.0292543	0.03092	0.0241334	0.0430927	0.0592489	0.0815729	0.0297751	0.0258552	0.0413383	0.0293609	0.0437272	0.0452643	0.328601	0.143497	0.0712522	0.0828409	0.106113	0.084301	0.156936	0.043607	0.0331838	0.0211254	0.0330714	0.036857	0.0284451	0.0492533	0.0404914	0.0265253	0.0453357	0.0480906	0.0573594	0.0270604	0.0301391
0.0598457	0.0761897	0.0977853	0.0254815	0.0202295	0.057219	0.0339527	0.0657175	0.0290938	0.0390358	0.0241467	0.0258734	0.0214624	0.039146	0.0318715	0.0331033	0.0276422	0.0272868	0.0312292	0.0192714	0.0383261	0.0263053	0.0701407	0.029763	0.0247254	0.102344	0.0424657	0.045078	0.0411457	0.264903	0.106511	0.11862	0.122524	0.102118	0.110994	0.140417	0.0717977	0.0159661	0.0133794	0.0295751	0.0479241	0.0292274	0.0420095	0.0792728	0.0242289	0.0186309	0.0250858	0.026981	0.0214101	0.0281806
0.0639101	0.0389376	0.0788728	0.0179441	0.0118206	0.0141623	0.00837922	0.00388186	0.00304879	0.00324941	0.00300703	0.00331952	0.00505936	0.00376773	0.00340192	0.00351232	0.0047981	0.00321902	0.00319672	0.00332746	0.01339	0.0212167	0.0183057	0.00425827	0.00350016	0.027175	0.00340783	0.00379241	0.0267213	0.314569	0.14774	0.0430991	0.0523829	0.0619042	0.0700283	0.0827671	0.021726	0.00845062	0.00522416	0.00869241	0.00683605	0.005482	0.0034569	0.00626017	0.00403347	0.00511698	0.0157438	0.017203	0.00427763	0.00319041
0.0445106	0.0623797	0.0851693	0.0661849	0.0541594	0.0607965	0.0682541	0.0525634	0.0753177	0.0731618	0.0709551	0.071483	0.0567739	0.0747539	0.0552198	0.0693507	0.0597066	0.0609103	0.0743419	0.0801811	0.0692199	0.0629353	0.0764215	0.0665216	0.0763739	0.0852283	0.096623	0.0667004	0.0653786	0.262736	0.109458	0.234408	0.167605	0.0428658	0.0843508	0.0651434	0.0525332	0.0695373	0.0610215	0.0625087	0.069845	0.118151	0.0520824	0.0659588	0.0713131	0.0238689	0.0500317	0.04212	0.110891	0.0948758
0.0502781	0.142864	0.0692242	0.0288496	0.0236761	0.0492411	0.0359589	0.0288496	0.0341813	0.0453452	0.0271584	0.0297999	0.0247205	0.0395395	0.0369149	0.0266765	0.0251003	0.0261193	0.0345072	0.0278022	0.0398049	0.0354981	0.0567427	0.0230282	0.0222229	0.029229	0.0316464	0.0243635	0.0212917	0.228175	0.121716	0.0396777	0.0348109	0.0976783	0.0608812	0.0524907	0.0152657	0.0181411	0.0145677	0.0926597	0.0554226	0.0325661	0.0321671	0.0505145	0.0207658	0.0211341	0.0361969	0.03601	0.0343665	0.048611
0.119361	0.111139	0.0998951	0.0844497	0.0724117	0.110286	0.0979458	0.0769184	0.0740474	0.0856168	0.0726881	0.0804971	0.0919466	0.0926383	0.0789286	0.0901588	0.0841137	0.0848736	0.0853887	0.0619004	0.12507	0.100727	0.124309	0.0983845	0.0792037	0.108648	0.0878571	0.0795799	0.0689188	0.250926	0.168281	0.0563027	0.0614609	0.136752	0.0990332	0.105733	0.0459732	0.054955	0.0379961	0.0988376	0.129758	0.0959963	0.0691353	0.11692	0.0591701	0.0704614	0.0775428	0.0972038	0.0570894	0.07319
0.0648698	0.0695313	0.104872	0.0472153	0.0421552	0.0270155	0.0389179	0.0295211	0.0257364	0.0312927	0.0218437	0.0242445	0.0332233	0.0274402	0.0319008	0.0379875	0.0307795	0.0301358	0.0309016	0.0271773	0.050373	0.0666359	0.067716	0.0446575	0.03576	0.0507567	0.0488959	0.0625392	0.0517077	0.0696391	0.0717769	0.0465331	0.0547831	0.0573445	0.0739045	0.0817299	0.0240776	0.0334584	0.0186263	0.0430014	0.0727493	0.0571347	0.0313477	0.031742	0.024523	0.0348076	0.0281058	0.0381476	0.0238688	0.0298925
0.309132	0.0982033	0.10372	0.136984	0.0620842	0.0491981	0.0438449	0.0187244	0.0160589	0.0165302	0.0139664	0.0146345	0.0230656	0.0167669	0.0189885	0.0189811	0.0237988	0.0166432	0.018275	0.0167644	0.0487259	0.0693091	0.053607	0.0194927	0.0168531	0.0216377	0.020971	0.019955	0.0486201	0.115612	0.134299	0.0748768	0.0895399	0.100093	0.120321	0.114843	0.0362068	0.0190088	0.00855741	0.0307762	0.0423991	0.0267864	0.0181777	0.0233207	0.0173269	0.0177284	0.0308117	0.0415186	0.0135619	0.0192079
0.293486	0.0978805	0.0986192	0.254607	0.118067	0.0984371	0.0865787	0.0379938	0.0323905	0.0345405	0.0285346	0.0291655	0.0456897	0.0309633	0.0350913	0.037618	0.0476688	0.0319031	0.0351968	0.0330411	0.095021	0.125487	0.0720723	0.0392654	0.0332658	0.0421661	0.0407562	0.0389826	0.0372772	0.172402	0.212163	0.0516885	0.0612234	0.0894401	0.072122	0.0764712	0.0196776	0.0293807	0.0158805	0.0444492	0.0832127	0.0539612	0.038227	0.0433009	0.0311467	0.0302578	0.0420763	0.0610995	0.0210201	0.0362751
0.0536284	0.0550451	0.0645851	0.0632778	0.0753722	0.0496906	0.0594494	0.0528493	0.0571177	0.0551829	0.0505972	0.0480434	0.0589772	0.0585848	0.0676288	0.0677172	0.059281	0.059738	0.0619479	0.0642382	0.0436387	0.0576555	0.065397	0.0610248	0.0579885	0.048282	0.0631855	0.0867422	0.0783344	0.0501122	0.0272759	0.0481576	0.0604572	0.026871	0.03229	0.039169	0.0485418	0.0544015	0.0505775	0.0493658	0.0374673	0.0513268	0.0415137	0.025238	0.0306743	0.020669	0.0330027	0.0261688	0.0332555	0.0352247
0.0191045	0.0225809	0.0298775	0.0126873	0.013221	0.00846251	0.00861073	0.00724786	0.00792695	0.00969996	0.00686742	0.00671424	0.00698739	0.00796572	0.00695709	0.00903063	0.00697825	0.00750794	0.00830288	0.00948636	0.0102411	0.0180175	0.0173218	0.0105354	0.00903801	0.0123032	0.0121083	0.0143778	0.0183167	0.0206481	0.020465	0.0294651	0.0286982	0.0319056	0.0190987	0.0281707	0.00571951	0.00817989	0.00467209	0.0105751	0.0174906	0.0137523	0.00760421	0.00872435	0.00627466	0.00404464	0.0106406	0.0133863	0.0079386	0.00984922
0.0176641	0.0238274	0.0382607	0.0155343	0.0151756	0.012023	0.011125	0.00988074	0.0116922	0.0140015	0.0103959	0.00943076	0.00900818	0.011245	0.00978178	0.0132762	0.00956438	0.0107126	0.0109776	0.0143174	0.013707	0.0185449	0.019042	0.0137389	0.0127306	0.0151547	0.0165768	0.0221383	0.0152018	0.133586	0.0806607	0.0330486	0.0241151	0.0301098	0.0213538	0.0269483	0.00540918	0.00839604	0.00589824	0.0125716	0.0200603	0.017592	0.0104494	0.0112525	0.0083607	0.00436268	0.00944266	0.0111296	0.0115343	0.0141553
0.0247357	0.0312588	0.0247958	0.0224683	0.0195104	0.0299426	0.0266906	0.0190922	0.0209165	0.0216692	0.0203442	0.0209833	0.0211894	0.0228392	0.0171865	0.022661	0.0210377	0.0193751	0.0226711	0.0311506	0.0319852	0.0278437	0.026372	0.0224377	0.0230078	0.0237829	0.026642	0.021594	0.018354	0.0325972	0.0229751	0.236538	0.0815895	0.0221138	0.0247904	0.0229833	0.0142211	0.0180435	0.0162819	0.0198682	0.0283825	0.0509321	0.0209333	0.0225522	0.0207357	0.0133698	0.017914	0.0204413	0.0270627	0.0253589
0.0558766	0.0528382	0.0537213	0.0482364	0.0428502	0.0508809	0.0539398	0.0415914	0.044015	0.0470032	0.0424378	0.0424755	0.0454368	0.0451485	0.0377914	0.0492791	0.0439445	0.0421289	0.0483523	0.0650435	0.068255	0.0619979	0.0597404	0.0537694	0.0549795	0.0605943	0.061172	0.0581262	0.0454403	0.0581419	0.0439155	0.252206	0.109926	0.0537553	0.0505493	0.0541154	0.0309406	0.0345436	0.033318	0.0439733	0.0651946	0.102409	0.0387174	0.046466	0.0413959	0.0273988	0.0261799	0.0310143	0.0488992	0.0472312
0.0432732	0.0422821	0.0398492	0.0348431	0.0305675	0.0453659	0.0414356	0.0299405	0.0308773	0.0353653	0.0301407	0.0306986	0.0336428	0.0336359	0.0278878	0.0356596	0.031524	0.0304765	0.034284	0.0453555	0.0537199	0.0476365	0.0466839	0.0390502	0.0388584	0.0444882	0.0436333	0.0413416	0.0317646	0.0490212	0.0384588	0.198104	0.0866279	0.0430926	0.0401884	0.0455539	0.022395	0.0256853	0.0230348	0.0337167	0.0520811	0.0889692	0.0298538	0.0361864	0.0307174	0.0220356	0.0201661	0.0245885	0.0359353	0.0359848
0.0372875	0.0370378	0.0683508	0.0223185	0.0194159	0.0379939	0.0276978	0.0233655	0.0168681	0.0222891	0.0171956	0.0190155	0.025756	0.022531	0.0202957	0.0235394	0.0217084	0.0212259	0.0272493	0.018165	0.0443366	0.0461859	0.0438866	0.028084	0.0236543	0.0346856	0.0257424	0.0273716	0.0286963	0.0519114	0.0421746	0.04481	0.049463	0.0518744	0.0304843	0.0623957	0.0301777	0.020447	0.0103602	0.0247173	0.0474891	0.0294022	0.0236405	0.040549	0.0183383	0.0201941	0.0285246	0.0318133	0.0144526	0.0230979
0.0314525	0.0186537	0.0166123	0.0166393	0.0168717	0.0169317	0.0193863	0.013629	0.0103386	0.0134595	0.011289	0.0132191	0.0234324	0.0145647	0.0148836	0.0174612	0.0169879	0.0164679	0.0174901	0.0164251	0.0332118	0.0283294	0.0270885	0.0244019	0.0211905	0.0195602	0.0156178	0.0213319	0.0239029	0.0218836	0.0160392	0.00813853	0.0129352	0.0178783	0.00851585	0.0146456	0.00958139	0.0148332	0.00634905	0.0131073	0.0245411	0.0228124	0.0109789	0.0156096	0.0130416	0.0141194	0.0082022	0.0111297	0.00528435	0.00800872
0.135088	0.0753867	0.0626812	0.0655808	0.0655976	0.0484657	0.068419	0.051104	0.0441328	0.0521532	0.0459194	0.052698	0.0875567	0.0569056	0.0566441	0.0669641	0.0627342	0.0627443	0.061521	0.05976	0.0963097	0.0908008	0.0929989	0.0975994	0.0786001	0.0807635	0.0557893	0.0735639	0.0706591	0.0692981	0.0639328	0.0312265	0.045939	0.0598376	0.0482718	0.0466401	0.038685	0.0604983	0.028399	0.0538126	0.107201	0.0839667	0.0422904	0.0487503	0.0424773	0.057077	0.0299719	0.0400848	0.0240396	0.0362007
0.0472411	0.0522279	0.0565285	0.0196466	0.01864	0.0193031	0.0209851	0.0160362	0.0135493	0.015826	0.0154526	0.0176758	0.0277043	0.0184514	0.0177118	0.0197082	0.0202604	0.0195279	0.01922	0.0207457	0.0305248	0.0325876	0.0310843	0.025522	0.0228117	0.0202365	0.01516	0.0163804	0.0371525	0.0557319	0.0572917	0.0367231	0.049066	0.0382966	0.0895395	0.0591896	0.0155104	0.0251029	0.0122767	0.0136377	0.0212206	0.0711426	0.0142033	0.0168431	0.0168095	0.0194397	0.017314	0.0254379	0.0162848	0.012859
0.0807778	0.0798766	0.106492	0.0721805	0.0684257	0.0725719	0.0693054	0.0803502	0.0701451	0.0809744	0.0809297	0.0808448	0.086981	0.0841602	0.0733714	0.0907784	0.0861812	0.0939462	0.0832235	0.0725518	0.075288	0.0700256	0.128619	0.112199	0.100362	0.114371	0.0917001	0.0961044	0.109647	0.091369	0.0373808	0.0565705	0.0759514	0.0882228	0.0507209	0.077818	0.0606787	0.0705554	0.0535961	0.12593	0.104741	0.0931674	0.0570343	0.0987769	0.0566567	0.0532887	0.0429961	0.0467721	0.0483135	0.0483433
0.0958773	0.0650113	0.0705728	0.053332	0.0552244	0.0463984	0.0485967	0.0531285	0.0434846	0.0539672	0.0521717	0.0546215	0.0822403	0.0601007	0.0564764	0.0701024	0.059569	0.0696202	0.0612481	0.0587108	0.0652902	0.0733535	0.100648	0.105666	0.0897555	0.0824125	0.0632815	0.0930779	0.0873992	0.0744026	0.0252518	0.0386076	0.054947	0.0540083	0.0283475	0.0410259	0.037281	0.0625541	0.0326718	0.0745369	0.0760561	0.0824128	0.0392103	0.0548214	0.0370791	0.0410595	0.0184399	0.0205419	0.0232093	0.025241
0.0414114	0.0411963	0.081701	0.030188	0.0313666	0.020072	0.0288486	0.0304216	0.0249063	0.0307454	0.0183765	0.0185277	0.0210735	0.0255086	0.0301876	0.0346591	0.025705	0.0280194	0.0264448	0.0241084	0.0323184	0.035174	0.0543703	0.0421618	0.031339	0.0444271	0.0515943	0.0684962	0.0521246	0.0869841	0.0654404	0.0391195	0.0193916	0.0680118	0.0207068	0.0471112	0.0172885	0.021472	0.0128842	0.0610495	0.072061	0.0550835	0.0287412	0.0381512	0.0166833	0.0224195	0.0150187	0.0164856	0.00886001	0.0151215
0.0329429	0.0435989	0.078137	0.0152355	0.0134048	0.0191006	0.0172317	0.0263491	0.0161039	0.0222078	0.0115535	0.0115728	0.0112125	0.0184291	0.0207317	0.0207296	0.0150466	0.0170079	0.0168145	0.0136671	0.0191114	0.0199719	0.0456361	0.0250336	0.016813	0.0258503	0.0343951	0.0654184	0.0294909	0.0634638	0.020811	0.0569239	0.0311837	0.0673416	0.0135317	0.0421224	0.0112515	0.0119347	0.00843519	0.0438772	0.0514985	0.0315405	0.0228061	0.0414191	0.0110566	0.017267	0.0123224	0.0136871	0.00697977	0.0118802
0.0293354	0.0659678	0.0881875	0.0162536	0.015499	0.0207116	0.0179289	0.0251716	0.0195222	0.0227851	0.0133428	0.0142275	0.0143874	0.0179627	0.025817	0.0232977	0.0180779	0.0198795	0.0194053	0.0177974	0.0168519	0.0179923	0.0646065	0.0337301	0.0162372	0.0269182	0.0513932	0.0621678	0.0436002	0.103217	0.0232485	0.0848841	0.0435684	0.0789051	0.0212081	0.0784543	0.0227716	0.0223901	0.0193383	0.0968835	0.0456004	0.0314465	0.0281042	0.0435651	0.0139919	0.0233702	0.0219047	0.0214391	0.00937339	0.0142935
0.0243365	0.0637011	0.0865909	0.0189596	0.0180971	0.0300361	0.0230682	0.0380622	0.023277	0.0357835	0.0198052	0.0170901	0.0150512	0.0259643	0.0282003	0.0315093	0.0238853	0.0265791	0.0241551	0.0194974	0.0253609	0.0209004	0.0706981	0.0402114	0.023491	0.0796131	0.0770721	0.09226	0.0543096	0.117362	0.0142744	0.0715712	0.0251066	0.0968018	0.0131555	0.0630014	0.0137842	0.0132489	0.0103937	0.0809845	0.0718287	0.0459498	0.0313419	0.0665278	0.0166122	0.017367	0.00845366	0.0101887	0.00933796	0.0118723
0.0922033	0.25789	0.0668927	0.0475449	0.0347875	0.0791984	0.054223	0.0426326	0.044465	0.0517735	0.0371369	0.039459	0.0359532	0.0504632	0.0440346	0.0400963	0.035561	0.0361822	0.0445302	0.0421932	0.0658758	0.0657584	0.0857265	0.0349176	0.0315175	0.0413403	0.0445727	0.0357427	0.0302388	0.0853667	0.080429	0.0423661	0.0349807	0.20896	0.0948202	0.0692989	0.0227775	0.0241322	0.0199013	0.303079	0.0794652	0.04404	0.0442154	0.063552	0.0309001	0.0313097	0.0695175	0.0754955	0.0399924	0.0644061
0.0599226	0.0609107	0.0645685	0.057733	0.0517996	0.0694202	0.0613391	0.0481881	0.048683	0.0623657	0.0479308	0.0507598	0.0521115	0.050826	0.0518642	0.047908	0.0508839	0.0477713	0.0567506	0.0454795	0.0671626	0.0542	0.0741949	0.0500771	0.0428321	0.0503904	0.0477393	0.0573585	0.0443966	0.0687504	0.0640664	0.0396221	0.0386908	0.0557533	0.0694247	0.0481141	0.0356558	0.0377817	0.034658	0.0467978	0.064439	0.0508757	0.0442099	0.0646991	0.038718	0.0531701	0.046844	0.049569	0.0482724	0.0676935
0.0370544	0.0250468	0.0279398	0.0185811	0.0172226	0.0232511	0.0213997	0.0168082	0.0161151	0.0176911	0.0141735	0.0159184	0.0190288	0.0171803	0.0201616	0.0194227	0.0173168	0.0169054	0.018685	0.0183201	0.027514	0.0289551	0.0350117	0.0221947	0.0183398	0.0249406	0.0212974	0.0255838	0.0211218	0.0347034	0.0275089	0.0164897	0.0132586	0.0335957	0.0248849	0.0269187	0.0212402	0.0254423	0.019425	0.023917	0.0327208	0.0256317	0.019003	0.0175855	0.015684	0.0185516	0.0137353	0.0189118	0.0168005	0.0201685
0.100782	0.0257479	0.0408541	0.0164345	0.0134855	0.0341109	0.0197786	0.028475	0.0207413	0.0253464	0.0142023	0.0160802	0.0142075	0.0270951	0.0313046	0.0193684	0.0148308	0.0173926	0.0204592	0.0128388	0.0164809	0.012457	0.0619677	0.0139981	0.0120036	0.0217058	0.0211469	0.0268218	0.0166024	0.0172178	0.0203368	0.0150618	0.00907456	0.0456765	0.0291249	0.0586936	0.0362037	0.0205953	0.0275895	0.0296216	0.0208924	0.0141371	0.0393856	0.0443693	0.0137295	0.0217498	0.0322353	0.0307493	0.0214753	0.0304036
0.0661942	0.0226919	0.0242589	0.0154922	0.0131253	0.0252404	0.0177061	0.109999	0.0164265	0.0170093	0.0126085	0.0150373	0.0141216	0.0218665	0.023807	0.0209951	0.0145896	0.0152661	0.0172143	0.0107803	0.018012	0.0158177	0.0480671	0.0120135	0.0102965	0.0149511	0.0148411	0.0152695	0.0132784	0.0238622	0.0237982	0.0150608	0.0093128	0.0304311	0.0257955	0.0426898	0.0139524	0.0139556	0.0129533	0.0242691	0.0183819	0.0146291	0.0640249	0.0324742	0.0142222	0.0218397	0.0235277	0.0245106	0.0195574	0.0218824
0.0868	0.0544396	0.0493261	0.0241163	0.0208183	0.0393147	0.0313995	0.0273958	0.0229259	0.0250522	0.0186283	0.0208649	0.0213038	0.0283782	0.0306375	0.0246098	0.0213846	0.0208766	0.0242872	0.0273191	0.0338168	0.0394246	0.0635137	0.0185703	0.016951	0.0265148	0.0253119	0.0266979	0.0197856	0.0432467	0.040244	0.0159662	0.0153854	0.0694855	0.03254	0.0476508	0.0181076	0.0196425	0.0161798	0.0516078	0.0357284	0.0216858	0.0388533	0.042573	0.0221057	0.0308579	0.0511932	0.0471818	0.0221445	0.0302591
0.0265414	0.0670743	0.0367757	0.0213357	0.0184346	0.0280591	0.0247528	0.0167181	0.0205468	0.0229902	0.0185564	0.0194574	0.0185493	0.0226077	0.0176785	0.0220204	0.0189988	0.018471	0.0228059	0.0221808	0.0314482	0.0320129	0.0398816	0.0251544	0.0208798	0.030111	0.0299128	0.0253623	0.020002	0.0333151	0.0277922	0.0259899	0.0257329	0.06987	0.0331123	0.0398172	0.0125005	0.0173244	0.0138248	0.0389157	0.0451617	0.0270577	0.0200093	0.0269646	0.0160071	0.0166606	0.037316	0.0393986	0.0235233	0.0259669
0.0187342	0.0334536	0.0268772	0.0156739	0.0132551	0.0247645	0.0185629	0.0181174	0.0190614	0.0197904	0.0161554	0.0171676	0.0129176	0.0260134	0.0193719	0.0159827	0.0145255	0.0142812	0.0176648	0.0136017	0.0182049	0.0124601	0.0266184	0.015174	0.0160174	0.0198981	0.0241581	0.0157087	0.016644	0.092157	0.046948	0.0577578	0.0218719	0.0286774	0.0221071	0.0259878	0.013575	0.0157425	0.013844	0.0273604	0.0277324	0.0317422	0.0171039	0.027881	0.0159983	0.0120283	0.0140525	0.0140278	0.0217231	0.0225117
0.0232755	0.0371387	0.0275654	0.0181184	0.0150402	0.02636	0.0219258	0.0235566	0.0186743	0.0191455	0.0166034	0.0175742	0.017651	0.0213328	0.0171847	0.0201647	0.0169529	0.0169118	0.0201914	0.0182752	0.0276306	0.020116	0.0302572	0.0186219	0.0181566	0.0222069	0.0246751	0.0176484	0.0167214	0.0294426	0.0197773	0.113313	0.105329	0.0248564	0.0258317	0.0284655	0.0123787	0.016025	0.0139201	0.0204326	0.0312334	0.0318886	0.0213	0.0250821	0.0212689	0.011173	0.0176916	0.0193709	0.0260735	0.030878
0.0243898	0.0351538	0.0332003	0.0172151	0.0138079	0.032433	0.0216475	0.0455084	0.0194805	0.023624	0.0159119	0.0181668	0.0170642	0.026167	0.0194626	0.0201516	0.0168225	0.0177553	0.0202475	0.0137691	0.0286699	0.0175268	0.040456	0.0188757	0.0172836	0.0378911	0.0244182	0.0249947	0.0169434	0.0280195	0.0227396	0.0709157	0.0609697	0.0256142	0.0272439	0.0405303	0.0119538	0.014472	0.0120586	0.0215395	0.0365675	0.0267896	0.0266837	0.0386482	0.0193807	0.0106534	0.015761	0.0169403	0.0247954	0.0298153
0.00168523	0.000630884	0.00116882	0.00298451	0.00362502	0.000246698	0.000562697	0.000982731	0.000618515	0.000464722	0.00036086	0.000338167	0.000595528	0.00068631	0.000959253	0.00112533	0.000494593	0.00067557	0.000402573	0.000493316	0.000725929	0.00115171	0.00141999	0.000801782	0.000745744	0.000636698	0.00151939	0.00165526	0.00148915	0.00278226	0.00110542	0.000693971	0.000631512	0.000897102	0.000433473	0.000709728	0.000886992	0.00131103	0.000603289	0.0045743	0.00145625	0.00217814	0.00109313	0.0011616	0.000577297	0.000201066	0.000202357	8.47505e-05	3.05664e-05	0.000610616
0.0304799	0.0386089	0.0338467	0.00436278	0.00380435	0.000130847	0.000317399	0.000563062	0.00026368	0.000176687	0.000154337	0.000123441	0.000312482	0.000340493	0.000497706	0.000701551	0.000321202	0.000343035	0.000144893	0.000322903	0.00047422	0.0129552	0.00525553	0.000548393	0.000342225	0.00052957	0.000892629	0.000810566	0.0259267	0.0237885	0.0160954	0.0388309	0.0528516	0.0565934	0.0437588	0.0650479	0.0401581	0.00410683	0.00025612	0.000826236	0.0011901	0.00183773	0.000552893	0.000980415	0.000245228	0.00194673	0.0143044	0.0139506	1.16867e-05	0.000100883
0.000209594	0.000430496	0.000728245	0.000661827	0.000509403	0.000386941	0.000135435	0.000341986	0.000329823	0.000305301	0.00034648	0.000328942	0.000435879	0.000375777	0.000369948	0.00064764	0.0002511	0.000380776	0.000396846	0.000554574	0.000537028	0.00138754	0.00288887	0.000513295	0.000797374	0.00158906	0.00028281	0.00237962	0.00330991	0.0040818	2.85763e-05	0.00489122	0.000929128	0.00220761	0.00857915	0.0785404	0.00970665	0.000328823	0.000245783	0.000547414	0.000924975	0.000535203	0.000581551	0.00044824	0.000150685	0.000631559	0.000124181	8.15003e-05	0.000649243	0.000321388
0.00679646	0.00958006	0.00754428	0.000188611	0.000151929	0.000573885	0.000193098	0.00029993	0.000365795	0.000301853	0.000310729	0.000322192	0.000412608	0.000256248	0.000209219	0.000585829	0.000273346	0.000446626	0.000300967	0.000526689	0.000580079	0.00343795	0.00266656	0.000399512	0.000782343	0.0130974	0.000410237	0.00249496	0.00663407	0.00674388	0.00302259	0.0107699	0.00797958	0.0132177	0.0178242	0.0936491	0.0311628	0.000740487	6.05754e-05	0.000505364	0.00105566	0.0002486	0.000558785	0.000475689	0.000107411	0.000882202	0.00184039	0.0016887	0.00047219	0.000418815
0.0229111	0.021367	0.0248873	0.00631272	0.00434283	0.0101761	0.00664606	0.0105686	0.00499987	0.00627068	0.00405634	0.00461993	0.00507434	0.00700429	0.00660352	0.00541244	0.00465353	0.00482006	0.00564936	0.00593342	0.009615	0.0108561	0.0187047	0.0053693	0.0044428	0.0175616	0.00778931	0.0104389	0.00504945	0.015764	0.0209021	0.00737179	0.00575174	0.0205088	0.00901014	0.0156809	0.00432496	0.00456871	0.00384542	0.0231455	0.0140783	0.0337885	0.0084512	0.0173229	0.00434472	0.00622371	0.0103485	0.00936599	0.00470652	0.00903869
0.0124671	0.0137742	0.0117796	0.00832361	0.00730793	0.0144837	0.0095312	0.00800679	0.00823462	0.00899571	0.00845448	0.00952504	0.00925684	0.0106722	0.00883474	0.00822507	0.00769812	0.00840464	0.00793227	0.00709072	0.0134343	0.00926521	0.0135051	0.00857829	0.0068776	0.0148201	0.00679175	0.00819666	0.00681012	0.018379	0.0134288	0.00964031	0.00708546	0.0169841	0.00878443	0.00986633	0.0052783	0.00581568	0.0038691	0.0115498	0.0092377	0.00956558	0.00777031	0.0126638	0.00720871	0.0267444	0.00917542	0.0108516	0.00614607	0.00871971
0.00530108	0.00471174	0.0108621	0.0104386	0.0172975	0.00618552	0.00401852	0.00548291	0.00457131	0.00583157	0.00535687	0.00489876	0.00492268	0.00486956	0.00500822	0.00573163	0.00534765	0.00633951	0.00491634	0.00595489	0.00415564	0.00527891	0.0139243	0.00616851	0.00610776	0.00818443	0.00620663	0.00497261	0.00780243	0.0117133	0.0028316	0.00586589	0.00583	0.00554379	0.0053245	0.00743963	0.00578817	0.0101369	0.00547208	0.013811	0.00873627	0.00820126	0.00389994	0.00929231	0.00369732	0.00260364	0.0022683	0.0022288	0.00309131	0.00576947
0.00472399	0.00455045	0.00454286	0.00133248	0.00101684	0.00194721	0.00142089	0.00167458	0.000945712	0.00110825	0.000880913	0.00100139	0.00126359	0.00105686	0.00101276	0.00118402	0.00108183	0.00111638	0.00119725	0.000774481	0.00233864	0.00267495	0.00373256	0.0012921	0.0010561	0.00542993	0.00142789	0.0015104	0.00100254	0.00435842	0.00491083	0.00122803	0.000782947	0.0039577	0.00201763	0.00268078	0.00085105	0.000898687	0.000410489	0.00282599	0.00387429	0.00152863	0.00134574	0.00283279	0.000728946	0.00114691	0.00153732	0.00175267	0.000948328	0.00200711
0.000557415	0.000380218	0.000512778	0.000640502	0.000554166	0.000351695	0.000330464	0.000221598	0.000264645	0.000258994	0.000422349	0.000350587	0.000359366	0.000352147	0.000264279	0.000221922	0.000340222	0.00025314	0.000254015	0.000761786	0.000196213	0.000448479	0.000396539	0.000423652	0.000283006	0.000428665	0.000404012	0.00041808	0.000854097	5.7627e-05	0.000219713	0.000977218	0.000453875	0.000848135	0.000345829	0.000491223	0.00112114	0.000610604	0.001126	0.000312742	0.000245268	0.000285013	8.99148e-05	0.00102486	0.000165114	0.000326297	0.000549181	0.000589607	8.89766e-05	0.00078689
0.0389512	0.03496	0.0761107	0.0123634	0.0141506	9.40405e-05	7.5203e-05	3.83806e-05	4.49744e-05	8.10784e-05	4.3832e-06	6.71778e-06	6.23134e-05	3.43962e-05	4.11967e-05	5.35803e-05	4.10913e-05	4.08774e-05	4.01226e-05	0.000230579	2.90675e-05	0.014442	0.0167921	7.73746e-05	0.000103403	0.000218337	0.000164784	0.000342253	0.0543814	0.036994	0.0391943	0.0505665	0.084471	0.0501668	0.101986	0.0768383	0.0195468	0.00631308	0	0.000815375	0.000894474	0.0351586	6.07013e-06	1.05986e-05	2.0008e-05	0.00277303	0.0139941	0.0190482	0.0115002	1.23458e-05
0.0286687	0.0206442	0.0405141	0.027196	0.0275128	0.000992035	0.00225916	0.00163794	0.00178061	0.00230531	0.00175477	0.00168529	0.00192435	0.00172647	0.00165357	0.00210457	0.00186777	0.00178718	0.00164854	0.00288321	0.0022008	0.0137236	0.0120238	0.00267662	0.0028894	0.00340446	0.00324179	0.00642161	0.0323849	0.0260256	0.0264842	0.0372049	0.0515474	0.0383371	0.0498381	0.0550978	0.0187898	0.00570415	0.000619203	0.00221691	0.00504946	0.0344443	0.00179103	0.00214391	0.00126709	0.003823	0.0120834	0.0147888	0.00341139	0.00149487
0.0368176	0.0326392	0.0590093	0.0323049	0.0285799	0.00382437	0.00836515	0.00528925	0.00449665	0.00621621	0.0039617	0.00387335	0.00643569	0.00462454	0.00512355	0.00730909	0.00614214	0.00553559	0.00539276	0.00552762	0.00932948	0.0241603	0.0234321	0.00890964	0.00767648	0.0127764	0.00845068	0.0105211	0.033859	0.0404794	0.0338422	0.0529452	0.0638295	0.0505489	0.0589102	0.0618249	0.0321052	0.0106627	0.00238902	0.00781926	0.0189333	0.0394168	0.00520818	0.00786699	0.00320107	0.00850063	0.0178805	0.0200836	0.00186009	0.00336558
0.00454559	0.0112411	0.0181469	0.00496692	0.00478987	0.00893065	0.00549344	0.00484261	0.00507918	0.00492493	0.00529161	0.00523882	0.0054858	0.00646945	0.00357055	0.00556749	0.00524867	0.00531639	0.0044833	0.0070886	0.00644872	0.00607361	0.0118798	0.0060257	0.00596966	0.00716767	0.00680577	0.00291001	0.00514102	0.0058692	0.00723572	0.00906266	0.0171985	0.00397831	0.0451981	0.0530742	0.00253468	0.00288116	0.00202367	0.00434331	0.00745659	0.0116524	0.00431353	0.00694411	0.00262455	0.00490807	0.00329392	0.0034884	0.00661968	0.00428952
0.00623926	0.00834237	0.014469	0.0140677	0.0124864	0.0142202	0.014216	0.0122484	0.0145887	0.00963769	0.0137913	0.0129834	0.00956847	0.0129417	0.0103653	0.0130861	0.0185166	0.013619	0.0110911	0.0195904	0.0090746	0.0110905	0.0120221	0.00874848	0.00899614	0.00914571	0.0125832	0.00586771	0.010007	0.00791881	0.00494874	0.0069445	0.00713933	0.00889125	0.00594113	0.0570915	0.0081308	0.00773376	0.00665279	0.00826586	0.0091884	0.011968	0.0100827	0.0148603	0.00589023	0.00716083	0.00831578	0.00558218	0.00583174	0.00606956
0.0272601	0.0290075	0.0363308	0.0463389	0.0483	0.0418116	0.0461235	0.0390666	0.0418926	0.0347707	0.0454291	0.0451999	0.0445342	0.0474012	0.0440927	0.0440471	0.0594479	0.0464179	0.0434904	0.0652975	0.0291294	0.0374441	0.0398324	0.0406609	0.0366989	0.0288788	0.0385103	0.0319809	0.0422582	0.0267842	0.01268	0.0142097	0.031585	0.019373	0.0193496	0.0463121	0.0339368	0.0339881	0.0314785	0.030715	0.0220369	0.0224555	0.026181	0.0290301	0.0227021	0.0190489	0.0240507	0.0152682	0.020967	0.0193376
0.0301424	0.0318026	0.0393382	0.0418668	0.0459966	0.0362946	0.0398444	0.0337997	0.0377912	0.0344768	0.0411294	0.0385467	0.0430353	0.0428141	0.0400503	0.0419182	0.0483807	0.0435429	0.0405434	0.064944	0.0313539	0.0407928	0.0454318	0.04463	0.0415617	0.037033	0.0458086	0.039997	0.0470084	0.0328474	0.0132397	0.0191145	0.0372035	0.0216898	0.0179435	0.04064	0.0302893	0.0302315	0.0284647	0.0301145	0.030417	0.033855	0.0227787	0.0278745	0.0215978	0.0148354	0.018057	0.0123385	0.0185814	0.0180458
[truncated: 108 more columns]

## Sheet: Fig.3d
master	miRNA	target	freq
AP2-EREBP	MIR172	z|ABI3-VP1	2
ARR-B	MIR172	z|ABI3-VP1	4
bHLH	MIR172	z|ABI3-VP1	2
bZIP	MIR172	z|ABI3-VP1	6
C2C2-GATA	MIR172	z|ABI3-VP1	1
C2H2	MIR172	z|ABI3-VP1	1
G2-like	MIR172	z|ABI3-VP1	2
GRAS	MIR172	z|ABI3-VP1	1
HB	MIR172	z|ABI3-VP1	4
MADS	MIR172	z|ABI3-VP1	7
MYB	MIR172	z|ABI3-VP1	2
MYB-related	MIR172	z|ABI3-VP1	2
NAC	MIR172	z|ABI3-VP1	1
WRKY	MIR172	z|ABI3-VP1	1
ARR-B	MIR414	z|ABI3-VP1	12
bHLH	MIR414	z|ABI3-VP1	8
bZIP	MIR414	z|ABI3-VP1	2
C2C2-GATA	MIR414	z|ABI3-VP1	2
C2H2	MIR414	z|ABI3-VP1	7
CCAAT	MIR414	z|ABI3-VP1	5
E2F-DP	MIR414	z|ABI3-VP1	2
FAR1	MIR414	z|ABI3-VP1	1
G2-like	MIR414	z|ABI3-VP1	1
GRAS	MIR414	z|ABI3-VP1	2
HB	MIR414	z|ABI3-VP1	8
HSF	MIR414	z|ABI3-VP1	2
LFY	MIR414	z|ABI3-VP1	4
MADS	MIR414	z|ABI3-VP1	4
MYB	MIR414	z|ABI3-VP1	6
NAC	MIR414	z|ABI3-VP1	1
SET	MIR414	z|ABI3-VP1	2
TCP	MIR414	z|ABI3-VP1	1
WRKY	MIR414	z|ABI3-VP1	5
C2H2	MIR5021	z|ABI3-VP1	3
CCAAT	MIR5021	z|ABI3-VP1	3
FAR1	MIR5021	z|ABI3-VP1	1
HB	MIR5021	z|ABI3-VP1	8
SET	MIR5021	z|ABI3-VP1	1
SNF2	MIR5021	z|ABI3-VP1	3
MYB-related	MIR774	z|ABI3-VP1	1
SNF2	MIR774	z|ABI3-VP1	1
ARR-B	MIR414	z|Alfin-like	4
bHLH	MIR414	z|Alfin-like	1
bZIP	MIR414	z|Alfin-like	1
C2C2-GATA	MIR414	z|Alfin-like	1
CCAAT	MIR414	z|Alfin-like	2
E2F-DP	MIR414	z|Alfin-like	1
HB	MIR414	z|Alfin-like	3
HSF	MIR414	z|Alfin-like	1
LFY	MIR414	z|Alfin-like	1
MYB	MIR414	z|Alfin-like	3
NAC	MIR414	z|Alfin-like	3
WRKY	MIR414	z|Alfin-like	6
bZIP	MIR156	z|AP2-EREBP	1
C2H2	MIR156	z|AP2-EREBP	1
FAR1	MIR156	z|AP2-EREBP	1
LFY	MIR156	z|AP2-EREBP	1
NAC	MIR156	z|AP2-EREBP	1
SET	MIR156	z|AP2-EREBP	1
SNF2	MIR156	z|AP2-EREBP	1
AP2-EREBP	MIR172	z|AP2-EREBP	30
ARF	MIR172	z|AP2-EREBP	6
ARR-B	MIR172	z|AP2-EREBP	83
BBR-BPC	MIR172	z|AP2-EREBP	5
bHLH	MIR172	z|AP2-EREBP	49
bZIP	MIR172	z|AP2-EREBP	142
C2C2-GATA	MIR172	z|AP2-EREBP	24
C2H2	MIR172	z|AP2-EREBP	34
CCAAT	MIR172	z|AP2-EREBP	62
FAR1	MIR172	z|AP2-EREBP	12
FIE	MIR172	z|AP2-EREBP	3
G2-like	MIR172	z|AP2-EREBP	15
GRAS	MIR172	z|AP2-EREBP	8
HB	MIR172	z|AP2-EREBP	106
HSF	MIR172	z|AP2-EREBP	18
LFY	MIR172	z|AP2-EREBP	12
MADS	MIR172	z|AP2-EREBP	76
MYB	MIR172	z|AP2-EREBP	34
MYB-related	MIR172	z|AP2-EREBP	23
NAC	MIR172	z|AP2-EREBP	19
PHD	MIR172	z|AP2-EREBP	8
Pseudo ARR-B	MIR172	z|AP2-EREBP	10
RWP-RK	MIR172	z|AP2-EREBP	1
SET	MIR172	z|AP2-EREBP	20
SNF2	MIR172	z|AP2-EREBP	4
TCP	MIR172	z|AP2-EREBP	12
Tify	MIR172	z|AP2-EREBP	4
WRKY	MIR172	z|AP2-EREBP	30
AP2-EREBP	MIR396	z|AP2-EREBP	1
ARR-B	MIR396	z|AP2-EREBP	3
bHLH	MIR396	z|AP2-EREBP	2
bZIP	MIR396	z|AP2-EREBP	6
C2H2	MIR396	z|AP2-EREBP	1
CCAAT	MIR396	z|AP2-EREBP	1
FAR1	MIR396	z|AP2-EREBP	1
G2-like	MIR396	z|AP2-EREBP	1
HB	MIR396	z|AP2-EREBP	3
HSF	MIR396	z|AP2-EREBP	1
MADS	MIR396	z|AP2-EREBP	1
MYB	MIR396	z|AP2-EREBP	2
SET	MIR396	z|AP2-EREBP	3
SNF2	MIR396	z|AP2-EREBP	2
TCP	MIR396	z|AP2-EREBP	1
WRKY	MIR396	z|AP2-EREBP	1
C2H2	MIR414	z|AP2-EREBP	1
HB	MIR414	z|AP2-EREBP	1
MYB	MIR414	z|AP2-EREBP	1
NAC	MIR414	z|AP2-EREBP	2
SET	MIR414	z|AP2-EREBP	1
WRKY	MIR414	z|AP2-EREBP	1
C2H2	MIR5021	z|AP2-EREBP	9
CCAAT	MIR5021	z|AP2-EREBP	11
FAR1	MIR5021	z|AP2-EREBP	8
HB	MIR5021	z|AP2-EREBP	30
SET	MIR5021	z|AP2-EREBP	1
SNF2	MIR5021	z|AP2-EREBP	10
AP2-EREBP	MIR5641	z|AP2-EREBP	4
ARR-B	MIR5641	z|AP2-EREBP	2
bZIP	MIR5641	z|AP2-EREBP	3
FAR1	MIR5641	z|AP2-EREBP	3
LBD	MIR5641	z|AP2-EREBP	3
MADS	MIR5641	z|AP2-EREBP	2
PHD	MIR5641	z|AP2-EREBP	1
SET	MIR5641	z|AP2-EREBP	1
TCP	MIR5641	z|AP2-EREBP	3
ABI3-VP1	MIR5658	z|AP2-EREBP	4
AP2-EREBP	MIR5658	z|AP2-EREBP	7
ARR-B	MIR5658	z|AP2-EREBP	24
bHLH	MIR5658	z|AP2-EREBP	26
bZIP	MIR5658	z|AP2-EREBP	39
C2C2-GATA	MIR5658	z|AP2-EREBP	5
C2H2	MIR5658	z|AP2-EREBP	10
CCAAT	MIR5658	z|AP2-EREBP	6
E2F-DP	MIR5658	z|AP2-EREBP	2
FAR1	MIR5658	z|AP2-EREBP	6
HB	MIR5658	z|AP2-EREBP	30
HSF	MIR5658	z|AP2-EREBP	5
LFY	MIR5658	z|AP2-EREBP	2
MADS	MIR5658	z|AP2-EREBP	11
MYB	MIR5658	z|AP2-EREBP	18
NAC	MIR5658	z|AP2-EREBP	13
Pseudo ARR-B	MIR5658	z|AP2-EREBP	4
SNF2	MIR5658	z|AP2-EREBP	14
SWI/SNF-SWI3	MIR5658	z|AP2-EREBP	1
TCP	MIR5658	z|AP2-EREBP	4
Tify	MIR5658	z|AP2-EREBP	3
Trihelix	MIR5658	z|AP2-EREBP	2
WRKY	MIR5658	z|AP2-EREBP	12
bZIP	MIR829	z|AP2-EREBP	1
HB	MIR829	z|AP2-EREBP	1
MYB	MIR829	z|AP2-EREBP	1
NAC	MIR829	z|AP2-EREBP	2
WRKY	MIR829	z|AP2-EREBP	1
WRKY	MIR847	z|AP2-EREBP	1
AP2-EREBP	MIR160	z|ARF	6
ARR-B	MIR160	z|ARF	13
BBR-BPC	MIR160	z|ARF	2
bHLH	MIR160	z|ARF	8
bZIP	MIR160	z|ARF	24
C2C2-GATA	MIR160	z|ARF	2
C2H2	MIR160	z|ARF	9
CCAAT	MIR160	z|ARF	14
FAR1	MIR160	z|ARF	2
G2-like	MIR160	z|ARF	4
GRAS	MIR160	z|ARF	2
HB	MIR160	z|ARF	34
HSF	MIR160	z|ARF	3
LFY	MIR160	z|ARF	3
MADS	MIR160	z|ARF	5
MYB	MIR160	z|ARF	16
MYB-related	MIR160	z|ARF	5
NAC	MIR160	z|ARF	8
PHD	MIR160	z|ARF	1
Pseudo ARR-B	MIR160	z|ARF	2
SNF2	MIR160	z|ARF	1
SWI/SNF-BAF60b	MIR160	z|ARF	1
TCP	MIR160	z|ARF	1
WRKY	MIR160	z|ARF	9
AP2-EREBP	MIR167	z|ARF	3
ARR-B	MIR167	z|ARF	7
BBR-BPC	MIR167	z|ARF	1
bHLH	MIR167	z|ARF	7
bZIP	MIR167	z|ARF	17
C2C2-GATA	MIR167	z|ARF	1
C2H2	MIR167	z|ARF	2
CCAAT	MIR167	z|ARF	5
E2F-DP	MIR167	z|ARF	1
FIE	MIR167	z|ARF	1
G2-like	MIR167	z|ARF	1
GRAS	MIR167	z|ARF	1
HB	MIR167	z|ARF	11
HSF	MIR167	z|ARF	1
LFY	MIR167	z|ARF	1
MADS	MIR167	z|ARF	2
MYB	MIR167	z|ARF	7
MYB-related	MIR167	z|ARF	2
NAC	MIR167	z|ARF	8
PHD	MIR167	z|ARF	1
Pseudo ARR-B	MIR167	z|ARF	1
SET	MIR167	z|ARF	4
SNF2	MIR167	z|ARF	5
SWI/SNF-SWI3	MIR167	z|ARF	1
TCP	MIR167	z|ARF	1
Trihelix	MIR167	z|ARF	1
WRKY	MIR167	z|ARF	7
C2H2	MIR5021	z|ARF	1
CCAAT	MIR5021	z|ARF	2
FAR1	MIR5021	z|ARF	1
HB	MIR5021	z|ARF	3
SET	MIR5021	z|ARF	2
AP2-EREBP	MIR866	z|ARF	1
ARR-B	MIR866	z|ARF	4
bHLH	MIR866	z|ARF	3
bZIP	MIR866	z|ARF	10
C2H2	MIR866	z|ARF	1
CCAAT	MIR866	z|ARF	3
HB	MIR866	z|ARF	4
HSF	MIR866	z|ARF	1
LBD	MIR866	z|ARF	1
LFY	MIR866	z|ARF	1
MYB	MIR866	z|ARF	3
MYB-related	MIR866	z|ARF	1
NAC	MIR866	z|ARF	3
SET	MIR866	z|ARF	1
SNF2	MIR866	z|ARF	1
Tify	MIR866	z|ARF	1
Trihelix	MIR866	z|ARF	1
WRKY	MIR866	z|ARF	1
SET	MIR5021	z|ARID	1
SNF2	MIR5021	z|ARID	1
ARR-B	MIR159	z|ARR-B	1
bHLH	MIR159	z|ARR-B	1
bZIP	MIR159	z|ARR-B	2
C2C2-GATA	MIR159	z|ARR-B	1
MADS	MIR159	z|ARR-B	2
SNF2	MIR159	z|ARR-B	1
ARR-B	MIR414	z|ARR-B	1
C2C2-GATA	MIR414	z|ARR-B	1
MADS	MIR414	z|ARR-B	2
SNF2	MIR857	z|ARR-B	1
CCAAT	MIR5021	z|AUX/IAA	1
FAR1	MIR5021	z|AUX/IAA	1
HB	MIR5021	z|AUX/IAA	3
SET	MIR5021	z|AUX/IAA	1
SNF2	MIR5021	z|AUX/IAA	1
C2H2	MIR5021	z|BES1	1
CCAAT	MIR5021	z|BES1	1
FAR1	MIR5021	z|BES1	1
HB	MIR5021	z|BES1	3
SET	MIR5021	z|BES1	1
SNF2	MIR5021	z|BES1	1
ARR-B	MIR5657	z|BES1	3
BBR-BPC	MIR5657	z|BES1	1
bHLH	MIR5657	z|BES1	2
bZIP	MIR5657	z|BES1	5
C2H2	MIR5657	z|BES1	1
CCAAT	MIR5657	z|BES1	1
GRAS	MIR5657	z|BES1	1
HB	MIR5657	z|BES1	1
MYB	MIR5657	z|BES1	3
MYB-related	MIR5657	z|BES1	1
NAC	MIR5657	z|BES1	2
Pseudo ARR-B	MIR5657	z|BES1	1
SWI/SNF-SWI3	MIR5657	z|BES1	1
AP2-EREBP	MIR5658	z|BES1	1
ARR-B	MIR5658	z|BES1	4
bHLH	MIR5658	z|BES1	3
bZIP	MIR5658	z|BES1	7
C2C2-GATA	MIR5658	z|BES1	1
C2H2	MIR5658	z|BES1	3
CCAAT	MIR5658	z|BES1	1
E2F-DP	MIR5658	z|BES1	1
FAR1	MIR5658	z|BES1	1
HB	MIR5658	z|BES1	5
HSF	MIR5658	z|BES1	1
MADS	MIR5658	z|BES1	1
MYB	MIR5658	z|BES1	3
NAC	MIR5658	z|BES1	1
Pseudo ARR-B	MIR5658	z|BES1	2
SWI/SNF-SWI3	MIR5658	z|BES1	1
Tify	MIR5658	z|BES1	1
Trihelix	MIR5658	z|BES1	1
WRKY	MIR5658	z|BES1	3
AP2-EREBP	MIR156	z|bHLH	1
ARF	MIR156	z|bHLH	1
bZIP	MIR156	z|bHLH	1
C2H2	MIR156	z|bHLH	1
FAR1	MIR156	z|bHLH	1
LFY	MIR156	z|bHLH	1
MADS	MIR156	z|bHLH	3
NAC	MIR156	z|bHLH	1
SNF2	MIR156	z|bHLH	1
ABI3-VP1	MIR393	z|bHLH	2
AP2-EREBP	MIR393	z|bHLH	2
ARR-B	MIR393	z|bHLH	6
BBR-BPC	MIR393	z|bHLH	2
bHLH	MIR393	z|bHLH	3
bZIP	MIR393	z|bHLH	7
C2C2-GATA	MIR393	z|bHLH	2
C2H2	MIR393	z|bHLH	2
CCAAT	MIR393	z|bHLH	3
G2-like	MIR393	z|bHLH	2
GRAS	MIR393	z|bHLH	1
HB	MIR393	z|bHLH	8
HSF	MIR393	z|bHLH	1
MADS	MIR393	z|bHLH	2
MYB	MIR393	z|bHLH	4
MYB-related	MIR393	z|bHLH	1
NAC	MIR393	z|bHLH	4
SNF2	MIR393	z|bHLH	1
WRKY	MIR393	z|bHLH	3
AP2-EREBP	MIR396	z|bHLH	2
ARF	MIR396	z|bHLH	1
ARR-B	MIR396	z|bHLH	7
BBR-BPC	MIR396	z|bHLH	1
bHLH	MIR396	z|bHLH	5
bZIP	MIR396	z|bHLH	12
C2C2-GATA	MIR396	z|bHLH	1
C2H2	MIR396	z|bHLH	1
CCAAT	MIR396	z|bHLH	3
FAR1	MIR396	z|bHLH	2
G2-like	MIR396	z|bHLH	2
GRAS	MIR396	z|bHLH	1
HB	MIR396	z|bHLH	5
HSF	MIR396	z|bHLH	2
MADS	MIR396	z|bHLH	3
MYB	MIR396	z|bHLH	5
MYB-related	MIR396	z|bHLH	1
NAC	MIR396	z|bHLH	1
SNF2	MIR396	z|bHLH	2
WRKY	MIR396	z|bHLH	1
ARR-B	MIR414	z|bHLH	3
bHLH	MIR414	z|bHLH	2
bZIP	MIR414	z|bHLH	1
C2H2	MIR414	z|bHLH	1
CCAAT	MIR414	z|bHLH	1
GRAS	MIR414	z|bHLH	1
HB	MIR414	z|bHLH	4
MADS	MIR414	z|bHLH	1
MYB	MIR414	z|bHLH	3
MYB-related	MIR414	z|bHLH	1
NAC	MIR414	z|bHLH	1
SET	MIR5014	z|bHLH	1
SNF2	MIR5014	z|bHLH	1
C2H2	MIR5021	z|bHLH	8
CCAAT	MIR5021	z|bHLH	9
FAR1	MIR5021	z|bHLH	4
HB	MIR5021	z|bHLH	22
SET	MIR5021	z|bHLH	5
SNF2	MIR5021	z|bHLH	7
AP2-EREBP	MIR5641	z|bHLH	1
bZIP	MIR5641	z|bHLH	1
FAR1	MIR5641	z|bHLH	1
bZIP	MIR5650	z|bHLH	1
SNF2	MIR5650	z|bHLH	1
ABI3-VP1	MIR5658	z|bHLH	1
AP2-EREBP	MIR5658	z|bHLH	6
ARR-B	MIR5658	z|bHLH	19
bHLH	MIR5658	z|bHLH	19
bZIP	MIR5658	z|bHLH	38
C2C2-GATA	MIR5658	z|bHLH	6
C2H2	MIR5658	z|bHLH	10
CCAAT	MIR5658	z|bHLH	6
E2F-DP	MIR5658	z|bHLH	2
FAR1	MIR5658	z|bHLH	3
HB	MIR5658	z|bHLH	25
HSF	MIR5658	z|bHLH	2
LFY	MIR5658	z|bHLH	6
MADS	MIR5658	z|bHLH	11
MYB	MIR5658	z|bHLH	13
NAC	MIR5658	z|bHLH	14
Pseudo ARR-B	MIR5658	z|bHLH	4
RWP-RK	MIR5658	z|bHLH	2
SET	MIR5658	z|bHLH	2
SNF2	MIR5658	z|bHLH	13
SWI/SNF-SWI3	MIR5658	z|bHLH	1
TCP	MIR5658	z|bHLH	4
Tify	MIR5658	z|bHLH	3
Trihelix	MIR5658	z|bHLH	3
WRKY	MIR5658	z|bHLH	12
SET	MIR5663	z|bHLH	1
SNF2	MIR774	z|bHLH	1
ARR-B	MIR779	z|bHLH	3
bHLH	MIR779	z|bHLH	6
bZIP	MIR779	z|bHLH	6
C2C2-GATA	MIR779	z|bHLH	1
C2H2	MIR779	z|bHLH	2
CCAAT	MIR779	z|bHLH	2
FAR1	MIR779	z|bHLH	1
GRAS	MIR779	z|bHLH	1
HB	MIR779	z|bHLH	5
MADS	MIR779	z|bHLH	2
MYB	MIR779	z|bHLH	3
MYB-related	MIR779	z|bHLH	1
NAC	MIR779	z|bHLH	2
PHD	MIR779	z|bHLH	1
Pseudo ARR-B	MIR779	z|bHLH	1
SNF2	MIR779	z|bHLH	3
TCP	MIR779	z|bHLH	1
Trihelix	MIR779	z|bHLH	1
WRKY	MIR779	z|bHLH	3
ARR-B	MIR847	z|bHLH	2
bZIP	MIR847	z|bHLH	1
CCAAT	MIR847	z|bHLH	1
LFY	MIR847	z|bHLH	1
MADS	MIR847	z|bHLH	1
WRKY	MIR847	z|bHLH	1
AP2-EREBP	MIR863	z|bHLH	1
ARR-B	MIR863	z|bHLH	1
bHLH	MIR863	z|bHLH	1
bZIP	MIR863	z|bHLH	1
C2C2-GATA	MIR863	z|bHLH	1
MADS	MIR863	z|bHLH	1
MYB-related	MIR863	z|bHLH	1
Pseudo ARR-B	MIR863	z|bHLH	1
SNF2	MIR863	z|bHLH	1
WRKY	MIR863	z|bHLH	3
bZIP	MIR414	z|BSD	1
C2C2-GATA	MIR414	z|BSD	1
C2H2	MIR414	z|BSD	1
CCAAT	MIR414	z|BSD	1
HB	MIR414	z|BSD	4
MYB	MIR414	z|BSD	3
NAC	MIR414	z|BSD	2
C2H2	MIR5021	z|BSD	2
CCAAT	MIR5021	z|BSD	2
HB	MIR5021	z|BSD	6
SET	MIR5021	z|BSD	2
SNF2	MIR5021	z|BSD	1
AP2-EREBP	MIR156	z|bZIP	6
ARR-B	MIR156	z|bZIP	14
bHLH	MIR156	z|bZIP	16
bZIP	MIR156	z|bZIP	24
C2C2-GATA	MIR156	z|bZIP	3
C2H2	MIR156	z|bZIP	9
CCAAT	MIR156	z|bZIP	12
FAR1	MIR156	z|bZIP	3
G2-like	MIR156	z|bZIP	7
GRAS	MIR156	z|bZIP	2
HB	MIR156	z|bZIP	16
HSF	MIR156	z|bZIP	3
LFY	MIR156	z|bZIP	2
MADS	MIR156	z|bZIP	6
MYB	MIR156	z|bZIP	13
MYB-related	MIR156	z|bZIP	2
NAC	MIR156	z|bZIP	9
Orphans	MIR156	z|bZIP	1
PHD	MIR156	z|bZIP	1
Pseudo ARR-B	MIR156	z|bZIP	1
SET	MIR156	z|bZIP	4
SNF2	MIR156	z|bZIP	7
SWI/SNF-SWI3	MIR156	z|bZIP	2
TCP	MIR156	z|bZIP	3
Tify	MIR156	z|bZIP	2
WRKY	MIR156	z|bZIP	8
zf-HD	MIR156	z|bZIP	1
ARR-B	MIR157	z|bZIP	2
bZIP	MIR157	z|bZIP	1
C2C2-GATA	MIR157	z|bZIP	1
C2H2	MIR157	z|bZIP	1
CCAAT	MIR157	z|bZIP	1
G2-like	MIR157	z|bZIP	1
HB	MIR157	z|bZIP	3
MYB	MIR157	z|bZIP	3
MYB-related	MIR157	z|bZIP	1
WRKY	MIR157	z|bZIP	3
AP2-EREBP	MIR172	z|bZIP	1
ARR-B	MIR172	z|bZIP	4
bHLH	MIR172	z|bZIP	4
bZIP	MIR172	z|bZIP	5
C2C2-GATA	MIR172	z|bZIP	1
C2H2	MIR172	z|bZIP	1
CCAAT	MIR172	z|bZIP	1
HB	MIR172	z|bZIP	3
HSF	MIR172	z|bZIP	1
LFY	MIR172	z|bZIP	1
MADS	MIR172	z|bZIP	1
MYB	MIR172	z|bZIP	1
Pseudo ARR-B	MIR172	z|bZIP	1
TCP	MIR172	z|bZIP	1
WRKY	MIR172	z|bZIP	1
WRKY	MIR1886	z|bZIP	1
C2H2	MIR5021	z|bZIP	3
CCAAT	MIR5021	z|bZIP	4
FAR1	MIR5021	z|bZIP	1
HB	MIR5021	z|bZIP	10
SET	MIR5021	z|bZIP	3
SNF2	MIR5021	z|bZIP	3
SNF2	MIR5595	z|bZIP	1
ABI3-VP1	MIR5658	z|bZIP	1
AP2-EREBP	MIR5658	z|bZIP	3
ARR-B	MIR5658	z|bZIP	12
bHLH	MIR5658	z|bZIP	15
bZIP	MIR5658	z|bZIP	21
C2C2-GATA	MIR5658	z|bZIP	4
C2H2	MIR5658	z|bZIP	8
CCAAT	MIR5658	z|bZIP	4
E2F-DP	MIR5658	z|bZIP	1
FAR1	MIR5658	z|bZIP	1
HB	MIR5658	z|bZIP	21
HSF	MIR5658	z|bZIP	2
LFY	MIR5658	z|bZIP	1
MADS	MIR5658	z|bZIP	8
MYB	MIR5658	z|bZIP	12
NAC	MIR5658	z|bZIP	7
Pseudo ARR-B	MIR5658	z|bZIP	2
RWP-RK	MIR5658	z|bZIP	1
SET	MIR5658	z|bZIP	2
SNF2	MIR5658	z|bZIP	9
SWI/SNF-SWI3	MIR5658	z|bZIP	1
TCP	MIR5658	z|bZIP	2
Tify	MIR5658	z|bZIP	1
Trihelix	MIR5658	z|bZIP	1
WRKY	MIR5658	z|bZIP	8
SNF2	MIR5995	z|bZIP	1
bZIP	MIR395	z|C2C2-CO-like	12
HB	MIR395	z|C2C2-CO-like	6
MYB	MIR395	z|C2C2-CO-like	4
MYB-related	MIR395	z|C2C2-CO-like	2
NAC	MIR395	z|C2C2-CO-like	4
SWI/SNF-SWI3	MIR395	z|C2C2-CO-like	1
WRKY	MIR395	z|C2C2-CO-like	4
C2H2	MIR5021	z|C2C2-CO-like	1
CCAAT	MIR5021	z|C2C2-CO-like	1
FAR1	MIR5021	z|C2C2-CO-like	1
HB	MIR5021	z|C2C2-CO-like	3
AP2-EREBP	MIR5641	z|C2C2-CO-like	1
ARR-B	MIR5641	z|C2C2-CO-like	1
bZIP	MIR5641	z|C2C2-CO-like	1
FAR1	MIR5641	z|C2C2-CO-like	1
MADS	MIR5641	z|C2C2-CO-like	1
ARR-B	MIR847	z|C2C2-CO-like	2
bZIP	MIR847	z|C2C2-CO-like	2
CCAAT	MIR847	z|C2C2-CO-like	1
FAR1	MIR847	z|C2C2-CO-like	1
HSF	MIR847	z|C2C2-CO-like	1
MADS	MIR847	z|C2C2-CO-like	1
MYB-related	MIR847	z|C2C2-CO-like	1
TCP	MIR847	z|C2C2-CO-like	1
WRKY	MIR847	z|C2C2-CO-like	3
ARR-B	MIR5018	z|C2C2-Dof	1
MADS	MIR5018	z|C2C2-Dof	1
MYB	MIR5018	z|C2C2-Dof	2
C2H2	MIR5021	z|C2C2-Dof	1
CCAAT	MIR5021	z|C2C2-Dof	1
FAR1	MIR5021	z|C2C2-Dof	1
HB	MIR5021	z|C2C2-Dof	3
SNF2	MIR5021	z|C2C2-Dof	1
ABI3-VP1	MIR5658	z|C2C2-Dof	1
AP2-EREBP	MIR5658	z|C2C2-Dof	4
ARR-B	MIR5658	z|C2C2-Dof	11
bHLH	MIR5658	z|C2C2-Dof	6
bZIP	MIR5658	z|C2C2-Dof	14
C2C2-GATA	MIR5658	z|C2C2-Dof	3
C2H2	MIR5658	z|C2C2-Dof	3
CCAAT	MIR5658	z|C2C2-Dof	3
E2F-DP	MIR5658	z|C2C2-Dof	1
FAR1	MIR5658	z|C2C2-Dof	1
HB	MIR5658	z|C2C2-Dof	18
HSF	MIR5658	z|C2C2-Dof	1
LFY	MIR5658	z|C2C2-Dof	3
MADS	MIR5658	z|C2C2-Dof	7
MYB	MIR5658	z|C2C2-Dof	6
NAC	MIR5658	z|C2C2-Dof	4
Pseudo ARR-B	MIR5658	z|C2C2-Dof	3
SNF2	MIR5658	z|C2C2-Dof	7
SWI/SNF-SWI3	MIR5658	z|C2C2-Dof	1
TCP	MIR5658	z|C2C2-Dof	2
Tify	MIR5658	z|C2C2-Dof	3
WRKY	MIR5658	z|C2C2-Dof	9
C2H2	MIR5021	z|C2C2-GATA	2
CCAAT	MIR5021	z|C2C2-GATA	3
HB	MIR5021	z|C2C2-GATA	8
SET	MIR5021	z|C2C2-GATA	2
SNF2	MIR5021	z|C2C2-GATA	3
AP2-EREBP	MIR5641	z|C2C2-GATA	1
bZIP	MIR5641	z|C2C2-GATA	1
MADS	MIR5641	z|C2C2-GATA	1
PHD	MIR5641	z|C2C2-GATA	1
TCP	MIR5641	z|C2C2-GATA	1
AP2-EREBP	MIR5658	z|C2C2-GATA	1
ARR-B	MIR5658	z|C2C2-GATA	3
bHLH	MIR5658	z|C2C2-GATA	5
bZIP	MIR5658	z|C2C2-GATA	6
C2C2-GATA	MIR5658	z|C2C2-GATA	1
C2H2	MIR5658	z|C2C2-GATA	1
CCAAT	MIR5658	z|C2C2-GATA	1
HB	MIR5658	z|C2C2-GATA	6
HSF	MIR5658	z|C2C2-GATA	1
LFY	MIR5658	z|C2C2-GATA	1
MADS	MIR5658	z|C2C2-GATA	2
MYB	MIR5658	z|C2C2-GATA	3
NAC	MIR5658	z|C2C2-GATA	2
Pseudo ARR-B	MIR5658	z|C2C2-GATA	2
SNF2	MIR5658	z|C2C2-GATA	1
TCP	MIR5658	z|C2C2-GATA	1
WRKY	MIR5658	z|C2C2-GATA	3
AP2-EREBP	MIR8169	z|C2C2-GATA	1
bHLH	MIR8169	z|C2C2-GATA	1
C2H2	MIR8169	z|C2C2-GATA	1
CCAAT	MIR8169	z|C2C2-GATA	3
HB	MIR8169	z|C2C2-GATA	1
MYB	MIR8169	z|C2C2-GATA	1
bZIP	MIR156	z|C2H2	1
C2H2	MIR156	z|C2H2	1
CCAAT	MIR156	z|C2H2	1
FAR1	MIR156	z|C2H2	1
LFY	MIR156	z|C2H2	1
MADS	MIR156	z|C2H2	2
NAC	MIR156	z|C2H2	1
SNF2	MIR156	z|C2H2	1
bHLH	MIR166	z|C2H2	1
bZIP	MIR166	z|C2H2	1
CCAAT	MIR166	z|C2H2	1
HB	MIR166	z|C2H2	3
MYB	MIR166	z|C2H2	3
LFY	MIR2111	z|C2H2	1
MYB	MIR2111	z|C2H2	1
SNF2	MIR2111	z|C2H2	1
AP2-EREBP	MIR2936	z|C2H2	1
ARR-B	MIR2936	z|C2H2	1
BBR-BPC	MIR2936	z|C2H2	1
bHLH	MIR2936	z|C2H2	1
bZIP	MIR2936	z|C2H2	1
CCAAT	MIR2936	z|C2H2	1
HB	MIR2936	z|C2H2	1
SNF2	MIR2936	z|C2H2	1
SWI/SNF-SWI3	MIR2936	z|C2H2	1
ARR-B	MIR396	z|C2H2	2
bHLH	MIR396	z|C2H2	1
bZIP	MIR396	z|C2H2	1
C2C2-GATA	MIR396	z|C2H2	1
CCAAT	MIR396	z|C2H2	1
HB	MIR396	z|C2H2	1
MYB	MIR396	z|C2H2	2
NAC	MIR396	z|C2H2	2
ARR-B	MIR414	z|C2H2	5
bZIP	MIR414	z|C2H2	2
C2C2-GATA	MIR414	z|C2H2	1
C2H2	MIR414	z|C2H2	3
CCAAT	MIR414	z|C2H2	3
E2F-DP	MIR414	z|C2H2	1
HB	MIR414	z|C2H2	5
LFY	MIR414	z|C2H2	1
MADS	MIR414	z|C2H2	2
MYB	MIR414	z|C2H2	3
MYB-related	MIR414	z|C2H2	1
NAC	MIR414	z|C2H2	7
SET	MIR414	z|C2H2	2
WRKY	MIR414	z|C2H2	11
ARR-B	MIR415	z|C2H2	1
bHLH	MIR415	z|C2H2	1
bZIP	MIR415	z|C2H2	3
C2H2	MIR415	z|C2H2	1
CCAAT	MIR415	z|C2H2	1
MYB	MIR415	z|C2H2	1
MYB-related	MIR415	z|C2H2	1
SNF2	MIR415	z|C2H2	1
C2H2	MIR5021	z|C2H2	7
CCAAT	MIR5021	z|C2H2	8
FAR1	MIR5021	z|C2H2	3
HB	MIR5021	z|C2H2	20
SET	MIR5021	z|C2H2	1
SNF2	MIR5021	z|C2H2	9
bZIP	MIR5641	z|C2H2	1
FAR1	MIR5641	z|C2H2	1
TCP	MIR5641	z|C2H2	1
ABI3-VP1	MIR5658	z|C2H2	2
AP2-EREBP	MIR5658	z|C2H2	6
ARR-B	MIR5658	z|C2H2	23
bHLH	MIR5658	z|C2H2	20
bZIP	MIR5658	z|C2H2	37
C2C2-GATA	MIR5658	z|C2H2	7
C2H2	MIR5658	z|C2H2	9
CCAAT	MIR5658	z|C2H2	7
E2F-DP	MIR5658	z|C2H2	1
FAR1	MIR5658	z|C2H2	4
HB	MIR5658	z|C2H2	32
HSF	MIR5658	z|C2H2	5
LFY	MIR5658	z|C2H2	4
MADS	MIR5658	z|C2H2	11
MYB	MIR5658	z|C2H2	18
NAC	MIR5658	z|C2H2	14
Pseudo ARR-B	MIR5658	z|C2H2	3
RWP-RK	MIR5658	z|C2H2	2
SET	MIR5658	z|C2H2	2
SNF2	MIR5658	z|C2H2	16
SWI/SNF-SWI3	MIR5658	z|C2H2	3
TCP	MIR5658	z|C2H2	5
Tify	MIR5658	z|C2H2	2
Trihelix	MIR5658	z|C2H2	4
WRKY	MIR5658	z|C2H2	20
C2C2-GATA	MIR831	z|C2H2	1
ARR-B	MIR847	z|C2H2	1
bZIP	MIR847	z|C2H2	1
CCAAT	MIR847	z|C2H2	1
SWI/SNF-SWI3	MIR847	z|C2H2	1
ABI3-VP1	MIR854	z|C2H2	2
ARR-B	MIR854	z|C2H2	1
bZIP	MIR854	z|C2H2	9
EIL	MIR854	z|C2H2	2
SET	MIR854	z|C2H2	9
ARR-B	MIR865	z|C2H2	1
bHLH	MIR865	z|C2H2	2
bZIP	MIR865	z|C2H2	5
C2C2-GATA	MIR865	z|C2H2	1
C2H2	MIR865	z|C2H2	1
CCAAT	MIR865	z|C2H2	1
HB	MIR865	z|C2H2	5
HSF	MIR865	z|C2H2	1
MADS	MIR865	z|C2H2	1
MYB	MIR865	z|C2H2	2
NAC	MIR865	z|C2H2	3
WRKY	MIR865	z|C2H2	2
ARR-B	MIR414	z|C3H	3
bHLH	MIR414	z|C3H	1
bZIP	MIR414	z|C3H	2
C2C2-GATA	MIR414	z|C3H	1
C2H2	MIR414	z|C3H	2
CCAAT	MIR414	z|C3H	2
HB	MIR414	z|C3H	7
MADS	MIR414	z|C3H	1
MYB	MIR414	z|C3H	4
NAC	MIR414	z|C3H	3
ARR-B	MIR415	z|C3H	1
bZIP	MIR415	z|C3H	2
C2C2-GATA	MIR415	z|C3H	1
CCAAT	MIR415	z|C3H	1
MYB-related	MIR415	z|C3H	1
SNF2	MIR415	z|C3H	1
C2H2	MIR5021	z|C3H	5
CCAAT	MIR5021	z|C3H	6
FAR1	MIR5021	z|C3H	3
HB	MIR5021	z|C3H	13
SET	MIR5021	z|C3H	4
SNF2	MIR5021	z|C3H	3
AP2-EREBP	MIR5658	z|C3H	2
ARR-B	MIR5658	z|C3H	6
bHLH	MIR5658	z|C3H	10
bZIP	MIR5658	z|C3H	11
C2C2-GATA	MIR5658	z|C3H	1
C2H2	MIR5658	z|C3H	5
CCAAT	MIR5658	z|C3H	3
E2F-DP	MIR5658	z|C3H	1
FAR1	MIR5658	z|C3H	1
HB	MIR5658	z|C3H	10
HSF	MIR5658	z|C3H	2
MADS	MIR5658	z|C3H	2
MYB	MIR5658	z|C3H	5
NAC	MIR5658	z|C3H	3
SET	MIR5658	z|C3H	3
SNF2	MIR5658	z|C3H	2
SWI/SNF-SWI3	MIR5658	z|C3H	3
WRKY	MIR5658	z|C3H	7
CCAAT	MIR5638	z|CAMTA	2
E2F-DP	MIR5638	z|CAMTA	1
SET	MIR5638	z|CAMTA	1
ABI3-VP1	MIR169	z|CCAAT	1
AP2-EREBP	MIR169	z|CCAAT	25
ARR-B	MIR169	z|CCAAT	33
BBR-BPC	MIR169	z|CCAAT	3
bHLH	MIR169	z|CCAAT	39
bZIP	MIR169	z|CCAAT	112
C2C2-GATA	MIR169	z|CCAAT	4
C2H2	MIR169	z|CCAAT	24
CCAAT	MIR169	z|CCAAT	33
E2F-DP	MIR169	z|CCAAT	4
FAR1	MIR169	z|CCAAT	4
G2-like	MIR169	z|CCAAT	5
GRAS	MIR169	z|CCAAT	2
HB	MIR169	z|CCAAT	85
LBD	MIR169	z|CCAAT	1
LFY	MIR169	z|CCAAT	10
MADS	MIR169	z|CCAAT	54
MYB	MIR169	z|CCAAT	42
MYB-related	MIR169	z|CCAAT	19
NAC	MIR169	z|CCAAT	47
PHD	MIR169	z|CCAAT	2
Pseudo ARR-B	MIR169	z|CCAAT	2
SET	MIR169	z|CCAAT	6
SNF2	MIR169	z|CCAAT	8
TCP	MIR169	z|CCAAT	7
Tify	MIR169	z|CCAAT	2
Trihelix	MIR169	z|CCAAT	2
WRKY	MIR169	z|CCAAT	49
zf-HD	MIR169	z|CCAAT	2
bZIP	MIR5650	z|CCAAT	1
SNF2	MIR5650	z|CCAAT	1
AP2-EREBP	MIR5658	z|CCAAT	1
bHLH	MIR5658	z|CCAAT	1
bZIP	MIR5658	z|CCAAT	5
C2H2	MIR5658	z|CCAAT	1
CCAAT	MIR5658	z|CCAAT	1
HB	MIR5658	z|CCAAT	3
MADS	MIR5658	z|CCAAT	1
MYB	MIR5658	z|CCAAT	3
NAC	MIR5658	z|CCAAT	1
SET	MIR5658	z|CCAAT	1
Tify	MIR5658	z|CCAAT	1
C2H2	MIR5021	z|CPP	1
CCAAT	MIR5021	z|CPP	2
HB	MIR5021	z|CPP	1
SET	MIR5021	z|CPP	1
SNF2	MIR5021	z|CPP	2
AP2-EREBP	MIR849	z|CPP	1
HSF	MIR849	z|CPP	1
CCAAT	MIR5021	z|DDT	1
SET	MIR5021	z|DDT	1
C2H2	MIR5021	z|E2F-DP	1
HB	MIR5021	z|E2F-DP	1
SET	MIR5021	z|E2F-DP	1
SNF2	MIR5021	z|E2F-DP	2
bZIP	MIR5015	z|EIL	1
C2H2	MIR5021	z|EIL	1
CCAAT	MIR5021	z|EIL	1
FAR1	MIR5021	z|EIL	1
HB	MIR5021	z|EIL	3
SET	MIR5021	z|EIL	1
bZIP	MIR160	z|FAR1	1
C2H2	MIR160	z|FAR1	1
CCAAT	MIR160	z|FAR1	1
FAR1	MIR160	z|FAR1	1
HB	MIR160	z|FAR1	3
MYB	MIR160	z|FAR1	1
NAC	MIR160	z|FAR1	2
ARR-B	MIR414	z|FAR1	1
CCAAT	MIR414	z|FAR1	1
MYB	MIR414	z|FAR1	1
WRKY	MIR414	z|FAR1	1
C2H2	MIR5021	z|FAR1	2
CCAAT	MIR5021	z|FAR1	2
FAR1	MIR5021	z|FAR1	1
HB	MIR5021	z|FAR1	6
SET	MIR5021	z|FAR1	2
SNF2	MIR5021	z|FAR1	1
ARR-B	MIR5633	z|FAR1	1
bHLH	MIR5633	z|FAR1	1
FAR1	MIR5633	z|FAR1	1
MADS	MIR5633	z|FAR1	1
Pseudo ARR-B	MIR5633	z|FAR1	1
AP2-EREBP	MIR858	z|FAR1	1
ARR-B	MIR858	z|FAR1	1
bHLH	MIR858	z|FAR1	2
bZIP	MIR858	z|FAR1	7
C2H2	MIR858	z|FAR1	1
CCAAT	MIR858	z|FAR1	2
GRAS	MIR858	z|FAR1	1
HB	MIR858	z|FAR1	1
LFY	MIR858	z|FAR1	1
MYB	MIR858	z|FAR1	2
MYB-related	MIR858	z|FAR1	1
NAC	MIR858	z|FAR1	1
Pseudo ARR-B	MIR858	z|FAR1	1
SET	MIR858	z|FAR1	1
SNF2	MIR858	z|FAR1	1
WRKY	MIR858	z|FAR1	1
AP2-EREBP	MIR172	z|FHA	3
bZIP	MIR172	z|FHA	3
FAR1	MIR172	z|FHA	2
MADS	MIR172	z|FHA	1
MYB-related	MIR172	z|FHA	2
WRKY	MIR172	z|FHA	2
C2H2	MIR5021	z|FHA	1
CCAAT	MIR5021	z|FHA	1
HB	MIR5021	z|FHA	3
SET	MIR5021	z|FHA	1
ARR-B	MIR5658	z|FHA	2
C2H2	MIR5658	z|FHA	2
CCAAT	MIR5658	z|FHA	1
FAR1	MIR5658	z|FHA	1
HB	MIR5658	z|FHA	1
MYB	MIR5658	z|FHA	2
SWI/SNF-SWI3	MIR5658	z|FHA	1
bZIP	MIR413	z|G2-like	2
CCAAT	MIR413	z|G2-like	1
ARR-B	MIR5652	z|G2-like	2
bZIP	MIR5652	z|G2-like	2
G2-like	MIR5652	z|G2-like	1
HB	MIR5652	z|G2-like	3
MYB	MIR5652	z|G2-like	1
SNF2	MIR5652	z|G2-like	1
TCP	MIR5652	z|G2-like	1
WRKY	MIR5652	z|G2-like	1
ABI3-VP1	MIR5658	z|G2-like	2
AP2-EREBP	MIR5658	z|G2-like	2
ARR-B	MIR5658	z|G2-like	8
bHLH	MIR5658	z|G2-like	12
bZIP	MIR5658	z|G2-like	11
C2C2-GATA	MIR5658	z|G2-like	2
C2H2	MIR5658	z|G2-like	4
CCAAT	MIR5658	z|G2-like	2
E2F-DP	MIR5658	z|G2-like	1
FAR1	MIR5658	z|G2-like	1
HB	MIR5658	z|G2-like	12
HSF	MIR5658	z|G2-like	2
LFY	MIR5658	z|G2-like	2
MADS	MIR5658	z|G2-like	4
MYB	MIR5658	z|G2-like	6
NAC	MIR5658	z|G2-like	6
SET	MIR5658	z|G2-like	2
SNF2	MIR5658	z|G2-like	4
SWI/SNF-SWI3	MIR5658	z|G2-like	2
TCP	MIR5658	z|G2-like	2
Tify	MIR5658	z|G2-like	1
Trihelix	MIR5658	z|G2-like	2
WRKY	MIR5658	z|G2-like	6
C2H2	MIR835	z|G2-like	1
SNF2	MIR835	z|G2-like	1
WRKY	MIR835	z|G2-like	1
ARR-B	MIR414	z|GeBP	2
C2C2-GATA	MIR414	z|GeBP	2
CCAAT	MIR414	z|GeBP	1
MYB	MIR414	z|GeBP	1
MYB-related	MIR414	z|GeBP	1
C2H2	MIR5021	z|GeBP	1
CCAAT	MIR5021	z|GeBP	2
HB	MIR5021	z|GeBP	3
SET	MIR5021	z|GeBP	2
SNF2	MIR5021	z|GeBP	1
ARR-B	MIR864	z|GeBP	1
bHLH	MIR864	z|GeBP	2
bZIP	MIR864	z|GeBP	4
CCAAT	MIR864	z|GeBP	1
HB	MIR864	z|GeBP	1
MYB	MIR864	z|GeBP	1
MYB-related	MIR864	z|GeBP	1
NAC	MIR864	z|GeBP	1
SNF2	MIR864	z|GeBP	1
WRKY	MIR864	z|GeBP	3
AP2-EREBP	MIR2936	z|GNAT	1
ARF	MIR2936	z|GNAT	1
ARR-B	MIR2936	z|GNAT	3
bHLH	MIR2936	z|GNAT	5
bZIP	MIR2936	z|GNAT	7
C2C2-GATA	MIR2936	z|GNAT	1
C2H2	MIR2936	z|GNAT	1
CCAAT	MIR2936	z|GNAT	2
G2-like	MIR2936	z|GNAT	1
GRAS	MIR2936	z|GNAT	1
HB	MIR2936	z|GNAT	6
MADS	MIR2936	z|GNAT	1
MYB	MIR2936	z|GNAT	2
MYB-related	MIR2936	z|GNAT	1
NAC	MIR2936	z|GNAT	1
Trihelix	MIR2936	z|GNAT	1
WRKY	MIR2936	z|GNAT	1
bHLH	MIR414	z|GNAT	1
bZIP	MIR414	z|GNAT	1
E2F-DP	MIR414	z|GNAT	1
HSF	MIR414	z|GNAT	1
LFY	MIR414	z|GNAT	1
MADS	MIR414	z|GNAT	1
NAC	MIR414	z|GNAT	3
C2H2	MIR5021	z|GNAT	1
CCAAT	MIR5021	z|GNAT	2
FAR1	MIR5021	z|GNAT	1
HB	MIR5021	z|GNAT	2
SET	MIR5021	z|GNAT	2
AP2-EREBP	MIR170	z|GRAS	4
ARR-B	MIR170	z|GRAS	6
BBR-BPC	MIR170	z|GRAS	2
bHLH	MIR170	z|GRAS	8
bZIP	MIR170	z|GRAS	16
C2C2-GATA	MIR170	z|GRAS	3
C2H2	MIR170	z|GRAS	3
CCAAT	MIR170	z|GRAS	6
HB	MIR170	z|GRAS	11
HSF	MIR170	z|GRAS	1
MYB	MIR170	z|GRAS	8
NAC	MIR170	z|GRAS	8
Orphans	MIR170	z|GRAS	1
PHD	MIR170	z|GRAS	2
SNF2	MIR170	z|GRAS	2
SWI/SNF-SWI3	MIR170	z|GRAS	1
AP2-EREBP	MIR171	z|GRAS	3
ARF	MIR171	z|GRAS	1
ARR-B	MIR171	z|GRAS	21
BBR-BPC	MIR171	z|GRAS	6
bHLH	MIR171	z|GRAS	13
bZIP	MIR171	z|GRAS	10
C2C2-GATA	MIR171	z|GRAS	6
C2H2	MIR171	z|GRAS	11
CCAAT	MIR171	z|GRAS	6
FAR1	MIR171	z|GRAS	1
G2-like	MIR171	z|GRAS	4
GRAS	MIR171	z|GRAS	3
HB	MIR171	z|GRAS	22
HSF	MIR171	z|GRAS	3
MADS	MIR171	z|GRAS	6
MYB	MIR171	z|GRAS	19
MYB-related	MIR171	z|GRAS	2
NAC	MIR171	z|GRAS	3
PHD	MIR171	z|GRAS	4
Pseudo ARR-B	MIR171	z|GRAS	1
SET	MIR171	z|GRAS	4
SNF2	MIR171	z|GRAS	4
SWI/SNF-SWI3	MIR171	z|GRAS	1
TCP	MIR171	z|GRAS	1
Trihelix	MIR171	z|GRAS	3
ARR-B	MIR414	z|GRAS	4
bHLH	MIR414	z|GRAS	2
bZIP	MIR414	z|GRAS	1
C2C2-GATA	MIR414	z|GRAS	1
C2H2	MIR414	z|GRAS	1
CCAAT	MIR414	z|GRAS	1
E2F-DP	MIR414	z|GRAS	1
G2-like	MIR414	z|GRAS	1
GRAS	MIR414	z|GRAS	1
HB	MIR414	z|GRAS	5
HSF	MIR414	z|GRAS	1
LFY	MIR414	z|GRAS	1
MADS	MIR414	z|GRAS	1
MYB	MIR414	z|GRAS	3
MYB-related	MIR414	z|GRAS	1
NAC	MIR414	z|GRAS	3
TCP	MIR414	z|GRAS	1
WRKY	MIR414	z|GRAS	3
ARR-B	MIR415	z|GRAS	1
bHLH	MIR415	z|GRAS	1
bZIP	MIR415	z|GRAS	3
C2C2-GATA	MIR415	z|GRAS	1
C2H2	MIR415	z|GRAS	1
CCAAT	MIR415	z|GRAS	1
E2F-DP	MIR415	z|GRAS	1
MYB	MIR415	z|GRAS	1
MYB-related	MIR415	z|GRAS	2
SNF2	MIR415	z|GRAS	1
C2H2	MIR5021	z|GRAS	2
CCAAT	MIR5021	z|GRAS	2
FAR1	MIR5021	z|GRAS	2
HB	MIR5021	z|GRAS	6
SET	MIR5021	z|GRAS	1
SNF2	MIR5021	z|GRAS	2
ABI3-VP1	MIR5658	z|GRAS	3
AP2-EREBP	MIR5658	z|GRAS	3
ARR-B	MIR5658	z|GRAS	12
bHLH	MIR5658	z|GRAS	17
bZIP	MIR5658	z|GRAS	17
C2C2-GATA	MIR5658	z|GRAS	3
C2H2	MIR5658	z|GRAS	6
CCAAT	MIR5658	z|GRAS	3
FAR1	MIR5658	z|GRAS	2
HB	MIR5658	z|GRAS	15
HSF	MIR5658	z|GRAS	3
LFY	MIR5658	z|GRAS	2
MADS	MIR5658	z|GRAS	6
MYB	MIR5658	z|GRAS	8
NAC	MIR5658	z|GRAS	7
Pseudo ARR-B	MIR5658	z|GRAS	3
RWP-RK	MIR5658	z|GRAS	2
SET	MIR5658	z|GRAS	3
SNF2	MIR5658	z|GRAS	4
SWI/SNF-SWI3	MIR5658	z|GRAS	3
TCP	MIR5658	z|GRAS	3
Tify	MIR5658	z|GRAS	2
Trihelix	MIR5658	z|GRAS	2
WRKY	MIR5658	z|GRAS	9
AP2-EREBP	MIR842	z|GRAS	1
bZIP	MIR842	z|GRAS	1
SNF2	MIR842	z|GRAS	1
Tify	MIR842	z|GRAS	1
WRKY	MIR842	z|GRAS	1
AP2-EREBP	MIR156	z|GRF	1
ARF	MIR156	z|GRF	1
C2H2	MIR156	z|GRF	4
CCAAT	MIR156	z|GRF	1
HB	MIR156	z|GRF	2
LFY	MIR156	z|GRF	2
MADS	MIR156	z|GRF	4
MYB	MIR156	z|GRF	1
MYB-related	MIR156	z|GRF	1
NAC	MIR156	z|GRF	1
SNF2	MIR156	z|GRF	1
TCP	MIR156	z|GRF	1
ABI3-VP1	MIR396	z|GRF	1
AP2-EREBP	MIR396	z|GRF	18
ARF	MIR396	z|GRF	3
ARR-B	MIR396	z|GRF	41
BBR-BPC	MIR396	z|GRF	5
bHLH	MIR396	z|GRF	31
bZIP	MIR396	z|GRF	62
C2C2-GATA	MIR396	z|GRF	4
C2H2	MIR396	z|GRF	21
CCAAT	MIR396	z|GRF	18
FAR1	MIR396	z|GRF	6
FIE	MIR396	z|GRF	2
G2-like	MIR396	z|GRF	6
GRAS	MIR396	z|GRF	4
HB	MIR396	z|GRF	49
HSF	MIR396	z|GRF	10
LFY	MIR396	z|GRF	5
MADS	MIR396	z|GRF	20
MYB	MIR396	z|GRF	33
MYB-related	MIR396	z|GRF	6
NAC	MIR396	z|GRF	12
PHD	MIR396	z|GRF	4
SET	MIR396	z|GRF	9
SNF2	MIR396	z|GRF	18
TCP	MIR396	z|GRF	6
Trihelix	MIR396	z|GRF	2
WRKY	MIR396	z|GRF	4
C2H2	MIR5021	z|GRF	4
CCAAT	MIR5021	z|GRF	3
FAR1	MIR5021	z|GRF	1
HB	MIR5021	z|GRF	12
SET	MIR5021	z|GRF	1
SNF2	MIR5021	z|GRF	4
HB	MIR156	z|HB	1
MYB	MIR156	z|HB	1
SNF2	MIR156	z|HB	1
AP2-EREBP	MIR165	z|HB	12
ARR-B	MIR165	z|HB	13
BBR-BPC	MIR165	z|HB	4
bHLH	MIR165	z|HB	8
bZIP	MIR165	z|HB	24
C2C2-GATA	MIR165	z|HB	2
C2H2	MIR165	z|HB	6
CCAAT	MIR165	z|HB	8
FAR1	MIR165	z|HB	5
FIE	MIR165	z|HB	6
GRAS	MIR165	z|HB	3
HB	MIR165	z|HB	26
HSF	MIR165	z|HB	3
MADS	MIR165	z|HB	23
MYB	MIR165	z|HB	21
MYB-related	MIR165	z|HB	3
PHD	MIR165	z|HB	2
SET	MIR165	z|HB	10
SNF2	MIR165	z|HB	1
Tify	MIR165	z|HB	3
Trihelix	MIR165	z|HB	1
WRKY	MIR165	z|HB	16
ABI3-VP1	MIR166	z|HB	3
AP2-EREBP	MIR166	z|HB	29
ARR-B	MIR166	z|HB	59
BBR-BPC	MIR166	z|HB	14
bHLH	MIR166	z|HB	59
bZIP	MIR166	z|HB	90
C2C2-GATA	MIR166	z|HB	6
C2H2	MIR166	z|HB	27
CCAAT	MIR166	z|HB	29
FAR1	MIR166	z|HB	20
FIE	MIR166	z|HB	15
G2-like	MIR166	z|HB	6
GRAS	MIR166	z|HB	15
HB	MIR166	z|HB	117
HSF	MIR166	z|HB	9
LBD	MIR166	z|HB	2
LFY	MIR166	z|HB	2
MADS	MIR166	z|HB	100
MYB	MIR166	z|HB	65
MYB-related	MIR166	z|HB	5
NAC	MIR166	z|HB	38
PHD	MIR166	z|HB	6
Pseudo ARR-B	MIR166	z|HB	2
SET	MIR166	z|HB	17
SNF2	MIR166	z|HB	6
SWI/SNF-SWI3	MIR166	z|HB	8
TCP	MIR166	z|HB	1
Tify	MIR166	z|HB	6
WRKY	MIR166	z|HB	48
ARR-B	MIR414	z|HB	7
bHLH	MIR414	z|HB	7
bZIP	MIR414	z|HB	2
C2C2-GATA	MIR414	z|HB	3
C2H2	MIR414	z|HB	3
CCAAT	MIR414	z|HB	2
E2F-DP	MIR414	z|HB	1
FAR1	MIR414	z|HB	1
G2-like	MIR414	z|HB	2
GRAS	MIR414	z|HB	2
HB	MIR414	z|HB	9
HSF	MIR414	z|HB	2
LFY	MIR414	z|HB	1
MADS	MIR414	z|HB	3
MYB	MIR414	z|HB	6
MYB-related	MIR414	z|HB	2
NAC	MIR414	z|HB	4
SET	MIR414	z|HB	3
TCP	MIR414	z|HB	1
WRKY	MIR414	z|HB	7
bZIP	MIR417	z|HB	1
C2H2	MIR5021	z|HB	6
CCAAT	MIR5021	z|HB	6
FAR1	MIR5021	z|HB	6
HB	MIR5021	z|HB	18
SET	MIR5021	z|HB	3
SNF2	MIR5021	z|HB	7
ABI3-VP1	MIR5658	z|HB	4
AP2-EREBP	MIR5658	z|HB	8
ARR-B	MIR5658	z|HB	18
bHLH	MIR5658	z|HB	19
bZIP	MIR5658	z|HB	32
C2C2-GATA	MIR5658	z|HB	5
C2H2	MIR5658	z|HB	10
CCAAT	MIR5658	z|HB	5
E2F-DP	MIR5658	z|HB	1
FAR1	MIR5658	z|HB	2
HB	MIR5658	z|HB	25
HSF	MIR5658	z|HB	3
LFY	MIR5658	z|HB	2
MADS	MIR5658	z|HB	12
MYB	MIR5658	z|HB	13
NAC	MIR5658	z|HB	10
Pseudo ARR-B	MIR5658	z|HB	5
SET	MIR5658	z|HB	2
SNF2	MIR5658	z|HB	13
SWI/SNF-SWI3	MIR5658	z|HB	3
TCP	MIR5658	z|HB	2
WRKY	MIR5658	z|HB	11
AP2-EREBP	MIR780	z|HB	1
ARR-B	MIR780	z|HB	1
bHLH	MIR780	z|HB	2
bZIP	MIR780	z|HB	7
C2C2-GATA	MIR780	z|HB	1
CCAAT	MIR780	z|HB	1
HB	MIR780	z|HB	1
HSF	MIR780	z|HB	1
MYB	MIR780	z|HB	1
NAC	MIR780	z|HB	1
SET	MIR780	z|HB	2
SNF2	MIR780	z|HB	1
SWI/SNF-BAF60b	MIR780	z|HB	1
Trihelix	MIR780	z|HB	1
WRKY	MIR780	z|HB	2
ARR-B	MIR414	z|HMG	6
bHLH	MIR414	z|HMG	3
bZIP	MIR414	z|HMG	2
C2C2-GATA	MIR414	z|HMG	1
C2H2	MIR414	z|HMG	3
CCAAT	MIR414	z|HMG	2
E2F-DP	MIR414	z|HMG	2
FAR1	MIR414	z|HMG	1
GRAS	MIR414	z|HMG	2
HB	MIR414	z|HMG	8
HSF	MIR414	z|HMG	1
MADS	MIR414	z|HMG	1
MYB	MIR414	z|HMG	4
NAC	MIR414	z|HMG	1
WRKY	MIR414	z|HMG	2
C2H2	MIR5021	z|HMG	1
CCAAT	MIR5021	z|HMG	1
HB	MIR5021	z|HMG	3
SET	MIR5021	z|HMG	1
SNF2	MIR5021	z|HMG	1
ARR-B	MIR414	z|Jumonji	1
bHLH	MIR414	z|Jumonji	1
CCAAT	MIR414	z|Jumonji	1
FAR1	MIR414	z|Jumonji	1
MADS	MIR414	z|Jumonji	1
WRKY	MIR414	z|Jumonji	2
CCAAT	MIR5021	z|Jumonji	1
HB	MIR5021	z|Jumonji	1
SET	MIR5021	z|Jumonji	1
SNF2	MIR5021	z|Jumonji	1
C2H2	MIR5021	z|LBD	1
CCAAT	MIR5021	z|LBD	1
FAR1	MIR5021	z|LBD	1
HB	MIR5021	z|LBD	3
SNF2	MIR5021	z|LBD	1
ARR-B	MIR847	z|LSD	1
bZIP	MIR847	z|LSD	1
FAR1	MIR847	z|LSD	1
MADS	MIR847	z|LSD	1
TCP	MIR847	z|LSD	1
WRKY	MIR847	z|LSD	1
AP2-EREBP	MIR157	z|MADS	2
ARR-B	MIR157	z|MADS	2
CCAAT	MIR157	z|MADS	2
HB	MIR157	z|MADS	1
MADS	MIR157	z|MADS	6
MYB	MIR157	z|MADS	2
MYB-related	MIR157	z|MADS	2
NAC	MIR157	z|MADS	2
SET	MIR157	z|MADS	2
SNF2	MIR157	z|MADS	1
WRKY	MIR157	z|MADS	2
AP2-EREBP	MIR159	z|MADS	4
ARF	MIR159	z|MADS	1
ARR-B	MIR159	z|MADS	5
bHLH	MIR159	z|MADS	4
bZIP	MIR159	z|MADS	10
C2C2-GATA	MIR159	z|MADS	2
C2H2	MIR159	z|MADS	1
CCAAT	MIR159	z|MADS	3
G2-like	MIR159	z|MADS	2
GRAS	MIR159	z|MADS	2
HB	MIR159	z|MADS	6
HSF	MIR159	z|MADS	1
LFY	MIR159	z|MADS	2
MADS	MIR159	z|MADS	7
MYB	MIR159	z|MADS	4
MYB-related	MIR159	z|MADS	2
NAC	MIR159	z|MADS	3
PHD	MIR159	z|MADS	1
Pseudo ARR-B	MIR159	z|MADS	1
SET	MIR159	z|MADS	2
SNF2	MIR159	z|MADS	1
SWI/SNF-SWI3	MIR159	z|MADS	1
TCP	MIR159	z|MADS	1
Trihelix	MIR159	z|MADS	1
WRKY	MIR159	z|MADS	4
AP2-EREBP	MIR398	z|MADS	1
MADS	MIR398	z|MADS	1
ARR-B	MIR414	z|MADS	2
bHLH	MIR414	z|MADS	1
bZIP	MIR414	z|MADS	1
C2C2-GATA	MIR414	z|MADS	1
C2H2	MIR414	z|MADS	2
CCAAT	MIR414	z|MADS	1
FAR1	MIR414	z|MADS	1
GRAS	MIR414	z|MADS	1
HB	MIR414	z|MADS	3
LFY	MIR414	z|MADS	1
MADS	MIR414	z|MADS	1
MYB	MIR414	z|MADS	1
SET	MIR414	z|MADS	1
CCAAT	MIR5021	z|MADS	1
FAR1	MIR5021	z|MADS	2
HB	MIR5021	z|MADS	3
SNF2	MIR5021	z|MADS	5
ABI3-VP1	MIR5658	z|MADS	1
AP2-EREBP	MIR5658	z|MADS	2
ARR-B	MIR5658	z|MADS	3
bHLH	MIR5658	z|MADS	2
bZIP	MIR5658	z|MADS	6
C2C2-GATA	MIR5658	z|MADS	1
CCAAT	MIR5658	z|MADS	2
FAR1	MIR5658	z|MADS	1
HB	MIR5658	z|MADS	1
HSF	MIR5658	z|MADS	1
LFY	MIR5658	z|MADS	1
MADS	MIR5658	z|MADS	2
MYB	MIR5658	z|MADS	2
NAC	MIR5658	z|MADS	1
Pseudo ARR-B	MIR5658	z|MADS	1
SET	MIR5658	z|MADS	1
SNF2	MIR5658	z|MADS	3
SWI/SNF-SWI3	MIR5658	z|MADS	1
TCP	MIR5658	z|MADS	1
Trihelix	MIR5658	z|MADS	1
WRKY	MIR5658	z|MADS	5
AP2-EREBP	MIR824	z|MADS	1
ARR-B	MIR824	z|MADS	3
bHLH	MIR824	z|MADS	4
bZIP	MIR824	z|MADS	7
CCAAT	MIR824	z|MADS	2
E2F-DP	MIR824	z|MADS	1
G2-like	MIR824	z|MADS	1
HSF	MIR824	z|MADS	1
MADS	MIR824	z|MADS	4
MYB	MIR824	z|MADS	3
MYB-related	MIR824	z|MADS	2
NAC	MIR824	z|MADS	2
SNF2	MIR824	z|MADS	1
SWI/SNF-SWI3	MIR824	z|MADS	1
Trihelix	MIR824	z|MADS	1
WRKY	MIR824	z|MADS	1
ARR-B	MIR414	z|mTERF	3
bZIP	MIR414	z|mTERF	2
C2C2-GATA	MIR414	z|mTERF	1
C2H2	MIR414	z|mTERF	2
CCAAT	MIR414	z|mTERF	2
E2F-DP	MIR414	z|mTERF	1
G2-like	MIR414	z|mTERF	1
HB	MIR414	z|mTERF	6
MYB	MIR414	z|mTERF	1
NAC	MIR414	z|mTERF	5
SET	MIR414	z|mTERF	1
TCP	MIR414	z|mTERF	1
WRKY	MIR414	z|mTERF	2
C2H2	MIR5021	z|mTERF	1
CCAAT	MIR5021	z|mTERF	1
HB	MIR5021	z|mTERF	3
SET	MIR5021	z|mTERF	1
ARR-B	MIR5658	z|mTERF	1
bHLH	MIR5658	z|mTERF	1
bZIP	MIR5658	z|mTERF	2
C2C2-GATA	MIR5658	z|mTERF	1
C2H2	MIR5658	z|mTERF	2
CCAAT	MIR5658	z|mTERF	1
E2F-DP	MIR5658	z|mTERF	1
HB	MIR5658	z|mTERF	3
MYB	MIR5658	z|mTERF	1
SET	MIR5658	z|mTERF	1
SWI/SNF-SWI3	MIR5658	z|mTERF	1
AP2-EREBP	MIR159	z|MYB	2
ARR-B	MIR159	z|MYB	8
BBR-BPC	MIR159	z|MYB	1
bHLH	MIR159	z|MYB	9
bZIP	MIR159	z|MYB	17
C2C2-GATA	MIR159	z|MYB	4
C2H2	MIR159	z|MYB	4
CCAAT	MIR159	z|MYB	10
G2-like	MIR159	z|MYB	5
GRAS	MIR159	z|MYB	2
HB	MIR159	z|MYB	16
LBD	MIR159	z|MYB	2
LFY	MIR159	z|MYB	2
MADS	MIR159	z|MYB	2
MYB	MIR159	z|MYB	9
MYB-related	MIR159	z|MYB	3
NAC	MIR159	z|MYB	5
SET	MIR159	z|MYB	4
SNF2	MIR159	z|MYB	16
SWI/SNF-SWI3	MIR159	z|MYB	5
Tify	MIR159	z|MYB	1
WRKY	MIR159	z|MYB	9
zf-HD	MIR159	z|MYB	2
AP2-EREBP	MIR172	z|MYB	5
ARR-B	MIR172	z|MYB	3
bHLH	MIR172	z|MYB	2
bZIP	MIR172	z|MYB	8
C2C2-GATA	MIR172	z|MYB	2
C2H2	MIR172	z|MYB	3
FAR1	MIR172	z|MYB	4
HB	MIR172	z|MYB	12
LFY	MIR172	z|MYB	2
MYB	MIR172	z|MYB	3
NAC	MIR172	z|MYB	1
SET	MIR172	z|MYB	2
SNF2	MIR172	z|MYB	1
TCP	MIR172	z|MYB	3
WRKY	MIR172	z|MYB	7
AP2-EREBP	MIR319	z|MYB	3
ARR-B	MIR319	z|MYB	5
bZIP	MIR319	z|MYB	13
C2C2-GATA	MIR319	z|MYB	2
C2H2	MIR319	z|MYB	2
CCAAT	MIR319	z|MYB	5
FAR1	MIR319	z|MYB	2
HB	MIR319	z|MYB	14
MADS	MIR319	z|MYB	4
MYB	MIR319	z|MYB	6
MYB-related	MIR319	z|MYB	1
SNF2	MIR319	z|MYB	1
ARR-B	MIR396	z|MYB	3
bZIP	MIR396	z|MYB	2
C2C2-GATA	MIR396	z|MYB	1
C2H2	MIR396	z|MYB	2
HB	MIR396	z|MYB	3
LFY	MIR396	z|MYB	1
MADS	MIR396	z|MYB	2
ARR-B	MIR414	z|MYB	3
C2C2-GATA	MIR414	z|MYB	1
C2H2	MIR414	z|MYB	3
CCAAT	MIR414	z|MYB	2
E2F-DP	MIR414	z|MYB	1
FAR1	MIR414	z|MYB	1
HB	MIR414	z|MYB	7
MADS	MIR414	z|MYB	1
MYB	MIR414	z|MYB	4
NAC	MIR414	z|MYB	1
WRKY	MIR414	z|MYB	7
bZIP	MIR5017	z|MYB	3
WRKY	MIR5017	z|MYB	2
bZIP	MIR5019	z|MYB	1
FAR1	MIR5019	z|MYB	1
MYB-related	MIR5019	z|MYB	1
NAC	MIR5019	z|MYB	1
C2H2	MIR5021	z|MYB	5
CCAAT	MIR5021	z|MYB	8
FAR1	MIR5021	z|MYB	3
HB	MIR5021	z|MYB	14
SET	MIR5021	z|MYB	6
SNF2	MIR5021	z|MYB	8
ABI3-VP1	MIR5658	z|MYB	6
AP2-EREBP	MIR5658	z|MYB	5
ARR-B	MIR5658	z|MYB	21
bHLH	MIR5658	z|MYB	29
bZIP	MIR5658	z|MYB	48
C2C2-GATA	MIR5658	z|MYB	7
C2H2	MIR5658	z|MYB	13
CCAAT	MIR5658	z|MYB	9
FAR1	MIR5658	z|MYB	3
HB	MIR5658	z|MYB	37
HSF	MIR5658	z|MYB	6
LFY	MIR5658	z|MYB	5
MADS	MIR5658	z|MYB	10
MYB	MIR5658	z|MYB	20
NAC	MIR5658	z|MYB	20
Pseudo ARR-B	MIR5658	z|MYB	4
RWP-RK	MIR5658	z|MYB	2
SET	MIR5658	z|MYB	1
SNF2	MIR5658	z|MYB	18
SWI/SNF-SWI3	MIR5658	z|MYB	3
TCP	MIR5658	z|MYB	6
Tify	MIR5658	z|MYB	2
Trihelix	MIR5658	z|MYB	2
WRKY	MIR5658	z|MYB	24
ARR-B	MIR828	z|MYB	1
bHLH	MIR828	z|MYB	1
bZIP	MIR828	z|MYB	3
C2C2-GATA	MIR828	z|MYB	1
CCAAT	MIR828	z|MYB	1
HB	MIR828	z|MYB	1
MYB	MIR828	z|MYB	1
NAC	MIR828	z|MYB	1
SWI/SNF-SWI3	MIR828	z|MYB	1
AP2-EREBP	MIR858	z|MYB	18
ARR-B	MIR858	z|MYB	60
bHLH	MIR858	z|MYB	32
bZIP	MIR858	z|MYB	151
C2H2	MIR858	z|MYB	24
CCAAT	MIR858	z|MYB	59
E2F-DP	MIR858	z|MYB	1
FAR1	MIR858	z|MYB	17
FIE	MIR858	z|MYB	2
G2-like	MIR858	z|MYB	16
GRAS	MIR858	z|MYB	18
GRF	MIR858	z|MYB	1
HB	MIR858	z|MYB	41
LFY	MIR858	z|MYB	20
MADS	MIR858	z|MYB	45
MYB	MIR858	z|MYB	54
MYB-related	MIR858	z|MYB	19
NAC	MIR858	z|MYB	45
Pseudo ARR-B	MIR858	z|MYB	11
SET	MIR858	z|MYB	28
SNF2	MIR858	z|MYB	11
WRKY	MIR858	z|MYB	70
bZIP	MIR156	z|MYB-related	1
CCAAT	MIR156	z|MYB-related	1
NAC	MIR156	z|MYB-related	1
RB	MIR156	z|MYB-related	1
SET	MIR156	z|MYB-related	1
SNF2	MIR156	z|MYB-related	1
AP2-EREBP	MIR396	z|MYB-related	1
ARR-B	MIR396	z|MYB-related	2
bHLH	MIR396	z|MYB-related	2
bZIP	MIR396	z|MYB-related	6
C2H2	MIR396	z|MYB-related	1
CCAAT	MIR396	z|MYB-related	2
GRAS	MIR396	z|MYB-related	1
MYB	MIR396	z|MYB-related	2
SNF2	MIR396	z|MYB-related	1
ARR-B	MIR414	z|MYB-related	2
C2H2	MIR414	z|MYB-related	2
CCAAT	MIR414	z|MYB-related	1
HB	MIR414	z|MYB-related	2
LFY	MIR414	z|MYB-related	1
MADS	MIR414	z|MYB-related	1
MYB	MIR414	z|MYB-related	1
NAC	MIR414	z|MYB-related	1
SET	MIR414	z|MYB-related	1
WRKY	MIR414	z|MYB-related	6
C2H2	MIR5021	z|MYB-related	6
CCAAT	MIR5021	z|MYB-related	7
FAR1	MIR5021	z|MYB-related	4
HB	MIR5021	z|MYB-related	19
SET	MIR5021	z|MYB-related	5
SNF2	MIR5021	z|MYB-related	4
AP2-EREBP	MIR5658	z|MYB-related	1
ARR-B	MIR5658	z|MYB-related	2
bHLH	MIR5658	z|MYB-related	1
bZIP	MIR5658	z|MYB-related	3
C2C2-GATA	MIR5658	z|MYB-related	1
C2H2	MIR5658	z|MYB-related	1
CCAAT	MIR5658	z|MYB-related	1
HB	MIR5658	z|MYB-related	4
MADS	MIR5658	z|MYB-related	2
MYB	MIR5658	z|MYB-related	3
NAC	MIR5658	z|MYB-related	1
SNF2	MIR5658	z|MYB-related	1
Trihelix	MIR5658	z|MYB-related	1
WRKY	MIR5658	z|MYB-related	3
ARR-B	MIR822	z|MYB-related	1
bHLH	MIR822	z|MYB-related	1
bZIP	MIR822	z|MYB-related	3
C2C2-GATA	MIR822	z|MYB-related	1
C2H2	MIR822	z|MYB-related	1
CCAAT	MIR822	z|MYB-related	1
GRAS	MIR822	z|MYB-related	1
HB	MIR822	z|MYB-related	3
MYB	MIR822	z|MYB-related	2
SNF2	MIR822	z|MYB-related	1
AP2-EREBP	MIR858	z|MYB-related	2
ARR-B	MIR858	z|MYB-related	3
bHLH	MIR858	z|MYB-related	2
bZIP	MIR858	z|MYB-related	6
C2H2	MIR858	z|MYB-related	1
CCAAT	MIR858	z|MYB-related	2
FAR1	MIR858	z|MYB-related	1
G2-like	MIR858	z|MYB-related	1
GRAS	MIR858	z|MYB-related	1
HB	MIR858	z|MYB-related	2
LFY	MIR858	z|MYB-related	1
MADS	MIR858	z|MYB-related	2
MYB	MIR858	z|MYB-related	3
MYB-related	MIR858	z|MYB-related	2
NAC	MIR858	z|MYB-related	3
Pseudo ARR-B	MIR858	z|MYB-related	1
WRKY	MIR858	z|MYB-related	3
ARR-B	MIR866	z|MYB-related	3
bHLH	MIR866	z|MYB-related	1
bZIP	MIR866	z|MYB-related	10
C2H2	MIR866	z|MYB-related	1
CCAAT	MIR866	z|MYB-related	3
HB	MIR866	z|MYB-related	4
MYB	MIR866	z|MYB-related	2
NAC	MIR866	z|MYB-related	3
Trihelix	MIR866	z|MYB-related	1
ARR-B	MIR158	z|NAC	2
bHLH	MIR158	z|NAC	1
bZIP	MIR158	z|NAC	2
C2H2	MIR158	z|NAC	1
CCAAT	MIR158	z|NAC	2
HB	MIR158	z|NAC	6
LFY	MIR158	z|NAC	1
MADS	MIR158	z|NAC	1
MYB	MIR158	z|NAC	3
MYB-related	MIR158	z|NAC	2
NAC	MIR158	z|NAC	2
Orphans	MIR158	z|NAC	2
SWI/SNF-SWI3	MIR158	z|NAC	1
WRKY	MIR158	z|NAC	1
AP2-EREBP	MIR164	z|NAC	8
ARR-B	MIR164	z|NAC	17
BBR-BPC	MIR164	z|NAC	1
bHLH	MIR164	z|NAC	12
bZIP	MIR164	z|NAC	59
C2C2-GATA	MIR164	z|NAC	6
C2H2	MIR164	z|NAC	6
CCAAT	MIR164	z|NAC	8
FAR1	MIR164	z|NAC	4
FIE	MIR164	z|NAC	3
G2-like	MIR164	z|NAC	3
GRAS	MIR164	z|NAC	6
HB	MIR164	z|NAC	47
LFY	MIR164	z|NAC	3
MADS	MIR164	z|NAC	12
MYB	MIR164	z|NAC	28
MYB-related	MIR164	z|NAC	9
NAC	MIR164	z|NAC	25
Pseudo ARR-B	MIR164	z|NAC	1
SET	MIR164	z|NAC	4
SNF2	MIR164	z|NAC	5
TCP	MIR164	z|NAC	2
WRKY	MIR164	z|NAC	21
AP2-EREBP	MIR172	z|NAC	1
SET	MIR172	z|NAC	1
ARR-B	MIR1886	z|NAC	1
HB	MIR1886	z|NAC	1
WRKY	MIR1886	z|NAC	1
bZIP	MIR413	z|NAC	2
ARR-B	MIR414	z|NAC	3
bHLH	MIR414	z|NAC	2
bZIP	MIR414	z|NAC	1
C2C2-GATA	MIR414	z|NAC	2
C2H2	MIR414	z|NAC	2
CCAAT	MIR414	z|NAC	2
FAR1	MIR414	z|NAC	1
G2-like	MIR414	z|NAC	1
GRAS	MIR414	z|NAC	1
HB	MIR414	z|NAC	5
MADS	MIR414	z|NAC	1
MYB	MIR414	z|NAC	3
NAC	MIR414	z|NAC	3
SET	MIR414	z|NAC	1
WRKY	MIR414	z|NAC	2
C2H2	MIR5021	z|NAC	6
CCAAT	MIR5021	z|NAC	8
FAR1	MIR5021	z|NAC	4
HB	MIR5021	z|NAC	14
SET	MIR5021	z|NAC	2
SNF2	MIR5021	z|NAC	8
ARR-B	MIR5641	z|NAC	1
bZIP	MIR5641	z|NAC	1
MADS	MIR5641	z|NAC	1
SNF2	MIR5641	z|NAC	1
TCP	MIR5641	z|NAC	1
ABI3-VP1	MIR5658	z|NAC	1
AP2-EREBP	MIR5658	z|NAC	2
ARR-B	MIR5658	z|NAC	8
bHLH	MIR5658	z|NAC	12
bZIP	MIR5658	z|NAC	18
C2C2-GATA	MIR5658	z|NAC	3
C2H2	MIR5658	z|NAC	5
CCAAT	MIR5658	z|NAC	3
E2F-DP	MIR5658	z|NAC	1
FAR1	MIR5658	z|NAC	2
HB	MIR5658	z|NAC	15
HSF	MIR5658	z|NAC	1
LFY	MIR5658	z|NAC	2
MADS	MIR5658	z|NAC	3
MYB	MIR5658	z|NAC	8
NAC	MIR5658	z|NAC	7
Pseudo ARR-B	MIR5658	z|NAC	2
RWP-RK	MIR5658	z|NAC	1
SET	MIR5658	z|NAC	2
SNF2	MIR5658	z|NAC	5
TCP	MIR5658	z|NAC	2
Tify	MIR5658	z|NAC	2
Trihelix	MIR5658	z|NAC	1
WRKY	MIR5658	z|NAC	6
bZIP	MIR825	z|NAC	2
MYB	MIR825	z|NAC	1
MYB-related	MIR825	z|NAC	1
WRKY	MIR825	z|NAC	1
SET	MIR829	z|NAC	1
SNF2	MIR829	z|NAC	1
AP2-EREBP	MIR159	z|NOZZLE;NZZ/SPL	3
ARF	MIR159	z|NOZZLE;NZZ/SPL	1
ARR-B	MIR159	z|NOZZLE;NZZ/SPL	3
bHLH	MIR159	z|NOZZLE;NZZ/SPL	5
bZIP	MIR159	z|NOZZLE;NZZ/SPL	7
C2C2-GATA	MIR159	z|NOZZLE;NZZ/SPL	1
C2H2	MIR159	z|NOZZLE;NZZ/SPL	2
CCAAT	MIR159	z|NOZZLE;NZZ/SPL	3
G2-like	MIR159	z|NOZZLE;NZZ/SPL	1
HB	MIR159	z|NOZZLE;NZZ/SPL	5
HSF	MIR159	z|NOZZLE;NZZ/SPL	1
LFY	MIR159	z|NOZZLE;NZZ/SPL	1
MADS	MIR159	z|NOZZLE;NZZ/SPL	1
MYB	MIR159	z|NOZZLE;NZZ/SPL	3
MYB-related	MIR159	z|NOZZLE;NZZ/SPL	2
NAC	MIR159	z|NOZZLE;NZZ/SPL	2
Pseudo ARR-B	MIR159	z|NOZZLE;NZZ/SPL	1
SET	MIR159	z|NOZZLE;NZZ/SPL	2
SNF2	MIR159	z|NOZZLE;NZZ/SPL	3
TCP	MIR159	z|NOZZLE;NZZ/SPL	1
WRKY	MIR159	z|NOZZLE;NZZ/SPL	2
C2H2	MIR5021	z|OFP	1
CCAAT	MIR5021	z|OFP	1
HB	MIR5021	z|OFP	3
SET	MIR5021	z|OFP	1
AP2-EREBP	MIR5641	z|OFP	1
bZIP	MIR5641	z|OFP	1
bZIP	MIR8181	z|OFP	5
LFY	MIR8181	z|OFP	1
AP2-EREBP	MIR157	z|Orphans	2
ARR-B	MIR157	z|Orphans	3
BBR-BPC	MIR157	z|Orphans	1
bHLH	MIR157	z|Orphans	1
bZIP	MIR157	z|Orphans	4
C2H2	MIR157	z|Orphans	1
CCAAT	MIR157	z|Orphans	3
G2-like	MIR157	z|Orphans	2
HB	MIR157	z|Orphans	7
LFY	MIR157	z|Orphans	1
MADS	MIR157	z|Orphans	3
MYB	MIR157	z|Orphans	2
NAC	MIR157	z|Orphans	2
SET	MIR157	z|Orphans	2
SNF2	MIR157	z|Orphans	1
WRKY	MIR157	z|Orphans	6
AP2-EREBP	MIR172	z|Orphans	1
ARR-B	MIR172	z|Orphans	3
bHLH	MIR172	z|Orphans	1
bZIP	MIR172	z|Orphans	2
C2C2-GATA	MIR172	z|Orphans	1
C2H2	MIR172	z|Orphans	2
CCAAT	MIR172	z|Orphans	2
FAR1	MIR172	z|Orphans	1
GRAS	MIR172	z|Orphans	1
HB	MIR172	z|Orphans	5
LFY	MIR172	z|Orphans	1
MADS	MIR172	z|Orphans	2
MYB	MIR172	z|Orphans	2
MYB-related	MIR172	z|Orphans	1
NAC	MIR172	z|Orphans	1
SET	MIR172	z|Orphans	1
AP2-EREBP	MIR173	z|Orphans	1
ARR-B	MIR173	z|Orphans	3
bZIP	MIR173	z|Orphans	1
C2C2-GATA	MIR173	z|Orphans	1
CCAAT	MIR173	z|Orphans	1
HB	MIR173	z|Orphans	1
MADS	MIR173	z|Orphans	2
NAC	MIR173	z|Orphans	1
SNF2	MIR173	z|Orphans	1
SWI/SNF-SWI3	MIR173	z|Orphans	1
WRKY	MIR173	z|Orphans	2
ARR-B	MIR1886	z|Orphans	1
HB	MIR1886	z|Orphans	1
WRKY	MIR1886	z|Orphans	1
bHLH	MIR2112	z|Orphans	1
LFY	MIR2112	z|Orphans	1
ARR-B	MIR414	z|Orphans	10
bHLH	MIR414	z|Orphans	9
bZIP	MIR414	z|Orphans	2
C2C2-GATA	MIR414	z|Orphans	2
C2H2	MIR414	z|Orphans	6
CCAAT	MIR414	z|Orphans	4
E2F-DP	MIR414	z|Orphans	3
FAR1	MIR414	z|Orphans	3
G2-like	MIR414	z|Orphans	3
GRAS	MIR414	z|Orphans	2
HB	MIR414	z|Orphans	14
HSF	MIR414	z|Orphans	3
LFY	MIR414	z|Orphans	2
MADS	MIR414	z|Orphans	3
MYB	MIR414	z|Orphans	6
MYB-related	MIR414	z|Orphans	2
NAC	MIR414	z|Orphans	9
SET	MIR414	z|Orphans	3
TCP	MIR414	z|Orphans	3
WRKY	MIR414	z|Orphans	8
ARR-B	MIR447	z|Orphans	1
bZIP	MIR447	z|Orphans	2
C2H2	MIR447	z|Orphans	1
CCAAT	MIR447	z|Orphans	1
HB	MIR447	z|Orphans	4
C2H2	MIR5021	z|Orphans	7
CCAAT	MIR5021	z|Orphans	9
FAR1	MIR5021	z|Orphans	4
HB	MIR5021	z|Orphans	22
SET	MIR5021	z|Orphans	9
SNF2	MIR5021	z|Orphans	9
SNF2	MIR5028	z|Orphans	1
AP2-EREBP	MIR5641	z|Orphans	1
bZIP	MIR5641	z|Orphans	1
E2F-DP	MIR5641	z|Orphans	1
MADS	MIR5641	z|Orphans	1
AP2-EREBP	MIR5658	z|Orphans	2
ARR-B	MIR5658	z|Orphans	12
bHLH	MIR5658	z|Orphans	4
bZIP	MIR5658	z|Orphans	11
C2C2-GATA	MIR5658	z|Orphans	3
C2H2	MIR5658	z|Orphans	4
CCAAT	MIR5658	z|Orphans	3
E2F-DP	MIR5658	z|Orphans	2
HB	MIR5658	z|Orphans	5
HSF	MIR5658	z|Orphans	2
LFY	MIR5658	z|Orphans	3
MADS	MIR5658	z|Orphans	5
MYB	MIR5658	z|Orphans	4
NAC	MIR5658	z|Orphans	3
Pseudo ARR-B	MIR5658	z|Orphans	1
SNF2	MIR5658	z|Orphans	5
TCP	MIR5658	z|Orphans	1
WRKY	MIR5658	z|Orphans	5
ARR-B	MIR847	z|Orphans	2
bZIP	MIR847	z|Orphans	2
CCAAT	MIR847	z|Orphans	1
FAR1	MIR847	z|Orphans	1
MYB-related	MIR847	z|Orphans	1
WRKY	MIR847	z|Orphans	3
ARR-B	MIR857	z|Orphans	1
E2F-DP	MIR857	z|Orphans	1
Trihelix	MIR857	z|Orphans	1
WRKY	MIR857	z|Orphans	1
ARR-B	MIR414	z|PHD	3
bHLH	MIR414	z|PHD	4
bZIP	MIR414	z|PHD	1
C2C2-GATA	MIR414	z|PHD	2
C2H2	MIR414	z|PHD	2
CCAAT	MIR414	z|PHD	2
E2F-DP	MIR414	z|PHD	1
GRAS	MIR414	z|PHD	1
HB	MIR414	z|PHD	6
HSF	MIR414	z|PHD	1
LFY	MIR414	z|PHD	1
MADS	MIR414	z|PHD	1
MYB	MIR414	z|PHD	5
MYB-related	MIR414	z|PHD	1
NAC	MIR414	z|PHD	3
WRKY	MIR414	z|PHD	4
C2H2	MIR5021	z|PHD	1
CCAAT	MIR5021	z|PHD	1
HB	MIR5021	z|PHD	3
SET	MIR5021	z|PHD	1
ARR-B	MIR5633	z|PHD	1
bHLH	MIR5633	z|PHD	1
Pseudo ARR-B	MIR5633	z|PHD	1
SNF2	MIR5633	z|PHD	1
AP2-EREBP	MIR773	z|PHD	1
E2F-DP	MIR773	z|PHD	1
FAR1	MIR773	z|PHD	1
SET	MIR773	z|PHD	1
WRKY	MIR773	z|PHD	1
bZIP	MIR867	z|PHD	1
E2F-DP	MIR867	z|PHD	1
LFY	MIR867	z|PHD	1
ARR-B	MIR156	z|PLATZ	4
bHLH	MIR156	z|PLATZ	4
bZIP	MIR156	z|PLATZ	5
C2C2-GATA	MIR156	z|PLATZ	1
C2H2	MIR156	z|PLATZ	2
CCAAT	MIR156	z|PLATZ	1
GRAS	MIR156	z|PLATZ	1
HB	MIR156	z|PLATZ	5
HSF	MIR156	z|PLATZ	2
MADS	MIR156	z|PLATZ	1
MYB	MIR156	z|PLATZ	3
MYB-related	MIR156	z|PLATZ	1
NAC	MIR156	z|PLATZ	2
SNF2	MIR156	z|PLATZ	2
TCP	MIR156	z|PLATZ	1
Tify	MIR156	z|PLATZ	1
Trihelix	MIR156	z|PLATZ	2
C2H2	MIR5021	z|PLATZ	1
CCAAT	MIR5021	z|PLATZ	1
FAR1	MIR5021	z|PLATZ	1
HB	MIR5021	z|PLATZ	3
bZIP	MIR5652	z|PLATZ	4
FAR1	MIR5652	z|PLATZ	1
MADS	MIR5652	z|PLATZ	1
SNF2	MIR5652	z|PLATZ	2
ARR-B	MIR5014	z|Pseudo ARR-B	1
bHLH	MIR5014	z|Pseudo ARR-B	1
bZIP	MIR5014	z|Pseudo ARR-B	1
C2C2-GATA	MIR5014	z|Pseudo ARR-B	1
HB	MIR5014	z|Pseudo ARR-B	1
LFY	MIR5014	z|Pseudo ARR-B	1
NAC	MIR5014	z|Pseudo ARR-B	1
SWI/SNF-SWI3	MIR5014	z|Pseudo ARR-B	1
FAR1	MIR5021	z|RWP-RK	1
HB	MIR5021	z|RWP-RK	2
SNF2	MIR5021	z|RWP-RK	2
AP2-EREBP	MIR156	z|SBP	49
ARF	MIR156	z|SBP	14
ARR-B	MIR156	z|SBP	137
BBR-BPC	MIR156	z|SBP	24
bHLH	MIR156	z|SBP	108
bZIP	MIR156	z|SBP	143
C2C2-GATA	MIR156	z|SBP	24
C2H2	MIR156	z|SBP	111
CCAAT	MIR156	z|SBP	57
EIL	MIR156	z|SBP	1
FAR1	MIR156	z|SBP	20
FIE	MIR156	z|SBP	6
G2-like	MIR156	z|SBP	46
GRAS	MIR156	z|SBP	23
HB	MIR156	z|SBP	171
HSF	MIR156	z|SBP	6
LBD	MIR156	z|SBP	3
LFY	MIR156	z|SBP	24
MADS	MIR156	z|SBP	197
MYB	MIR156	z|SBP	114
MYB-related	MIR156	z|SBP	30
NAC	MIR156	z|SBP	65
Orphans	MIR156	z|SBP	2
PHD	MIR156	z|SBP	6
Pseudo ARR-B	MIR156	z|SBP	5
RB	MIR156	z|SBP	2
SET	MIR156	z|SBP	33
SNF2	MIR156	z|SBP	77
SWI/SNF-SWI3	MIR156	z|SBP	6
TCP	MIR156	z|SBP	35
Tify	MIR156	z|SBP	3
Trihelix	MIR156	z|SBP	12
WRKY	MIR156	z|SBP	41
zf-HD	MIR156	z|SBP	5
AP2-EREBP	MIR157	z|SBP	12
ARF	MIR157	z|SBP	6
ARR-B	MIR157	z|SBP	54
BBR-BPC	MIR157	z|SBP	15
bHLH	MIR157	z|SBP	35
bZIP	MIR157	z|SBP	69
C2C2-GATA	MIR157	z|SBP	12
C2H2	MIR157	z|SBP	20
CCAAT	MIR157	z|SBP	25
EIL	MIR157	z|SBP	1
FIE	MIR157	z|SBP	4
G2-like	MIR157	z|SBP	21
GRAS	MIR157	z|SBP	13
HB	MIR157	z|SBP	100
HSF	MIR157	z|SBP	12
LBD	MIR157	z|SBP	3
LFY	MIR157	z|SBP	13
MADS	MIR157	z|SBP	78
MYB	MIR157	z|SBP	50
MYB-related	MIR157	z|SBP	25
NAC	MIR157	z|SBP	22
PHD	MIR157	z|SBP	12
Pseudo ARR-B	MIR157	z|SBP	5
SET	MIR157	z|SBP	12
SNF2	MIR157	z|SBP	29
TCP	MIR157	z|SBP	8
Trihelix	MIR157	z|SBP	3
WRKY	MIR157	z|SBP	61
zf-HD	MIR157	z|SBP	4
C2H2	MIR5021	z|SBP	1
CCAAT	MIR5021	z|SBP	1
HB	MIR5021	z|SBP	3
ABI3-VP1	MIR5658	z|SBP	1
AP2-EREBP	MIR5658	z|SBP	1
ARR-B	MIR5658	z|SBP	7
bHLH	MIR5658	z|SBP	7
bZIP	MIR5658	z|SBP	9
C2C2-GATA	MIR5658	z|SBP	2
C2H2	MIR5658	z|SBP	3
CCAAT	MIR5658	z|SBP	1
FAR1	MIR5658	z|SBP	1
HB	MIR5658	z|SBP	10
HSF	MIR5658	z|SBP	2
LFY	MIR5658	z|SBP	2
MADS	MIR5658	z|SBP	4
MYB	MIR5658	z|SBP	3
NAC	MIR5658	z|SBP	4
Pseudo ARR-B	MIR5658	z|SBP	2
RWP-RK	MIR5658	z|SBP	1
SET	MIR5658	z|SBP	1
SNF2	MIR5658	z|SBP	4
TCP	MIR5658	z|SBP	2
Tify	MIR5658	z|SBP	1
Trihelix	MIR5658	z|SBP	1
WRKY	MIR5658	z|SBP	4
[truncated: 457 more rows]

## Sheet: Fig.4c
Chr	Start	End	Type	JS_Score
Chr1	1190	1993	enhancer	0.0281692
Chr1	2197	3754	promoter	0.0155654
Chr1	8031	9054	promoter	0.023356
Chr1	10877	11591	enhancer	0.0296482
Chr1	13348	14165	promoter	0.0279795
Chr1	14652	15795	enhancer	0.0241112
Chr1	16423	16936	enhancer	0.0284303
Chr1	19366	19583	enhancer	0.0301042
Chr1	19989	21816	enhancer	0.0220865
Chr1	22400	23454	promoter	0.0269564
Chr1	32838	34103	promoter	0.0131985
Chr1	37610	38737	promoter	0.019461
Chr1	39748	40640	promoter	0.0287765
Chr1	41880	42124	enhancer	0.0305085
Chr1	44135	45360	promoter	0.0240269
Chr1	46560	47245	promoter	0.0283973
Chr1	48302	48516	promoter	0.0305085
Chr1	49389	50346	promoter	0.0273596
Chr1	50954	52328	promoter	0.0163133
Chr1	53944	54160	enhancer	0.0304241
Chr1	54877	55830	enhancer	0.0152261
Chr1	56571	57823	promoter	0.0156654
Chr1	58398	58735	promoter	0.0281577
Chr1	59243	61872	enhancer	0.0240618
Chr1	62409	63334	promoter	0.0295633
Chr1	63713	64560	promoter	0.0278782
Chr1	67315	69484	enhancer	0.0139098
Chr1	71982	72664	promoter	0.0225969
Chr1	74491	76691	promoter	0.0205801
Chr1	77408	78054	enhancer	0.0252186
Chr1	79319	80040	enhancer	0.027444
Chr1	81592	82585	enhancer	0.0202296
Chr1	82793	83738	enhancer	0.0211732
Chr1	85023	85792	promoter	0.0258473
Chr1	86722	87057	enhancer	0.0242035
Chr1	88113	89138	promoter	0.0184736
Chr1	90956	91663	promoter	0.0264851
Chr1	95276	96180	promoter	0.0183946
Chr1	99008	100146	promoter	0.0211225
Chr1	102494	102948	enhancer	0.0302052
Chr1	103827	104129	enhancer	0.0300723
Chr1	107255	109329	enhancer	0.0160114
Chr1	111618	113139	promoter	0.0165974
Chr1	113866	114404	promoter	0.0304499
Chr1	115757	117162	promoter	0.020586
Chr1	118213	118993	promoter	0.0250916
Chr1	120135	121567	promoter	0.0129395
Chr1	128013	129830	promoter	0.0174612
Chr1	130317	131675	promoter	0.012231
Chr1	135122	136345	promoter	0.0196403
Chr1	138023	139368	promoter	0.0254861
Chr1	139785	140791	enhancer	0.0187034
Chr1	141307	142221	promoter	0.0235074
Chr1	143084	143810	promoter	0.0284818
Chr1	145830	147281	promoter	0.0202952
Chr1	148673	150244	promoter	0.0233698
Chr1	155967	157330	promoter	0.0232959
Chr1	158530	159901	promoter	0.0167674
Chr1	162500	163496	promoter	0.0193609
Chr1	166920	168713	promoter	0.0156904
Chr1	171522	171958	enhancer	0.030048
Chr1	172447	174019	promoter	0.0227905
Chr1	176690	177549	promoter	0.02322
Chr1	178447	179495	enhancer	0.023949
Chr1	180244	180496	enhancer	0.0305052
Chr1	181994	183973	enhancer	0.0199475
Chr1	184186	185817	promoter	0.0194335
Chr1	186673	187615	promoter	0.0272639
Chr1	189977	190778	promoter	0.0176728
Chr1	192306	192753	enhancer	0.0304971
Chr1	194014	195955	promoter	0.0168711
Chr1	198259	200038	promoter	0.015006
Chr1	201433	202256	promoter	0.0270012
Chr1	204486	204873	promoter	0.0285111
Chr1	206081	208864	promoter	0.0196442
Chr1	210509	211096	enhancer	0.0275899
Chr1	214943	215169	promoter	0.0304175
Chr1	218673	220723	promoter	0.0106269
Chr1	224733	226127	promoter	0.0221399
Chr1	227062	229306	promoter	0.0151449
Chr1	229835	230334	promoter	0.0293657
Chr1	232446	233048	promoter	0.0288782
Chr1	237437	238328	promoter	0.0126309
Chr1	239223	240354	enhancer	0.0108264
Chr1	245683	246493	promoter	0.0214987
Chr1	248205	249427	promoter	0.01358
Chr1	254259	255208	enhancer	0.0161294
Chr1	262181	263159	promoter	0.0129673
Chr1	265988	266618	enhancer	0.029306
Chr1	267759	268676	promoter	0.0115615
Chr1	269139	271246	promoter	0.0162775
Chr1	274415	275598	promoter	0.0145465
Chr1	278326	278605	promoter	0.0305085
Chr1	282129	282623	promoter	0.0280389
Chr1	283985	284774	promoter	0.0245699
Chr1	290637	291940	enhancer	0.0155683
Chr1	292726	293599	promoter	0.0116984
Chr1	294843	295377	promoter	0.0303259
Chr1	297921	298891	promoter	0.0201333
Chr1	300704	301465	promoter	0.0231083
Chr1	302094	303850	promoter	0.0214314
Chr1	306085	306604	promoter	0.0288864
Chr1	308813	310596	promoter	0.0118741
Chr1	312345	312949	enhancer	0.030058
Chr1	315642	316461	promoter	0.0203902
Chr1	319189	320061	enhancer	0.0247172
Chr1	322551	323233	promoter	0.0275396
Chr1	324470	325700	promoter	0.0100807
Chr1	330378	330683	enhancer	0.0304169
Chr1	337015	338564	promoter	0.0104227
Chr1	342021	342785	promoter	0.0221294
Chr1	343644	346061	promoter	0.0142195
Chr1	346327	347054	promoter	0.0304156
Chr1	347548	348008	promoter	0.0302244
Chr1	352866	353311	enhancer	0.0297429
Chr1	354492	355455	promoter	0.0220119
Chr1	356176	357759	promoter	0.0173298
Chr1	358683	358888	promoter	0.0304523
Chr1	362675	365623	promoter	0.0132345
Chr1	367349	368711	enhancer	0.0207774
Chr1	369458	369898	enhancer	0.0292677
Chr1	371703	372212	promoter	0.0304416
Chr1	372422	373976	promoter	0.0158397
Chr1	386585	387489	enhancer	0.0288721
Chr1	389306	390111	promoter	0.020654
Chr1	392371	393483	promoter	0.0226316
Chr1	394824	396050	promoter	0.0130575
Chr1	400998	402685	promoter	0.0130467
Chr1	404156	404894	promoter	0.0198208
Chr1	408276	408987	promoter	0.0270423
Chr1	410221	412039	promoter	0.0191761
Chr1	414325	415655	promoter	0.0131725
Chr1	417863	418994	promoter	0.0161616
Chr1	419782	420810	enhancer	0.0171085
Chr1	424414	425104	enhancer	0.0190688
Chr1	426140	427174	enhancer	0.0144977
Chr1	428116	428818	promoter	0.0251159
Chr1	430632	431448	promoter	0.0181611
Chr1	433897	435118	enhancer	0.0131201
Chr1	436725	437848	promoter	0.0164806
Chr1	439714	440361	promoter	0.0289352
Chr1	442724	443240	promoter	0.0293586
Chr1	446193	447492	promoter	0.0239795
Chr1	447826	448282	enhancer	0.0297042
Chr1	452455	453512	promoter	0.0171075
Chr1	455353	456009	promoter	0.0257431
Chr1	458646	460420	promoter	0.0194655
Chr1	460888	462162	promoter	0.0124556
Chr1	463322	464104	promoter	0.022051
Chr1	467622	469972	promoter	0.0120847
Chr1	471216	472469	enhancer	0.0190354
Chr1	473228	474037	promoter	0.0252871
Chr1	476332	476973	promoter	0.0278841
Chr1	478764	480311	enhancer	0.0224133
Chr1	480567	480940	promoter	0.0304731
Chr1	482282	484328	promoter	0.0156922
Chr1	485441	486910	promoter	0.0241371
Chr1	487541	489670	promoter	0.0169452
Chr1	490501	491173	promoter	0.0250301
Chr1	492759	493870	promoter	0.0132436
Chr1	496280	496567	promoter	0.0301562
Chr1	498327	499367	promoter	0.0119077
Chr1	501298	502740	enhancer	0.0209362
Chr1	504939	506309	promoter	0.0270813
Chr1	508083	508283	enhancer	0.0304711
Chr1	510907	511558	enhancer	0.0270022
Chr1	515178	515932	promoter	0.0160895
Chr1	516362	518474	promoter	0.0164807
Chr1	519294	520077	enhancer	0.0293813
Chr1	521507	523009	promoter	0.0117556
Chr1	523246	523746	promoter	0.0295617
Chr1	528785	529577	promoter	0.0264098
Chr1	536692	538182	promoter	0.0120899
Chr1	539743	540493	enhancer	0.0251115
Chr1	544244	545114	promoter	0.0299142
Chr1	552212	554438	promoter	0.0121017
Chr1	554868	555527	promoter	0.0259001
Chr1	555893	557505	promoter	0.0161244
Chr1	558469	559170	enhancer	0.0294822
Chr1	559472	560573	enhancer	0.0255739
Chr1	563665	563991	promoter	0.0299034
Chr1	564310	567453	promoter	0.0163283
Chr1	568261	568549	promoter	0.0293201
Chr1	569083	569513	promoter	0.0301639
Chr1	571086	572607	enhancer	0.0243362
Chr1	574843	576555	promoter	0.0158602
Chr1	580234	580886	promoter	0.0227038
Chr1	581749	582748	enhancer	0.0269659
Chr1	583561	584537	promoter	0.0117076
Chr1	590645	591919	promoter	0.0141293
Chr1	593158	593848	enhancer	0.029003
Chr1	598446	599184	promoter	0.0170279
Chr1	599400	599887	promoter	0.0294804
Chr1	601812	602843	promoter	0.0218328
Chr1	607089	608240	promoter	0.0204397
Chr1	609203	609771	promoter	0.0296574
Chr1	616123	618467	promoter	0.0153377
Chr1	619807	621762	promoter	0.0196395
Chr1	622791	623559	enhancer	0.0305044
Chr1	625454	626140	promoter	0.0222645
Chr1	626449	627057	promoter	0.0295188
Chr1	629579	630671	promoter	0.023331
Chr1	633122	635498	promoter	0.016368
Chr1	636135	636667	promoter	0.0294354
Chr1	638660	639003	promoter	0.0288994
Chr1	641534	643146	enhancer	0.0249896
Chr1	644240	645521	promoter	0.0144821
Chr1	651854	655654	promoter	0.013972
Chr1	658057	658897	promoter	0.0249945
Chr1	659609	660447	promoter	0.0244674
Chr1	661155	661355	enhancer	0.0303489
Chr1	662115	662931	promoter	0.0184944
Chr1	669506	670115	promoter	0.0291906
Chr1	670977	671192	enhancer	0.0299208
Chr1	672581	673563	promoter	0.0142702
Chr1	687000	687885	promoter	0.02644
Chr1	692303	693208	promoter	0.0280274
Chr1	700890	701768	promoter	0.012566
Chr1	704410	705270	enhancer	0.0267031
Chr1	706302	707688	promoter	0.0109409
Chr1	711941	712302	promoter	0.0291634
Chr1	713360	713589	enhancer	0.0303067
Chr1	727042	729203	promoter	0.01429
Chr1	729488	730184	promoter	0.0256404
Chr1	737712	740262	promoter	0.0216699
Chr1	741903	742181	enhancer	0.0305049
Chr1	744059	744755	enhancer	0.0305058
Chr1	746325	747203	promoter	0.0292037
Chr1	747892	749502	promoter	0.0156125
Chr1	751871	752436	promoter	0.0287993
Chr1	753168	753545	promoter	0.0304894
Chr1	753892	754767	promoter	0.0181807
Chr1	755942	756722	promoter	0.0227563
Chr1	760336	761680	promoter	0.0162683
Chr1	766570	768463	enhancer	0.0223386
Chr1	771311	771630	enhancer	0.0297989
Chr1	772317	773711	promoter	0.0159627
Chr1	779888	780970	promoter	0.0145238
Chr1	785264	787596	enhancer	0.0172214
Chr1	787875	789147	promoter	0.0268845
Chr1	789754	790306	promoter	0.0299338
Chr1	790935	791515	promoter	0.0286442
Chr1	792751	793599	promoter	0.0200558
Chr1	795142	795753	promoter	0.0278038
Chr1	798258	799445	promoter	0.019216
Chr1	802770	803061	promoter	0.0294673
Chr1	806651	807666	promoter	0.0135736
Chr1	812853	813763	promoter	0.0180828
Chr1	819073	819953	promoter	0.0241444
Chr1	824025	824923	promoter	0.0262631
Chr1	826151	826653	promoter	0.0271041
Chr1	830061	830931	promoter	0.0188991
Chr1	835113	836164	promoter	0.029776
Chr1	840845	841149	enhancer	0.0304513
Chr1	843968	844625	promoter	0.0292905
Chr1	846005	846975	promoter	0.029174
Chr1	847335	848090	promoter	0.0214871
Chr1	849723	851117	enhancer	0.0224959
Chr1	851358	852418	promoter	0.01987
Chr1	853089	854289	promoter	0.0161495
Chr1	859523	860457	promoter	0.0290947
Chr1	863882	866293	promoter	0.0143756
Chr1	867589	869161	promoter	0.0189429
Chr1	870998	871809	promoter	0.014415
Chr1	875687	876268	enhancer	0.029557
Chr1	877258	878316	promoter	0.0109376
Chr1	879720	880673	promoter	0.0202268
Chr1	883218	884034	promoter	0.0280887
Chr1	887916	888465	promoter	0.0300094
Chr1	889691	890537	enhancer	0.0196763
Chr1	892149	893221	promoter	0.0160778
Chr1	896236	896851	promoter	0.0290811
Chr1	897254	899212	promoter	0.0185434
Chr1	899578	901002	promoter	0.0168558
Chr1	903202	904324	enhancer	0.0220501
Chr1	907014	907929	promoter	0.0139184
Chr1	909217	910204	enhancer	0.0144971
Chr1	911944	912628	promoter	0.026397
Chr1	917628	918633	promoter	0.0110843
Chr1	920007	920281	promoter	0.030415
Chr1	921714	922584	enhancer	0.0260896
Chr1	926992	927489	promoter	0.0299063
Chr1	928433	929155	enhancer	0.0293187
Chr1	929603	933831	promoter	0.0154819
Chr1	936431	938182	promoter	0.0130085
Chr1	943058	943733	promoter	0.0281702
Chr1	951543	953502	promoter	0.0119575
Chr1	953846	954661	promoter	0.0301088
Chr1	956366	958431	enhancer	0.0156108
Chr1	960730	962266	promoter	0.0148911
Chr1	966481	968021	promoter	0.0231319
Chr1	970370	970969	promoter	0.0284894
Chr1	972910	973537	enhancer	0.0291103
Chr1	974735	975819	enhancer	0.024775
Chr1	976239	976469	enhancer	0.0296402
Chr1	977517	979512	promoter	0.0179669
Chr1	981604	982454	promoter	0.0169445
Chr1	983188	985009	promoter	0.0229956
Chr1	990913	991380	promoter	0.0305085
Chr1	992938	993692	promoter	0.0127642
Chr1	995650	996409	promoter	0.0211854
Chr1	1000348	1001203	promoter	0.0211279
Chr1	1004275	1005072	promoter	0.0239479
Chr1	1008081	1008820	enhancer	0.0296129
Chr1	1010163	1011603	promoter	0.0148476
Chr1	1013328	1014033	promoter	0.0297209
Chr1	1017452	1018402	promoter	0.0180734
Chr1	1021917	1023101	promoter	0.02362
Chr1	1023617	1024796	promoter	0.0126815
Chr1	1028037	1031433	promoter	0.00989961
Chr1	1035871	1036828	promoter	0.0148207
Chr1	1040039	1040734	promoter	0.0298525
Chr1	1042846	1044208	promoter	0.0252019
Chr1	1045282	1045482	enhancer	0.0304848
Chr1	1049452	1050649	promoter	0.0120388
Chr1	1050854	1051664	promoter	0.0167144
Chr1	1059003	1059765	promoter	0.0252913
Chr1	1063977	1064840	promoter	0.0136379
Chr1	1070742	1073612	promoter	0.0221728
Chr1	1080257	1081707	promoter	0.011767
Chr1	1084223	1086437	promoter	0.0119489
Chr1	1095891	1097347	promoter	0.0146121
Chr1	1101043	1101255	promoter	0.0303252
Chr1	1101633	1102449	enhancer	0.0253721
Chr1	1102904	1103655	enhancer	0.0185653
Chr1	1104150	1104364	promoter	0.0304087
Chr1	1105988	1106638	enhancer	0.0238124
Chr1	1108416	1109812	promoter	0.0113649
Chr1	1113918	1114697	promoter	0.0252323
Chr1	1120840	1121694	promoter	0.0227229
Chr1	1122416	1124806	enhancer	0.0270563
Chr1	1125117	1125714	promoter	0.0265573
Chr1	1129179	1132948	enhancer	0.0138336
Chr1	1133735	1134892	enhancer	0.026286
Chr1	1135477	1136156	promoter	0.0294175
Chr1	1139681	1140491	enhancer	0.0254095
Chr1	1140862	1141871	promoter	0.023767
Chr1	1142854	1144267	promoter	0.0154108
Chr1	1146347	1147190	promoter	0.0225777
Chr1	1148371	1149698	promoter	0.0282016
Chr1	1154303	1155400	promoter	0.0133235
Chr1	1155949	1156856	promoter	0.0301128
Chr1	1157563	1159529	promoter	0.0150022
Chr1	1161787	1162374	promoter	0.0295725
Chr1	1162671	1162882	promoter	0.0298532
Chr1	1164593	1165349	promoter	0.0248798
Chr1	1166581	1167655	enhancer	0.0194827
Chr1	1168757	1170043	promoter	0.0241209
Chr1	1170530	1171034	enhancer	0.029998
Chr1	1172653	1173644	enhancer	0.0167745
Chr1	1174411	1174759	promoter	0.0289629
Chr1	1183660	1183993	promoter	0.0301422
Chr1	1185476	1185962	enhancer	0.0294311
Chr1	1188082	1189417	promoter	0.0129231
Chr1	1191058	1191913	promoter	0.0143011
Chr1	1193601	1194352	enhancer	0.0188593
Chr1	1195580	1196065	enhancer	0.0299322
Chr1	1197392	1198532	promoter	0.01663
Chr1	1200919	1202523	promoter	0.0174895
Chr1	1205718	1207582	promoter	0.0201772
Chr1	1215313	1216399	promoter	0.0102822
Chr1	1220163	1221464	promoter	0.0230152
Chr1	1222152	1222632	enhancer	0.0303617
Chr1	1224317	1225045	promoter	0.0196598
Chr1	1226094	1226890	promoter	0.0217495
Chr1	1230758	1231835	promoter	0.0254565
Chr1	1232058	1233998	promoter	0.0193415
Chr1	1235789	1236938	promoter	0.0117497
Chr1	1238574	1239274	enhancer	0.0294045
Chr1	1239956	1240724	promoter	0.0260131
Chr1	1242082	1242843	promoter	0.0251878
Chr1	1244135	1244726	promoter	0.0304153
Chr1	1246355	1247057	enhancer	0.0298912
Chr1	1248473	1249564	promoter	0.0133598
Chr1	1257472	1258740	promoter	0.0232051
Chr1	1261122	1261964	promoter	0.0127319
Chr1	1272306	1272938	enhancer	0.0279539
Chr1	1273861	1274543	enhancer	0.0291637
Chr1	1275253	1275793	enhancer	0.0282575
Chr1	1280481	1281589	enhancer	0.0209661
Chr1	1286254	1286459	promoter	0.0301189
Chr1	1290773	1292379	promoter	0.0111715
Chr1	1293247	1293476	promoter	0.0305045
Chr1	1298708	1299775	promoter	0.02035
Chr1	1302909	1303559	enhancer	0.0281426
Chr1	1305385	1309817	promoter	0.0191682
Chr1	1310741	1311311	promoter	0.0287345
Chr1	1312499	1313858	promoter	0.0191305
Chr1	1315545	1316170	promoter	0.0293566
Chr1	1320340	1322173	promoter	0.0143668
Chr1	1324524	1325289	enhancer	0.0230986
Chr1	1330897	1331847	promoter	0.0201371
Chr1	1333247	1334085	promoter	0.0182142
Chr1	1336170	1336599	enhancer	0.0304646
Chr1	1337571	1339567	promoter	0.0121034
Chr1	1343396	1345331	promoter	0.0125884
Chr1	1349596	1350531	promoter	0.0125458
Chr1	1355298	1357169	enhancer	0.0233917
Chr1	1358215	1358833	promoter	0.0265268
Chr1	1361734	1362828	promoter	0.0167773
Chr1	1364709	1365333	promoter	0.0290946
Chr1	1368457	1369312	promoter	0.0152539
Chr1	1375407	1376255	promoter	0.0268067
Chr1	1383485	1383704	promoter	0.0299143
Chr1	1383917	1384179	promoter	0.0286234
Chr1	1385924	1386458	enhancer	0.0292133
Chr1	1390918	1392064	promoter	0.0218527
Chr1	1395769	1396522	promoter	0.0276823
Chr1	1398649	1399505	promoter	0.0220686
Chr1	1400525	1400910	enhancer	0.0300283
Chr1	1407178	1408011	promoter	0.0166572
Chr1	1410426	1411424	promoter	0.010807
Chr1	1415899	1416523	promoter	0.0276583
Chr1	1418127	1419050	promoter	0.0212665
Chr1	1421572	1424517	promoter	0.0230536
Chr1	1424766	1425503	promoter	0.028246
Chr1	1426406	1426972	promoter	0.0303961
Chr1	1428715	1428955	enhancer	0.0301908
Chr1	1430996	1432096	promoter	0.0285334
Chr1	1432548	1435144	enhancer	0.0150223
Chr1	1437332	1437961	promoter	0.0292594
Chr1	1441098	1441308	promoter	0.0300588
Chr1	1450562	1451252	promoter	0.0276184
Chr1	1454562	1455881	promoter	0.0280817
Chr1	1456137	1457152	enhancer	0.0168896
Chr1	1458478	1459273	promoter	0.0145917
Chr1	1461940	1463398	promoter	0.0146369
Chr1	1467920	1471441	promoter	0.0152258
Chr1	1475975	1476515	promoter	0.0295805
Chr1	1476750	1480248	promoter	0.016915
Chr1	1481024	1481396	enhancer	0.0298521
Chr1	1482028	1482902	promoter	0.0150937
Chr1	1486708	1487503	promoter	0.0236216
Chr1	1490682	1491207	promoter	0.0300474
Chr1	1493959	1495150	promoter	0.0258911
Chr1	1496352	1498411	enhancer	0.0130692
Chr1	1503452	1505303	promoter	0.0167458
Chr1	1510433	1510677	promoter	0.0299143
Chr1	1511451	1512164	promoter	0.0286939
Chr1	1517355	1519127	promoter	0.0240784
Chr1	1519715	1520892	promoter	0.0210705
Chr1	1523618	1523949	enhancer	0.0283655
Chr1	1524549	1525680	enhancer	0.0244506
Chr1	1527414	1527744	promoter	0.0293754
Chr1	1528421	1530051	promoter	0.0253685
Chr1	1531096	1531671	enhancer	0.0302665
Chr1	1534022	1535610	promoter	0.0155594
Chr1	1537432	1538411	promoter	0.0236506
Chr1	1544903	1546901	promoter	0.0221148
Chr1	1547966	1549360	promoter	0.0149818
Chr1	1549925	1550227	enhancer	0.0299461
Chr1	1553212	1553824	promoter	0.028128
Chr1	1554126	1554829	promoter	0.0250433
Chr1	1558058	1560775	promoter	0.0134262
Chr1	1563881	1564847	promoter	0.00950391
Chr1	1567726	1568398	enhancer	0.0284491
Chr1	1568616	1571042	enhancer	0.00894007
Chr1	1575145	1575972	enhancer	0.0272766
Chr1	1576312	1577169	promoter	0.014298
Chr1	1583332	1584827	promoter	0.0108432
Chr1	1587460	1588628	promoter	0.0130225
Chr1	1593633	1594188	enhancer	0.0305085
Chr1	1595512	1596416	promoter	0.0162269
Chr1	1597684	1598332	promoter	0.024276
Chr1	1598599	1600141	promoter	0.0243704
Chr1	1604705	1606282	promoter	0.023852
Chr1	1606786	1607138	enhancer	0.0304729
Chr1	1607442	1608521	enhancer	0.028531
Chr1	1611472	1612130	promoter	0.02649
Chr1	1612373	1613269	enhancer	0.0188089
Chr1	1615162	1615376	enhancer	0.0304693
Chr1	1617033	1617600	enhancer	0.0295375
Chr1	1617860	1618853	enhancer	0.0193651
Chr1	1623154	1625335	promoter	0.0154829
Chr1	1635509	1636474	promoter	0.0226973
Chr1	1637648	1637945	promoter	0.0288673
Chr1	1638685	1639557	promoter	0.0223273
Chr1	1642700	1643382	promoter	0.0261683
Chr1	1644146	1646076	promoter	0.0179955
Chr1	1646967	1648197	promoter	0.0171138
Chr1	1659173	1663726	enhancer	0.0138431
Chr1	1669053	1669694	promoter	0.0299254
Chr1	1671242	1672228	promoter	0.0253572
Chr1	1678649	1679225	promoter	0.0285517
Chr1	1681505	1682668	promoter	0.021709
Chr1	1689695	1690370	promoter	0.0275917
Chr1	1692173	1692629	promoter	0.029773
Chr1	1693076	1694043	enhancer	0.021563
Chr1	1696888	1697943	enhancer	0.028107
Chr1	1700760	1701491	promoter	0.021993
Chr1	1702464	1703161	promoter	0.0268484
Chr1	1704488	1705524	promoter	0.0151037
Chr1	1706727	1707217	promoter	0.0294317
Chr1	1709125	1709793	promoter	0.0272901
Chr1	1712968	1716222	enhancer	0.0113388
Chr1	1718562	1719197	promoter	0.0288938
Chr1	1721064	1721758	promoter	0.0295801
Chr1	1725810	1726481	promoter	0.0297611
Chr1	1729146	1730378	promoter	0.0264803
Chr1	1732224	1732935	promoter	0.0258692
Chr1	1739094	1740047	enhancer	0.0264131
Chr1	1740907	1741272	promoter	0.0304049
Chr1	1742770	1746339	promoter	0.0215144
Chr1	1748050	1748645	promoter	0.0303125
Chr1	1753628	1754548	promoter	0.0274323
Chr1	1761647	1762548	promoter	0.0258114
Chr1	1766018	1767338	promoter	0.0225827
Chr1	1768389	1769299	promoter	0.0207451
Chr1	1773085	1775380	promoter	0.0201688
Chr1	1778609	1779817	promoter	0.0226958
Chr1	1786175	1786941	promoter	0.0297113
Chr1	1789752	1790489	promoter	0.0255731
Chr1	1798673	1799310	promoter	0.0298287
Chr1	1803528	1804497	promoter	0.0173512
Chr1	1807306	1808278	promoter	0.0142238
Chr1	1815203	1816198	promoter	0.0133859
Chr1	1817099	1817713	promoter	0.026645
Chr1	1819824	1820842	enhancer	0.0168169
Chr1	1821359	1822899	promoter	0.0113585
Chr1	1828264	1828667	enhancer	0.0304889
Chr1	1829441	1830879	promoter	0.0201913
Chr1	1832483	1832966	promoter	0.0288943
Chr1	1837364	1839075	promoter	0.0212215
Chr1	1840990	1841460	enhancer	0.0303936
Chr1	1843168	1843539	promoter	0.029304
Chr1	1844982	1845695	enhancer	0.0207461
Chr1	1850410	1850871	enhancer	0.0303441
Chr1	1854694	1856135	promoter	0.0183371
Chr1	1860420	1862366	promoter	0.0141696
Chr1	1864388	1864881	promoter	0.0292415
Chr1	1868549	1869275	enhancer	0.0270585
Chr1	1873405	1874944	promoter	0.0201175
Chr1	1876814	1878148	promoter	0.0133656
Chr1	1878427	1879996	enhancer	0.0168289
Chr1	1880558	1881187	enhancer	0.0281202
Chr1	1882431	1883110	promoter	0.0205596
Chr1	1884293	1885136	enhancer	0.0238837
Chr1	1887530	1889394	enhancer	0.0191007
Chr1	1890151	1890582	promoter	0.0304834
Chr1	1890857	1891747	enhancer	0.0260344
Chr1	1893901	1894677	promoter	0.0186035
Chr1	1896714	1897433	promoter	0.0205341
Chr1	1899294	1900332	promoter	0.0200786
Chr1	1904890	1905958	promoter	0.0226826
Chr1	1906780	1907358	promoter	0.0298099
Chr1	1910505	1911445	promoter	0.0258457
Chr1	1919436	1919729	promoter	0.0290875
Chr1	1921796	1922648	promoter	0.0147521
Chr1	1926209	1926895	promoter	0.023993
Chr1	1932649	1933551	promoter	0.0250832
Chr1	1934163	1934855	promoter	0.0303939
Chr1	1940374	1940779	promoter	0.0304639
Chr1	1941309	1943203	enhancer	0.0281916
Chr1	1945989	1947175	promoter	0.0160333
Chr1	1950443	1950954	enhancer	0.0301784
Chr1	1952572	1954950	promoter	0.0223345
Chr1	1958359	1959229	promoter	0.0238507
Chr1	1963070	1963739	promoter	0.0283589
Chr1	1964705	1966961	promoter	0.0246551
Chr1	1969210	1969911	promoter	0.0281333
Chr1	1973739	1975072	promoter	0.0122955
Chr1	1977155	1978629	promoter	0.00986376
Chr1	1988957	1989742	promoter	0.0241893
Chr1	1991948	1992657	promoter	0.0189404
Chr1	1993334	1994378	enhancer	0.0224765
Chr1	1996044	1997773	promoter	0.0264531
Chr1	1998282	1999661	enhancer	0.0176708
Chr1	1999918	2000148	enhancer	0.0302687
Chr1	2000387	2002113	promoter	0.0145103
Chr1	2006809	2008050	promoter	0.0240008
Chr1	2012931	2014612	promoter	0.0111677
Chr1	2015872	2016447	promoter	0.0294159
Chr1	2024366	2026006	promoter	0.0101818
Chr1	2027360	2028035	promoter	0.0296498
Chr1	2029483	2030209	enhancer	0.0239092
Chr1	2031794	2032628	promoter	0.0182462
Chr1	2033681	2034365	promoter	0.0277951
Chr1	2035075	2036047	promoter	0.020577
Chr1	2039955	2040797	promoter	0.0288403
Chr1	2046685	2048185	promoter	0.0152442
Chr1	2048776	2049902	enhancer	0.0274654
Chr1	2051875	2052658	promoter	0.0218652
Chr1	2055007	2056322	promoter	0.013384
Chr1	2060330	2060734	promoter	0.0297019
Chr1	2067037	2067770	promoter	0.0288498
Chr1	2070229	2071015	enhancer	0.0135862
Chr1	2077429	2078161	promoter	0.0271668
Chr1	2082509	2083671	promoter	0.0152317
Chr1	2086703	2087469	promoter	0.0196336
Chr1	2089319	2091746	promoter	0.0147
Chr1	2095962	2096695	promoter	0.0298235
Chr1	2103090	2105390	promoter	0.0169961
Chr1	2107146	2108800	promoter	0.0175583
Chr1	2109050	2109300	promoter	0.0304231
Chr1	2110868	2111599	enhancer	0.02025
Chr1	2114305	2115262	promoter	0.0189915
Chr1	2120503	2121132	promoter	0.0280179
Chr1	2123610	2124472	enhancer	0.0241463
Chr1	2125756	2126730	promoter	0.0210667
Chr1	2130071	2130273	enhancer	0.0304976
Chr1	2135329	2136195	promoter	0.0230044
Chr1	2140829	2142925	enhancer	0.0228906
Chr1	2143573	2144287	promoter	0.0267205
Chr1	2144908	2145836	enhancer	0.0199532
Chr1	2147345	2147556	promoter	0.030415
Chr1	2147897	2148642	promoter	0.0276879
Chr1	2151763	2153185	promoter	0.0172656
Chr1	2154911	2155441	promoter	0.0297905
Chr1	2155692	2156426	promoter	0.0243774
Chr1	2160404	2161210	promoter	0.0268586
Chr1	2162899	2164703	promoter	0.0120673
Chr1	2165087	2165604	promoter	0.0291127
Chr1	2168219	2168810	promoter	0.029554
Chr1	2169552	2170102	promoter	0.0296587
Chr1	2171817	2173131	enhancer	0.014366
Chr1	2174738	2175445	promoter	0.0210552
Chr1	2176004	2178402	enhancer	0.0160842
Chr1	2183754	2184600	promoter	0.0147534
Chr1	2186859	2188950	promoter	0.0150328
Chr1	2189862	2191434	promoter	0.020661
Chr1	2193719	2194967	promoter	0.019561
Chr1	2195662	2197774	promoter	0.0162989
Chr1	2199690	2200330	promoter	0.0242768
Chr1	2201303	2201996	promoter	0.026913
Chr1	2203401	2204478	promoter	0.0211696
Chr1	2212226	2215521	promoter	0.016688
Chr1	2219333	2220053	promoter	0.0278266
Chr1	2220261	2220508	promoter	0.0305041
Chr1	2223410	2224017	promoter	0.0293455
Chr1	2224253	2226053	promoter	0.0132433
Chr1	2226712	2228385	promoter	0.0232988
Chr1	2229137	2229939	promoter	0.0233371
Chr1	2232890	2233758	promoter	0.0179359
Chr1	2235921	2236827	enhancer	0.0277359
Chr1	2237104	2238308	promoter	0.0136877
Chr1	2239730	2240892	enhancer	0.0188923
Chr1	2241323	2242036	enhancer	0.0277081
Chr1	2244717	2245608	promoter	0.0189085
Chr1	2246406	2246778	promoter	0.0301044
Chr1	2247986	2249501	promoter	0.0139408
Chr1	2250357	2251085	promoter	0.0267678
Chr1	2257416	2258661	enhancer	0.0296194
Chr1	2259239	2261169	promoter	0.0273208
Chr1	2262560	2263295	promoter	0.0294574
Chr1	2266603	2266836	enhancer	0.0304975
Chr1	2268744	2270496	promoter	0.0198047
Chr1	2274446	2278121	promoter	0.0206084
Chr1	2280144	2281217	enhancer	0.017893
Chr1	2282664	2283495	promoter	0.0129573
Chr1	2283920	2285668	enhancer	0.0201488
Chr1	2286118	2286573	enhancer	0.0304043
Chr1	2291081	2291755	promoter	0.0289183
Chr1	2294495	2294740	promoter	0.0304165
Chr1	2299155	2301509	promoter	0.0138312
Chr1	2302849	2303494	enhancer	0.0302072
Chr1	2304681	2305757	promoter	0.0104208
Chr1	2311833	2313876	promoter	0.0121421
Chr1	2316096	2316861	promoter	0.0220331
Chr1	2317499	2318339	enhancer	0.0257964
Chr1	2321382	2322802	enhancer	0.012645
Chr1	2326372	2327577	promoter	0.017804
Chr1	2333223	2334765	promoter	0.0135107
Chr1	2335509	2336373	enhancer	0.0127528
Chr1	2338307	2340354	promoter	0.0149808
Chr1	2340768	2341878	promoter	0.0217292
Chr1	2346548	2349280	promoter	0.021883
Chr1	2351390	2352369	enhancer	0.0220587
Chr1	2356138	2356348	promoter	0.0305085
Chr1	2357650	2357906	enhancer	0.0305085
Chr1	2358602	2358871	enhancer	0.0302525
Chr1	2364809	2367407	promoter	0.0134807
Chr1	2368057	2369091	promoter	0.0184972
Chr1	2374231	2375914	promoter	0.0241871
Chr1	2379734	2379950	promoter	0.0296073
Chr1	2380988	2381934	promoter	0.0219008
Chr1	2388563	2390930	enhancer	0.0203899
Chr1	2392463	2395865	promoter	0.0143396
Chr1	2402586	2403322	promoter	0.0216922
Chr1	2404735	2405004	promoter	0.0304039
Chr1	2405775	2408215	enhancer	0.0131836
Chr1	2409318	2410093	promoter	0.0155409
Chr1	2412458	2413283	promoter	0.0130571
Chr1	2413542	2414164	promoter	0.027751
Chr1	2415827	2416565	promoter	0.0264053
Chr1	2420088	2420359	enhancer	0.0299418
Chr1	2420691	2421370	enhancer	0.0302211
Chr1	2421583	2422588	promoter	0.0195746
Chr1	2423438	2424352	promoter	0.0241914
Chr1	2429251	2429451	promoter	0.0302171
Chr1	2431706	2434084	promoter	0.0213868
Chr1	2436706	2437822	promoter	0.0174856
Chr1	2439169	2440683	enhancer	0.0288232
Chr1	2443079	2444227	promoter	0.0212152
Chr1	2444544	2446455	promoter	0.0195984
Chr1	2454419	2455172	promoter	0.0249548
Chr1	2455770	2458461	promoter	0.0181582
Chr1	2459780	2460330	enhancer	0.0297579
Chr1	2461876	2462823	enhancer	0.0193993
Chr1	2463240	2464550	promoter	0.0263396
Chr1	2465224	2465935	promoter	0.0194297
Chr1	2466795	2467486	promoter	0.0251343
Chr1	2474640	2475852	promoter	0.0142132
Chr1	2476263	2477268	promoter	0.0174876
Chr1	2483095	2483518	enhancer	0.0303881
Chr1	2484751	2485791	promoter	0.0293995
Chr1	2487653	2489791	promoter	0.0129002
Chr1	2493081	2493772	promoter	0.0238518
Chr1	2494069	2495163	promoter	0.0284614
Chr1	2498377	2499597	promoter	0.0119293
Chr1	2501627	2501863	promoter	0.0303352
Chr1	2516807	2517158	promoter	0.0299109
Chr1	2520445	2521788	enhancer	0.0205707
Chr1	2522383	2523935	enhancer	0.0222613
Chr1	2529980	2530930	enhancer	0.0142423
Chr1	2534932	2535649	promoter	0.0251908
Chr1	2537770	2539310	promoter	0.00973751
Chr1	2542025	2542954	promoter	0.0133521
Chr1	2547566	2548883	promoter	0.010204
Chr1	2560876	2561690	promoter	0.0226035
Chr1	2563185	2564372	promoter	0.0150579
Chr1	2564865	2567706	promoter	0.0184927
Chr1	2572701	2574528	enhancer	0.0238402
Chr1	2576412	2577298	promoter	0.0147153
Chr1	2580465	2581208	promoter	0.0188534
Chr1	2583042	2583756	promoter	0.0276646
Chr1	2585541	2586643	promoter	0.0281045
Chr1	2588372	2591097	promoter	0.0109223
Chr1	2606624	2606969	promoter	0.030243
Chr1	2607229	2608393	promoter	0.0199725
Chr1	2613191	2613884	promoter	0.0284785
Chr1	2614157	2614977	promoter	0.013299
Chr1	2618132	2619048	promoter	0.0268589
Chr1	2620717	2623171	promoter	0.0169983
Chr1	2624961	2626776	enhancer	0.0279122
Chr1	2627609	2628228	promoter	0.0265422
Chr1	2628794	2629008	enhancer	0.0304989
Chr1	2629276	2631199	promoter	0.0126611
Chr1	2635446	2636307	promoter	0.0122539
Chr1	2637462	2638339	promoter	0.0277963
Chr1	2639870	2641288	promoter	0.0279888
Chr1	2641496	2642519	promoter	0.0154767
Chr1	2645816	2646497	promoter	0.0280642
Chr1	2649033	2650010	promoter	0.0172348
Chr1	2657729	2658790	promoter	0.023297
Chr1	2666898	2667559	enhancer	0.0267256
Chr1	2671362	2672774	promoter	0.0105788
Chr1	2673622	2673963	enhancer	0.0298735
Chr1	2677268	2677831	enhancer	0.0297868
Chr1	2680277	2682511	enhancer	0.0167034
Chr1	2683831	2684547	promoter	0.0282055
Chr1	2688255	2689204	promoter	0.011799
Chr1	2690274	2691925	enhancer	0.0153554
Chr1	2694043	2696065	promoter	0.0128934
Chr1	2700726	2701446	promoter	0.0213215
Chr1	2702859	2703703	promoter	0.0217151
Chr1	2706562	2707053	promoter	0.0286213
Chr1	2710744	2713136	promoter	0.0128255
Chr1	2714475	2715082	enhancer	0.0291813
Chr1	2716161	2716780	promoter	0.0287217
Chr1	2717954	2718582	promoter	0.0304023
Chr1	2721454	2722646	enhancer	0.0134791
Chr1	2723876	2724088	promoter	0.0300173
Chr1	2735476	2737058	promoter	0.0125268
Chr1	2746564	2748638	promoter	0.0199595
Chr1	2750957	2752009	promoter	0.020245
Chr1	2753110	2756116	enhancer	0.0131968
Chr1	2756541	2757146	enhancer	0.0301544
Chr1	2759484	2760166	promoter	0.0277753
Chr1	2762169	2762777	promoter	0.0258144
Chr1	2762996	2763590	promoter	0.0299856
Chr1	2769087	2770361	promoter	0.0259216
Chr1	2770910	2772017	promoter	0.0205254
Chr1	2773349	2774377	promoter	0.0205889
Chr1	2804440	2805581	promoter	0.0177775
Chr1	2808197	2809522	promoter	0.0172496
Chr1	2810879	2811599	promoter	0.0289951
Chr1	2812695	2813022	promoter	0.0304692
Chr1	2817574	2819528	promoter	0.0139024
Chr1	2820158	2821841	promoter	0.0238879
Chr1	2825062	2825870	promoter	0.0203404
Chr1	2826626	2827380	promoter	0.0201179
Chr1	2838550	2839390	promoter	0.0179681
Chr1	2842147	2842830	promoter	0.0194109
Chr1	2846284	2848644	promoter	0.0105966
Chr1	2852093	2853427	promoter	0.0281284
Chr1	2855619	2856528	promoter	0.0171314
Chr1	2861195	2862190	enhancer	0.0259815
Chr1	2862576	2863255	enhancer	0.022306
Chr1	2864114	2864510	enhancer	0.0286069
Chr1	2865410	2867454	promoter	0.0178538
Chr1	2870290	2874285	enhancer	0.0157957
Chr1	2876380	2876820	promoter	0.0304224
Chr1	2877059	2879903	promoter	0.0175758
Chr1	2882032	2882780	promoter	0.0248303
Chr1	2883403	2884694	promoter	0.0260297
Chr1	2886326	2886747	promoter	0.0305085
Chr1	2887417	2889978	promoter	0.0172905
Chr1	2890839	2891050	promoter	0.0304329
Chr1	2898482	2900139	promoter	0.0270982
Chr1	2905650	2906095	promoter	0.0304519
Chr1	2910302	2911612	promoter	0.023677
Chr1	2915743	2916374	enhancer	0.0279131
Chr1	2917082	2917282	promoter	0.0303226
Chr1	2925580	2926202	promoter	0.0292019
Chr1	2926421	2929526	promoter	0.0131872
Chr1	2931633	2932884	promoter	0.0158462
Chr1	2938959	2939733	promoter	0.0222083
Chr1	2942018	2942969	promoter	0.0127941
Chr1	2945688	2946558	promoter	0.0125244
Chr1	2948969	2950166	enhancer	0.0173605
Chr1	2950981	2951558	promoter	0.0285598
Chr1	2952522	2953176	promoter	0.0280828
Chr1	2955405	2956874	promoter	0.0221382
Chr1	2962760	2965259	promoter	0.0143011
Chr1	2967591	2967794	promoter	0.0303787
Chr1	2971924	2973188	promoter	0.0243757
Chr1	2976448	2977488	promoter	0.0226425
Chr1	2982289	2984235	promoter	0.0150464
Chr1	2984882	2985147	promoter	0.0303717
Chr1	2987412	2989645	promoter	0.0168579
Chr1	2990107	2992286	enhancer	0.0139709
Chr1	2994022	2994711	promoter	0.0212158
Chr1	3001017	3001756	promoter	0.0244706
Chr1	3003510	3004195	promoter	0.029672
Chr1	3008116	3009478	promoter	0.0184771
Chr1	3011812	3012945	promoter	0.02095
Chr1	3014943	3015594	promoter	0.0275991
Chr1	3017921	3019977	promoter	0.0109396
Chr1	3022795	3023017	enhancer	0.0303369
Chr1	3024464	3024918	promoter	0.0292805
Chr1	3029674	3029880	promoter	0.0297988
Chr1	3030258	3032138	promoter	0.0106907
Chr1	3037577	3038805	promoter	0.0249751
Chr1	3041505	3042266	promoter	0.0206906
Chr1	3047261	3049273	promoter	0.0223785
Chr1	3052755	3053868	promoter	0.0263466
Chr1	3056810	3058789	promoter	0.0193856
Chr1	3060737	3061282	promoter	0.0304188
Chr1	3063298	3063521	promoter	0.030471
Chr1	3063781	3064459	promoter	0.0274866
Chr1	3065774	3066951	promoter	0.023957
Chr1	3071575	3073373	promoter	0.0191428
Chr1	3075248	3076095	promoter	0.0182971
Chr1	3078904	3080089	enhancer	0.0175939
Chr1	3080391	3080781	enhancer	0.0304941
Chr1	3081037	3081966	enhancer	0.0207869
Chr1	3083509	3086247	enhancer	0.0214946
Chr1	3087742	3088343	enhancer	0.0285298
Chr1	3092493	3095306	promoter	0.0211227
Chr1	3099915	3101827	promoter	0.0164795
Chr1	3102893	3104772	promoter	0.0168409
Chr1	3106073	3106858	promoter	0.0189262
Chr1	3107503	3108251	promoter	0.0278605
Chr1	3115369	3116023	promoter	0.0303361
Chr1	3116376	3117089	promoter	0.0251896
Chr1	3119391	3120150	promoter	0.0158162
Chr1	3121603	3123235	promoter	0.0162875
Chr1	3124165	3125561	promoter	0.0252668
Chr1	3130671	3131771	promoter	0.0198379
Chr1	3135694	3136595	promoter	0.0285737
Chr1	3137093	3138357	promoter	0.0112055
Chr1	3140298	3141220	promoter	0.0151279
Chr1	3154051	3154899	promoter	0.0210522
Chr1	3156049	3159085	promoter	0.0207745
Chr1	3161379	3162144	promoter	0.0190071
Chr1	3165291	3165963	enhancer	0.0296637
Chr1	3167543	3168392	promoter	0.0195991
Chr1	3171121	3171332	promoter	0.0304724
Chr1	3171688	3172390	promoter	0.0294294
Chr1	3173068	3173859	promoter	0.0262352
Chr1	3179917	3181127	promoter	0.0205821
Chr1	3183915	3184739	promoter	0.0152644
Chr1	3185198	3185730	enhancer	0.0296561
Chr1	3186701	3187433	promoter	0.0238971
Chr1	3189018	3189728	promoter	0.0245147
Chr1	3194680	3196036	promoter	0.0190248
Chr1	3200116	3202032	promoter	0.0108885
Chr1	3205224	3206098	promoter	0.0199519
Chr1	3211979	3213152	enhancer	0.0285568
Chr1	3217457	3218271	promoter	0.0290752
Chr1	3224199	3224437	promoter	0.0298445
Chr1	3226718	3227529	promoter	0.0243243
Chr1	3236813	3237321	enhancer	0.0299145
Chr1	3239156	3240925	promoter	0.0151042
Chr1	3241387	3244343	enhancer	0.0172624
Chr1	3247486	3248405	enhancer	0.0162022
Chr1	3248793	3250768	enhancer	0.0152114
Chr1	3251454	3252514	promoter	0.0236859
Chr1	3254912	3256635	enhancer	0.015793
Chr1	3261125	3262884	promoter	0.0171428
Chr1	3263351	3265264	promoter	0.0157209
Chr1	3268922	3270622	enhancer	0.0238246
Chr1	3271685	3274081	promoter	0.0206195
Chr1	3278322	3279292	promoter	0.0148188
Chr1	3283534	3284818	promoter	0.0190665
Chr1	3286993	3288346	promoter	0.0135929
Chr1	3289895	3290586	enhancer	0.02794
Chr1	3295867	3297371	promoter	0.0192493
Chr1	3301548	3303527	promoter	0.0101852
Chr1	3305845	3307844	promoter	0.0220148
Chr1	3308759	3309282	enhancer	0.0293392
Chr1	3309539	3310966	promoter	0.023277
Chr1	3321984	3322904	enhancer	0.0271807
Chr1	3323300	3326090	promoter	0.0132732
Chr1	3327456	3328525	promoter	0.025913
Chr1	3332790	3334439	enhancer	0.0136977
Chr1	3337830	3338676	promoter	0.0164833
Chr1	3341277	3342583	promoter	0.0207264
Chr1	3345890	3346575	promoter	0.0275226
Chr1	3347642	3349453	promoter	0.0121089
Chr1	3351274	3352201	promoter	0.0263118
Chr1	3353008	3353761	promoter	0.0258168
Chr1	3354835	3355865	promoter	0.013078
Chr1	3356142	3356967	enhancer	0.0148535
Chr1	3359548	3360211	promoter	0.0260247
Chr1	3361662	3362511	enhancer	0.0159455
Chr1	3362919	3363850	promoter	0.0169716
Chr1	3365139	3366008	enhancer	0.030413
Chr1	3368804	3370827	promoter	0.015845
Chr1	3377304	3377909	promoter	0.0284029
Chr1	3383985	3384312	promoter	0.0304282
Chr1	3388113	3388886	promoter	0.0269189
Chr1	3392359	3393326	promoter	0.017359
Chr1	3394898	3395655	promoter	0.0215427
Chr1	3396270	3397315	promoter	0.0190138
Chr1	3397794	3399344	promoter	0.0157557
Chr1	3399622	3399884	promoter	0.0293729
Chr1	3406939	3407190	enhancer	0.0304342
Chr1	3412527	3413743	promoter	0.017939
Chr1	3415891	3416768	promoter	0.0258247
Chr1	3419218	3423180	enhancer	0.0135714
Chr1	3423540	3424243	enhancer	0.025248
Chr1	3427717	3427929	promoter	0.0302872
Chr1	3430267	3432033	promoter	0.0109108
Chr1	3439403	3440106	promoter	0.0263152
Chr1	3440446	3442897	promoter	0.0243251
Chr1	3443745	3445816	promoter	0.0187902
Chr1	3446198	3448504	enhancer	0.0223972
Chr1	3449085	3449703	promoter	0.0261689
Chr1	3451333	3453510	promoter	0.0224482
Chr1	3461118	3461874	promoter	0.0224221
Chr1	3469184	3470131	promoter	0.0124808
Chr1	3472464	3473114	promoter	0.0287963
Chr1	3474189	3474820	enhancer	0.0287737
Chr1	3477812	3480170	promoter	0.0133811
Chr1	3481086	3481326	promoter	0.0302248
Chr1	3481678	3481950	promoter	0.0302491
Chr1	3482536	3482736	enhancer	0.0304945
Chr1	3484013	3484863	promoter	0.0148771
Chr1	3486290	3487906	promoter	0.0213317
Chr1	3493172	3494300	promoter	0.0177284
Chr1	3495308	3496471	promoter	0.0262996
Chr1	3500329	3501002	promoter	0.0254444
Chr1	3503123	3504009	promoter	0.0144885
Chr1	3505674	3506197	promoter	0.0298801
Chr1	3508950	3509765	enhancer	0.0160144
Chr1	3514479	3515162	promoter	0.0288903
Chr1	3517006	3517403	promoter	0.0304311
Chr1	3517767	3519358	promoter	0.0225872
Chr1	3520973	3522168	enhancer	0.0278423
Chr1	3522549	3524512	enhancer	0.0139573
Chr1	3526196	3526587	promoter	0.0297036
Chr1	3526869	3528189	promoter	0.0142496
Chr1	3529295	3530733	promoter	0.0210447
Chr1	3532012	3532708	promoter	0.0275875
Chr1	3534651	3535841	promoter	0.0150251
Chr1	3544559	3546881	enhancer	0.0152612
Chr1	3548069	3550096	enhancer	0.02586
Chr1	3550487	3551116	promoter	0.0275373
Chr1	3552529	3554355	promoter	0.0147444
Chr1	3557388	3558618	promoter	0.0148693
Chr1	3562566	3563091	promoter	0.0305085
Chr1	3564769	3565579	promoter	0.0269544
Chr1	3570436	3572437	promoter	0.0152235
Chr1	3574890	3575614	promoter	0.0201348
Chr1	3576648	3576871	enhancer	0.0305085
Chr1	3579232	3579444	promoter	0.0299212
Chr1	3580524	3581230	enhancer	0.0279863
Chr1	3590243	3591510	promoter	0.0117617
Chr1	3595222	3595481	promoter	0.0292368
Chr1	3604789	3605897	promoter	0.0220335
Chr1	3607536	3607886	promoter	0.0302148
Chr1	3610149	3612016	promoter	0.0201527
Chr1	3615897	3616659	promoter	0.0230378
Chr1	3622545	3622775	promoter	0.0304943
Chr1	3623453	3624127	promoter	0.0290509
Chr1	3625878	3626557	promoter	0.0208182
Chr1	3627153	3628061	promoter	0.0185311
Chr1	3637123	3640194	promoter	0.0218308
Chr1	3647343	3648328	promoter	0.0132616
Chr1	3655773	3656030	promoter	0.0298656
Chr1	3658260	3659564	promoter	0.0231232
Chr1	3663609	3665134	promoter	0.00991203
Chr1	3670016	3672019	promoter	0.0217281
Chr1	3675829	3677043	promoter	0.010328
Chr1	3678505	3679142	enhancer	0.0224326
Chr1	3681253	3682133	promoter	0.0167421
Chr1	3684399	3684957	promoter	0.0302586
Chr1	3696835	3697101	promoter	0.030435
Chr1	3697876	3698382	promoter	0.0301092
Chr1	3699336	3700933	enhancer	0.0176355
Chr1	3701849	3703217	promoter	0.0115241
Chr1	3709352	3710134	promoter	0.0215655
Chr1	3712217	3712417	enhancer	0.0301614
Chr1	3714307	3716483	promoter	0.0208099
Chr1	3717812	3718267	promoter	0.0302246
Chr1	3718955	3720106	promoter	0.0149862
Chr1	3720419	3721983	enhancer	0.0210064
Chr1	3722475	3723155	promoter	0.0263927
Chr1	3729329	3729594	enhancer	0.030282
Chr1	3731896	3733347	promoter	0.0167845
Chr1	3739427	3740841	promoter	0.0204633
Chr1	3744336	3746031	promoter	0.0174867
Chr1	3748387	3749938	enhancer	0.0159602
Chr1	3752683	3753463	promoter	0.0273366
Chr1	3755362	3757997	promoter	0.0121457
Chr1	3758735	3758979	enhancer	0.0296498
Chr1	3760050	3760616	promoter	0.0265593
Chr1	3760984	3761694	promoter	0.0287167
Chr1	3764283	3765161	promoter	0.0128573
Chr1	3765658	3766149	enhancer	0.0298023
Chr1	3768055	3768675	promoter	0.0256059
Chr1	3770183	3770786	enhancer	0.0297177
Chr1	3773285	3777453	enhancer	0.0171651
Chr1	3778249	3780608	promoter	0.0151847
Chr1	3786669	3787514	promoter	0.0291141
Chr1	3790472	3791325	promoter	0.013933
Chr1	3793839	3794464	promoter	0.0293151
Chr1	3800536	3800826	enhancer	0.030464
Chr1	3803777	3804755	promoter	0.013417
Chr1	3805001	3807186	promoter	0.0150399
Chr1	3808580	3810722	promoter	0.0165308
Chr1	3821887	3823363	promoter	0.0245844
Chr1	3824290	3825540	promoter	0.0214059
Chr1	3830823	3832899	promoter	0.0132808
Chr1	3834035	3834582	enhancer	0.0301778
Chr1	3837235	3838179	promoter	0.0111213
Chr1	3840405	3841400	promoter	0.0270463
Chr1	3846725	3847520	promoter	0.0222591
Chr1	3848769	3849645	promoter	0.0127289
Chr1	3850825	3851484	enhancer	0.0261599
Chr1	3861944	3862701	promoter	0.0196941
Chr1	3866621	3867469	promoter	0.0182082
Chr1	3874022	3874718	promoter	0.0294017
Chr1	3877301	3879710	promoter	0.0156053
Chr1	3880162	3881875	promoter	0.0165381
Chr1	3883760	3884562	promoter	0.0253569
Chr1	3885545	3886943	enhancer	0.0235825
Chr1	3887626	3888783	promoter	0.0248192
Chr1	3890480	3892459	promoter	0.0214391
Chr1	3896616	3897375	enhancer	0.016985
Chr1	3901310	3902006	promoter	0.0282145
Chr1	3903100	3904977	promoter	0.0240217
Chr1	3905251	3905822	promoter	0.0297679
Chr1	3909343	3910208	promoter	0.0184855
Chr1	3914191	3915131	promoter	0.0110926
Chr1	3917968	3919387	promoter	0.0196044
Chr1	3920117	3920748	promoter	0.0294108
Chr1	3924234	3925314	enhancer	0.0196467
Chr1	3927241	3930285	enhancer	0.0191494
Chr1	3931480	3932170	promoter	0.0235248
Chr1	3933743	3934350	enhancer	0.0252282
Chr1	3934654	3935906	enhancer	0.0229605
Chr1	3936379	3938849	promoter	0.0182245
Chr1	3943048	3943755	enhancer	0.0236487
Chr1	3944063	3944648	enhancer	0.0282644
Chr1	3944913	3946218	promoter	0.0160747
Chr1	3946771	3948972	promoter	0.0172631
Chr1	3950647	3951828	promoter	0.01256
Chr1	3957067	3957370	promoter	0.0302272
Chr1	3960028	3960891	enhancer	0.0266742
Chr1	3961897	3962983	enhancer	0.0279406
Chr1	3963584	3964149	enhancer	0.0295205
Chr1	3966480	3966690	promoter	0.0304021
Chr1	3966986	3967844	promoter	0.0148435
Chr1	3971942	3972184	promoter	0.0297255
Chr1	3978913	3979582	promoter	0.0289564
Chr1	3980838	3981555	promoter	0.0200616
Chr1	3986966	3987719	promoter	0.0272681
Chr1	3993196	3995711	promoter	0.0209071
Chr1	3997589	3998570	enhancer	0.0272419
Chr1	4000311	4001679	promoter	0.0215263
Chr1	4003112	4004148	promoter	0.0203545
Chr1	4006629	4007953	enhancer	0.0153049
Chr1	4010120	4011031	promoter	0.0116892
Chr1	4014526	4015111	promoter	0.0297258
Chr1	4016343	4017645	enhancer	0.0274753
Chr1	4020054	4021644	promoter	0.0214259
Chr1	4025260	4025718	promoter	0.0288608
Chr1	4027642	4027845	promoter	0.0304973
Chr1	4028137	4029061	promoter	0.0281056
Chr1	4030973	4031578	enhancer	0.0265003
Chr1	4033837	4034548	promoter	0.024275
Chr1	4038538	4040183	promoter	0.0238948
Chr1	4043633	4044868	promoter	0.00943715
Chr1	4048963	4050005	promoter	0.0259808
Chr1	4053455	4054986	promoter	0.0140316
Chr1	4055733	4056220	promoter	0.0300512
Chr1	4056843	4058448	enhancer	0.0170596
Chr1	4058713	4060280	enhancer	0.0156788
Chr1	4060492	4061037	enhancer	0.0304892
Chr1	4062103	4062666	promoter	0.0293365
Chr1	4064305	4065100	promoter	0.0246839
Chr1	4066504	4067332	promoter	0.020823
Chr1	4071120	4072275	promoter	0.0289234
Chr1	4075893	4077429	promoter	0.027678
Chr1	4080222	4082916	enhancer	0.0180561
Chr1	4085418	4087015	enhancer	0.0185662
Chr1	4087562	4088205	enhancer	0.0264834
Chr1	4088529	4089330	enhancer	0.0271311
Chr1	4090075	4090924	promoter	0.0287185
Chr1	4092204	4092834	enhancer	0.0282066
Chr1	4094665	4095356	promoter	0.028738
Chr1	4096315	4097595	enhancer	0.0141967
Chr1	4099921	4100774	enhancer	0.0292799
Chr1	4101075	4101848	enhancer	0.0247402
Chr1	4102199	4103857	enhancer	0.0161427
Chr1	4104787	4105440	promoter	0.0281261
Chr1	4106529	4109572	enhancer	0.0151008
Chr1	4113019	4115086	enhancer	0.0120307
Chr1	4115568	4115924	enhancer	0.0302909
Chr1	4117303	4118998	promoter	0.0133298
Chr1	4120892	4121709	promoter	0.0218945
Chr1	4125332	4126510	promoter	0.0185943
Chr1	4129976	4130617	promoter	0.0293947
Chr1	4130963	4131773	enhancer	0.0257729
Chr1	4132119	4132825	enhancer	0.0228287
Chr1	4134650	4138033	enhancer	0.0221273
Chr1	4139785	4140547	promoter	0.0208691
Chr1	4143662	4145101	promoter	0.0178719
Chr1	4147663	4148161	promoter	0.0299634
Chr1	4150714	4153430	enhancer	0.0140205
Chr1	4154580	4155228	promoter	0.0238227
Chr1	4156046	4156337	enhancer	0.0300991
Chr1	4156631	4158167	promoter	0.0172512
Chr1	4158866	4159433	promoter	0.0287393
Chr1	4166830	4167483	enhancer	0.0256479
Chr1	4167718	4168338	enhancer	0.0292522
Chr1	4171347	4172638	promoter	0.0182002
Chr1	4181112	4181850	promoter	0.0261106
Chr1	4182197	4183255	promoter	0.0135601
Chr1	4185882	4186653	promoter	0.0241229
Chr1	4187733	4189276	promoter	0.0118701
Chr1	4190311	4190673	enhancer	0.0305047
Chr1	4191179	4193564	enhancer	0.0209292
Chr1	4194228	4194765	promoter	0.028484
Chr1	4195904	4197209	promoter	0.0117254
Chr1	4200311	4201330	promoter	0.0244649
Chr1	4208545	4209244	promoter	0.0192503
Chr1	4210149	4212362	enhancer	0.0124307
Chr1	4213095	4213817	enhancer	0.0260265
Chr1	4216356	4216625	promoter	0.0303938
Chr1	4216857	4218501	promoter	0.0160516
Chr1	4219346	4220450	promoter	0.0147728
Chr1	4222704	4223188	promoter	0.0285401
Chr1	4224945	4225758	promoter	0.0190915
Chr1	4226018	4226527	promoter	0.0301182
Chr1	4228989	4231752	promoter	0.0139122
Chr1	4232903	4233417	enhancer	0.0302707
Chr1	4238499	4239289	promoter	0.0144483
Chr1	4239864	4240764	enhancer	0.0294407
Chr1	4242370	4244479	promoter	0.0135403
Chr1	4245899	4247541	promoter	0.0221398
Chr1	4250330	4251288	promoter	0.0197964
Chr1	4260171	4260448	promoter	0.0296398
Chr1	4262742	4263802	enhancer	0.0192916
Chr1	4264548	4267357	promoter	0.0162582
Chr1	4270862	4272349	promoter	0.0232221
Chr1	4274247	4274745	promoter	0.0284221
Chr1	4275732	4276591	promoter	0.0222637
Chr1	4278549	4279420	enhancer	0.0185218
Chr1	4280929	4283205	promoter	0.0114174
Chr1	4285619	4286228	enhancer	0.0226189
Chr1	4289155	4291439	enhancer	0.0132845
Chr1	4291935	4292959	enhancer	0.0240654
Chr1	4297041	4297455	promoter	0.0296839
Chr1	4300076	4300666	enhancer	0.0274001
Chr1	4301009	4301259	enhancer	0.0298775
Chr1	4305427	4306153	promoter	0.0181098
Chr1	4311201	4311848	promoter	0.0288941
Chr1	4312311	4312677	promoter	0.0304851
Chr1	4316107	4318367	enhancer	0.0272323
Chr1	4319346	4320503	enhancer	0.0268849
Chr1	4320728	4321387	enhancer	0.0301317
Chr1	4322651	4323301	promoter	0.0289768
Chr1	4325979	4327315	promoter	0.0154005
Chr1	4328288	4329946	promoter	0.0168474
Chr1	4334178	4334913	promoter	0.0285508
Chr1	4338081	4339685	enhancer	0.0250649
Chr1	4340065	4342336	enhancer	0.0207591
Chr1	4346752	4347393	promoter	0.0257355
Chr1	4347997	4348851	promoter	0.015551
Chr1	4350850	4351463	promoter	0.0279504
Chr1	4352895	4353150	promoter	0.030398
Chr1	4353424	4354153	promoter	0.0246514
Chr1	4355547	4356299	enhancer	0.030283
Chr1	4358042	4359558	promoter	0.0165053
Chr1	4361022	4361717	promoter	0.029884
Chr1	4365037	4365982	promoter	0.0134246
Chr1	4366890	4367690	promoter	0.0239129
Chr1	4371033	4373921	promoter	0.0182851
Chr1	4374929	4375834	promoter	0.01345
Chr1	4378330	4378861	promoter	0.0297072
Chr1	4379196	4379844	promoter	0.0268587
Chr1	4381753	4381959	promoter	0.0301712
Chr1	4383384	4384736	promoter	0.0226003
Chr1	4389290	4389906	promoter	0.0296216
Chr1	4390891	4391889	promoter	0.0208695
Chr1	4392337	4392912	promoter	0.0303478
Chr1	4394049	4395186	promoter	0.0211862
Chr1	4395990	4396643	promoter	0.0287962
Chr1	4397854	4398686	promoter	0.0132585
Chr1	4411178	4413365	promoter	0.0200703
Chr1	4416654	4417356	promoter	0.029204
Chr1	4418744	4420045	promoter	0.0190303
Chr1	4422527	4423744	promoter	0.0221406
Chr1	4425117	4426250	enhancer	0.0137521
Chr1	4427163	4427464	enhancer	0.0299049
Chr1	4430311	4430511	promoter	0.0304449
Chr1	4431866	4433911	promoter	0.0202267
Chr1	4439281	4440807	promoter	0.0182702
Chr1	4443445	4444270	promoter	0.0168839
Chr1	4447093	4447890	promoter	0.0224587
Chr1	4450819	4451328	promoter	0.0303195
Chr1	4451913	4452429	promoter	0.0285574
Chr1	4457857	4459415	promoter	0.0116247
Chr1	4461259	4462096	promoter	0.016422
Chr1	4463463	4464097	promoter	0.0238339
Chr1	4465683	4467438	promoter	0.0123183
Chr1	4468493	4469389	enhancer	0.0253789
Chr1	4472942	4473702	promoter	0.0197561
Chr1	4474261	4474905	promoter	0.0292038
Chr1	4475376	4476371	promoter	0.0219724
Chr1	4477108	4478026	enhancer	0.0282319
Chr1	4480408	4481120	promoter	0.0270356
Chr1	4484184	4484884	promoter	0.0290739
Chr1	4492243	4493390	promoter	0.0107934
Chr1	4494215	4495319	promoter	0.0157816
Chr1	4498456	4499178	promoter	0.0281021
Chr1	4500552	4501172	enhancer	0.0296618
Chr1	4503285	4504237	promoter	0.0169819
Chr1	4508971	4509761	promoter	0.0292658
Chr1	4513762	4515830	promoter	0.00951677
Chr1	4520200	4520416	promoter	0.0303009
Chr1	4520966	4521554	promoter	0.0303496
Chr1	4522257	4523365	enhancer	0.018617
Chr1	4523777	4526675	enhancer	0.0221504
Chr1	4527131	4529273	promoter	0.0162105
Chr1	4529912	4530746	promoter	0.0245411
Chr1	4531941	4532452	enhancer	0.0305085
Chr1	4532740	4534434	enhancer	0.0273576
Chr1	4534909	4535115	enhancer	0.0303084
Chr1	4535774	4536613	enhancer	0.0284996
Chr1	4537215	4537830	enhancer	0.0262603
Chr1	4538432	4538667	enhancer	0.0303474
Chr1	4539267	4539959	enhancer	0.028265
Chr1	4540349	4542972	promoter	0.0167473
Chr1	4547048	4549138	promoter	0.0130552
Chr1	4552330	4552640	promoter	0.0295881
Chr1	4553356	4556084	enhancer	0.0179946
Chr1	4558215	4561120	enhancer	0.0206816
Chr1	4563033	4563739	promoter	0.0242855
Chr1	4567469	4568135	promoter	0.019384
Chr1	4570841	4572269	promoter	0.0282558
Chr1	4576358	4577228	promoter	0.0175047
Chr1	4577485	4581411	enhancer	0.0159241
Chr1	4584331	4587900	enhancer	0.0174891
Chr1	4590208	4591434	promoter	0.0161587
Chr1	4593471	4594730	promoter	0.0196416
Chr1	4595961	4596468	enhancer	0.0305085
Chr1	4598773	4599540	enhancer	0.0121315
Chr1	4599825	4601087	enhancer	0.0278518
Chr1	4604233	4605050	promoter	0.0260934
Chr1	4605949	4606543	promoter	0.0302115
Chr1	4607842	4608762	enhancer	0.0275822
Chr1	4610309	4612466	promoter	0.0124289
Chr1	4615070	4616064	promoter	0.0137648
Chr1	4621383	4622401	promoter	0.0143753
Chr1	4623997	4624365	promoter	0.0300066
Chr1	4626608	4627286	enhancer	0.0276496
Chr1	4630629	4632176	promoter	0.0211871
Chr1	4632660	4633585	promoter	0.0283375
Chr1	4635061	4635615	promoter	0.0305085
Chr1	4636686	4637213	promoter	0.0300658
Chr1	4638089	4638803	promoter	0.0228693
Chr1	4641741	4642540	promoter	0.0228185
Chr1	4644399	4644836	promoter	0.029125
Chr1	4646799	4649074	promoter	0.0164469
Chr1	4649979	4650614	enhancer	0.0269337
Chr1	4653775	4654059	enhancer	0.0298585
Chr1	4654563	4656325	enhancer	0.0131502
Chr1	4656526	4657861	enhancer	0.0155374
Chr1	4659423	4659949	enhancer	0.0291163
Chr1	4666171	4666728	promoter	0.0286988
Chr1	4673630	4674365	promoter	0.0259063
Chr1	4676207	4677176	enhancer	0.020696
Chr1	4679486	4680655	promoter	0.0215142
Chr1	4681350	4681586	promoter	0.0301473
Chr1	4686440	4688278	promoter	0.0295306
Chr1	4692070	4692605	promoter	0.0299817
Chr1	4692858	4693527	promoter	0.0273852
Chr1	4694214	4695334	promoter	0.0278575
Chr1	4696025	4697103	promoter	0.0152453
Chr1	4697561	4699228	enhancer	0.0267048
Chr1	4699845	4701011	enhancer	0.0291431
Chr1	4705461	4706662	enhancer	0.022313
Chr1	4708214	4708869	enhancer	0.0263537
Chr1	4709088	4710130	promoter	0.0137973
Chr1	4712289	4713940	promoter	0.0231588
Chr1	4718119	4718616	promoter	0.0295303
Chr1	4719529	4720239	promoter	0.0296965
Chr1	4720999	4721999	promoter	0.0280459
Chr1	4724183	4724767	promoter	0.0303684
Chr1	4726358	4727079	promoter	0.0294242
Chr1	4733389	4734362	promoter	0.0232618
Chr1	4735161	4735849	promoter	0.0231789
Chr1	4739519	4740285	enhancer	0.0199614
Chr1	4740698	4742297	promoter	0.0145468
Chr1	4742780	4743388	enhancer	0.0277497
Chr1	4746102	4749209	promoter	0.0126625
Chr1	4755296	4756115	promoter	0.0151106
Chr1	4759922	4761442	promoter	0.0120079
Chr1	4761940	4762215	promoter	0.0302779
Chr1	4762429	4763097	enhancer	0.029368
Chr1	4766319	4768293	enhancer	0.017207
Chr1	4768498	4769733	enhancer	0.0203336
Chr1	4771020	4772191	enhancer	0.0223709
Chr1	4772496	4773375	promoter	0.0163201
Chr1	4774982	4776643	promoter	0.014113
Chr1	4782366	4784094	enhancer	0.0198984
Chr1	4787122	4788910	promoter	0.0221317
Chr1	4794180	4794953	promoter	0.0198208
Chr1	4796318	4797681	promoter	0.0125543
Chr1	4801506	4803022	promoter	0.0107133
Chr1	4807510	4807803	promoter	0.0296302
Chr1	4809242	4810686	promoter	0.0178374
Chr1	4811198	4811646	promoter	0.029913
Chr1	4811909	4812122	enhancer	0.0301582
Chr1	4817763	4818688	promoter	0.0168713
Chr1	4821344	4822710	promoter	0.0198843
Chr1	4827115	4827980	promoter	0.0247644
Chr1	4832512	4833693	enhancer	0.0184247
Chr1	4834919	4835513	promoter	0.0260985
Chr1	4837336	4838314	promoter	0.0220063
Chr1	4839349	4840131	promoter	0.0182247
Chr1	4841980	4843065	promoter	0.0179812
Chr1	4845871	4847207	promoter	0.02124
Chr1	4849659	4850462	promoter	0.0178813
Chr1	4854294	4854668	promoter	0.0302361
Chr1	4854943	4855728	promoter	0.0233595
Chr1	4857681	4858305	promoter	0.02522
Chr1	4860666	4861504	promoter	0.0190404
Chr1	4863968	4865184	promoter	0.0167908
Chr1	4871207	4873076	promoter	0.0276414
Chr1	4876918	4877849	promoter	0.0117414
Chr1	4878964	4880151	enhancer	0.0175535
Chr1	4881766	4882626	promoter	0.023072
Chr1	4884509	4885210	promoter	0.0274651
Chr1	4887727	4888524	promoter	0.0211616
Chr1	4889405	4890148	enhancer	0.0257682
Chr1	4892181	4892559	promoter	0.0290064
Chr1	4893064	4896713	enhancer	0.016597
Chr1	4896923	4897472	promoter	0.0293687
Chr1	4898551	4899361	promoter	0.0272382
Chr1	4901629	4902302	enhancer	0.0302271
Chr1	4902900	4903381	enhancer	0.0295541
Chr1	4903755	4905759	enhancer	0.025608
Chr1	4905985	4908179	enhancer	0.0209014
Chr1	4912869	4915903	promoter	0.013027
Chr1	4921160	4922793	promoter	0.0190382
Chr1	4928173	4929284	promoter	0.0149142
Chr1	4933642	4936344	promoter	0.0126431
Chr1	4938357	4938701	enhancer	0.0302543
Chr1	4940586	4941487	promoter	0.0285146
Chr1	4942268	4943364	enhancer	0.0250627
Chr1	4944307	4944894	enhancer	0.0279532
Chr1	4945467	4946596	enhancer	0.0142026
Chr1	4947328	4948736	promoter	0.0188391
Chr1	4952605	4954369	promoter	0.0136832
Chr1	4955724	4956284	promoter	0.0305085
Chr1	4959017	4959936	promoter	0.0239615
Chr1	4964116	4964863	promoter	0.0248478
Chr1	4965449	4966403	enhancer	0.0159874
Chr1	4967763	4968228	enhancer	0.0304473
Chr1	4969919	4971260	promoter	0.0130665
Chr1	4973508	4974230	promoter	0.0167472
Chr1	4975563	4977703	promoter	0.019553
Chr1	4977921	4978988	promoter	0.024639
Chr1	4980212	4980943	promoter	0.0285492
Chr1	4982928	4983822	promoter	0.0207504
Chr1	4987250	4988177	enhancer	0.0181708
Chr1	4988713	4989985	promoter	0.0233685
Chr1	4990689	4991874	enhancer	0.020285
Chr1	4993689	4993903	enhancer	0.0305085
Chr1	4994318	4994919	enhancer	0.0297075
Chr1	4995752	4996606	enhancer	0.0235127
Chr1	4997142	4999074	enhancer	0.0137965
Chr1	5000470	5001017	promoter	0.0246748
Chr1	5002059	5002483	promoter	0.0299961
Chr1	5003035	5004900	promoter	0.0155698
Chr1	5006260	5007156	enhancer	0.0240897
Chr1	5014185	5014968	promoter	0.0258095
Chr1	5016676	5018994	promoter	0.0148125
Chr1	5021975	5023640	enhancer	0.0139504
Chr1	5025234	5025532	promoter	0.0304168
Chr1	5027166	5027993	promoter	0.0149902
Chr1	5029524	5030173	enhancer	0.0301688
Chr1	5031301	5032105	enhancer	0.0277478
Chr1	5036169	5037577	promoter	0.0279428
Chr1	5040321	5040973	promoter	0.0225641
Chr1	5041808	5042839	promoter	0.012536
Chr1	5044076	5044528	enhancer	0.0300695
Chr1	5045410	5045620	enhancer	0.030238
Chr1	5046838	5049218	promoter	0.0194706
Chr1	5054898	5058318	promoter	0.0168223
Chr1	5060073	5061903	enhancer	0.0174789
Chr1	5064894	5067144	promoter	0.0167442
Chr1	5068622	5069569	promoter	0.0271365
Chr1	5070162	5073176	enhancer	0.0125382
Chr1	5077485	5079059	promoter	0.0227264
Chr1	5082248	5083512	promoter	0.0197401
Chr1	5085978	5086501	promoter	0.0301557
Chr1	5088628	5092166	promoter	0.0149773
Chr1	5092628	5093974	enhancer	0.0253369
Chr1	5097723	5099443	promoter	0.0200402
Chr1	5100540	5100865	promoter	0.0302362
Chr1	5102027	5102747	enhancer	0.0286135
Chr1	5104440	5105259	promoter	0.0208157
Chr1	5106593	5107376	promoter	0.0239804
Chr1	5111416	5112425	promoter	0.0230585
Chr1	5115255	5116842	promoter	0.0155407
Chr1	5124103	5124743	promoter	0.0249137
Chr1	5126022	5128069	enhancer	0.0146181
Chr1	5129471	5129872	promoter	0.0276572
Chr1	5130317	5130859	promoter	0.0279859
Chr1	5131193	5132234	enhancer	0.018578
Chr1	5134286	5134655	promoter	0.0303485
Chr1	5135704	5137216	promoter	0.0228349
Chr1	5137725	5138573	enhancer	0.0216375
Chr1	5138824	5139954	promoter	0.0136655
Chr1	5144226	5145176	enhancer	0.0283158
Chr1	5145380	5146072	enhancer	0.0300134
Chr1	5146541	5149450	enhancer	0.015948
Chr1	5150516	5152258	enhancer	0.0120354
Chr1	5158656	5159355	promoter	0.0271437
Chr1	5159807	5161456	promoter	0.0159771
Chr1	5165066	5165807	promoter	0.027132
Chr1	5166440	5167124	promoter	0.0289132
Chr1	5167996	5171528	promoter	0.0127078
Chr1	5175879	5177843	promoter	0.0138365
Chr1	5178773	5180040	enhancer	0.0290076
Chr1	5180813	5182121	promoter	0.0150835
Chr1	5186552	5187656	promoter	0.0205028
Chr1	5189147	5191185	enhancer	0.0129285
Chr1	5192969	5193296	enhancer	0.0300804
Chr1	5193955	5198304	enhancer	0.0144942
Chr1	5199044	5199410	promoter	0.0275689
Chr1	5202272	5203193	promoter	0.0111668
Chr1	5203946	5204890	promoter	0.0236303
Chr1	5205440	5206692	promoter	0.0252522
Chr1	5209634	5210511	promoter	0.0255798
Chr1	5211786	5212628	promoter	0.0222697
Chr1	5219822	5220997	promoter	0.0141675
Chr1	5223827	5224652	promoter	0.0217539
Chr1	5227490	5228772	promoter	0.0143507
Chr1	5231108	5231437	promoter	0.0300927
Chr1	5231783	5231997	promoter	0.0301433
Chr1	5236605	5238316	promoter	0.0129405
Chr1	5241221	5242026	promoter	0.0207284
Chr1	5242917	5243757	promoter	0.0154414
Chr1	5249048	5250151	promoter	0.0127214
Chr1	5250554	5250922	promoter	0.0304858
Chr1	5251749	5252637	promoter	0.0140856
Chr1	5256631	5257881	enhancer	0.0293292
Chr1	5263922	5266256	promoter	0.0139404
Chr1	5268152	5269019	enhancer	0.0241225
Chr1	5271837	5272493	promoter	0.0261265
Chr1	5273889	5274718	promoter	0.0256059
Chr1	5277317	5278490	promoter	0.0243099
Chr1	5279665	5280304	promoter	0.0258583
Chr1	5281572	5282926	enhancer	0.0185171
Chr1	5283194	5283738	promoter	0.0293555
Chr1	5286338	5287244	promoter	0.0193024
Chr1	5288869	5289468	enhancer	0.0286184
Chr1	5289702	5291125	promoter	0.0158809
Chr1	5291372	5291787	promoter	0.0303749
Chr1	5294326	5294930	promoter	0.0292367
Chr1	5295548	5296145	promoter	0.0276617
Chr1	5296684	5299112	promoter	0.0147307
Chr1	5303064	5304677	promoter	0.0216772
Chr1	5309217	5310021	promoter	0.0142039
Chr1	5313401	5315809	promoter	0.0127776
Chr1	5317651	5318316	promoter	0.0283788
Chr1	5323842	5326575	enhancer	0.0188966
Chr1	5328697	5328940	promoter	0.030198
Chr1	5332374	5332688	enhancer	0.0294581
Chr1	5338568	5340483	enhancer	0.011428
Chr1	5341740	5342543	promoter	0.0182162
Chr1	5344003	5345372	promoter	0.0190782
Chr1	5347833	5349125	enhancer	0.0223864
Chr1	5349371	5351086	enhancer	0.019156
Chr1	5359707	5362035	enhancer	0.0125476
Chr1	5366380	5367119	promoter	0.02034
Chr1	5370161	5370435	promoter	0.0291488
Chr1	5374459	5375067	enhancer	0.0293413
Chr1	5376288	5376860	promoter	0.0293974
Chr1	5378474	5379254	promoter	0.0194554
Chr1	5380551	5381306	promoter	0.0178225
Chr1	5385122	5389522	enhancer	0.0171196
Chr1	5390375	5391437	promoter	0.0159623
Chr1	5392691	5393054	promoter	0.0302763
Chr1	5395863	5399265	enhancer	0.0207742
Chr1	5402078	5402810	enhancer	0.029836
Chr1	5403561	5404679	promoter	0.0153851
Chr1	5405545	5406237	promoter	0.0237569
Chr1	5409771	5411170	promoter	0.0114921
Chr1	5414354	5415377	enhancer	0.0260994
Chr1	5420672	5422602	promoter	0.0195421
Chr1	5422911	5423989	enhancer	0.012941
Chr1	5425342	5425606	promoter	0.029847
Chr1	5426628	5426836	enhancer	0.0302456
Chr1	5429349	5430107	promoter	0.0240598
Chr1	5436260	5436462	promoter	0.0303226
Chr1	5441933	5442958	promoter	0.0192452
Chr1	5443400	5444612	promoter	0.0226307
Chr1	5446405	5446667	enhancer	0.0302329
Chr1	5447180	5448300	promoter	0.0175589
Chr1	5448865	5450160	promoter	0.0297817
Chr1	5450861	5452093	promoter	0.0253991
Chr1	5452414	5452835	enhancer	0.0293497
Chr1	5454226	5455084	promoter	0.0166635
Chr1	5456762	5457114	promoter	0.0301908
Chr1	5460118	5461564	promoter	0.0159499
Chr1	5464954	5465670	promoter	0.029672
Chr1	5469338	5469644	promoter	0.0301727
Chr1	5470856	5471751	promoter	0.0158723
Chr1	5472232	5473578	promoter	0.0299675
Chr1	5478233	5482024	promoter	0.0124871
Chr1	5485101	5486094	promoter	0.0235346
Chr1	5488581	5489533	promoter	0.0123161
Chr1	5494194	5494830	promoter	0.0265473
Chr1	5497491	5498430	promoter	0.0092583
Chr1	5501888	5504994	promoter	0.0232088
Chr1	5507068	5508513	promoter	0.0278531
Chr1	5508901	5509525	promoter	0.0286682
Chr1	5510627	5511440	enhancer	0.0209451
Chr1	5513781	5514669	promoter	0.0188186
Chr1	5517434	5518729	promoter	0.0115298
Chr1	5522162	5522813	promoter	0.0257339
Chr1	5524919	5525887	promoter	0.0151304
Chr1	5528469	5529083	enhancer	0.0288291
Chr1	5531649	5532658	promoter	0.0121325
Chr1	5535078	5536012	promoter	0.0187371
Chr1	5539420	5540760	promoter	0.0196305
Chr1	5542327	5543435	promoter	0.0166572
Chr1	5547077	5548661	promoter	0.0158389
Chr1	5556481	5557278	promoter	0.0189816
Chr1	5561754	5563488	promoter	0.0103066
Chr1	5570280	5570999	promoter	0.028937
Chr1	5573682	5574541	promoter	0.0143968
Chr1	5577710	5578427	promoter	0.0262493
Chr1	5580255	5581135	promoter	0.0229589
Chr1	5587170	5587927	promoter	0.0283651
Chr1	5590336	5591173	promoter	0.0169805
Chr1	5592925	5593512	enhancer	0.0297406
Chr1	5595858	5597069	promoter	0.0117439
Chr1	5601335	5603070	promoter	0.019246
Chr1	5604289	5604892	promoter	0.0283553
Chr1	5607291	5607816	promoter	0.0302159
Chr1	5608413	5609226	promoter	0.0274431
Chr1	5611692	5612265	enhancer	0.0294938
Chr1	5613711	5614905	promoter	0.0118116
Chr1	5617371	5618037	promoter	0.0269235
Chr1	5619185	5619847	enhancer	0.0226272
Chr1	5622319	5623068	promoter	0.0196114
Chr1	5628713	5629638	promoter	0.0216056
Chr1	5632574	5632805	enhancer	0.0301774
Chr1	5633977	5635437	enhancer	0.0236454
Chr1	5635692	5636947	enhancer	0.0273346
Chr1	5637926	5639315	promoter	0.0213207
Chr1	5640630	5643169	enhancer	0.0182619
Chr1	5643958	5644503	enhancer	0.0270766
Chr1	5645028	5649042	promoter	0.0215899
Chr1	5651308	5651517	enhancer	0.0303232
Chr1	5651735	5653358	promoter	0.027511
Chr1	5667904	5668700	promoter	0.0277233
Chr1	5673314	5674118	promoter	0.0169571
Chr1	5678573	5679160	promoter	0.0295938
Chr1	5684730	5686869	promoter	0.0186036
Chr1	5687486	5688232	promoter	0.0243494
Chr1	5691059	5691740	enhancer	0.0262256
Chr1	5696817	5697647	promoter	0.0185585
Chr1	5702224	5702461	promoter	0.0301836
Chr1	5709263	5710003	promoter	0.0173049
Chr1	5711664	5712311	promoter	0.0271191
Chr1	5713487	5714276	promoter	0.0153417
Chr1	5721881	5723231	promoter	0.0233015
Chr1	5726014	5727960	promoter	0.0111734
Chr1	5731612	5734683	promoter	0.0165946
Chr1	5738489	5739360	promoter	0.0208574
Chr1	5743905	5744914	promoter	0.0134341
Chr1	5755249	5755860	promoter	0.022576
Chr1	5757959	5759061	promoter	0.0242178
Chr1	5760634	5760834	promoter	0.030397
Chr1	5763874	5764969	promoter	0.0253934
Chr1	5765466	5767716	promoter	0.0135211
Chr1	5770184	5770660	enhancer	0.0285791
Chr1	5772903	5774002	promoter	0.0219203
Chr1	5775013	5776695	enhancer	0.0157997
Chr1	5778410	5779172	promoter	0.0286449
Chr1	5782060	5783367	promoter	0.0131143
Chr1	5784330	5785303	promoter	0.0287134
Chr1	5785961	5787468	promoter	0.0226429
Chr1	5788973	5790044	promoter	0.0129534
Chr1	5798391	5798649	enhancer	0.0301863
Chr1	5805454	5806250	promoter	0.026864
Chr1	5824085	5825056	promoter	0.0273514
Chr1	5827950	5829254	promoter	0.0144102
Chr1	5831609	5831891	enhancer	0.0304389
Chr1	5833892	5834110	enhancer	0.0305085
Chr1	5835074	5836762	promoter	0.0141354
Chr1	5836998	5837843	promoter	0.0255001
Chr1	5841406	5842278	promoter	0.0193179
Chr1	5842590	5845808	promoter	0.0197692
Chr1	5850460	5852613	promoter	0.0216428
Chr1	5853729	5854370	promoter	0.0241936
Chr1	5858149	5860371	promoter	0.0161122
Chr1	5862712	5863032	promoter	0.0301074
Chr1	5863320	5865148	promoter	0.0134417
Chr1	5869184	5870432	promoter	0.0283328
Chr1	5871336	5871902	promoter	0.0282105
Chr1	5873160	5874473	enhancer	0.0168548
Chr1	5874763	5875514	promoter	0.0274699
Chr1	5876275	5878546	enhancer	0.0172964
Chr1	5884347	5885407	promoter	0.0120002
Chr1	5890362	5891185	promoter	0.017762
Chr1	5895430	5896190	promoter	0.0236335
Chr1	5898544	5898870	promoter	0.0292305
Chr1	5903403	5903746	promoter	0.0301131
Chr1	5916354	5917112	enhancer	0.0218764
Chr1	5919779	5920926	promoter	0.0126534
Chr1	5921620	5922985	promoter	0.0130253
Chr1	5926213	5926527	promoter	0.0302135
Chr1	5928613	5929182	promoter	0.0304846
Chr1	5931413	5934186	promoter	0.0150628
Chr1	5938547	5940654	promoter	0.0227758
Chr1	5940901	5941969	promoter	0.0173092
Chr1	5944508	5946859	enhancer	0.0209882
Chr1	5954613	5955716	promoter	0.0139688
Chr1	5956862	5958810	promoter	0.0109271
Chr1	5959730	5959948	enhancer	0.030505
Chr1	5962344	5963020	promoter	0.0301104
Chr1	5963512	5965599	enhancer	0.0132408
Chr1	5967785	5968758	enhancer	0.024579
Chr1	5969637	5969931	promoter	0.0296481
Chr1	5970137	5970362	promoter	0.0304645
Chr1	5972860	5973420	enhancer	0.0290146
Chr1	5975966	5977625	promoter	0.0157622
Chr1	5979079	5982441	promoter	0.0165536
Chr1	5983138	5984308	promoter	0.0191569
Chr1	5987389	5988363	promoter	0.0190367
Chr1	5996584	5997807	promoter	0.0114425
Chr1	5998217	5999107	promoter	0.0140395
Chr1	6002419	6003268	promoter	0.0120294
Chr1	6008097	6008891	promoter	0.0188212
Chr1	6014474	6015559	enhancer	0.0151196
Chr1	6015838	6018260	enhancer	0.0194248
Chr1	6023929	6024808	promoter	0.0218907
Chr1	6027139	6028080	promoter	0.0163975
Chr1	6033463	6034632	promoter	0.0207554
Chr1	6038379	6039527	promoter	0.0120615
Chr1	6049087	6050361	enhancer	0.0132189
Chr1	6052367	6052906	promoter	0.030001
Chr1	6058433	6059122	promoter	0.0272963
Chr1	6060971	6062632	promoter	0.0223132
Chr1	6062973	6064546	promoter	0.0120419
Chr1	6069081	6069741	promoter	0.0289823
Chr1	6071719	6072413	promoter	0.0253895
Chr1	6074596	6074829	promoter	0.0301836
Chr1	6075461	6076411	promoter	0.0119941
Chr1	6088009	6089178	promoter	0.0213564
Chr1	6091863	6093737	promoter	0.0227419
Chr1	6098049	6099330	promoter	0.0114366
Chr1	6100452	6101310	promoter	0.0195519
Chr1	6101826	6103645	promoter	0.0202351
Chr1	6105098	6106722	promoter	0.0182529
Chr1	6116245	6117062	promoter	0.0267563
Chr1	6123614	6123939	promoter	0.0303493
Chr1	6127190	6127904	promoter	0.0286853
Chr1	6135332	6135642	promoter	0.0302185
Chr1	6137248	6138597	promoter	0.0229772
Chr1	6139004	6140560	enhancer	0.0117498
Chr1	6141504	6142835	promoter	0.0204749
Chr1	6148551	6149636	promoter	0.0197965
Chr1	6151048	6152607	promoter	0.0305045
Chr1	6153684	6156442	promoter	0.0116324
Chr1	6161993	6162338	enhancer	0.0298305
Chr1	6165210	6166822	promoter	0.0270198
Chr1	6168858	6169542	promoter	0.0291403
Chr1	6172506	6176612	enhancer	0.00999488
Chr1	6179625	6180783	enhancer	0.0237827
Chr1	6183456	6184966	promoter	0.0129791
Chr1	6185412	6186234	promoter	0.0249077
Chr1	6191405	6192505	promoter	0.0289017
Chr1	6193437	6195092	promoter	0.0107358
Chr1	6195444	6195687	promoter	0.0304236
Chr1	6195968	6196583	promoter	0.0267479
Chr1	6199441	6200093	promoter	0.025516
Chr1	6200942	6202561	promoter	0.010758
Chr1	6203506	6203764	promoter	0.0303672
Chr1	6203981	6204630	promoter	0.0296312
Chr1	6209561	6209790	promoter	0.0304839
Chr1	6210312	6211077	promoter	0.0274461
Chr1	6213242	6213921	promoter	0.0281733
Chr1	6217996	6218768	promoter	0.0159727
Chr1	6219043	6220393	enhancer	0.0159393
Chr1	6220933	6223034	promoter	0.0154937
Chr1	6223995	6224665	promoter	0.0285548
Chr1	6227780	6230466	promoter	0.0165614
Chr1	6231288	6232359	enhancer	0.0213074
Chr1	6239615	6240661	promoter	0.0143796
Chr1	6242587	6243188	enhancer	0.0293186
Chr1	6243864	6244640	enhancer	0.0164608
Chr1	6247427	6249118	promoter	0.0110997
Chr1	6253826	6254523	promoter	0.0294849
Chr1	6255296	6256133	promoter	0.0291936
Chr1	6261141	6262180	promoter	0.0211163
Chr1	6263348	6263719	enhancer	0.0304943
Chr1	6265895	6266297	promoter	0.0298999
Chr1	6266551	6268203	promoter	0.0122443
Chr1	6268476	6269812	promoter	0.0183031
Chr1	6277854	6279342	promoter	0.0236152
Chr1	6281838	6282573	promoter	0.0148839
Chr1	6283225	6284486	promoter	0.0293596
Chr1	6293547	6294736	promoter	0.0244776
Chr1	6295459	6296243	enhancer	0.0245334
Chr1	6296822	6297555	promoter	0.0275665
Chr1	6297967	6299999	promoter	0.0142784
Chr1	6300479	6301695	promoter	0.0251718
Chr1	6303825	6304523	promoter	0.0204317
Chr1	6307681	6309171	promoter	0.020848
Chr1	6311054	6311730	promoter	0.0209098
Chr1	6313715	6314899	promoter	0.0160856
Chr1	6315180	6315751	promoter	0.0282707
Chr1	6318367	6318966	promoter	0.0290965
Chr1	6319176	6319875	promoter	0.0277304
Chr1	6324344	6326084	promoter	0.0125461
Chr1	6326518	6327395	promoter	0.0194784
Chr1	6329317	6331480	promoter	0.0187484
Chr1	6332835	6333843	enhancer	0.014787
Chr1	6334183	6336404	enhancer	0.0144061
Chr1	6341587	6342352	promoter	0.025304
Chr1	6342682	6343318	promoter	0.0298857
Chr1	6345287	6346218	promoter	0.0153339
Chr1	6347701	6348420	promoter	0.0255775
Chr1	6351649	6352726	promoter	0.0196483
Chr1	6355353	6356388	enhancer	0.0294221
Chr1	6359076	6359670	promoter	0.0292457
Chr1	6359943	6362113	promoter	0.0199067
Chr1	6366746	6367000	promoter	0.0299673
Chr1	6368819	6369675	promoter	0.0282865
Chr1	6378168	6378974	promoter	0.0204062
Chr1	6384285	6385626	promoter	0.0162125
Chr1	6387998	6391393	promoter	0.019396
Chr1	6391686	6392152	enhancer	0.030018
Chr1	6393033	6393641	enhancer	0.0291185
Chr1	6394578	6396089	promoter	0.0239154
Chr1	6398225	6398924	promoter	0.0281481
Chr1	6399717	6400571	promoter	0.0295781
Chr1	6405133	6405872	promoter	0.0144497
Chr1	6409161	6410781	promoter	0.0191675
Chr1	6414319	6414992	promoter	0.0235862
Chr1	6418425	6419955	promoter	0.0125392
Chr1	6420234	6421361	promoter	0.0234861
Chr1	6425631	6425885	enhancer	0.0304994
Chr1	6426489	6427090	enhancer	0.0277967
Chr1	6430616	6432287	promoter	0.0139175
Chr1	6433116	6433908	promoter	0.0246377
Chr1	6435183	6435490	enhancer	0.0304134
Chr1	6443202	6445519	enhancer	0.0191508
Chr1	6446014	6447018	enhancer	0.0174717
Chr1	6447306	6448050	enhancer	0.0297089
Chr1	6450371	6450894	promoter	0.0304203
Chr1	6451507	6452115	promoter	0.0269717
Chr1	6452688	6454522	enhancer	0.0205136
Chr1	6456235	6457732	enhancer	0.0217215
Chr1	6458780	6459272	promoter	0.0304386
Chr1	6459678	6460572	promoter	0.0203153
Chr1	6461546	6463048	enhancer	0.021552
Chr1	6463251	6465537	promoter	0.0123082
Chr1	6466201	6466973	promoter	0.0191183
Chr1	6469825	6470414	enhancer	0.0279137
Chr1	6474049	6475122	promoter	0.0172626
Chr1	6483380	6485349	promoter	0.0109699
Chr1	6487891	6489520	promoter	0.00999757
Chr1	6494257	6495461	enhancer	0.020313
Chr1	6496368	6497858	promoter	0.0179776
Chr1	6498122	6499151	enhancer	0.0228638
Chr1	6503831	6504706	promoter	0.0225615
Chr1	6506122	6509058	promoter	0.0161405
Chr1	6511394	6513844	enhancer	0.0125624
Chr1	6515525	6516416	promoter	0.0220614
Chr1	6519405	6519767	promoter	0.0294757
Chr1	6520133	6520880	promoter	0.0260028
Chr1	6522139	6522485	enhancer	0.0302335
Chr1	6525691	6529301	promoter	0.0206221
Chr1	6531873	6532087	enhancer	0.0303423
Chr1	6537815	6538551	promoter	0.0183526
Chr1	6543344	6544136	promoter	0.0196465
Chr1	6545594	6546635	promoter	0.0245872
Chr1	6553969	6554691	enhancer	0.0282907
Chr1	6555383	6557288	promoter	0.0159603
Chr1	6557900	6558515	promoter	0.0274603
Chr1	6560574	6561544	promoter	0.0184311
Chr1	6562463	6563870	promoter	0.0141903
Chr1	6564670	6565705	promoter	0.0281962
Chr1	6567543	6569076	promoter	0.0174684
Chr1	6571095	6571805	enhancer	0.026202
Chr1	6576309	6576532	promoter	0.0305085
Chr1	6576736	6580397	promoter	0.0120972
Chr1	6580920	6581882	enhancer	0.0258166
Chr1	6583431	6584529	promoter	0.0213872
Chr1	6593481	6594113	enhancer	0.0288583
Chr1	6594544	6595217	promoter	0.026919
Chr1	6601265	6602566	promoter	0.00914485
Chr1	6605763	6606413	promoter	0.0304092
Chr1	6608004	6608342	promoter	0.030125
Chr1	6610457	6610923	promoter	0.0299484
Chr1	6612204	6614297	promoter	0.0159207
Chr1	6616202	6616915	promoter	0.0294363
Chr1	6619321	6622375	enhancer	0.016902
Chr1	6623317	6624024	promoter	0.0277175
Chr1	6626117	6627077	promoter	0.0154433
Chr1	6627495	6628213	promoter	0.0182724
Chr1	6632805	6634245	promoter	0.0130693
Chr1	6634695	6635413	enhancer	0.0225053
Chr1	6636319	6637297	enhancer	0.0186316
Chr1	6639507	6640036	enhancer	0.0304094
Chr1	6640936	6644063	enhancer	0.0122627
Chr1	6645713	6646000	enhancer	0.0291347
Chr1	6650076	6650852	promoter	0.0275521
Chr1	6651790	6652227	promoter	0.0301437
Chr1	6654252	6656457	enhancer	0.0163596
Chr1	6660378	6661838	enhancer	0.0169596
Chr1	6662194	6662932	promoter	0.0234654
Chr1	6665523	6666412	promoter	0.0221665
Chr1	6669358	6672436	enhancer	0.0215911
Chr1	6672704	6674523	promoter	0.0265571
Chr1	6675160	6675816	enhancer	0.0302324
Chr1	6676572	6676990	promoter	0.0300458
Chr1	6677381	6678218	promoter	0.0144232
Chr1	6683249	6684869	promoter	0.0148058
Chr1	6686616	6688970	promoter	0.0155231
Chr1	6692185	6692943	promoter	0.0202446
Chr1	6696479	6699092	promoter	0.0137858
Chr1	6699384	6699631	enhancer	0.0302224
Chr1	6703534	6703751	promoter	0.0301899
Chr1	6709390	6710167	promoter	0.0279289
Chr1	6711534	6713073	promoter	0.0234569
Chr1	6713955	6715410	promoter	0.0120008
Chr1	6716689	6716985	promoter	0.0295938
Chr1	6720648	6720924	enhancer	0.0299137
Chr1	6727540	6729237	promoter	0.0127916
Chr1	6730952	6731973	enhancer	0.0257671
Chr1	6734756	6735797	promoter	0.0135669
Chr1	6737480	6738641	promoter	0.0184088
Chr1	6740031	6740632	enhancer	0.0300445
Chr1	6743960	6744957	promoter	0.0155665
Chr1	6746133	6747146	promoter	0.0127985
Chr1	6753774	6755034	promoter	0.0163273
Chr1	6759946	6760221	promoter	0.029635
Chr1	6762871	6764111	promoter	0.0242866
Chr1	6765067	6765993	promoter	0.0254072
Chr1	6767922	6768126	promoter	0.0304285
Chr1	6772884	6773573	enhancer	0.0300038
Chr1	6773885	6775075	promoter	0.0119463
Chr1	6777174	6777768	enhancer	0.0274556
Chr1	6778658	6779308	promoter	0.0292415
Chr1	6781000	6781573	promoter	0.0298549
Chr1	6782534	6783330	promoter	0.0268733
Chr1	6786989	6787828	promoter	0.0163164
Chr1	6788438	6789060	promoter	0.0278009
Chr1	6790250	6790667	enhancer	0.0285762
Chr1	6792480	6794362	enhancer	0.0239061
Chr1	6795349	6796366	enhancer	0.0238913
Chr1	6799522	6800352	promoter	0.0178978
Chr1	6802373	6803634	promoter	0.0233342
Chr1	6804839	6805550	promoter	0.0231112
Chr1	6809532	6809988	promoter	0.0301044
Chr1	6812330	6815100	enhancer	0.0184575
Chr1	6822495	6823270	promoter	0.0233182
Chr1	6823703	6824707	promoter	0.0130591
Chr1	6825725	6827173	promoter	0.0263826
Chr1	6831161	6834815	promoter	0.0126037
Chr1	6837923	6838391	enhancer	0.0296394
Chr1	6839877	6840208	promoter	0.0295847
Chr1	6841793	6842327	enhancer	0.0287199
Chr1	6843224	6843557	enhancer	0.0291374
Chr1	6844678	6845189	enhancer	0.026755
Chr1	6845622	6846673	promoter	0.0163832
Chr1	6850551	6852073	enhancer	0.0268478
Chr1	6853170	6854218	enhancer	0.0290163
Chr1	6854425	6856340	enhancer	0.0221221
Chr1	6860334	6860987	promoter	0.0275119
Chr1	6861195	6864641	enhancer	0.0151169
Chr1	6865530	6866232	enhancer	0.0283977
Chr1	6867751	6868624	enhancer	0.0135083
Chr1	6870398	6871171	enhancer	0.0266684
Chr1	6871671	6871895	enhancer	0.0302398
Chr1	6872513	6873419	promoter	0.0167371
Chr1	6874424	6876350	enhancer	0.0226449
Chr1	6876757	6876969	enhancer	0.0302781
Chr1	6878301	6878828	enhancer	0.0298329
Chr1	6879792	6880632	enhancer	0.0237604
Chr1	6881181	6882057	enhancer	0.0284155
Chr1	6882285	6883857	enhancer	0.0114793
Chr1	6884389	6884985	enhancer	0.0266348
Chr1	6885859	6887069	promoter	0.0205254
Chr1	6894366	6895233	promoter	0.016388
Chr1	6898399	6900318	promoter	0.015865
Chr1	6903893	6905206	promoter	0.0166407
Chr1	6906598	6907117	enhancer	0.0290461
Chr1	6909378	6909852	promoter	0.0296756
Chr1	6910094	6912057	enhancer	0.0192268
Chr1	6912836	6913557	promoter	0.0281773
Chr1	6916489	6917612	promoter	0.0174045
Chr1	6920174	6921131	promoter	0.0128226
Chr1	6923594	6924371	promoter	0.01643
Chr1	6926577	6928148	promoter	0.0143883
Chr1	6928707	6929985	enhancer	0.0255056
Chr1	6932452	6933295	promoter	0.0139925
Chr1	6937407	6938116	promoter	0.0300731
Chr1	6939042	6942233	promoter	0.0212274
Chr1	6944982	6945794	promoter	0.0230373
Chr1	6946032	6947266	promoter	0.012879
Chr1	6948493	6949409	promoter	0.0146033
Chr1	6956016	6956465	promoter	0.0300765
Chr1	6957739	6958601	promoter	0.0271191
Chr1	6958824	6961777	promoter	0.0112384
Chr1	6964717	6966224	enhancer	0.0221866
Chr1	6966621	6967067	promoter	0.0301123
Chr1	6970668	6972110	promoter	0.0232308
Chr1	6977963	6978406	promoter	0.0303195
Chr1	6986012	6986225	promoter	0.0301272
Chr1	6986441	6986642	promoter	0.0304133
Chr1	6994536	6996514	promoter	0.0133386
Chr1	6999625	7001389	promoter	0.0238547
Chr1	7004151	7005308	promoter	0.0166434
Chr1	7007285	7007979	promoter	0.0274105
Chr1	7009115	7009821	promoter	0.0184318
Chr1	7016095	7017030	promoter	0.0115986
Chr1	7022169	7023654	promoter	0.0129533
Chr1	7027644	7028407	enhancer	0.0151238
Chr1	7028922	7029830	promoter	0.0241474
Chr1	7031425	7032483	promoter	0.0101779
Chr1	7032688	7033362	promoter	0.030468
Chr1	7037691	7042421	promoter	0.0220991
Chr1	7042673	7044187	promoter	0.0130627
Chr1	7050613	7051274	enhancer	0.0296123
Chr1	7053087	7054401	promoter	0.0128852
Chr1	7059811	7062417	promoter	0.0175557
Chr1	7064936	7066360	enhancer	0.0106653
Chr1	7075140	7075770	promoter	0.0233432
Chr1	7082397	7084883	promoter	0.0222337
Chr1	7085491	7087431	enhancer	0.0169803
Chr1	7088985	7091507	promoter	0.0175839
Chr1	7096069	7097563	promoter	0.0186486
Chr1	7098251	7099112	promoter	0.0232262
Chr1	7099490	7100289	promoter	0.0171216
Chr1	7102729	7103921	promoter	0.0218761
Chr1	7104876	7105214	promoter	0.0294474
Chr1	7105423	7106493	promoter	0.0141905
Chr1	7110579	7111116	promoter	0.0295988
Chr1	7111353	7112904	promoter	0.0205474
Chr1	7118246	7119998	promoter	0.0179765
Chr1	7121583	7122390	promoter	0.0213116
Chr1	7126413	7126967	promoter	0.0291778
Chr1	7128475	7129172	promoter	0.0246848
Chr1	7137925	7138551	promoter	0.0251831
Chr1	7139274	7144244	enhancer	0.0179662
Chr1	7146000	7147310	promoter	0.0228082
Chr1	7149522	7151111	enhancer	0.0181569
Chr1	7151630	7152151	enhancer	0.0300706
Chr1	7153408	7154851	promoter	0.0201949
Chr1	7160069	7161345	promoter	0.0189436
Chr1	7163281	7164092	enhancer	0.0249694
Chr1	7166855	7167085	promoter	0.030484
Chr1	7167663	7169382	promoter	0.012267
Chr1	7176076	7177099	promoter	0.020056
Chr1	7178186	7179781	promoter	0.0133105
Chr1	7181656	7182516	promoter	0.0211365
Chr1	7183344	7183643	promoter	0.0304036
Chr1	7192637	7193342	promoter	0.0284839
Chr1	7199019	7199729	enhancer	0.0282781
Chr1	7208833	7209757	promoter	0.0191306
Chr1	7216247	7217449	promoter	0.0224741
Chr1	7220903	7221450	promoter	0.0296641
Chr1	7231517	7232287	promoter	0.0187569
Chr1	7233181	7233968	promoter	0.0205386
[truncated: 26,730 more rows]

## Sheet: Fig.4d
Chr	Satrt	End	Type	JS_score	Group	Number of TFBSs
Chr1	1190	1993	enhancer	0.0281692	High	5
Chr1	2197	3754	promoter	0.0155654	Low	27
Chr1	8031	9054	promoter	0.023356	Low	13
Chr1	10877	11591	enhancer	0.0296482	High	6
Chr1	13348	14165	promoter	0.0279795	Low	26
Chr1	14652	15795	enhancer	0.0241112	Low	20
Chr1	16423	16936	enhancer	0.0284303	High	16
Chr1	19366	19583	enhancer	0.0301042	High	2
Chr1	19989	21816	enhancer	0.0220865	Low	63
Chr1	22400	23454	promoter	0.0269564	Low	17
Chr1	32838	34103	promoter	0.0131985	Low	18
Chr1	37610	38737	promoter	0.019461	Low	62
Chr1	39748	40640	promoter	0.0287765	High	17
Chr1	41880	42124	enhancer	0.0305085	High	1
Chr1	44135	45360	promoter	0.0240269	Low	16
Chr1	46560	47245	promoter	0.0283973	High	15
Chr1	48302	48516	promoter	0.0305085	High	0
Chr1	49389	50346	promoter	0.0273596	Low	8
Chr1	50954	52328	promoter	0.0163133	Low	49
Chr1	53944	54160	enhancer	0.0304241	High	1
Chr1	54877	55830	enhancer	0.0152261	Low	50
Chr1	56571	57823	promoter	0.0156654	Low	35
Chr1	58398	58735	promoter	0.0281577	High	10
Chr1	59243	61872	enhancer	0.0240618	Low	35
Chr1	62409	63334	promoter	0.0295633	High	2
Chr1	63713	64560	promoter	0.0278782	Low	25
Chr1	67315	69484	enhancer	0.0139098	Low	61
Chr1	71982	72664	promoter	0.0225969	Low	29
Chr1	74491	76691	promoter	0.0205801	Low	44
Chr1	77408	78054	enhancer	0.0252186	Low	10
Chr1	79319	80040	enhancer	0.027444	Low	14
Chr1	81592	82585	enhancer	0.0202296	Low	21
Chr1	82793	83738	enhancer	0.0211732	Low	14
Chr1	85023	85792	promoter	0.0258473	Low	3
Chr1	86722	87057	enhancer	0.0242035	Low	6
Chr1	88113	89138	promoter	0.0184736	Low	22
Chr1	90956	91663	promoter	0.0264851	Low	10
Chr1	95276	96180	promoter	0.0183946	Low	27
Chr1	99008	100146	promoter	0.0211225	Low	54
Chr1	102494	102948	enhancer	0.0302052	High	11
Chr1	103827	104129	enhancer	0.0300723	High	3
Chr1	107255	109329	enhancer	0.0160114	Low	70
Chr1	111618	113139	promoter	0.0165974	Low	18
Chr1	113866	114404	promoter	0.0304499	High	16
Chr1	115757	117162	promoter	0.020586	Low	45
Chr1	118213	118993	promoter	0.0250916	Low	45
Chr1	120135	121567	promoter	0.0129395	Low	52
Chr1	128013	129830	promoter	0.0174612	Low	42
Chr1	130317	131675	promoter	0.012231	Low	42
Chr1	135122	136345	promoter	0.0196403	Low	24
Chr1	138023	139368	promoter	0.0254861	Low	11
Chr1	139785	140791	enhancer	0.0187034	Low	39
Chr1	141307	142221	promoter	0.0235074	Low	19
Chr1	143084	143810	promoter	0.0284818	High	13
Chr1	145830	147281	promoter	0.0202952	Low	49
Chr1	148673	150244	promoter	0.0233698	Low	31
Chr1	155967	157330	promoter	0.0232959	Low	52
Chr1	158530	159901	promoter	0.0167674	Low	60
Chr1	162500	163496	promoter	0.0193609	Low	35
Chr1	166920	168713	promoter	0.0156904	Low	36
Chr1	171522	171958	enhancer	0.030048	High	7
Chr1	172447	174019	promoter	0.0227905	Low	66
Chr1	176690	177549	promoter	0.02322	Low	48
Chr1	178447	179495	enhancer	0.023949	Low	27
Chr1	180244	180496	enhancer	0.0305052	High	0
Chr1	181994	183973	enhancer	0.0199475	Low	88
Chr1	184186	185817	promoter	0.0194335	Low	38
Chr1	186673	187615	promoter	0.0272639	Low	27
Chr1	189977	190778	promoter	0.0176728	Low	34
Chr1	192306	192753	enhancer	0.0304971	High	2
Chr1	194014	195955	promoter	0.0168711	Low	64
Chr1	198259	200038	promoter	0.015006	Low	73
Chr1	201433	202256	promoter	0.0270012	Low	32
Chr1	204486	204873	promoter	0.0285111	High	7
Chr1	206081	208864	promoter	0.0196442	Low	74
Chr1	210509	211096	enhancer	0.0275899	Low	27
Chr1	214943	215169	promoter	0.0304175	High	1
Chr1	218673	220723	promoter	0.0106269	Low	58
Chr1	224733	226127	promoter	0.0221399	Low	32
Chr1	227062	229306	promoter	0.0151449	Low	63
Chr1	229835	230334	promoter	0.0293657	High	0
Chr1	232446	233048	promoter	0.0288782	High	12
Chr1	237437	238328	promoter	0.0126309	Low	58
Chr1	239223	240354	enhancer	0.0108264	Low	61
Chr1	245683	246493	promoter	0.0214987	Low	26
Chr1	248205	249427	promoter	0.01358	Low	26
Chr1	254259	255208	enhancer	0.0161294	Low	17
Chr1	262181	263159	promoter	0.0129673	Low	29
Chr1	265988	266618	enhancer	0.029306	High	11
Chr1	267759	268676	promoter	0.0115615	Low	44
Chr1	269139	271246	promoter	0.0162775	Low	69
Chr1	274415	275598	promoter	0.0145465	Low	18
Chr1	278326	278605	promoter	0.0305085	High	0
Chr1	282129	282623	promoter	0.0280389	High	10
Chr1	283985	284774	promoter	0.0245699	Low	26
Chr1	290637	291940	enhancer	0.0155683	Low	30
Chr1	292726	293599	promoter	0.0116984	Low	41
Chr1	294843	295377	promoter	0.0303259	High	9
Chr1	297921	298891	promoter	0.0201333	Low	26
Chr1	300704	301465	promoter	0.0231083	Low	30
Chr1	302094	303850	promoter	0.0214314	Low	62
Chr1	306085	306604	promoter	0.0288864	High	20
Chr1	308813	310596	promoter	0.0118741	Low	43
Chr1	312345	312949	enhancer	0.030058	High	9
Chr1	315642	316461	promoter	0.0203902	Low	9
Chr1	319189	320061	enhancer	0.0247172	Low	6
Chr1	322551	323233	promoter	0.0275396	Low	15
Chr1	324470	325700	promoter	0.0100807	Low	42
Chr1	330378	330683	enhancer	0.0304169	High	2
Chr1	337015	338564	promoter	0.0104227	Low	12
Chr1	342021	342785	promoter	0.0221294	Low	12
Chr1	343644	346061	promoter	0.0142195	Low	31
Chr1	346327	347054	promoter	0.0304156	High	2
Chr1	347548	348008	promoter	0.0302244	High	1
Chr1	352866	353311	enhancer	0.0297429	High	0
Chr1	354492	355455	promoter	0.0220119	Low	11
Chr1	356176	357759	promoter	0.0173298	Low	34
Chr1	358683	358888	promoter	0.0304523	High	1
Chr1	362675	365623	promoter	0.0132345	Low	79
Chr1	367349	368711	enhancer	0.0207774	Low	43
Chr1	369458	369898	enhancer	0.0292677	High	10
Chr1	371703	372212	promoter	0.0304416	High	9
Chr1	372422	373976	promoter	0.0158397	Low	19
Chr1	386585	387489	enhancer	0.0288721	High	11
Chr1	389306	390111	promoter	0.020654	Low	19
Chr1	392371	393483	promoter	0.0226316	Low	23
Chr1	394824	396050	promoter	0.0130575	Low	31
Chr1	400998	402685	promoter	0.0130467	Low	18
Chr1	404156	404894	promoter	0.0198208	Low	12
Chr1	408276	408987	promoter	0.0270423	Low	9
Chr1	410221	412039	promoter	0.0191761	Low	25
Chr1	414325	415655	promoter	0.0131725	Low	55
Chr1	417863	418994	promoter	0.0161616	Low	38
Chr1	419782	420810	enhancer	0.0171085	Low	42
Chr1	424414	425104	enhancer	0.0190688	Low	13
Chr1	426140	427174	enhancer	0.0144977	Low	68
Chr1	428116	428818	promoter	0.0251159	Low	16
Chr1	430632	431448	promoter	0.0181611	Low	43
Chr1	433897	435118	enhancer	0.0131201	Low	52
Chr1	436725	437848	promoter	0.0164806	Low	48
Chr1	439714	440361	promoter	0.0289352	High	21
Chr1	442724	443240	promoter	0.0293586	High	17
Chr1	446193	447492	promoter	0.0239795	Low	31
Chr1	447826	448282	enhancer	0.0297042	High	3
Chr1	452455	453512	promoter	0.0171075	Low	32
Chr1	455353	456009	promoter	0.0257431	Low	27
Chr1	458646	460420	promoter	0.0194655	Low	36
Chr1	460888	462162	promoter	0.0124556	Low	23
Chr1	463322	464104	promoter	0.022051	Low	6
Chr1	467622	469972	promoter	0.0120847	Low	83
Chr1	471216	472469	enhancer	0.0190354	Low	63
Chr1	473228	474037	promoter	0.0252871	Low	19
Chr1	476332	476973	promoter	0.0278841	Low	22
Chr1	478764	480311	enhancer	0.0224133	Low	28
Chr1	480567	480940	promoter	0.0304731	High	14
Chr1	482282	484328	promoter	0.0156922	Low	45
Chr1	485441	486910	promoter	0.0241371	Low	57
Chr1	487541	489670	promoter	0.0169452	Low	62
Chr1	490501	491173	promoter	0.0250301	Low	18
Chr1	492759	493870	promoter	0.0132436	Low	21
Chr1	496280	496567	promoter	0.0301562	High	0
Chr1	498327	499367	promoter	0.0119077	Low	48
Chr1	501298	502740	enhancer	0.0209362	Low	22
Chr1	504939	506309	promoter	0.0270813	Low	21
Chr1	508083	508283	enhancer	0.0304711	High	0
Chr1	510907	511558	enhancer	0.0270022	Low	7
Chr1	515178	515932	promoter	0.0160895	Low	32
Chr1	516362	518474	promoter	0.0164807	Low	34
Chr1	519294	520077	enhancer	0.0293813	High	3
Chr1	521507	523009	promoter	0.0117556	Low	41
Chr1	523246	523746	promoter	0.0295617	High	4
Chr1	528785	529577	promoter	0.0264098	Low	9
Chr1	536692	538182	promoter	0.0120899	Low	55
Chr1	539743	540493	enhancer	0.0251115	Low	1
Chr1	544244	545114	promoter	0.0299142	High	7
Chr1	552212	554438	promoter	0.0121017	Low	50
Chr1	554868	555527	promoter	0.0259001	Low	20
Chr1	555893	557505	promoter	0.0161244	Low	46
Chr1	558469	559170	enhancer	0.0294822	High	4
Chr1	559472	560573	enhancer	0.0255739	Low	39
Chr1	563665	563991	promoter	0.0299034	High	6
Chr1	564310	567453	promoter	0.0163283	Low	72
Chr1	568261	568549	promoter	0.0293201	High	5
Chr1	569083	569513	promoter	0.0301639	High	15
Chr1	571086	572607	enhancer	0.0243362	Low	59
Chr1	574843	576555	promoter	0.0158602	Low	71
Chr1	580234	580886	promoter	0.0227038	Low	5
Chr1	581749	582748	enhancer	0.0269659	Low	6
Chr1	583561	584537	promoter	0.0117076	Low	24
Chr1	590645	591919	promoter	0.0141293	Low	19
Chr1	593158	593848	enhancer	0.029003	High	3
Chr1	598446	599184	promoter	0.0170279	Low	22
Chr1	599400	599887	promoter	0.0294804	High	4
Chr1	601812	602843	promoter	0.0218328	Low	28
Chr1	607089	608240	promoter	0.0204397	Low	17
Chr1	609203	609771	promoter	0.0296574	High	2
Chr1	616123	618467	promoter	0.0153377	Low	40
Chr1	619807	621762	promoter	0.0196395	Low	48
Chr1	622791	623559	enhancer	0.0305044	High	14
Chr1	625454	626140	promoter	0.0222645	Low	8
Chr1	626449	627057	promoter	0.0295188	High	6
Chr1	629579	630671	promoter	0.023331	Low	30
Chr1	633122	635498	promoter	0.016368	Low	49
Chr1	636135	636667	promoter	0.0294354	High	5
Chr1	638660	639003	promoter	0.0288994	High	0
Chr1	641534	643146	enhancer	0.0249896	Low	10
Chr1	644240	645521	promoter	0.0144821	Low	56
Chr1	651854	655654	promoter	0.013972	Low	47
Chr1	658057	658897	promoter	0.0249945	Low	16
Chr1	659609	660447	promoter	0.0244674	Low	4
Chr1	661155	661355	enhancer	0.0303489	High	0
Chr1	662115	662931	promoter	0.0184944	Low	20
Chr1	669506	670115	promoter	0.0291906	High	8
Chr1	670977	671192	enhancer	0.0299208	High	0
Chr1	672581	673563	promoter	0.0142702	Low	21
Chr1	687000	687885	promoter	0.02644	Low	23
Chr1	692303	693208	promoter	0.0280274	High	12
Chr1	700890	701768	promoter	0.012566	Low	56
Chr1	704410	705270	enhancer	0.0267031	Low	7
Chr1	706302	707688	promoter	0.0109409	Low	46
Chr1	711941	712302	promoter	0.0291634	High	5
Chr1	713360	713589	enhancer	0.0303067	High	0
Chr1	727042	729203	promoter	0.01429	Low	54
Chr1	729488	730184	promoter	0.0256404	Low	19
Chr1	737712	740262	promoter	0.0216699	Low	66
Chr1	741903	742181	enhancer	0.0305049	High	4
Chr1	744059	744755	enhancer	0.0305058	High	8
Chr1	746325	747203	promoter	0.0292037	High	4
Chr1	747892	749502	promoter	0.0156125	Low	27
Chr1	751871	752436	promoter	0.0287993	High	20
Chr1	753168	753545	promoter	0.0304894	High	0
Chr1	753892	754767	promoter	0.0181807	Low	42
Chr1	755942	756722	promoter	0.0227563	Low	14
Chr1	760336	761680	promoter	0.0162683	Low	19
Chr1	766570	768463	enhancer	0.0223386	Low	29
Chr1	771311	771630	enhancer	0.0297989	High	15
Chr1	772317	773711	promoter	0.0159627	Low	32
Chr1	779888	780970	promoter	0.0145238	Low	41
Chr1	785264	787596	enhancer	0.0172214	Low	62
Chr1	787875	789147	promoter	0.0268845	Low	30
Chr1	789754	790306	promoter	0.0299338	High	8
Chr1	790935	791515	promoter	0.0286442	High	17
Chr1	792751	793599	promoter	0.0200558	Low	22
Chr1	795142	795753	promoter	0.0278038	Low	9
Chr1	798258	799445	promoter	0.019216	Low	30
Chr1	802770	803061	promoter	0.0294673	High	0
Chr1	806651	807666	promoter	0.0135736	Low	32
Chr1	812853	813763	promoter	0.0180828	Low	46
Chr1	819073	819953	promoter	0.0241444	Low	12
Chr1	824025	824923	promoter	0.0262631	Low	10
Chr1	826151	826653	promoter	0.0271041	Low	6
Chr1	830061	830931	promoter	0.0188991	Low	32
Chr1	835113	836164	promoter	0.029776	High	15
Chr1	840845	841149	enhancer	0.0304513	High	0
Chr1	843968	844625	promoter	0.0292905	High	27
Chr1	846005	846975	promoter	0.029174	High	2
Chr1	847335	848090	promoter	0.0214871	Low	24
Chr1	849723	851117	enhancer	0.0224959	Low	27
Chr1	851358	852418	promoter	0.01987	Low	28
Chr1	853089	854289	promoter	0.0161495	Low	18
Chr1	859523	860457	promoter	0.0290947	High	26
Chr1	863882	866293	promoter	0.0143756	Low	59
Chr1	867589	869161	promoter	0.0189429	Low	58
Chr1	870998	871809	promoter	0.014415	Low	17
Chr1	875687	876268	enhancer	0.029557	High	6
Chr1	877258	878316	promoter	0.0109376	Low	43
Chr1	879720	880673	promoter	0.0202268	Low	37
Chr1	883218	884034	promoter	0.0280887	High	14
Chr1	887916	888465	promoter	0.0300094	High	4
Chr1	889691	890537	enhancer	0.0196763	Low	19
Chr1	892149	893221	promoter	0.0160778	Low	27
Chr1	896236	896851	promoter	0.0290811	High	25
Chr1	897254	899212	promoter	0.0185434	Low	64
Chr1	899578	901002	promoter	0.0168558	Low	51
Chr1	903202	904324	enhancer	0.0220501	Low	28
Chr1	907014	907929	promoter	0.0139184	Low	35
Chr1	909217	910204	enhancer	0.0144971	Low	23
Chr1	911944	912628	promoter	0.026397	Low	10
Chr1	917628	918633	promoter	0.0110843	Low	20
Chr1	920007	920281	promoter	0.030415	High	0
Chr1	921714	922584	enhancer	0.0260896	Low	21
Chr1	926992	927489	promoter	0.0299063	High	6
Chr1	928433	929155	enhancer	0.0293187	High	13
Chr1	929603	933831	promoter	0.0154819	Low	69
Chr1	936431	938182	promoter	0.0130085	Low	25
Chr1	943058	943733	promoter	0.0281702	High	8
Chr1	951543	953502	promoter	0.0119575	Low	41
Chr1	953846	954661	promoter	0.0301088	High	20
Chr1	956366	958431	enhancer	0.0156108	Low	67
Chr1	960730	962266	promoter	0.0148911	Low	23
Chr1	966481	968021	promoter	0.0231319	Low	15
Chr1	970370	970969	promoter	0.0284894	High	18
Chr1	972910	973537	enhancer	0.0291103	High	25
Chr1	974735	975819	enhancer	0.024775	Low	29
Chr1	976239	976469	enhancer	0.0296402	High	1
Chr1	977517	979512	promoter	0.0179669	Low	68
Chr1	981604	982454	promoter	0.0169445	Low	21
Chr1	983188	985009	promoter	0.0229956	Low	70
Chr1	990913	991380	promoter	0.0305085	High	13
Chr1	992938	993692	promoter	0.0127642	Low	45
Chr1	995650	996409	promoter	0.0211854	Low	6
Chr1	1000348	1001203	promoter	0.0211279	Low	16
Chr1	1004275	1005072	promoter	0.0239479	Low	20
Chr1	1008081	1008820	enhancer	0.0296129	High	9
Chr1	1010163	1011603	promoter	0.0148476	Low	20
Chr1	1013328	1014033	promoter	0.0297209	High	11
Chr1	1017452	1018402	promoter	0.0180734	Low	27
Chr1	1021917	1023101	promoter	0.02362	Low	20
Chr1	1023617	1024796	promoter	0.0126815	Low	45
Chr1	1028037	1031433	promoter	0.00989961	Low	87
Chr1	1035871	1036828	promoter	0.0148207	Low	41
Chr1	1040039	1040734	promoter	0.0298525	High	19
Chr1	1042846	1044208	promoter	0.0252019	Low	18
Chr1	1045282	1045482	enhancer	0.0304848	High	1
Chr1	1049452	1050649	promoter	0.0120388	Low	39
Chr1	1050854	1051664	promoter	0.0167144	Low	12
Chr1	1059003	1059765	promoter	0.0252913	Low	19
Chr1	1063977	1064840	promoter	0.0136379	Low	29
Chr1	1070742	1073612	promoter	0.0221728	Low	62
Chr1	1080257	1081707	promoter	0.011767	Low	28
Chr1	1084223	1086437	promoter	0.0119489	Low	70
Chr1	1095891	1097347	promoter	0.0146121	Low	9
Chr1	1101043	1101255	promoter	0.0303252	High	1
Chr1	1101633	1102449	enhancer	0.0253721	Low	17
Chr1	1102904	1103655	enhancer	0.0185653	Low	43
Chr1	1104150	1104364	promoter	0.0304087	High	0
Chr1	1105988	1106638	enhancer	0.0238124	Low	13
Chr1	1108416	1109812	promoter	0.0113649	Low	32
Chr1	1113918	1114697	promoter	0.0252323	Low	24
Chr1	1120840	1121694	promoter	0.0227229	Low	23
Chr1	1122416	1124806	enhancer	0.0270563	Low	23
Chr1	1125117	1125714	promoter	0.0265573	Low	11
Chr1	1129179	1132948	enhancer	0.0138336	Low	72
Chr1	1133735	1134892	enhancer	0.026286	Low	31
Chr1	1135477	1136156	promoter	0.0294175	High	22
Chr1	1139681	1140491	enhancer	0.0254095	Low	10
Chr1	1140862	1141871	promoter	0.023767	Low	18
Chr1	1142854	1144267	promoter	0.0154108	Low	54
Chr1	1146347	1147190	promoter	0.0225777	Low	18
Chr1	1148371	1149698	promoter	0.0282016	High	9
Chr1	1154303	1155400	promoter	0.0133235	Low	20
Chr1	1155949	1156856	promoter	0.0301128	High	3
Chr1	1157563	1159529	promoter	0.0150022	Low	64
Chr1	1161787	1162374	promoter	0.0295725	High	5
Chr1	1162671	1162882	promoter	0.0298532	High	3
Chr1	1164593	1165349	promoter	0.0248798	Low	11
Chr1	1166581	1167655	enhancer	0.0194827	Low	6
Chr1	1168757	1170043	promoter	0.0241209	Low	17
Chr1	1170530	1171034	enhancer	0.029998	High	16
Chr1	1172653	1173644	enhancer	0.0167745	Low	30
Chr1	1174411	1174759	promoter	0.0289629	High	13
Chr1	1183660	1183993	promoter	0.0301422	High	5
Chr1	1185476	1185962	enhancer	0.0294311	High	3
Chr1	1188082	1189417	promoter	0.0129231	Low	52
Chr1	1191058	1191913	promoter	0.0143011	Low	34
Chr1	1193601	1194352	enhancer	0.0188593	Low	20
Chr1	1195580	1196065	enhancer	0.0299322	High	4
Chr1	1197392	1198532	promoter	0.01663	Low	29
Chr1	1200919	1202523	promoter	0.0174895	Low	35
Chr1	1205718	1207582	promoter	0.0201772	Low	34
Chr1	1215313	1216399	promoter	0.0102822	Low	30
Chr1	1220163	1221464	promoter	0.0230152	Low	26
Chr1	1222152	1222632	enhancer	0.0303617	High	0
Chr1	1224317	1225045	promoter	0.0196598	Low	31
Chr1	1226094	1226890	promoter	0.0217495	Low	4
Chr1	1230758	1231835	promoter	0.0254565	Low	9
Chr1	1232058	1233998	promoter	0.0193415	Low	30
Chr1	1235789	1236938	promoter	0.0117497	Low	75
Chr1	1238574	1239274	enhancer	0.0294045	High	5
Chr1	1239956	1240724	promoter	0.0260131	Low	34
Chr1	1242082	1242843	promoter	0.0251878	Low	6
Chr1	1244135	1244726	promoter	0.0304153	High	4
Chr1	1246355	1247057	enhancer	0.0298912	High	0
Chr1	1248473	1249564	promoter	0.0133598	Low	42
Chr1	1257472	1258740	promoter	0.0232051	Low	4
Chr1	1261122	1261964	promoter	0.0127319	Low	22
Chr1	1272306	1272938	enhancer	0.0279539	Low	26
Chr1	1273861	1274543	enhancer	0.0291637	High	25
Chr1	1275253	1275793	enhancer	0.0282575	High	15
Chr1	1280481	1281589	enhancer	0.0209661	Low	17
Chr1	1286254	1286459	promoter	0.0301189	High	3
Chr1	1290773	1292379	promoter	0.0111715	Low	21
Chr1	1293247	1293476	promoter	0.0305045	High	1
Chr1	1298708	1299775	promoter	0.02035	Low	31
Chr1	1302909	1303559	enhancer	0.0281426	High	8
Chr1	1305385	1309817	promoter	0.0191682	Low	58
Chr1	1310741	1311311	promoter	0.0287345	High	25
Chr1	1312499	1313858	promoter	0.0191305	Low	66
Chr1	1315545	1316170	promoter	0.0293566	High	6
Chr1	1320340	1322173	promoter	0.0143668	Low	18
Chr1	1324524	1325289	enhancer	0.0230986	Low	14
Chr1	1330897	1331847	promoter	0.0201371	Low	13
Chr1	1333247	1334085	promoter	0.0182142	Low	24
Chr1	1336170	1336599	enhancer	0.0304646	High	0
Chr1	1337571	1339567	promoter	0.0121034	Low	53
Chr1	1343396	1345331	promoter	0.0125884	Low	45
Chr1	1349596	1350531	promoter	0.0125458	Low	17
Chr1	1355298	1357169	enhancer	0.0233917	Low	51
Chr1	1358215	1358833	promoter	0.0265268	Low	31
Chr1	1361734	1362828	promoter	0.0167773	Low	36
Chr1	1364709	1365333	promoter	0.0290946	High	9
Chr1	1368457	1369312	promoter	0.0152539	Low	21
Chr1	1375407	1376255	promoter	0.0268067	Low	13
Chr1	1383485	1383704	promoter	0.0299143	High	0
Chr1	1383917	1384179	promoter	0.0286234	High	0
Chr1	1385924	1386458	enhancer	0.0292133	High	2
Chr1	1390918	1392064	promoter	0.0218527	Low	11
Chr1	1395769	1396522	promoter	0.0276823	Low	20
Chr1	1398649	1399505	promoter	0.0220686	Low	10
Chr1	1400525	1400910	enhancer	0.0300283	High	5
Chr1	1407178	1408011	promoter	0.0166572	Low	11
Chr1	1410426	1411424	promoter	0.010807	Low	34
Chr1	1415899	1416523	promoter	0.0276583	Low	21
Chr1	1418127	1419050	promoter	0.0212665	Low	44
Chr1	1421572	1424517	promoter	0.0230536	Low	66
Chr1	1424766	1425503	promoter	0.028246	High	9
Chr1	1426406	1426972	promoter	0.0303961	High	34
Chr1	1428715	1428955	enhancer	0.0301908	High	0
Chr1	1430996	1432096	promoter	0.0285334	High	11
Chr1	1432548	1435144	enhancer	0.0150223	Low	57
Chr1	1437332	1437961	promoter	0.0292594	High	13
Chr1	1441098	1441308	promoter	0.0300588	High	0
Chr1	1450562	1451252	promoter	0.0276184	Low	6
Chr1	1454562	1455881	promoter	0.0280817	High	27
Chr1	1456137	1457152	enhancer	0.0168896	Low	12
Chr1	1458478	1459273	promoter	0.0145917	Low	26
Chr1	1461940	1463398	promoter	0.0146369	Low	35
Chr1	1467920	1471441	promoter	0.0152258	Low	81
Chr1	1475975	1476515	promoter	0.0295805	High	17
Chr1	1476750	1480248	promoter	0.016915	Low	60
Chr1	1481024	1481396	enhancer	0.0298521	High	2
Chr1	1482028	1482902	promoter	0.0150937	Low	14
Chr1	1486708	1487503	promoter	0.0236216	Low	21
Chr1	1490682	1491207	promoter	0.0300474	High	1
Chr1	1493959	1495150	promoter	0.0258911	Low	19
Chr1	1496352	1498411	enhancer	0.0130692	Low	27
Chr1	1503452	1505303	promoter	0.0167458	Low	43
Chr1	1510433	1510677	promoter	0.0299143	High	0
Chr1	1511451	1512164	promoter	0.0286939	High	5
Chr1	1517355	1519127	promoter	0.0240784	Low	41
Chr1	1519715	1520892	promoter	0.0210705	Low	32
Chr1	1523618	1523949	enhancer	0.0283655	High	5
Chr1	1524549	1525680	enhancer	0.0244506	Low	4
Chr1	1527414	1527744	promoter	0.0293754	High	0
Chr1	1528421	1530051	promoter	0.0253685	Low	4
Chr1	1531096	1531671	enhancer	0.0302665	High	3
Chr1	1534022	1535610	promoter	0.0155594	Low	17
Chr1	1537432	1538411	promoter	0.0236506	Low	9
Chr1	1544903	1546901	promoter	0.0221148	Low	26
Chr1	1547966	1549360	promoter	0.0149818	Low	42
Chr1	1549925	1550227	enhancer	0.0299461	High	0
Chr1	1553212	1553824	promoter	0.028128	High	9
Chr1	1554126	1554829	promoter	0.0250433	Low	17
Chr1	1558058	1560775	promoter	0.0134262	Low	55
Chr1	1563881	1564847	promoter	0.00950391	Low	31
Chr1	1567726	1568398	enhancer	0.0284491	High	6
Chr1	1568616	1571042	enhancer	0.00894007	Low	65
Chr1	1575145	1575972	enhancer	0.0272766	Low	4
Chr1	1576312	1577169	promoter	0.014298	Low	23
Chr1	1583332	1584827	promoter	0.0108432	Low	26
Chr1	1587460	1588628	promoter	0.0130225	Low	48
Chr1	1593633	1594188	enhancer	0.0305085	High	9
Chr1	1595512	1596416	promoter	0.0162269	Low	11
Chr1	1597684	1598332	promoter	0.024276	Low	16
Chr1	1598599	1600141	promoter	0.0243704	Low	11
Chr1	1604705	1606282	promoter	0.023852	Low	19
Chr1	1606786	1607138	enhancer	0.0304729	High	3
Chr1	1607442	1608521	enhancer	0.028531	High	11
Chr1	1611472	1612130	promoter	0.02649	Low	13
Chr1	1612373	1613269	enhancer	0.0188089	Low	7
Chr1	1615162	1615376	enhancer	0.0304693	High	1
Chr1	1617033	1617600	enhancer	0.0295375	High	6
Chr1	1617860	1618853	enhancer	0.0193651	Low	7
Chr1	1623154	1625335	promoter	0.0154829	Low	43
Chr1	1635509	1636474	promoter	0.0226973	Low	17
Chr1	1637648	1637945	promoter	0.0288673	High	12
Chr1	1638685	1639557	promoter	0.0223273	Low	10
Chr1	1642700	1643382	promoter	0.0261683	Low	7
Chr1	1644146	1646076	promoter	0.0179955	Low	13
Chr1	1646967	1648197	promoter	0.0171138	Low	36
Chr1	1659173	1663726	enhancer	0.0138431	Low	74
Chr1	1669053	1669694	promoter	0.0299254	High	6
Chr1	1671242	1672228	promoter	0.0253572	Low	10
Chr1	1678649	1679225	promoter	0.0285517	High	12
Chr1	1681505	1682668	promoter	0.021709	Low	34
Chr1	1689695	1690370	promoter	0.0275917	Low	20
Chr1	1692173	1692629	promoter	0.029773	High	8
Chr1	1693076	1694043	enhancer	0.021563	Low	10
Chr1	1696888	1697943	enhancer	0.028107	High	7
Chr1	1700760	1701491	promoter	0.021993	Low	9
Chr1	1702464	1703161	promoter	0.0268484	Low	16
Chr1	1704488	1705524	promoter	0.0151037	Low	43
Chr1	1706727	1707217	promoter	0.0294317	High	3
Chr1	1709125	1709793	promoter	0.0272901	Low	5
Chr1	1712968	1716222	enhancer	0.0113388	Low	81
Chr1	1718562	1719197	promoter	0.0288938	High	8
Chr1	1721064	1721758	promoter	0.0295801	High	10
Chr1	1725810	1726481	promoter	0.0297611	High	2
Chr1	1729146	1730378	promoter	0.0264803	Low	32
Chr1	1732224	1732935	promoter	0.0258692	Low	12
Chr1	1739094	1740047	enhancer	0.0264131	Low	21
Chr1	1740907	1741272	promoter	0.0304049	High	1
Chr1	1742770	1746339	promoter	0.0215144	Low	74
Chr1	1748050	1748645	promoter	0.0303125	High	25
Chr1	1753628	1754548	promoter	0.0274323	Low	16
Chr1	1761647	1762548	promoter	0.0258114	Low	24
Chr1	1766018	1767338	promoter	0.0225827	Low	20
Chr1	1768389	1769299	promoter	0.0207451	Low	50
Chr1	1773085	1775380	promoter	0.0201688	Low	70
Chr1	1778609	1779817	promoter	0.0226958	Low	15
Chr1	1786175	1786941	promoter	0.0297113	High	8
Chr1	1789752	1790489	promoter	0.0255731	Low	11
Chr1	1798673	1799310	promoter	0.0298287	High	5
Chr1	1803528	1804497	promoter	0.0173512	Low	17
Chr1	1807306	1808278	promoter	0.0142238	Low	49
Chr1	1815203	1816198	promoter	0.0133859	Low	46
Chr1	1817099	1817713	promoter	0.026645	Low	17
Chr1	1819824	1820842	enhancer	0.0168169	Low	35
Chr1	1821359	1822899	promoter	0.0113585	Low	44
Chr1	1828264	1828667	enhancer	0.0304889	High	2
Chr1	1829441	1830879	promoter	0.0201913	Low	57
Chr1	1832483	1832966	promoter	0.0288943	High	12
Chr1	1837364	1839075	promoter	0.0212215	Low	51
Chr1	1840990	1841460	enhancer	0.0303936	High	8
Chr1	1843168	1843539	promoter	0.029304	High	4
Chr1	1844982	1845695	enhancer	0.0207461	Low	14
Chr1	1850410	1850871	enhancer	0.0303441	High	7
Chr1	1854694	1856135	promoter	0.0183371	Low	34
Chr1	1860420	1862366	promoter	0.0141696	Low	40
Chr1	1864388	1864881	promoter	0.0292415	High	1
Chr1	1868549	1869275	enhancer	0.0270585	Low	4
Chr1	1873405	1874944	promoter	0.0201175	Low	33
Chr1	1876814	1878148	promoter	0.0133656	Low	39
Chr1	1878427	1879996	enhancer	0.0168289	Low	48
Chr1	1880558	1881187	enhancer	0.0281202	High	17
Chr1	1882431	1883110	promoter	0.0205596	Low	57
Chr1	1884293	1885136	enhancer	0.0238837	Low	20
Chr1	1887530	1889394	enhancer	0.0191007	Low	42
Chr1	1890151	1890582	promoter	0.0304834	High	21
Chr1	1890857	1891747	enhancer	0.0260344	Low	13
Chr1	1893901	1894677	promoter	0.0186035	Low	15
Chr1	1896714	1897433	promoter	0.0205341	Low	31
Chr1	1899294	1900332	promoter	0.0200786	Low	9
Chr1	1904890	1905958	promoter	0.0226826	Low	14
Chr1	1906780	1907358	promoter	0.0298099	High	19
Chr1	1910505	1911445	promoter	0.0258457	Low	7
Chr1	1919436	1919729	promoter	0.0290875	High	3
Chr1	1921796	1922648	promoter	0.0147521	Low	22
Chr1	1926209	1926895	promoter	0.023993	Low	21
Chr1	1932649	1933551	promoter	0.0250832	Low	7
Chr1	1934163	1934855	promoter	0.0303939	High	1
Chr1	1940374	1940779	promoter	0.0304639	High	20
Chr1	1941309	1943203	enhancer	0.0281916	High	27
Chr1	1945989	1947175	promoter	0.0160333	Low	28
Chr1	1950443	1950954	enhancer	0.0301784	High	18
Chr1	1952572	1954950	promoter	0.0223345	Low	89
Chr1	1958359	1959229	promoter	0.0238507	Low	18
Chr1	1963070	1963739	promoter	0.0283589	High	10
Chr1	1964705	1966961	promoter	0.0246551	Low	15
Chr1	1969210	1969911	promoter	0.0281333	High	18
Chr1	1973739	1975072	promoter	0.0122955	Low	44
Chr1	1977155	1978629	promoter	0.00986376	Low	30
Chr1	1988957	1989742	promoter	0.0241893	Low	7
Chr1	1991948	1992657	promoter	0.0189404	Low	23
Chr1	1993334	1994378	enhancer	0.0224765	Low	1
Chr1	1996044	1997773	promoter	0.0264531	Low	27
Chr1	1998282	1999661	enhancer	0.0176708	Low	38
Chr1	1999918	2000148	enhancer	0.0302687	High	2
Chr1	2000387	2002113	promoter	0.0145103	Low	29
Chr1	2006809	2008050	promoter	0.0240008	Low	30
Chr1	2012931	2014612	promoter	0.0111677	Low	64
Chr1	2015872	2016447	promoter	0.0294159	High	5
Chr1	2024366	2026006	promoter	0.0101818	Low	55
Chr1	2027360	2028035	promoter	0.0296498	High	8
Chr1	2029483	2030209	enhancer	0.0239092	Low	22
Chr1	2031794	2032628	promoter	0.0182462	Low	32
Chr1	2033681	2034365	promoter	0.0277951	Low	17
Chr1	2035075	2036047	promoter	0.020577	Low	17
Chr1	2039955	2040797	promoter	0.0288403	High	12
Chr1	2046685	2048185	promoter	0.0152442	Low	39
Chr1	2048776	2049902	enhancer	0.0274654	Low	10
Chr1	2051875	2052658	promoter	0.0218652	Low	26
Chr1	2055007	2056322	promoter	0.013384	Low	34
Chr1	2060330	2060734	promoter	0.0297019	High	0
Chr1	2067037	2067770	promoter	0.0288498	High	3
Chr1	2070229	2071015	enhancer	0.0135862	Low	16
Chr1	2077429	2078161	promoter	0.0271668	Low	18
Chr1	2082509	2083671	promoter	0.0152317	Low	38
Chr1	2086703	2087469	promoter	0.0196336	Low	17
Chr1	2089319	2091746	promoter	0.0147	Low	61
Chr1	2095962	2096695	promoter	0.0298235	High	5
Chr1	2103090	2105390	promoter	0.0169961	Low	60
Chr1	2107146	2108800	promoter	0.0175583	Low	28
Chr1	2109050	2109300	promoter	0.0304231	High	0
Chr1	2110868	2111599	enhancer	0.02025	Low	13
Chr1	2114305	2115262	promoter	0.0189915	Low	22
Chr1	2120503	2121132	promoter	0.0280179	High	10
Chr1	2123610	2124472	enhancer	0.0241463	Low	13
Chr1	2125756	2126730	promoter	0.0210667	Low	19
Chr1	2130071	2130273	enhancer	0.0304976	High	1
Chr1	2135329	2136195	promoter	0.0230044	Low	8
Chr1	2140829	2142925	enhancer	0.0228906	Low	40
Chr1	2143573	2144287	promoter	0.0267205	Low	11
Chr1	2144908	2145836	enhancer	0.0199532	Low	1
Chr1	2147345	2147556	promoter	0.030415	High	0
Chr1	2147897	2148642	promoter	0.0276879	Low	2
Chr1	2151763	2153185	promoter	0.0172656	Low	55
Chr1	2154911	2155441	promoter	0.0297905	High	2
Chr1	2155692	2156426	promoter	0.0243774	Low	10
Chr1	2160404	2161210	promoter	0.0268586	Low	38
Chr1	2162899	2164703	promoter	0.0120673	Low	52
Chr1	2165087	2165604	promoter	0.0291127	High	13
Chr1	2168219	2168810	promoter	0.029554	High	10
Chr1	2169552	2170102	promoter	0.0296587	High	24
Chr1	2171817	2173131	enhancer	0.014366	Low	44
Chr1	2174738	2175445	promoter	0.0210552	Low	58
Chr1	2176004	2178402	enhancer	0.0160842	Low	66
Chr1	2183754	2184600	promoter	0.0147534	Low	20
Chr1	2186859	2188950	promoter	0.0150328	Low	52
Chr1	2189862	2191434	promoter	0.020661	Low	77
Chr1	2193719	2194967	promoter	0.019561	Low	27
Chr1	2195662	2197774	promoter	0.0162989	Low	61
Chr1	2199690	2200330	promoter	0.0242768	Low	43
Chr1	2201303	2201996	promoter	0.026913	Low	34
Chr1	2203401	2204478	promoter	0.0211696	Low	48
Chr1	2212226	2215521	promoter	0.016688	Low	78
Chr1	2219333	2220053	promoter	0.0278266	Low	4
Chr1	2220261	2220508	promoter	0.0305041	High	4
Chr1	2223410	2224017	promoter	0.0293455	High	17
Chr1	2224253	2226053	promoter	0.0132433	Low	41
Chr1	2226712	2228385	promoter	0.0232988	Low	20
Chr1	2229137	2229939	promoter	0.0233371	Low	7
Chr1	2232890	2233758	promoter	0.0179359	Low	23
Chr1	2235921	2236827	enhancer	0.0277359	Low	17
Chr1	2237104	2238308	promoter	0.0136877	Low	39
Chr1	2239730	2240892	enhancer	0.0188923	Low	33
Chr1	2241323	2242036	enhancer	0.0277081	Low	24
Chr1	2244717	2245608	promoter	0.0189085	Low	13
Chr1	2246406	2246778	promoter	0.0301044	High	0
Chr1	2247986	2249501	promoter	0.0139408	Low	22
Chr1	2250357	2251085	promoter	0.0267678	Low	5
Chr1	2257416	2258661	enhancer	0.0296194	High	7
Chr1	2259239	2261169	promoter	0.0273208	Low	18
Chr1	2262560	2263295	promoter	0.0294574	High	9
Chr1	2266603	2266836	enhancer	0.0304975	High	3
Chr1	2268744	2270496	promoter	0.0198047	Low	33
Chr1	2274446	2278121	promoter	0.0206084	Low	65
Chr1	2280144	2281217	enhancer	0.017893	Low	42
Chr1	2282664	2283495	promoter	0.0129573	Low	57
Chr1	2283920	2285668	enhancer	0.0201488	Low	45
Chr1	2286118	2286573	enhancer	0.0304043	High	8
Chr1	2291081	2291755	promoter	0.0289183	High	20
Chr1	2294495	2294740	promoter	0.0304165	High	1
Chr1	2299155	2301509	promoter	0.0138312	Low	49
Chr1	2302849	2303494	enhancer	0.0302072	High	2
Chr1	2304681	2305757	promoter	0.0104208	Low	55
Chr1	2311833	2313876	promoter	0.0121421	Low	53
Chr1	2316096	2316861	promoter	0.0220331	Low	23
Chr1	2317499	2318339	enhancer	0.0257964	Low	19
Chr1	2321382	2322802	enhancer	0.012645	Low	41
Chr1	2326372	2327577	promoter	0.017804	Low	19
Chr1	2333223	2334765	promoter	0.0135107	Low	62
Chr1	2335509	2336373	enhancer	0.0127528	Low	62
Chr1	2338307	2340354	promoter	0.0149808	Low	62
Chr1	2340768	2341878	promoter	0.0217292	Low	19
Chr1	2346548	2349280	promoter	0.021883	Low	73
Chr1	2351390	2352369	enhancer	0.0220587	Low	36
Chr1	2356138	2356348	promoter	0.0305085	High	2
Chr1	2357650	2357906	enhancer	0.0305085	High	1
Chr1	2358602	2358871	enhancer	0.0302525	High	0
Chr1	2364809	2367407	promoter	0.0134807	Low	57
Chr1	2368057	2369091	promoter	0.0184972	Low	41
Chr1	2374231	2375914	promoter	0.0241871	Low	74
Chr1	2379734	2379950	promoter	0.0296073	High	0
Chr1	2380988	2381934	promoter	0.0219008	Low	10
Chr1	2388563	2390930	enhancer	0.0203899	Low	43
Chr1	2392463	2395865	promoter	0.0143396	Low	59
Chr1	2402586	2403322	promoter	0.0216922	Low	11
Chr1	2404735	2405004	promoter	0.0304039	High	0
Chr1	2405775	2408215	enhancer	0.0131836	Low	41
Chr1	2409318	2410093	promoter	0.0155409	Low	27
Chr1	2412458	2413283	promoter	0.0130571	Low	23
Chr1	2413542	2414164	promoter	0.027751	Low	0
Chr1	2415827	2416565	promoter	0.0264053	Low	14
Chr1	2420088	2420359	enhancer	0.0299418	High	0
Chr1	2420691	2421370	enhancer	0.0302211	High	3
Chr1	2421583	2422588	promoter	0.0195746	Low	38
Chr1	2423438	2424352	promoter	0.0241914	Low	12
Chr1	2429251	2429451	promoter	0.0302171	High	2
Chr1	2431706	2434084	promoter	0.0213868	Low	67
Chr1	2436706	2437822	promoter	0.0174856	Low	62
Chr1	2439169	2440683	enhancer	0.0288232	High	19
Chr1	2443079	2444227	promoter	0.0212152	Low	23
Chr1	2444544	2446455	promoter	0.0195984	Low	33
Chr1	2454419	2455172	promoter	0.0249548	Low	6
Chr1	2455770	2458461	promoter	0.0181582	Low	35
Chr1	2459780	2460330	enhancer	0.0297579	High	2
Chr1	2461876	2462823	enhancer	0.0193993	Low	19
Chr1	2463240	2464550	promoter	0.0263396	Low	6
Chr1	2465224	2465935	promoter	0.0194297	Low	11
Chr1	2466795	2467486	promoter	0.0251343	Low	7
Chr1	2474640	2475852	promoter	0.0142132	Low	30
Chr1	2476263	2477268	promoter	0.0174876	Low	17
Chr1	2483095	2483518	enhancer	0.0303881	High	2
Chr1	2484751	2485791	promoter	0.0293995	High	5
Chr1	2487653	2489791	promoter	0.0129002	Low	45
Chr1	2493081	2493772	promoter	0.0238518	Low	7
Chr1	2494069	2495163	promoter	0.0284614	High	7
Chr1	2498377	2499597	promoter	0.0119293	Low	31
Chr1	2501627	2501863	promoter	0.0303352	High	1
Chr1	2516807	2517158	promoter	0.0299109	High	0
Chr1	2520445	2521788	enhancer	0.0205707	Low	31
Chr1	2522383	2523935	enhancer	0.0222613	Low	40
Chr1	2529980	2530930	enhancer	0.0142423	Low	64
Chr1	2534932	2535649	promoter	0.0251908	Low	7
Chr1	2537770	2539310	promoter	0.00973751	Low	26
Chr1	2542025	2542954	promoter	0.0133521	Low	11
Chr1	2547566	2548883	promoter	0.010204	Low	32
Chr1	2560876	2561690	promoter	0.0226035	Low	9
Chr1	2563185	2564372	promoter	0.0150579	Low	27
Chr1	2564865	2567706	promoter	0.0184927	Low	52
Chr1	2572701	2574528	enhancer	0.0238402	Low	30
Chr1	2576412	2577298	promoter	0.0147153	Low	48
Chr1	2580465	2581208	promoter	0.0188534	Low	36
Chr1	2583042	2583756	promoter	0.0276646	Low	10
Chr1	2585541	2586643	promoter	0.0281045	High	45
Chr1	2588372	2591097	promoter	0.0109223	Low	48
Chr1	2606624	2606969	promoter	0.030243	High	0
Chr1	2607229	2608393	promoter	0.0199725	Low	28
Chr1	2613191	2613884	promoter	0.0284785	High	6
Chr1	2614157	2614977	promoter	0.013299	Low	16
Chr1	2618132	2619048	promoter	0.0268589	Low	3
Chr1	2620717	2623171	promoter	0.0169983	Low	58
Chr1	2624961	2626776	enhancer	0.0279122	Low	32
Chr1	2627609	2628228	promoter	0.0265422	Low	28
Chr1	2628794	2629008	enhancer	0.0304989	High	0
Chr1	2629276	2631199	promoter	0.0126611	Low	30
Chr1	2635446	2636307	promoter	0.0122539	Low	11
Chr1	2637462	2638339	promoter	0.0277963	Low	7
Chr1	2639870	2641288	promoter	0.0279888	Low	14
Chr1	2641496	2642519	promoter	0.0154767	Low	32
Chr1	2645816	2646497	promoter	0.0280642	High	8
Chr1	2649033	2650010	promoter	0.0172348	Low	22
Chr1	2657729	2658790	promoter	0.023297	Low	6
Chr1	2666898	2667559	enhancer	0.0267256	Low	12
Chr1	2671362	2672774	promoter	0.0105788	Low	27
Chr1	2673622	2673963	enhancer	0.0298735	High	3
Chr1	2677268	2677831	enhancer	0.0297868	High	7
Chr1	2680277	2682511	enhancer	0.0167034	Low	42
Chr1	2683831	2684547	promoter	0.0282055	High	18
Chr1	2688255	2689204	promoter	0.011799	Low	56
Chr1	2690274	2691925	enhancer	0.0153554	Low	63
Chr1	2694043	2696065	promoter	0.0128934	Low	44
Chr1	2700726	2701446	promoter	0.0213215	Low	8
Chr1	2702859	2703703	promoter	0.0217151	Low	18
Chr1	2706562	2707053	promoter	0.0286213	High	4
Chr1	2710744	2713136	promoter	0.0128255	Low	60
Chr1	2714475	2715082	enhancer	0.0291813	High	9
Chr1	2716161	2716780	promoter	0.0287217	High	10
Chr1	2717954	2718582	promoter	0.0304023	High	23
Chr1	2721454	2722646	enhancer	0.0134791	Low	12
Chr1	2723876	2724088	promoter	0.0300173	High	1
Chr1	2735476	2737058	promoter	0.0125268	Low	30
Chr1	2746564	2748638	promoter	0.0199595	Low	53
Chr1	2750957	2752009	promoter	0.020245	Low	25
Chr1	2753110	2756116	enhancer	0.0131968	Low	74
Chr1	2756541	2757146	enhancer	0.0301544	High	9
Chr1	2759484	2760166	promoter	0.0277753	Low	13
Chr1	2762169	2762777	promoter	0.0258144	Low	19
Chr1	2762996	2763590	promoter	0.0299856	High	0
Chr1	2769087	2770361	promoter	0.0259216	Low	4
Chr1	2770910	2772017	promoter	0.0205254	Low	16
Chr1	2773349	2774377	promoter	0.0205889	Low	18
Chr1	2804440	2805581	promoter	0.0177775	Low	20
Chr1	2808197	2809522	promoter	0.0172496	Low	21
Chr1	2810879	2811599	promoter	0.0289951	High	2
Chr1	2812695	2813022	promoter	0.0304692	High	0
Chr1	2817574	2819528	promoter	0.0139024	Low	25
Chr1	2820158	2821841	promoter	0.0238879	Low	13
Chr1	2825062	2825870	promoter	0.0203404	Low	16
Chr1	2826626	2827380	promoter	0.0201179	Low	26
Chr1	2838550	2839390	promoter	0.0179681	Low	17
Chr1	2842147	2842830	promoter	0.0194109	Low	31
Chr1	2846284	2848644	promoter	0.0105966	Low	59
Chr1	2852093	2853427	promoter	0.0281284	High	23
Chr1	2855619	2856528	promoter	0.0171314	Low	33
Chr1	2861195	2862190	enhancer	0.0259815	Low	28
Chr1	2862576	2863255	enhancer	0.022306	Low	21
Chr1	2864114	2864510	enhancer	0.0286069	High	20
Chr1	2865410	2867454	promoter	0.0178538	Low	51
Chr1	2870290	2874285	enhancer	0.0157957	Low	66
Chr1	2876380	2876820	promoter	0.0304224	High	3
Chr1	2877059	2879903	promoter	0.0175758	Low	49
Chr1	2882032	2882780	promoter	0.0248303	Low	26
Chr1	2883403	2884694	promoter	0.0260297	Low	21
Chr1	2886326	2886747	promoter	0.0305085	High	14
Chr1	2887417	2889978	promoter	0.0172905	Low	44
Chr1	2890839	2891050	promoter	0.0304329	High	2
Chr1	2898482	2900139	promoter	0.0270982	Low	13
Chr1	2905650	2906095	promoter	0.0304519	High	1
Chr1	2910302	2911612	promoter	0.023677	Low	4
Chr1	2915743	2916374	enhancer	0.0279131	Low	4
Chr1	2917082	2917282	promoter	0.0303226	High	0
Chr1	2925580	2926202	promoter	0.0292019	High	6
Chr1	2926421	2929526	promoter	0.0131872	Low	69
Chr1	2931633	2932884	promoter	0.0158462	Low	32
Chr1	2938959	2939733	promoter	0.0222083	Low	20
Chr1	2942018	2942969	promoter	0.0127941	Low	37
Chr1	2945688	2946558	promoter	0.0125244	Low	13
Chr1	2948969	2950166	enhancer	0.0173605	Low	20
Chr1	2950981	2951558	promoter	0.0285598	High	2
Chr1	2952522	2953176	promoter	0.0280828	High	3
Chr1	2955405	2956874	promoter	0.0221382	Low	25
Chr1	2962760	2965259	promoter	0.0143011	Low	46
Chr1	2967591	2967794	promoter	0.0303787	High	2
Chr1	2971924	2973188	promoter	0.0243757	Low	25
Chr1	2976448	2977488	promoter	0.0226425	Low	51
Chr1	2982289	2984235	promoter	0.0150464	Low	38
Chr1	2984882	2985147	promoter	0.0303717	High	2
Chr1	2987412	2989645	promoter	0.0168579	Low	34
Chr1	2990107	2992286	enhancer	0.0139709	Low	78
Chr1	2994022	2994711	promoter	0.0212158	Low	34
Chr1	3001017	3001756	promoter	0.0244706	Low	8
Chr1	3003510	3004195	promoter	0.029672	High	9
Chr1	3008116	3009478	promoter	0.0184771	Low	33
Chr1	3011812	3012945	promoter	0.02095	Low	18
Chr1	3014943	3015594	promoter	0.0275991	Low	10
Chr1	3017921	3019977	promoter	0.0109396	Low	56
Chr1	3022795	3023017	enhancer	0.0303369	High	1
Chr1	3024464	3024918	promoter	0.0292805	High	11
Chr1	3029674	3029880	promoter	0.0297988	High	0
Chr1	3030258	3032138	promoter	0.0106907	Low	64
Chr1	3037577	3038805	promoter	0.0249751	Low	28
Chr1	3041505	3042266	promoter	0.0206906	Low	29
Chr1	3047261	3049273	promoter	0.0223785	Low	29
Chr1	3052755	3053868	promoter	0.0263466	Low	19
Chr1	3056810	3058789	promoter	0.0193856	Low	56
Chr1	3060737	3061282	promoter	0.0304188	High	3
Chr1	3063298	3063521	promoter	0.030471	High	0
Chr1	3063781	3064459	promoter	0.0274866	Low	12
Chr1	3065774	3066951	promoter	0.023957	Low	32
Chr1	3071575	3073373	promoter	0.0191428	Low	77
Chr1	3075248	3076095	promoter	0.0182971	Low	36
Chr1	3078904	3080089	enhancer	0.0175939	Low	18
Chr1	3080391	3080781	enhancer	0.0304941	High	2
Chr1	3081037	3081966	enhancer	0.0207869	Low	21
Chr1	3083509	3086247	enhancer	0.0214946	Low	22
Chr1	3087742	3088343	enhancer	0.0285298	High	15
Chr1	3092493	3095306	promoter	0.0211227	Low	71
Chr1	3099915	3101827	promoter	0.0164795	Low	58
Chr1	3102893	3104772	promoter	0.0168409	Low	25
Chr1	3106073	3106858	promoter	0.0189262	Low	8
Chr1	3107503	3108251	promoter	0.0278605	Low	25
Chr1	3115369	3116023	promoter	0.0303361	High	0
Chr1	3116376	3117089	promoter	0.0251896	Low	15
Chr1	3119391	3120150	promoter	0.0158162	Low	23
Chr1	3121603	3123235	promoter	0.0162875	Low	24
Chr1	3124165	3125561	promoter	0.0252668	Low	6
Chr1	3130671	3131771	promoter	0.0198379	Low	28
Chr1	3135694	3136595	promoter	0.0285737	High	9
Chr1	3137093	3138357	promoter	0.0112055	Low	16
Chr1	3140298	3141220	promoter	0.0151279	Low	12
Chr1	3154051	3154899	promoter	0.0210522	Low	30
Chr1	3156049	3159085	promoter	0.0207745	Low	44
Chr1	3161379	3162144	promoter	0.0190071	Low	13
Chr1	3165291	3165963	enhancer	0.0296637	High	1
Chr1	3167543	3168392	promoter	0.0195991	Low	37
Chr1	3171121	3171332	promoter	0.0304724	High	1
Chr1	3171688	3172390	promoter	0.0294294	High	6
Chr1	3173068	3173859	promoter	0.0262352	Low	25
Chr1	3179917	3181127	promoter	0.0205821	Low	52
Chr1	3183915	3184739	promoter	0.0152644	Low	16
Chr1	3185198	3185730	enhancer	0.0296561	High	10
Chr1	3186701	3187433	promoter	0.0238971	Low	18
Chr1	3189018	3189728	promoter	0.0245147	Low	7
Chr1	3194680	3196036	promoter	0.0190248	Low	17
Chr1	3200116	3202032	promoter	0.0108885	Low	59
Chr1	3205224	3206098	promoter	0.0199519	Low	30
Chr1	3211979	3213152	enhancer	0.0285568	High	4
Chr1	3217457	3218271	promoter	0.0290752	High	3
Chr1	3224199	3224437	promoter	0.0298445	High	0
Chr1	3226718	3227529	promoter	0.0243243	Low	20
Chr1	3236813	3237321	enhancer	0.0299145	High	10
Chr1	3239156	3240925	promoter	0.0151042	Low	52
Chr1	3241387	3244343	enhancer	0.0172624	Low	69
Chr1	3247486	3248405	enhancer	0.0162022	Low	60
Chr1	3248793	3250768	enhancer	0.0152114	Low	51
Chr1	3251454	3252514	promoter	0.0236859	Low	45
Chr1	3254912	3256635	enhancer	0.015793	Low	34
Chr1	3261125	3262884	promoter	0.0171428	Low	43
Chr1	3263351	3265264	promoter	0.0157209	Low	37
Chr1	3268922	3270622	enhancer	0.0238246	Low	32
Chr1	3271685	3274081	promoter	0.0206195	Low	76
Chr1	3278322	3279292	promoter	0.0148188	Low	38
Chr1	3283534	3284818	promoter	0.0190665	Low	34
Chr1	3286993	3288346	promoter	0.0135929	Low	58
Chr1	3289895	3290586	enhancer	0.02794	Low	6
Chr1	3295867	3297371	promoter	0.0192493	Low	74
Chr1	3301548	3303527	promoter	0.0101852	Low	31
Chr1	3305845	3307844	promoter	0.0220148	Low	46
Chr1	3308759	3309282	enhancer	0.0293392	High	6
Chr1	3309539	3310966	promoter	0.023277	Low	15
Chr1	3321984	3322904	enhancer	0.0271807	Low	24
Chr1	3323300	3326090	promoter	0.0132732	Low	72
Chr1	3327456	3328525	promoter	0.025913	Low	7
Chr1	3332790	3334439	enhancer	0.0136977	Low	24
Chr1	3337830	3338676	promoter	0.0164833	Low	28
Chr1	3341277	3342583	promoter	0.0207264	Low	19
Chr1	3345890	3346575	promoter	0.0275226	Low	8
Chr1	3347642	3349453	promoter	0.0121089	Low	52
Chr1	3351274	3352201	promoter	0.0263118	Low	23
Chr1	3353008	3353761	promoter	0.0258168	Low	27
Chr1	3354835	3355865	promoter	0.013078	Low	15
Chr1	3356142	3356967	enhancer	0.0148535	Low	55
Chr1	3359548	3360211	promoter	0.0260247	Low	17
Chr1	3361662	3362511	enhancer	0.0159455	Low	21
Chr1	3362919	3363850	promoter	0.0169716	Low	20
Chr1	3365139	3366008	enhancer	0.030413	High	4
Chr1	3368804	3370827	promoter	0.015845	Low	35
Chr1	3377304	3377909	promoter	0.0284029	High	6
Chr1	3383985	3384312	promoter	0.0304282	High	0
Chr1	3388113	3388886	promoter	0.0269189	Low	9
Chr1	3392359	3393326	promoter	0.017359	Low	19
Chr1	3394898	3395655	promoter	0.0215427	Low	26
Chr1	3396270	3397315	promoter	0.0190138	Low	26
Chr1	3397794	3399344	promoter	0.0157557	Low	54
Chr1	3399622	3399884	promoter	0.0293729	High	3
Chr1	3406939	3407190	enhancer	0.0304342	High	0
Chr1	3412527	3413743	promoter	0.017939	Low	14
Chr1	3415891	3416768	promoter	0.0258247	Low	18
Chr1	3419218	3423180	enhancer	0.0135714	Low	67
Chr1	3423540	3424243	enhancer	0.025248	Low	38
Chr1	3427717	3427929	promoter	0.0302872	High	2
Chr1	3430267	3432033	promoter	0.0109108	Low	33
Chr1	3439403	3440106	promoter	0.0263152	Low	10
Chr1	3440446	3442897	promoter	0.0243251	Low	61
Chr1	3443745	3445816	promoter	0.0187902	Low	51
Chr1	3446198	3448504	enhancer	0.0223972	Low	32
Chr1	3449085	3449703	promoter	0.0261689	Low	13
Chr1	3451333	3453510	promoter	0.0224482	Low	23
Chr1	3461118	3461874	promoter	0.0224221	Low	31
Chr1	3469184	3470131	promoter	0.0124808	Low	24
Chr1	3472464	3473114	promoter	0.0287963	High	29
Chr1	3474189	3474820	enhancer	0.0287737	High	5
Chr1	3477812	3480170	promoter	0.0133811	Low	33
Chr1	3481086	3481326	promoter	0.0302248	High	5
Chr1	3481678	3481950	promoter	0.0302491	High	2
Chr1	3482536	3482736	enhancer	0.0304945	High	0
Chr1	3484013	3484863	promoter	0.0148771	Low	58
Chr1	3486290	3487906	promoter	0.0213317	Low	12
Chr1	3493172	3494300	promoter	0.0177284	Low	13
Chr1	3495308	3496471	promoter	0.0262996	Low	13
Chr1	3500329	3501002	promoter	0.0254444	Low	6
Chr1	3503123	3504009	promoter	0.0144885	Low	24
Chr1	3505674	3506197	promoter	0.0298801	High	5
Chr1	3508950	3509765	enhancer	0.0160144	Low	12
Chr1	3514479	3515162	promoter	0.0288903	High	7
Chr1	3517006	3517403	promoter	0.0304311	High	11
Chr1	3517767	3519358	promoter	0.0225872	Low	34
Chr1	3520973	3522168	enhancer	0.0278423	Low	30
Chr1	3522549	3524512	enhancer	0.0139573	Low	48
Chr1	3526196	3526587	promoter	0.0297036	High	12
Chr1	3526869	3528189	promoter	0.0142496	Low	54
Chr1	3529295	3530733	promoter	0.0210447	Low	34
Chr1	3532012	3532708	promoter	0.0275875	Low	13
Chr1	3534651	3535841	promoter	0.0150251	Low	29
Chr1	3544559	3546881	enhancer	0.0152612	Low	41
Chr1	3548069	3550096	enhancer	0.02586	Low	38
Chr1	3550487	3551116	promoter	0.0275373	Low	30
Chr1	3552529	3554355	promoter	0.0147444	Low	37
Chr1	3557388	3558618	promoter	0.0148693	Low	15
Chr1	3562566	3563091	promoter	0.0305085	High	16
Chr1	3564769	3565579	promoter	0.0269544	Low	5
Chr1	3570436	3572437	promoter	0.0152235	Low	58
Chr1	3574890	3575614	promoter	0.0201348	Low	32
Chr1	3576648	3576871	enhancer	0.0305085	High	2
Chr1	3579232	3579444	promoter	0.0299212	High	1
Chr1	3580524	3581230	enhancer	0.0279863	Low	2
Chr1	3590243	3591510	promoter	0.0117617	Low	44
Chr1	3595222	3595481	promoter	0.0292368	High	0
Chr1	3604789	3605897	promoter	0.0220335	Low	9
Chr1	3607536	3607886	promoter	0.0302148	High	1
Chr1	3610149	3612016	promoter	0.0201527	Low	47
Chr1	3615897	3616659	promoter	0.0230378	Low	25
Chr1	3622545	3622775	promoter	0.0304943	High	1
Chr1	3623453	3624127	promoter	0.0290509	High	18
Chr1	3625878	3626557	promoter	0.0208182	Low	11
Chr1	3627153	3628061	promoter	0.0185311	Low	12
Chr1	3637123	3640194	promoter	0.0218308	Low	58
Chr1	3647343	3648328	promoter	0.0132616	Low	34
Chr1	3655773	3656030	promoter	0.0298656	High	0
Chr1	3658260	3659564	promoter	0.0231232	Low	31
Chr1	3663609	3665134	promoter	0.00991203	Low	68
Chr1	3670016	3672019	promoter	0.0217281	Low	27
Chr1	3675829	3677043	promoter	0.010328	Low	53
Chr1	3678505	3679142	enhancer	0.0224326	Low	13
Chr1	3681253	3682133	promoter	0.0167421	Low	41
Chr1	3684399	3684957	promoter	0.0302586	High	6
Chr1	3696835	3697101	promoter	0.030435	High	1
Chr1	3697876	3698382	promoter	0.0301092	High	2
Chr1	3699336	3700933	enhancer	0.0176355	Low	9
Chr1	3701849	3703217	promoter	0.0115241	Low	36
Chr1	3709352	3710134	promoter	0.0215655	Low	18
Chr1	3712217	3712417	enhancer	0.0301614	High	0
Chr1	3714307	3716483	promoter	0.0208099	Low	33
Chr1	3717812	3718267	promoter	0.0302246	High	5
Chr1	3718955	3720106	promoter	0.0149862	Low	39
Chr1	3720419	3721983	enhancer	0.0210064	Low	11
Chr1	3722475	3723155	promoter	0.0263927	Low	9
Chr1	3729329	3729594	enhancer	0.030282	High	1
Chr1	3731896	3733347	promoter	0.0167845	Low	26
Chr1	3739427	3740841	promoter	0.0204633	Low	23
Chr1	3744336	3746031	promoter	0.0174867	Low	43
Chr1	3748387	3749938	enhancer	0.0159602	Low	21
Chr1	3752683	3753463	promoter	0.0273366	Low	20
Chr1	3755362	3757997	promoter	0.0121457	Low	63
Chr1	3758735	3758979	enhancer	0.0296498	High	5
Chr1	3760050	3760616	promoter	0.0265593	Low	24
Chr1	3760984	3761694	promoter	0.0287167	High	5
Chr1	3764283	3765161	promoter	0.0128573	Low	30
Chr1	3765658	3766149	enhancer	0.0298023	High	8
Chr1	3768055	3768675	promoter	0.0256059	Low	10
Chr1	3770183	3770786	enhancer	0.0297177	High	24
Chr1	3773285	3777453	enhancer	0.0171651	Low	72
Chr1	3778249	3780608	promoter	0.0151847	Low	59
Chr1	3786669	3787514	promoter	0.0291141	High	1
Chr1	3790472	3791325	promoter	0.013933	Low	29
Chr1	3793839	3794464	promoter	0.0293151	High	9
Chr1	3800536	3800826	enhancer	0.030464	High	2
Chr1	3803777	3804755	promoter	0.013417	Low	45
Chr1	3805001	3807186	promoter	0.0150399	Low	44
Chr1	3808580	3810722	promoter	0.0165308	Low	58
Chr1	3821887	3823363	promoter	0.0245844	Low	14
Chr1	3824290	3825540	promoter	0.0214059	Low	32
Chr1	3830823	3832899	promoter	0.0132808	Low	55
Chr1	3834035	3834582	enhancer	0.0301778	High	3
Chr1	3837235	3838179	promoter	0.0111213	Low	46
Chr1	3840405	3841400	promoter	0.0270463	Low	17
Chr1	3846725	3847520	promoter	0.0222591	Low	8
Chr1	3848769	3849645	promoter	0.0127289	Low	49
Chr1	3850825	3851484	enhancer	0.0261599	Low	3
Chr1	3861944	3862701	promoter	0.0196941	Low	5
Chr1	3866621	3867469	promoter	0.0182082	Low	29
Chr1	3874022	3874718	promoter	0.0294017	High	28
Chr1	3877301	3879710	promoter	0.0156053	Low	29
Chr1	3880162	3881875	promoter	0.0165381	Low	46
Chr1	3883760	3884562	promoter	0.0253569	Low	9
Chr1	3885545	3886943	enhancer	0.0235825	Low	21
Chr1	3887626	3888783	promoter	0.0248192	Low	16
Chr1	3890480	3892459	promoter	0.0214391	Low	23
Chr1	3896616	3897375	enhancer	0.016985	Low	18
Chr1	3901310	3902006	promoter	0.0282145	High	3
Chr1	3903100	3904977	promoter	0.0240217	Low	22
Chr1	3905251	3905822	promoter	0.0297679	High	3
Chr1	3909343	3910208	promoter	0.0184855	Low	8
Chr1	3914191	3915131	promoter	0.0110926	Low	39
Chr1	3917968	3919387	promoter	0.0196044	Low	21
Chr1	3920117	3920748	promoter	0.0294108	High	13
Chr1	3924234	3925314	enhancer	0.0196467	Low	32
Chr1	3927241	3930285	enhancer	0.0191494	Low	39
Chr1	3931480	3932170	promoter	0.0235248	Low	25
Chr1	3933743	3934350	enhancer	0.0252282	Low	23
Chr1	3934654	3935906	enhancer	0.0229605	Low	27
Chr1	3936379	3938849	promoter	0.0182245	Low	33
Chr1	3943048	3943755	enhancer	0.0236487	Low	23
Chr1	3944063	3944648	enhancer	0.0282644	High	21
Chr1	3944913	3946218	promoter	0.0160747	Low	60
Chr1	3946771	3948972	promoter	0.0172631	Low	55
Chr1	3950647	3951828	promoter	0.01256	Low	46
Chr1	3957067	3957370	promoter	0.0302272	High	0
Chr1	3960028	3960891	enhancer	0.0266742	Low	20
Chr1	3961897	3962983	enhancer	0.0279406	Low	18
Chr1	3963584	3964149	enhancer	0.0295205	High	19
Chr1	3966480	3966690	promoter	0.0304021	High	0
Chr1	3966986	3967844	promoter	0.0148435	Low	6
Chr1	3971942	3972184	promoter	0.0297255	High	0
Chr1	3978913	3979582	promoter	0.0289564	High	12
Chr1	3980838	3981555	promoter	0.0200616	Low	34
Chr1	3986966	3987719	promoter	0.0272681	Low	7
Chr1	3993196	3995711	promoter	0.0209071	Low	77
Chr1	3997589	3998570	enhancer	0.0272419	Low	11
Chr1	4000311	4001679	promoter	0.0215263	Low	12
Chr1	4003112	4004148	promoter	0.0203545	Low	18
Chr1	4006629	4007953	enhancer	0.0153049	Low	10
Chr1	4010120	4011031	promoter	0.0116892	Low	40
Chr1	4014526	4015111	promoter	0.0297258	High	8
Chr1	4016343	4017645	enhancer	0.0274753	Low	6
Chr1	4020054	4021644	promoter	0.0214259	Low	49
Chr1	4025260	4025718	promoter	0.0288608	High	4
Chr1	4027642	4027845	promoter	0.0304973	High	1
Chr1	4028137	4029061	promoter	0.0281056	High	20
Chr1	4030973	4031578	enhancer	0.0265003	Low	3
Chr1	4033837	4034548	promoter	0.024275	Low	13
Chr1	4038538	4040183	promoter	0.0238948	Low	21
Chr1	4043633	4044868	promoter	0.00943715	Low	62
Chr1	4048963	4050005	promoter	0.0259808	Low	1
Chr1	4053455	4054986	promoter	0.0140316	Low	14
Chr1	4055733	4056220	promoter	0.0300512	High	4
Chr1	4056843	4058448	enhancer	0.0170596	Low	5
Chr1	4058713	4060280	enhancer	0.0156788	Low	19
Chr1	4060492	4061037	enhancer	0.0304892	High	5
Chr1	4062103	4062666	promoter	0.0293365	High	16
Chr1	4064305	4065100	promoter	0.0246839	Low	8
Chr1	4066504	4067332	promoter	0.020823	Low	28
Chr1	4071120	4072275	promoter	0.0289234	High	7
Chr1	4075893	4077429	promoter	0.027678	Low	24
Chr1	4080222	4082916	enhancer	0.0180561	Low	63
Chr1	4085418	4087015	enhancer	0.0185662	Low	40
Chr1	4087562	4088205	enhancer	0.0264834	Low	13
Chr1	4088529	4089330	enhancer	0.0271311	Low	21
Chr1	4090075	4090924	promoter	0.0287185	High	15
Chr1	4092204	4092834	enhancer	0.0282066	High	14
Chr1	4094665	4095356	promoter	0.028738	High	3
Chr1	4096315	4097595	enhancer	0.0141967	Low	26
Chr1	4099921	4100774	enhancer	0.0292799	High	8
Chr1	4101075	4101848	enhancer	0.0247402	Low	29
Chr1	4102199	4103857	enhancer	0.0161427	Low	60
Chr1	4104787	4105440	promoter	0.0281261	High	28
Chr1	4106529	4109572	enhancer	0.0151008	Low	73
Chr1	4113019	4115086	enhancer	0.0120307	Low	45
Chr1	4115568	4115924	enhancer	0.0302909	High	0
Chr1	4117303	4118998	promoter	0.0133298	Low	43
Chr1	4120892	4121709	promoter	0.0218945	Low	15
Chr1	4125332	4126510	promoter	0.0185943	Low	31
Chr1	4129976	4130617	promoter	0.0293947	High	15
Chr1	4130963	4131773	enhancer	0.0257729	Low	3
Chr1	4132119	4132825	enhancer	0.0228287	Low	38
Chr1	4134650	4138033	enhancer	0.0221273	Low	43
Chr1	4139785	4140547	promoter	0.0208691	Low	38
Chr1	4143662	4145101	promoter	0.0178719	Low	17
Chr1	4147663	4148161	promoter	0.0299634	High	15
Chr1	4150714	4153430	enhancer	0.0140205	Low	48
Chr1	4154580	4155228	promoter	0.0238227	Low	22
Chr1	4156046	4156337	enhancer	0.0300991	High	3
Chr1	4156631	4158167	promoter	0.0172512	Low	16
Chr1	4158866	4159433	promoter	0.0287393	High	9
Chr1	4166830	4167483	enhancer	0.0256479	Low	14
Chr1	4167718	4168338	enhancer	0.0292522	High	12
Chr1	4171347	4172638	promoter	0.0182002	Low	9
Chr1	4181112	4181850	promoter	0.0261106	Low	7
Chr1	4182197	4183255	promoter	0.0135601	Low	16
Chr1	4185882	4186653	promoter	0.0241229	Low	17
Chr1	4187733	4189276	promoter	0.0118701	Low	50
Chr1	4190311	4190673	enhancer	0.0305047	High	3
Chr1	4191179	4193564	enhancer	0.0209292	Low	39
Chr1	4194228	4194765	promoter	0.028484	High	6
Chr1	4195904	4197209	promoter	0.0117254	Low	26
Chr1	4200311	4201330	promoter	0.0244649	Low	16
Chr1	4208545	4209244	promoter	0.0192503	Low	28
Chr1	4210149	4212362	enhancer	0.0124307	Low	43
Chr1	4213095	4213817	enhancer	0.0260265	Low	6
Chr1	4216356	4216625	promoter	0.0303938	High	0
Chr1	4216857	4218501	promoter	0.0160516	Low	44
Chr1	4219346	4220450	promoter	0.0147728	Low	21
Chr1	4222704	4223188	promoter	0.0285401	High	1
Chr1	4224945	4225758	promoter	0.0190915	Low	10
Chr1	4226018	4226527	promoter	0.0301182	High	14
Chr1	4228989	4231752	promoter	0.0139122	Low	87
Chr1	4232903	4233417	enhancer	0.0302707	High	13
Chr1	4238499	4239289	promoter	0.0144483	Low	41
Chr1	4239864	4240764	enhancer	0.0294407	High	5
Chr1	4242370	4244479	promoter	0.0135403	Low	65
Chr1	4245899	4247541	promoter	0.0221398	Low	54
Chr1	4250330	4251288	promoter	0.0197964	Low	8
Chr1	4260171	4260448	promoter	0.0296398	High	0
Chr1	4262742	4263802	enhancer	0.0192916	Low	11
Chr1	4264548	4267357	promoter	0.0162582	Low	71
Chr1	4270862	4272349	promoter	0.0232221	Low	16
Chr1	4274247	4274745	promoter	0.0284221	High	12
Chr1	4275732	4276591	promoter	0.0222637	Low	23
Chr1	4278549	4279420	enhancer	0.0185218	Low	6
Chr1	4280929	4283205	promoter	0.0114174	Low	69
Chr1	4285619	4286228	enhancer	0.0226189	Low	21
Chr1	4289155	4291439	enhancer	0.0132845	Low	62
Chr1	4291935	4292959	enhancer	0.0240654	Low	38
Chr1	4297041	4297455	promoter	0.0296839	High	4
Chr1	4300076	4300666	enhancer	0.0274001	Low	3
Chr1	4301009	4301259	enhancer	0.0298775	High	1
Chr1	4305427	4306153	promoter	0.0181098	Low	32
Chr1	4311201	4311848	promoter	0.0288941	High	3
Chr1	4312311	4312677	promoter	0.0304851	High	0
Chr1	4316107	4318367	enhancer	0.0272323	Low	28
Chr1	4319346	4320503	enhancer	0.0268849	Low	11
Chr1	4320728	4321387	enhancer	0.0301317	High	8
Chr1	4322651	4323301	promoter	0.0289768	High	5
Chr1	4325979	4327315	promoter	0.0154005	Low	42
Chr1	4328288	4329946	promoter	0.0168474	Low	41
Chr1	4334178	4334913	promoter	0.0285508	High	7
Chr1	4338081	4339685	enhancer	0.0250649	Low	16
Chr1	4340065	4342336	enhancer	0.0207591	Low	36
Chr1	4346752	4347393	promoter	0.0257355	Low	11
Chr1	4347997	4348851	promoter	0.015551	Low	54
Chr1	4350850	4351463	promoter	0.0279504	Low	5
Chr1	4352895	4353150	promoter	0.030398	High	0
Chr1	4353424	4354153	promoter	0.0246514	Low	5
Chr1	4355547	4356299	enhancer	0.030283	High	6
Chr1	4358042	4359558	promoter	0.0165053	Low	38
Chr1	4361022	4361717	promoter	0.029884	High	3
Chr1	4365037	4365982	promoter	0.0134246	Low	23
Chr1	4366890	4367690	promoter	0.0239129	Low	24
Chr1	4371033	4373921	promoter	0.0182851	Low	56
Chr1	4374929	4375834	promoter	0.01345	Low	26
Chr1	4378330	4378861	promoter	0.0297072	High	11
Chr1	4379196	4379844	promoter	0.0268587	Low	27
Chr1	4381753	4381959	promoter	0.0301712	High	0
Chr1	4383384	4384736	promoter	0.0226003	Low	22
Chr1	4389290	4389906	promoter	0.0296216	High	1
Chr1	4390891	4391889	promoter	0.0208695	Low	6
Chr1	4392337	4392912	promoter	0.0303478	High	1
Chr1	4394049	4395186	promoter	0.0211862	Low	26
Chr1	4395990	4396643	promoter	0.0287962	High	9
Chr1	4397854	4398686	promoter	0.0132585	Low	28
Chr1	4411178	4413365	promoter	0.0200703	Low	27
Chr1	4416654	4417356	promoter	0.029204	High	3
Chr1	4418744	4420045	promoter	0.0190303	Low	44
Chr1	4422527	4423744	promoter	0.0221406	Low	24
Chr1	4425117	4426250	enhancer	0.0137521	Low	13
Chr1	4427163	4427464	enhancer	0.0299049	High	1
Chr1	4430311	4430511	promoter	0.0304449	High	0
Chr1	4431866	4433911	promoter	0.0202267	Low	60
Chr1	4439281	4440807	promoter	0.0182702	Low	22
Chr1	4443445	4444270	promoter	0.0168839	Low	24
Chr1	4447093	4447890	promoter	0.0224587	Low	7
Chr1	4450819	4451328	promoter	0.0303195	High	2
Chr1	4451913	4452429	promoter	0.0285574	High	2
Chr1	4457857	4459415	promoter	0.0116247	Low	62
Chr1	4461259	4462096	promoter	0.016422	Low	33
Chr1	4463463	4464097	promoter	0.0238339	Low	27
Chr1	4465683	4467438	promoter	0.0123183	Low	51
Chr1	4468493	4469389	enhancer	0.0253789	Low	16
Chr1	4472942	4473702	promoter	0.0197561	Low	8
Chr1	4474261	4474905	promoter	0.0292038	High	0
Chr1	4475376	4476371	promoter	0.0219724	Low	5
Chr1	4477108	4478026	enhancer	0.0282319	High	5
Chr1	4480408	4481120	promoter	0.0270356	Low	16
Chr1	4484184	4484884	promoter	0.0290739	High	3
Chr1	4492243	4493390	promoter	0.0107934	Low	15
Chr1	4494215	4495319	promoter	0.0157816	Low	12
Chr1	4498456	4499178	promoter	0.0281021	High	10
Chr1	4500552	4501172	enhancer	0.0296618	High	0
Chr1	4503285	4504237	promoter	0.0169819	Low	37
Chr1	4508971	4509761	promoter	0.0292658	High	3
Chr1	4513762	4515830	promoter	0.00951677	Low	51
Chr1	4520200	4520416	promoter	0.0303009	High	2
Chr1	4520966	4521554	promoter	0.0303496	High	6
Chr1	4522257	4523365	enhancer	0.018617	Low	32
Chr1	4523777	4526675	enhancer	0.0221504	Low	89
Chr1	4527131	4529273	promoter	0.0162105	Low	45
Chr1	4529912	4530746	promoter	0.0245411	Low	25
Chr1	4531941	4532452	enhancer	0.0305085	High	23
Chr1	4532740	4534434	enhancer	0.0273576	Low	45
Chr1	4534909	4535115	enhancer	0.0303084	High	3
Chr1	4535774	4536613	enhancer	0.0284996	High	27
Chr1	4537215	4537830	enhancer	0.0262603	Low	16
Chr1	4538432	4538667	enhancer	0.0303474	High	0
Chr1	4539267	4539959	enhancer	0.028265	High	27
Chr1	4540349	4542972	promoter	0.0167473	Low	90
Chr1	4547048	4549138	promoter	0.0130552	Low	53
Chr1	4552330	4552640	promoter	0.0295881	High	1
Chr1	4553356	4556084	enhancer	0.0179946	Low	31
Chr1	4558215	4561120	enhancer	0.0206816	Low	36
Chr1	4563033	4563739	promoter	0.0242855	Low	23
Chr1	4567469	4568135	promoter	0.019384	Low	12
Chr1	4570841	4572269	promoter	0.0282558	High	7
Chr1	4576358	4577228	promoter	0.0175047	Low	17
Chr1	4577485	4581411	enhancer	0.0159241	Low	81
Chr1	4584331	4587900	enhancer	0.0174891	Low	64
Chr1	4590208	4591434	promoter	0.0161587	Low	62
Chr1	4593471	4594730	promoter	0.0196416	Low	33
Chr1	4595961	4596468	enhancer	0.0305085	High	3
Chr1	4598773	4599540	enhancer	0.0121315	Low	40
Chr1	4599825	4601087	enhancer	0.0278518	Low	11
Chr1	4604233	4605050	promoter	0.0260934	Low	15
Chr1	4605949	4606543	promoter	0.0302115	High	18
Chr1	4607842	4608762	enhancer	0.0275822	Low	8
Chr1	4610309	4612466	promoter	0.0124289	Low	35
Chr1	4615070	4616064	promoter	0.0137648	Low	24
Chr1	4621383	4622401	promoter	0.0143753	Low	37
Chr1	4623997	4624365	promoter	0.0300066	High	4
Chr1	4626608	4627286	enhancer	0.0276496	Low	7
Chr1	4630629	4632176	promoter	0.0211871	Low	11
Chr1	4632660	4633585	promoter	0.0283375	High	7
Chr1	4635061	4635615	promoter	0.0305085	High	1
Chr1	4636686	4637213	promoter	0.0300658	High	2
Chr1	4638089	4638803	promoter	0.0228693	Low	12
Chr1	4641741	4642540	promoter	0.0228185	Low	13
Chr1	4644399	4644836	promoter	0.029125	High	1
Chr1	4646799	4649074	promoter	0.0164469	Low	33
Chr1	4649979	4650614	enhancer	0.0269337	Low	9
Chr1	4653775	4654059	enhancer	0.0298585	High	3
Chr1	4654563	4656325	enhancer	0.0131502	Low	39
Chr1	4656526	4657861	enhancer	0.0155374	Low	42
Chr1	4659423	4659949	enhancer	0.0291163	High	10
Chr1	4666171	4666728	promoter	0.0286988	High	2
Chr1	4673630	4674365	promoter	0.0259063	Low	1
Chr1	4676207	4677176	enhancer	0.020696	Low	24
Chr1	4679486	4680655	promoter	0.0215142	Low	40
Chr1	4681350	4681586	promoter	0.0301473	High	0
Chr1	4686440	4688278	promoter	0.0295306	High	15
Chr1	4692070	4692605	promoter	0.0299817	High	7
Chr1	4692858	4693527	promoter	0.0273852	Low	6
Chr1	4694214	4695334	promoter	0.0278575	Low	29
Chr1	4696025	4697103	promoter	0.0152453	Low	42
Chr1	4697561	4699228	enhancer	0.0267048	Low	23
Chr1	4699845	4701011	enhancer	0.0291431	High	3
Chr1	4705461	4706662	enhancer	0.022313	Low	9
Chr1	4708214	4708869	enhancer	0.0263537	Low	26
Chr1	4709088	4710130	promoter	0.0137973	Low	17
Chr1	4712289	4713940	promoter	0.0231588	Low	71
Chr1	4718119	4718616	promoter	0.0295303	High	4
Chr1	4719529	4720239	promoter	0.0296965	High	2
Chr1	4720999	4721999	promoter	0.0280459	High	11
Chr1	4724183	4724767	promoter	0.0303684	High	3
Chr1	4726358	4727079	promoter	0.0294242	High	3
Chr1	4733389	4734362	promoter	0.0232618	Low	12
Chr1	4735161	4735849	promoter	0.0231789	Low	19
Chr1	4739519	4740285	enhancer	0.0199614	Low	22
Chr1	4740698	4742297	promoter	0.0145468	Low	20
Chr1	4742780	4743388	enhancer	0.0277497	Low	5
Chr1	4746102	4749209	promoter	0.0126625	Low	49
Chr1	4755296	4756115	promoter	0.0151106	Low	14
Chr1	4759922	4761442	promoter	0.0120079	Low	51
Chr1	4761940	4762215	promoter	0.0302779	High	0
Chr1	4762429	4763097	enhancer	0.029368	High	5
Chr1	4766319	4768293	enhancer	0.017207	Low	26
Chr1	4768498	4769733	enhancer	0.0203336	Low	44
Chr1	4771020	4772191	enhancer	0.0223709	Low	41
Chr1	4772496	4773375	promoter	0.0163201	Low	62
Chr1	4774982	4776643	promoter	0.014113	Low	44
Chr1	4782366	4784094	enhancer	0.0198984	Low	25
Chr1	4787122	4788910	promoter	0.0221317	Low	36
Chr1	4794180	4794953	promoter	0.0198208	Low	38
Chr1	4796318	4797681	promoter	0.0125543	Low	42
Chr1	4801506	4803022	promoter	0.0107133	Low	44
Chr1	4807510	4807803	promoter	0.0296302	High	1
Chr1	4809242	4810686	promoter	0.0178374	Low	18
Chr1	4811198	4811646	promoter	0.029913	High	3
Chr1	4811909	4812122	enhancer	0.0301582	High	1
Chr1	4817763	4818688	promoter	0.0168713	Low	21
Chr1	4821344	4822710	promoter	0.0198843	Low	8
Chr1	4827115	4827980	promoter	0.0247644	Low	30
Chr1	4832512	4833693	enhancer	0.0184247	Low	22
Chr1	4834919	4835513	promoter	0.0260985	Low	6
Chr1	4837336	4838314	promoter	0.0220063	Low	18
Chr1	4839349	4840131	promoter	0.0182247	Low	15
Chr1	4841980	4843065	promoter	0.0179812	Low	27
Chr1	4845871	4847207	promoter	0.02124	Low	23
Chr1	4849659	4850462	promoter	0.0178813	Low	36
Chr1	4854294	4854668	promoter	0.0302361	High	2
Chr1	4854943	4855728	promoter	0.0233595	Low	28
Chr1	4857681	4858305	promoter	0.02522	Low	18
Chr1	4860666	4861504	promoter	0.0190404	Low	20
Chr1	4863968	4865184	promoter	0.0167908	Low	22
Chr1	4871207	4873076	promoter	0.0276414	Low	28
Chr1	4876918	4877849	promoter	0.0117414	Low	47
Chr1	4878964	4880151	enhancer	0.0175535	Low	48
Chr1	4881766	4882626	promoter	0.023072	Low	42
Chr1	4884509	4885210	promoter	0.0274651	Low	10
Chr1	4887727	4888524	promoter	0.0211616	Low	11
Chr1	4889405	4890148	enhancer	0.0257682	Low	35
Chr1	4892181	4892559	promoter	0.0290064	High	14
Chr1	4893064	4896713	enhancer	0.016597	Low	73
Chr1	4896923	4897472	promoter	0.0293687	High	3
Chr1	4898551	4899361	promoter	0.0272382	Low	23
Chr1	4901629	4902302	enhancer	0.0302271	High	3
Chr1	4902900	4903381	enhancer	0.0295541	High	26
Chr1	4903755	4905759	enhancer	0.025608	Low	41
Chr1	4905985	4908179	enhancer	0.0209014	Low	27
Chr1	4912869	4915903	promoter	0.013027	Low	61
Chr1	4921160	4922793	promoter	0.0190382	Low	38
Chr1	4928173	4929284	promoter	0.0149142	Low	22
Chr1	4933642	4936344	promoter	0.0126431	Low	51
Chr1	4938357	4938701	enhancer	0.0302543	High	0
Chr1	4940586	4941487	promoter	0.0285146	High	6
Chr1	4942268	4943364	enhancer	0.0250627	Low	14
Chr1	4944307	4944894	enhancer	0.0279532	Low	25
Chr1	4945467	4946596	enhancer	0.0142026	Low	28
Chr1	4947328	4948736	promoter	0.0188391	Low	13
Chr1	4952605	4954369	promoter	0.0136832	Low	33
Chr1	4955724	4956284	promoter	0.0305085	High	0
Chr1	4959017	4959936	promoter	0.0239615	Low	13
Chr1	4964116	4964863	promoter	0.0248478	Low	17
Chr1	4965449	4966403	enhancer	0.0159874	Low	16
Chr1	4967763	4968228	enhancer	0.0304473	High	0
Chr1	4969919	4971260	promoter	0.0130665	Low	57
Chr1	4973508	4974230	promoter	0.0167472	Low	39
Chr1	4975563	4977703	promoter	0.019553	Low	47
Chr1	4977921	4978988	promoter	0.024639	Low	9
Chr1	4980212	4980943	promoter	0.0285492	High	15
Chr1	4982928	4983822	promoter	0.0207504	Low	13
Chr1	4987250	4988177	enhancer	0.0181708	Low	52
Chr1	4988713	4989985	promoter	0.0233685	Low	37
Chr1	4990689	4991874	enhancer	0.020285	Low	41
Chr1	4993689	4993903	enhancer	0.0305085	High	0
Chr1	4994318	4994919	enhancer	0.0297075	High	38
Chr1	4995752	4996606	enhancer	0.0235127	Low	28
Chr1	4997142	4999074	enhancer	0.0137965	Low	33
Chr1	5000470	5001017	promoter	0.0246748	Low	7
Chr1	5002059	5002483	promoter	0.0299961	High	11
Chr1	5003035	5004900	promoter	0.0155698	Low	54
Chr1	5006260	5007156	enhancer	0.0240897	Low	23
Chr1	5014185	5014968	promoter	0.0258095	Low	8
Chr1	5016676	5018994	promoter	0.0148125	Low	50
Chr1	5021975	5023640	enhancer	0.0139504	Low	34
Chr1	5025234	5025532	promoter	0.0304168	High	4
Chr1	5027166	5027993	promoter	0.0149902	Low	17
Chr1	5029524	5030173	enhancer	0.0301688	High	4
Chr1	5031301	5032105	enhancer	0.0277478	Low	12
Chr1	5036169	5037577	promoter	0.0279428	Low	14
Chr1	5040321	5040973	promoter	0.0225641	Low	11
Chr1	5041808	5042839	promoter	0.012536	Low	46
Chr1	5044076	5044528	enhancer	0.0300695	High	5
Chr1	5045410	5045620	enhancer	0.030238	High	0
Chr1	5046838	5049218	promoter	0.0194706	Low	30
Chr1	5054898	5058318	promoter	0.0168223	Low	58
Chr1	5060073	5061903	enhancer	0.0174789	Low	45
Chr1	5064894	5067144	promoter	0.0167442	Low	53
Chr1	5068622	5069569	promoter	0.0271365	Low	33
Chr1	5070162	5073176	enhancer	0.0125382	Low	78
Chr1	5077485	5079059	promoter	0.0227264	Low	62
Chr1	5082248	5083512	promoter	0.0197401	Low	34
Chr1	5085978	5086501	promoter	0.0301557	High	7
Chr1	5088628	5092166	promoter	0.0149773	Low	55
Chr1	5092628	5093974	enhancer	0.0253369	Low	10
Chr1	5097723	5099443	promoter	0.0200402	Low	30
Chr1	5100540	5100865	promoter	0.0302362	High	0
Chr1	5102027	5102747	enhancer	0.0286135	High	6
Chr1	5104440	5105259	promoter	0.0208157	Low	11
Chr1	5106593	5107376	promoter	0.0239804	Low	27
Chr1	5111416	5112425	promoter	0.0230585	Low	19
Chr1	5115255	5116842	promoter	0.0155407	Low	42
Chr1	5124103	5124743	promoter	0.0249137	Low	16
Chr1	5126022	5128069	enhancer	0.0146181	Low	66
Chr1	5129471	5129872	promoter	0.0276572	Low	6
Chr1	5130317	5130859	promoter	0.0279859	Low	27
Chr1	5131193	5132234	enhancer	0.018578	Low	40
Chr1	5134286	5134655	promoter	0.0303485	High	12
Chr1	5135704	5137216	promoter	0.0228349	Low	35
Chr1	5137725	5138573	enhancer	0.0216375	Low	57
Chr1	5138824	5139954	promoter	0.0136655	Low	48
Chr1	5144226	5145176	enhancer	0.0283158	High	11
Chr1	5145380	5146072	enhancer	0.0300134	High	41
Chr1	5146541	5149450	enhancer	0.015948	Low	71
Chr1	5150516	5152258	enhancer	0.0120354	Low	55
Chr1	5158656	5159355	promoter	0.0271437	Low	11
Chr1	5159807	5161456	promoter	0.0159771	Low	16
Chr1	5165066	5165807	promoter	0.027132	Low	6
Chr1	5166440	5167124	promoter	0.0289132	High	13
Chr1	5167996	5171528	promoter	0.0127078	Low	55
Chr1	5175879	5177843	promoter	0.0138365	Low	37
Chr1	5178773	5180040	enhancer	0.0290076	High	0
Chr1	5180813	5182121	promoter	0.0150835	Low	47
Chr1	5186552	5187656	promoter	0.0205028	Low	42
Chr1	5189147	5191185	enhancer	0.0129285	Low	52
Chr1	5192969	5193296	enhancer	0.0300804	High	4
Chr1	5193955	5198304	enhancer	0.0144942	Low	76
Chr1	5199044	5199410	promoter	0.0275689	Low	37
Chr1	5202272	5203193	promoter	0.0111668	Low	58
Chr1	5203946	5204890	promoter	0.0236303	Low	22
Chr1	5205440	5206692	promoter	0.0252522	Low	14
Chr1	5209634	5210511	promoter	0.0255798	Low	5
Chr1	5211786	5212628	promoter	0.0222697	Low	30
Chr1	5219822	5220997	promoter	0.0141675	Low	48
Chr1	5223827	5224652	promoter	0.0217539	Low	46
Chr1	5227490	5228772	promoter	0.0143507	Low	53
Chr1	5231108	5231437	promoter	0.0300927	High	1
Chr1	5231783	5231997	promoter	0.0301433	High	0
Chr1	5236605	5238316	promoter	0.0129405	Low	41
Chr1	5241221	5242026	promoter	0.0207284	Low	15
Chr1	5242917	5243757	promoter	0.0154414	Low	30
Chr1	5249048	5250151	promoter	0.0127214	Low	42
Chr1	5250554	5250922	promoter	0.0304858	High	1
Chr1	5251749	5252637	promoter	0.0140856	Low	22
Chr1	5256631	5257881	enhancer	0.0293292	High	5
Chr1	5263922	5266256	promoter	0.0139404	Low	43
Chr1	5268152	5269019	enhancer	0.0241225	Low	13
Chr1	5271837	5272493	promoter	0.0261265	Low	25
Chr1	5273889	5274718	promoter	0.0256059	Low	28
Chr1	5277317	5278490	promoter	0.0243099	Low	69
Chr1	5279665	5280304	promoter	0.0258583	Low	27
Chr1	5281572	5282926	enhancer	0.0185171	Low	45
Chr1	5283194	5283738	promoter	0.0293555	High	7
Chr1	5286338	5287244	promoter	0.0193024	Low	27
Chr1	5288869	5289468	enhancer	0.0286184	High	8
Chr1	5289702	5291125	promoter	0.0158809	Low	49
Chr1	5291372	5291787	promoter	0.0303749	High	10
Chr1	5294326	5294930	promoter	0.0292367	High	8
Chr1	5295548	5296145	promoter	0.0276617	Low	32
Chr1	5296684	5299112	promoter	0.0147307	Low	55
Chr1	5303064	5304677	promoter	0.0216772	Low	52
Chr1	5309217	5310021	promoter	0.0142039	Low	28
Chr1	5313401	5315809	promoter	0.0127776	Low	34
Chr1	5317651	5318316	promoter	0.0283788	High	13
Chr1	5323842	5326575	enhancer	0.0188966	Low	48
Chr1	5328697	5328940	promoter	0.030198	High	1
Chr1	5332374	5332688	enhancer	0.0294581	High	0
Chr1	5338568	5340483	enhancer	0.011428	Low	37
Chr1	5341740	5342543	promoter	0.0182162	Low	33
Chr1	5344003	5345372	promoter	0.0190782	Low	33
Chr1	5347833	5349125	enhancer	0.0223864	Low	26
Chr1	5349371	5351086	enhancer	0.019156	Low	53
Chr1	5359707	5362035	enhancer	0.0125476	Low	32
Chr1	5366380	5367119	promoter	0.02034	Low	38
Chr1	5370161	5370435	promoter	0.0291488	High	0
Chr1	5374459	5375067	enhancer	0.0293413	High	6
Chr1	5376288	5376860	promoter	0.0293974	High	1
Chr1	5378474	5379254	promoter	0.0194554	Low	12
Chr1	5380551	5381306	promoter	0.0178225	Low	34
Chr1	5385122	5389522	enhancer	0.0171196	Low	73
Chr1	5390375	5391437	promoter	0.0159623	Low	36
Chr1	5392691	5393054	promoter	0.0302763	High	4
Chr1	5395863	5399265	enhancer	0.0207742	Low	69
Chr1	5402078	5402810	enhancer	0.029836	High	19
Chr1	5403561	5404679	promoter	0.0153851	Low	18
Chr1	5405545	5406237	promoter	0.0237569	Low	21
Chr1	5409771	5411170	promoter	0.0114921	Low	54
Chr1	5414354	5415377	enhancer	0.0260994	Low	28
Chr1	5420672	5422602	promoter	0.0195421	Low	83
Chr1	5422911	5423989	enhancer	0.012941	Low	60
Chr1	5425342	5425606	promoter	0.029847	High	5
Chr1	5426628	5426836	enhancer	0.0302456	High	1
Chr1	5429349	5430107	promoter	0.0240598	Low	7
Chr1	5436260	5436462	promoter	0.0303226	High	0
Chr1	5441933	5442958	promoter	0.0192452	Low	60
Chr1	5443400	5444612	promoter	0.0226307	Low	48
Chr1	5446405	5446667	enhancer	0.0302329	High	1
Chr1	5447180	5448300	promoter	0.0175589	Low	47
Chr1	5448865	5450160	promoter	0.0297817	High	9
Chr1	5450861	5452093	promoter	0.0253991	Low	18
Chr1	5452414	5452835	enhancer	0.0293497	High	4
Chr1	5454226	5455084	promoter	0.0166635	Low	19
Chr1	5456762	5457114	promoter	0.0301908	High	2
Chr1	5460118	5461564	promoter	0.0159499	Low	25
Chr1	5464954	5465670	promoter	0.029672	High	13
Chr1	5469338	5469644	promoter	0.0301727	High	1
Chr1	5470856	5471751	promoter	0.0158723	Low	7
Chr1	5472232	5473578	promoter	0.0299675	High	10
Chr1	5478233	5482024	promoter	0.0124871	Low	65
Chr1	5485101	5486094	promoter	0.0235346	Low	28
Chr1	5488581	5489533	promoter	0.0123161	Low	48
Chr1	5494194	5494830	promoter	0.0265473	Low	7
Chr1	5497491	5498430	promoter	0.0092583	Low	37
Chr1	5501888	5504994	promoter	0.0232088	Low	15
Chr1	5507068	5508513	promoter	0.0278531	Low	17
Chr1	5508901	5509525	promoter	0.0286682	High	10
Chr1	5510627	5511440	enhancer	0.0209451	Low	11
Chr1	5513781	5514669	promoter	0.0188186	Low	27
Chr1	5517434	5518729	promoter	0.0115298	Low	45
Chr1	5522162	5522813	promoter	0.0257339	Low	20
Chr1	5524919	5525887	promoter	0.0151304	Low	47
Chr1	5528469	5529083	enhancer	0.0288291	High	9
Chr1	5531649	5532658	promoter	0.0121325	Low	63
Chr1	5535078	5536012	promoter	0.0187371	Low	15
Chr1	5539420	5540760	promoter	0.0196305	Low	38
Chr1	5542327	5543435	promoter	0.0166572	Low	35
Chr1	5547077	5548661	promoter	0.0158389	Low	19
Chr1	5556481	5557278	promoter	0.0189816	Low	16
Chr1	5561754	5563488	promoter	0.0103066	Low	35
Chr1	5570280	5570999	promoter	0.028937	High	5
Chr1	5573682	5574541	promoter	0.0143968	Low	54
Chr1	5577710	5578427	promoter	0.0262493	Low	12
Chr1	5580255	5581135	promoter	0.0229589	Low	10
Chr1	5587170	5587927	promoter	0.0283651	High	15
Chr1	5590336	5591173	promoter	0.0169805	Low	11
Chr1	5592925	5593512	enhancer	0.0297406	High	8
Chr1	5595858	5597069	promoter	0.0117439	Low	47
Chr1	5601335	5603070	promoter	0.019246	Low	11
Chr1	5604289	5604892	promoter	0.0283553	High	1
Chr1	5607291	5607816	promoter	0.0302159	High	7
Chr1	5608413	5609226	promoter	0.0274431	Low	3
Chr1	5611692	5612265	enhancer	0.0294938	High	2
Chr1	5613711	5614905	promoter	0.0118116	Low	19
Chr1	5617371	5618037	promoter	0.0269235	Low	9
Chr1	5619185	5619847	enhancer	0.0226272	Low	6
Chr1	5622319	5623068	promoter	0.0196114	Low	30
Chr1	5628713	5629638	promoter	0.0216056	Low	16
Chr1	5632574	5632805	enhancer	0.0301774	High	1
Chr1	5633977	5635437	enhancer	0.0236454	Low	18
Chr1	5635692	5636947	enhancer	0.0273346	Low	6
Chr1	5637926	5639315	promoter	0.0213207	Low	41
Chr1	5640630	5643169	enhancer	0.0182619	Low	52
Chr1	5643958	5644503	enhancer	0.0270766	Low	7
Chr1	5645028	5649042	promoter	0.0215899	Low	71
Chr1	5651308	5651517	enhancer	0.0303232	High	0
Chr1	5651735	5653358	promoter	0.027511	Low	16
Chr1	5667904	5668700	promoter	0.0277233	Low	13
Chr1	5673314	5674118	promoter	0.0169571	Low	9
Chr1	5678573	5679160	promoter	0.0295938	High	17
Chr1	5684730	5686869	promoter	0.0186036	Low	47
Chr1	5687486	5688232	promoter	0.0243494	Low	23
Chr1	5691059	5691740	enhancer	0.0262256	Low	12
Chr1	5696817	5697647	promoter	0.0185585	Low	24
Chr1	5702224	5702461	promoter	0.0301836	High	1
Chr1	5709263	5710003	promoter	0.0173049	Low	10
Chr1	5711664	5712311	promoter	0.0271191	Low	11
Chr1	5713487	5714276	promoter	0.0153417	Low	9
Chr1	5721881	5723231	promoter	0.0233015	Low	23
Chr1	5726014	5727960	promoter	0.0111734	Low	54
Chr1	5731612	5734683	promoter	0.0165946	Low	34
Chr1	5738489	5739360	promoter	0.0208574	Low	8
Chr1	5743905	5744914	promoter	0.0134341	Low	26
Chr1	5755249	5755860	promoter	0.022576	Low	7
Chr1	5757959	5759061	promoter	0.0242178	Low	42
Chr1	5760634	5760834	promoter	0.030397	High	1
Chr1	5763874	5764969	promoter	0.0253934	Low	23
Chr1	5765466	5767716	promoter	0.0135211	Low	45
Chr1	5770184	5770660	enhancer	0.0285791	High	1
Chr1	5772903	5774002	promoter	0.0219203	Low	43
Chr1	5775013	5776695	enhancer	0.0157997	Low	38
Chr1	5778410	5779172	promoter	0.0286449	High	4
Chr1	5782060	5783367	promoter	0.0131143	Low	13
Chr1	5784330	5785303	promoter	0.0287134	High	9
Chr1	5785961	5787468	promoter	0.0226429	Low	12
Chr1	5788973	5790044	promoter	0.0129534	Low	40
Chr1	5798391	5798649	enhancer	0.0301863	High	0
Chr1	5805454	5806250	promoter	0.026864	Low	5
Chr1	5824085	5825056	promoter	0.0273514	Low	9
Chr1	5827950	5829254	promoter	0.0144102	Low	31
Chr1	5831609	5831891	enhancer	0.0304389	High	0
Chr1	5833892	5834110	enhancer	0.0305085	High	1
Chr1	5835074	5836762	promoter	0.0141354	Low	42
Chr1	5836998	5837843	promoter	0.0255001	Low	6
Chr1	5841406	5842278	promoter	0.0193179	Low	26
Chr1	5842590	5845808	promoter	0.0197692	Low	54
Chr1	5850460	5852613	promoter	0.0216428	Low	66
Chr1	5853729	5854370	promoter	0.0241936	Low	13
Chr1	5858149	5860371	promoter	0.0161122	Low	45
Chr1	5862712	5863032	promoter	0.0301074	High	6
Chr1	5863320	5865148	promoter	0.0134417	Low	49
Chr1	5869184	5870432	promoter	0.0283328	High	17
Chr1	5871336	5871902	promoter	0.0282105	High	10
Chr1	5873160	5874473	enhancer	0.0168548	Low	13
Chr1	5874763	5875514	promoter	0.0274699	Low	22
Chr1	5876275	5878546	enhancer	0.0172964	Low	35
Chr1	5884347	5885407	promoter	0.0120002	Low	28
Chr1	5890362	5891185	promoter	0.017762	Low	56
Chr1	5895430	5896190	promoter	0.0236335	Low	9
Chr1	5898544	5898870	promoter	0.0292305	High	1
Chr1	5903403	5903746	promoter	0.0301131	High	4
Chr1	5916354	5917112	enhancer	0.0218764	Low	6
Chr1	5919779	5920926	promoter	0.0126534	Low	27
Chr1	5921620	5922985	promoter	0.0130253	Low	35
Chr1	5926213	5926527	promoter	0.0302135	High	1
Chr1	5928613	5929182	promoter	0.0304846	High	19
Chr1	5931413	5934186	promoter	0.0150628	Low	49
Chr1	5938547	5940654	promoter	0.0227758	Low	38
Chr1	5940901	5941969	promoter	0.0173092	Low	37
Chr1	5944508	5946859	enhancer	0.0209882	Low	65
Chr1	5954613	5955716	promoter	0.0139688	Low	54
Chr1	5956862	5958810	promoter	0.0109271	Low	53
Chr1	5959730	5959948	enhancer	0.030505	High	0
Chr1	5962344	5963020	promoter	0.0301104	High	6
Chr1	5963512	5965599	enhancer	0.0132408	Low	50
Chr1	5967785	5968758	enhancer	0.024579	Low	21
Chr1	5969637	5969931	promoter	0.0296481	High	3
Chr1	5970137	5970362	promoter	0.0304645	High	0
Chr1	5972860	5973420	enhancer	0.0290146	High	7
Chr1	5975966	5977625	promoter	0.0157622	Low	42
Chr1	5979079	5982441	promoter	0.0165536	Low	59
Chr1	5983138	5984308	promoter	0.0191569	Low	19
Chr1	5987389	5988363	promoter	0.0190367	Low	33
Chr1	5996584	5997807	promoter	0.0114425	Low	39
Chr1	5998217	5999107	promoter	0.0140395	Low	31
Chr1	6002419	6003268	promoter	0.0120294	Low	17
Chr1	6008097	6008891	promoter	0.0188212	Low	17
Chr1	6014474	6015559	enhancer	0.0151196	Low	57
Chr1	6015838	6018260	enhancer	0.0194248	Low	52
Chr1	6023929	6024808	promoter	0.0218907	Low	9
Chr1	6027139	6028080	promoter	0.0163975	Low	18
Chr1	6033463	6034632	promoter	0.0207554	Low	50
Chr1	6038379	6039527	promoter	0.0120615	Low	33
Chr1	6049087	6050361	enhancer	0.0132189	Low	29
Chr1	6052367	6052906	promoter	0.030001	High	2
Chr1	6058433	6059122	promoter	0.0272963	Low	11
Chr1	6060971	6062632	promoter	0.0223132	Low	68
Chr1	6062973	6064546	promoter	0.0120419	Low	33
Chr1	6069081	6069741	promoter	0.0289823	High	8
Chr1	6071719	6072413	promoter	0.0253895	Low	8
Chr1	6074596	6074829	promoter	0.0301836	High	1
Chr1	6075461	6076411	promoter	0.0119941	Low	34
Chr1	6088009	6089178	promoter	0.0213564	Low	15
Chr1	6091863	6093737	promoter	0.0227419	Low	30
Chr1	6098049	6099330	promoter	0.0114366	Low	50
Chr1	6100452	6101310	promoter	0.0195519	Low	11
Chr1	6101826	6103645	promoter	0.0202351	Low	46
Chr1	6105098	6106722	promoter	0.0182529	Low	31
Chr1	6116245	6117062	promoter	0.0267563	Low	12
Chr1	6123614	6123939	promoter	0.0303493	High	3
Chr1	6127190	6127904	promoter	0.0286853	High	6
Chr1	6135332	6135642	promoter	0.0302185	High	1
Chr1	6137248	6138597	promoter	0.0229772	Low	34
Chr1	6139004	6140560	enhancer	0.0117498	Low	42
Chr1	6141504	6142835	promoter	0.0204749	Low	36
Chr1	6148551	6149636	promoter	0.0197965	Low	49
Chr1	6151048	6152607	promoter	0.0305045	High	22
Chr1	6153684	6156442	promoter	0.0116324	Low	39
Chr1	6161993	6162338	enhancer	0.0298305	High	0
Chr1	6165210	6166822	promoter	0.0270198	Low	14
Chr1	6168858	6169542	promoter	0.0291403	High	3
Chr1	6172506	6176612	enhancer	0.00999488	Low	78
Chr1	6179625	6180783	enhancer	0.0237827	Low	13
Chr1	6183456	6184966	promoter	0.0129791	Low	21
Chr1	6185412	6186234	promoter	0.0249077	Low	14
Chr1	6191405	6192505	promoter	0.0289017	High	29
Chr1	6193437	6195092	promoter	0.0107358	Low	71
Chr1	6195444	6195687	promoter	0.0304236	High	0
Chr1	6195968	6196583	promoter	0.0267479	Low	26
Chr1	6199441	6200093	promoter	0.025516	Low	27
Chr1	6200942	6202561	promoter	0.010758	Low	67
Chr1	6203506	6203764	promoter	0.0303672	High	0
Chr1	6203981	6204630	promoter	0.0296312	High	22
Chr1	6209561	6209790	promoter	0.0304839	High	1
Chr1	6210312	6211077	promoter	0.0274461	Low	2
Chr1	6213242	6213921	promoter	0.0281733	High	6
Chr1	6217996	6218768	promoter	0.0159727	Low	29
Chr1	6219043	6220393	enhancer	0.0159393	Low	64
Chr1	6220933	6223034	promoter	0.0154937	Low	19
Chr1	6223995	6224665	promoter	0.0285548	High	26
Chr1	6227780	6230466	promoter	0.0165614	Low	22
Chr1	6231288	6232359	enhancer	0.0213074	Low	20
Chr1	6239615	6240661	promoter	0.0143796	Low	19
Chr1	6242587	6243188	enhancer	0.0293186	High	8
Chr1	6243864	6244640	enhancer	0.0164608	Low	32
Chr1	6247427	6249118	promoter	0.0110997	Low	33
Chr1	6253826	6254523	promoter	0.0294849	High	4
Chr1	6255296	6256133	promoter	0.0291936	High	4
Chr1	6261141	6262180	promoter	0.0211163	Low	20
Chr1	6263348	6263719	enhancer	0.0304943	High	2
Chr1	6265895	6266297	promoter	0.0298999	High	7
Chr1	6266551	6268203	promoter	0.0122443	Low	58
Chr1	6268476	6269812	promoter	0.0183031	Low	31
Chr1	6277854	6279342	promoter	0.0236152	Low	17
Chr1	6281838	6282573	promoter	0.0148839	Low	27
Chr1	6283225	6284486	promoter	0.0293596	High	12
Chr1	6293547	6294736	promoter	0.0244776	Low	36
Chr1	6295459	6296243	enhancer	0.0245334	Low	25
Chr1	6296822	6297555	promoter	0.0275665	Low	12
Chr1	6297967	6299999	promoter	0.0142784	Low	64
Chr1	6300479	6301695	promoter	0.0251718	Low	31
Chr1	6303825	6304523	promoter	0.0204317	Low	31
Chr1	6307681	6309171	promoter	0.020848	Low	65
Chr1	6311054	6311730	promoter	0.0209098	Low	29
Chr1	6313715	6314899	promoter	0.0160856	Low	20
Chr1	6315180	6315751	promoter	0.0282707	High	1
Chr1	6318367	6318966	promoter	0.0290965	High	11
Chr1	6319176	6319875	promoter	0.0277304	Low	25
Chr1	6324344	6326084	promoter	0.0125461	Low	38
Chr1	6326518	6327395	promoter	0.0194784	Low	30
Chr1	6329317	6331480	promoter	0.0187484	Low	53
Chr1	6332835	6333843	enhancer	0.014787	Low	55
Chr1	6334183	6336404	enhancer	0.0144061	Low	54
Chr1	6341587	6342352	promoter	0.025304	Low	13
Chr1	6342682	6343318	promoter	0.0298857	High	1
Chr1	6345287	6346218	promoter	0.0153339	Low	40
Chr1	6347701	6348420	promoter	0.0255775	Low	11
Chr1	6351649	6352726	promoter	0.0196483	Low	48
Chr1	6355353	6356388	enhancer	0.0294221	High	12
Chr1	6359076	6359670	promoter	0.0292457	High	4
Chr1	6359943	6362113	promoter	0.0199067	Low	60
Chr1	6366746	6367000	promoter	0.0299673	High	0
Chr1	6368819	6369675	promoter	0.0282865	High	24
Chr1	6378168	6378974	promoter	0.0204062	Low	5
Chr1	6384285	6385626	promoter	0.0162125	Low	41
Chr1	6387998	6391393	promoter	0.019396	Low	55
Chr1	6391686	6392152	enhancer	0.030018	High	4
Chr1	6393033	6393641	enhancer	0.0291185	High	23
Chr1	6394578	6396089	promoter	0.0239154	Low	10
Chr1	6398225	6398924	promoter	0.0281481	High	8
Chr1	6399717	6400571	promoter	0.0295781	High	6
Chr1	6405133	6405872	promoter	0.0144497	Low	26
Chr1	6409161	6410781	promoter	0.0191675	Low	38
Chr1	6414319	6414992	promoter	0.0235862	Low	6
Chr1	6418425	6419955	promoter	0.0125392	Low	40
Chr1	6420234	6421361	promoter	0.0234861	Low	11
Chr1	6425631	6425885	enhancer	0.0304994	High	0
Chr1	6426489	6427090	enhancer	0.0277967	Low	30
Chr1	6430616	6432287	promoter	0.0139175	Low	45
Chr1	6433116	6433908	promoter	0.0246377	Low	13
Chr1	6435183	6435490	enhancer	0.0304134	High	1
Chr1	6443202	6445519	enhancer	0.0191508	Low	56
Chr1	6446014	6447018	enhancer	0.0174717	Low	40
Chr1	6447306	6448050	enhancer	0.0297089	High	20
Chr1	6450371	6450894	promoter	0.0304203	High	19
Chr1	6451507	6452115	promoter	0.0269717	Low	15
Chr1	6452688	6454522	enhancer	0.0205136	Low	63
Chr1	6456235	6457732	enhancer	0.0217215	Low	58
Chr1	6458780	6459272	promoter	0.0304386	High	18
Chr1	6459678	6460572	promoter	0.0203153	Low	25
Chr1	6461546	6463048	enhancer	0.021552	Low	33
Chr1	6463251	6465537	promoter	0.0123082	Low	86
Chr1	6466201	6466973	promoter	0.0191183	Low	17
Chr1	6469825	6470414	enhancer	0.0279137	Low	5
Chr1	6474049	6475122	promoter	0.0172626	Low	23
Chr1	6483380	6485349	promoter	0.0109699	Low	39
Chr1	6487891	6489520	promoter	0.00999757	Low	33
Chr1	6494257	6495461	enhancer	0.020313	Low	34
Chr1	6496368	6497858	promoter	0.0179776	Low	51
Chr1	6498122	6499151	enhancer	0.0228638	Low	23
Chr1	6503831	6504706	promoter	0.0225615	Low	12
Chr1	6506122	6509058	promoter	0.0161405	Low	28
Chr1	6511394	6513844	enhancer	0.0125624	Low	65
Chr1	6515525	6516416	promoter	0.0220614	Low	37
Chr1	6519405	6519767	promoter	0.0294757	High	1
Chr1	6520133	6520880	promoter	0.0260028	Low	2
Chr1	6522139	6522485	enhancer	0.0302335	High	1
Chr1	6525691	6529301	promoter	0.0206221	Low	59
Chr1	6531873	6532087	enhancer	0.0303423	High	0
Chr1	6537815	6538551	promoter	0.0183526	Low	24
Chr1	6543344	6544136	promoter	0.0196465	Low	36
Chr1	6545594	6546635	promoter	0.0245872	Low	3
Chr1	6553969	6554691	enhancer	0.0282907	High	5
Chr1	6555383	6557288	promoter	0.0159603	Low	35
Chr1	6557900	6558515	promoter	0.0274603	Low	15
Chr1	6560574	6561544	promoter	0.0184311	Low	52
Chr1	6562463	6563870	promoter	0.0141903	Low	51
Chr1	6564670	6565705	promoter	0.0281962	High	21
Chr1	6567543	6569076	promoter	0.0174684	Low	35
Chr1	6571095	6571805	enhancer	0.026202	Low	6
Chr1	6576309	6576532	promoter	0.0305085	High	0
Chr1	6576736	6580397	promoter	0.0120972	Low	57
Chr1	6580920	6581882	enhancer	0.0258166	Low	4
Chr1	6583431	6584529	promoter	0.0213872	Low	14
Chr1	6593481	6594113	enhancer	0.0288583	High	2
Chr1	6594544	6595217	promoter	0.026919	Low	10
Chr1	6601265	6602566	promoter	0.00914485	Low	69
Chr1	6605763	6606413	promoter	0.0304092	High	4
Chr1	6608004	6608342	promoter	0.030125	High	9
Chr1	6610457	6610923	promoter	0.0299484	High	3
Chr1	6612204	6614297	promoter	0.0159207	Low	29
Chr1	6616202	6616915	promoter	0.0294363	High	14
Chr1	6619321	6622375	enhancer	0.016902	Low	79
Chr1	6623317	6624024	promoter	0.0277175	Low	16
Chr1	6626117	6627077	promoter	0.0154433	Low	21
Chr1	6627495	6628213	promoter	0.0182724	Low	55
Chr1	6632805	6634245	promoter	0.0130693	Low	43
Chr1	6634695	6635413	enhancer	0.0225053	Low	20
Chr1	6636319	6637297	enhancer	0.0186316	Low	38
Chr1	6639507	6640036	enhancer	0.0304094	High	4
Chr1	6640936	6644063	enhancer	0.0122627	Low	50
Chr1	6645713	6646000	enhancer	0.0291347	High	2
Chr1	6650076	6650852	promoter	0.0275521	Low	13
Chr1	6651790	6652227	promoter	0.0301437	High	5
Chr1	6654252	6656457	enhancer	0.0163596	Low	38
Chr1	6660378	6661838	enhancer	0.0169596	Low	2
Chr1	6662194	6662932	promoter	0.0234654	Low	27
Chr1	6665523	6666412	promoter	0.0221665	Low	4
Chr1	6669358	6672436	enhancer	0.0215911	Low	57
Chr1	6672704	6674523	promoter	0.0265571	Low	44
Chr1	6675160	6675816	enhancer	0.0302324	High	6
Chr1	6676572	6676990	promoter	0.0300458	High	0
Chr1	6677381	6678218	promoter	0.0144232	Low	63
Chr1	6683249	6684869	promoter	0.0148058	Low	72
Chr1	6686616	6688970	promoter	0.0155231	Low	69
Chr1	6692185	6692943	promoter	0.0202446	Low	25
Chr1	6696479	6699092	promoter	0.0137858	Low	62
Chr1	6699384	6699631	enhancer	0.0302224	High	1
Chr1	6703534	6703751	promoter	0.0301899	High	0
Chr1	6709390	6710167	promoter	0.0279289	Low	8
Chr1	6711534	6713073	promoter	0.0234569	Low	27
Chr1	6713955	6715410	promoter	0.0120008	Low	47
Chr1	6716689	6716985	promoter	0.0295938	High	1
Chr1	6720648	6720924	enhancer	0.0299137	High	0
Chr1	6727540	6729237	promoter	0.0127916	Low	41
Chr1	6730952	6731973	enhancer	0.0257671	Low	11
Chr1	6734756	6735797	promoter	0.0135669	Low	28
Chr1	6737480	6738641	promoter	0.0184088	Low	57
Chr1	6740031	6740632	enhancer	0.0300445	High	6
Chr1	6743960	6744957	promoter	0.0155665	Low	21
Chr1	6746133	6747146	promoter	0.0127985	Low	22
Chr1	6753774	6755034	promoter	0.0163273	Low	65
Chr1	6759946	6760221	promoter	0.029635	High	3
Chr1	6762871	6764111	promoter	0.0242866	Low	45
Chr1	6765067	6765993	promoter	0.0254072	Low	36
Chr1	6767922	6768126	promoter	0.0304285	High	0
Chr1	6772884	6773573	enhancer	0.0300038	High	1
Chr1	6773885	6775075	promoter	0.0119463	Low	39
Chr1	6777174	6777768	enhancer	0.0274556	Low	11
Chr1	6778658	6779308	promoter	0.0292415	High	2
Chr1	6781000	6781573	promoter	0.0298549	High	2
Chr1	6782534	6783330	promoter	0.0268733	Low	9
Chr1	6786989	6787828	promoter	0.0163164	Low	10
Chr1	6788438	6789060	promoter	0.0278009	Low	14
Chr1	6790250	6790667	enhancer	0.0285762	High	7
Chr1	6792480	6794362	enhancer	0.0239061	Low	17
Chr1	6795349	6796366	enhancer	0.0238913	Low	12
Chr1	6799522	6800352	promoter	0.0178978	Low	51
Chr1	6802373	6803634	promoter	0.0233342	Low	70
Chr1	6804839	6805550	promoter	0.0231112	Low	23
Chr1	6809532	6809988	promoter	0.0301044	High	3
Chr1	6812330	6815100	enhancer	0.0184575	Low	38
Chr1	6822495	6823270	promoter	0.0233182	Low	20
Chr1	6823703	6824707	promoter	0.0130591	Low	23
Chr1	6825725	6827173	promoter	0.0263826	Low	8
Chr1	6831161	6834815	promoter	0.0126037	Low	68
Chr1	6837923	6838391	enhancer	0.0296394	High	3
Chr1	6839877	6840208	promoter	0.0295847	High	4
Chr1	6841793	6842327	enhancer	0.0287199	High	4
Chr1	6843224	6843557	enhancer	0.0291374	High	7
Chr1	6844678	6845189	enhancer	0.026755	Low	38
Chr1	6845622	6846673	promoter	0.0163832	Low	19
Chr1	6850551	6852073	enhancer	0.0268478	Low	10
Chr1	6853170	6854218	enhancer	0.0290163	High	14
Chr1	6854425	6856340	enhancer	0.0221221	Low	10
Chr1	6860334	6860987	promoter	0.0275119	Low	7
Chr1	6861195	6864641	enhancer	0.0151169	Low	71
Chr1	6865530	6866232	enhancer	0.0283977	High	33
Chr1	6867751	6868624	enhancer	0.0135083	Low	47
Chr1	6870398	6871171	enhancer	0.0266684	Low	30
Chr1	6871671	6871895	enhancer	0.0302398	High	6
Chr1	6872513	6873419	promoter	0.0167371	Low	24
Chr1	6874424	6876350	enhancer	0.0226449	Low	28
Chr1	6876757	6876969	enhancer	0.0302781	High	0
Chr1	6878301	6878828	enhancer	0.0298329	High	5
Chr1	6879792	6880632	enhancer	0.0237604	Low	2
Chr1	6881181	6882057	enhancer	0.0284155	High	26
Chr1	6882285	6883857	enhancer	0.0114793	Low	61
Chr1	6884389	6884985	enhancer	0.0266348	Low	30
Chr1	6885859	6887069	promoter	0.0205254	Low	27
Chr1	6894366	6895233	promoter	0.016388	Low	47
Chr1	6898399	6900318	promoter	0.015865	Low	78
Chr1	6903893	6905206	promoter	0.0166407	Low	41
Chr1	6906598	6907117	enhancer	0.0290461	High	3
Chr1	6909378	6909852	promoter	0.0296756	High	4
Chr1	6910094	6912057	enhancer	0.0192268	Low	38
Chr1	6912836	6913557	promoter	0.0281773	High	25
Chr1	6916489	6917612	promoter	0.0174045	Low	40
Chr1	6920174	6921131	promoter	0.0128226	Low	27
Chr1	6923594	6924371	promoter	0.01643	Low	27
Chr1	6926577	6928148	promoter	0.0143883	Low	35
Chr1	6928707	6929985	enhancer	0.0255056	Low	2
Chr1	6932452	6933295	promoter	0.0139925	Low	43
Chr1	6937407	6938116	promoter	0.0300731	High	3
Chr1	6939042	6942233	promoter	0.0212274	Low	64
Chr1	6944982	6945794	promoter	0.0230373	Low	24
Chr1	6946032	6947266	promoter	0.012879	Low	66
Chr1	6948493	6949409	promoter	0.0146033	Low	29
Chr1	6956016	6956465	promoter	0.0300765	High	3
Chr1	6957739	6958601	promoter	0.0271191	Low	14
Chr1	6958824	6961777	promoter	0.0112384	Low	63
Chr1	6964717	6966224	enhancer	0.0221866	Low	32
Chr1	6966621	6967067	promoter	0.0301123	High	29
Chr1	6970668	6972110	promoter	0.0232308	Low	63
Chr1	6977963	6978406	promoter	0.0303195	High	6
Chr1	6986012	6986225	promoter	0.0301272	High	0
Chr1	6986441	6986642	promoter	0.0304133	High	1
Chr1	6994536	6996514	promoter	0.0133386	Low	41
Chr1	6999625	7001389	promoter	0.0238547	Low	25
Chr1	7004151	7005308	promoter	0.0166434	Low	18
Chr1	7007285	7007979	promoter	0.0274105	Low	6
Chr1	7009115	7009821	promoter	0.0184318	Low	21
Chr1	7016095	7017030	promoter	0.0115986	Low	36
Chr1	7022169	7023654	promoter	0.0129533	Low	22
Chr1	7027644	7028407	enhancer	0.0151238	Low	14
Chr1	7028922	7029830	promoter	0.0241474	Low	7
Chr1	7031425	7032483	promoter	0.0101779	Low	50
Chr1	7032688	7033362	promoter	0.030468	High	10
Chr1	7037691	7042421	promoter	0.0220991	Low	83
Chr1	7042673	7044187	promoter	0.0130627	Low	41
Chr1	7050613	7051274	enhancer	0.0296123	High	3
Chr1	7053087	7054401	promoter	0.0128852	Low	26
Chr1	7059811	7062417	promoter	0.0175557	Low	30
Chr1	7064936	7066360	enhancer	0.0106653	Low	22
Chr1	7075140	7075770	promoter	0.0233432	Low	10
Chr1	7082397	7084883	promoter	0.0222337	Low	45
Chr1	7085491	7087431	enhancer	0.0169803	Low	47
Chr1	7088985	7091507	promoter	0.0175839	Low	56
Chr1	7096069	7097563	promoter	0.0186486	Low	26
Chr1	7098251	7099112	promoter	0.0232262	Low	12
Chr1	7099490	7100289	promoter	0.0171216	Low	27
Chr1	7102729	7103921	promoter	0.0218761	Low	13
Chr1	7104876	7105214	promoter	0.0294474	High	0
Chr1	7105423	7106493	promoter	0.0141905	Low	46
Chr1	7110579	7111116	promoter	0.0295988	High	3
Chr1	7111353	7112904	promoter	0.0205474	Low	11
Chr1	7118246	7119998	promoter	0.0179765	Low	4
Chr1	7121583	7122390	promoter	0.0213116	Low	24
Chr1	7126413	7126967	promoter	0.0291778	High	2
Chr1	7128475	7129172	promoter	0.0246848	Low	7
Chr1	7137925	7138551	promoter	0.0251831	Low	14
Chr1	7139274	7144244	enhancer	0.0179662	Low	70
Chr1	7146000	7147310	promoter	0.0228082	Low	32
Chr1	7149522	7151111	enhancer	0.0181569	Low	48
Chr1	7151630	7152151	enhancer	0.0300706	High	15
Chr1	7153408	7154851	promoter	0.0201949	Low	31
Chr1	7160069	7161345	promoter	0.0189436	Low	56
Chr1	7163281	7164092	enhancer	0.0249694	Low	13
Chr1	7166855	7167085	promoter	0.030484	High	3
Chr1	7167663	7169382	promoter	0.012267	Low	30
Chr1	7176076	7177099	promoter	0.020056	Low	49
Chr1	7178186	7179781	promoter	0.0133105	Low	64
Chr1	7181656	7182516	promoter	0.0211365	Low	11
Chr1	7183344	7183643	promoter	0.0304036	High	3
Chr1	7192637	7193342	promoter	0.0284839	High	7
Chr1	7199019	7199729	enhancer	0.0282781	High	5
Chr1	7208833	7209757	promoter	0.0191306	Low	17
Chr1	7216247	7217449	promoter	0.0224741	Low	54
Chr1	7220903	7221450	promoter	0.0296641	High	17
Chr1	7231517	7232287	promoter	0.0187569	Low	11
Chr1	7233181	7233968	promoter	0.0205386	Low	22
[truncated: 26,730 more rows]

## Sheet: Fig.6b
Species	Type	Number
arabidopsis_thaliana	Promoter	13764
arabidopsis_thaliana	Enhancer	6817
brachypodium_distachyon	Promoter	11927
brachypodium_distachyon	Enhancer	7132
citrullus_lanatus	Promoter	14940
citrullus_lanatus	Enhancer	13694
cucumis_melo	Promoter	10124
cucumis_melo	Enhancer	10096
cucumis_sativus	Promoter	12115
cucumis_sativus	Enhancer	10595
gossypium_raimondii	Promoter	9591
gossypium_raimondii	Enhancer	9329
malus_domestica	Promoter	11758
malus_domestica	Enhancer	10741
oryza_sativa	Enhancer	9170
oryza_sativa	Promoter	9005
phaseolus_vulgaris	Promoter	13564
phaseolus_vulgaris	Enhancer	11815
populus_trichocarpa	Promoter	11927
populus_trichocarpa	Enhancer	9129
prunus_persica	Promoter	12526
prunus_persica	Enhancer	11296
setaria_italica	Promoter	11894
setaria_italica	Enhancer	10099
solanum_lycopersicum	Promoter	9933
solanum_lycopersicum	Enhancer	9214
solanum_tuberosum	Enhancer	10352
solanum_tuberosum	Promoter	10087
sorghum_bicolor	Promoter	6873
sorghum_bicolor	Enhancer	6744
vitis_vinifera	Promoter	8700
vitis_vinifera	Enhancer	8650
zea_mays	Enhancer	10399
zea_mays	Promoter	9633

## Sheet: Fig.6e
index	chr	arab_peak	num	type	ID	anno	loc	is_annotate
1	Chr1	SRX5413168_pooled_peak_1	2	Promoter	NGA3	no	1	yes
100	Chr1	SRX5413168_pooled_peak_100b	1	Promoter	ANAC003	no	2	yes
1001	Chr1	SRX5413168_pooled_peak_1001	-1	Enhancer	AT1G14780	no	3	yes
1002	Chr1	SRX5413168_pooled_peak_1002	-3	Enhancer	AT1G14780	no	4	yes
1004	Chr1	SRX5413168_pooled_peak_1004	2	Promoter	AT1G14810	no	5	yes
1005	Chr1	SRX5413168_pooled_peak_1005	1	Promoter	AT1G14820	no	6	yes
1007	Chr1	SRX5413168_pooled_peak_1007a	4	Promoter	MAP70-4	no	7	yes
1009	Chr1	SRX5413168_pooled_peak_1009	-1	Enhancer	atnudt18	no	8	yes
1011	Chr1	SRX5413168_pooled_peak_1011	-1	Enhancer	PCR1	no	9	yes
1013	Chr1	SRX5413168_pooled_peak_1013	2	Promoter	HMGA	no	10	yes
1014	Chr1	SRX5413168_pooled_peak_1014	-1	Enhancer	PICALM1b	no	11	yes
1017	Chr1	SRX5413168_pooled_peak_1017b	-2	Enhancer	AT1G14930	no	12	yes
1018	Chr1	SRX5413168_pooled_peak_1018a	3	Promoter	AT1G14990	no	13	yes
1019	Chr1	SRX5413168_pooled_peak_1019d	-5	Enhancer	AT1G15010	no	14	yes
1020	Chr1	SRX5413168_pooled_peak_1020a	-3	Enhancer	QSOX1	no	15	yes
1021	Chr1	SRX5413168_pooled_peak_1021a	-3	Enhancer	LPP2	no	16	yes
1025	Chr1	SRX5413168_pooled_peak_1025	1	Promoter	AT1G15120	no	17	yes
1027	Chr1	SRX5413168_pooled_peak_1027	4	Promoter	FNRL	no	18	yes
1031	Chr1	SRX5413168_pooled_peak_1031	-1	Enhancer	ABCG35	no	19	yes
1032	Chr1	SRX5413168_pooled_peak_1032	1	Promoter	DTF1	no	20	yes
1033	Chr1	SRX5413168_pooled_peak_1033	1	Promoter	CCMH	no	21	yes
1035	Chr1	SRX5413168_pooled_peak_1035	5	Promoter	AT1G15250	no	22	yes
1037	Chr1	SRX5413168_pooled_peak_1037	4	Promoter	AT1G15270	no	23	yes
1038	Chr1	SRX5413168_pooled_peak_1038	-2	Enhancer	AT1G15280	no	24	yes
1039	Chr1	SRX5413168_pooled_peak_1039	4	Promoter	REC3	no	25	yes
1040	Chr1	SRX5413168_pooled_peak_1040	-1	Enhancer	ATHSRP54A	no	26	yes
1041	Chr1	SRX5413168_pooled_peak_1041	-3	Enhancer	ATHSRP54A	no	27	yes
1045	Chr1	SRX5413168_pooled_peak_1045	1	Promoter	LOLITA	no	28	yes
1046	Chr1	SRX5413168_pooled_peak_1046b	3	Promoter	AT1G15410	no	29	yes
1048	Chr1	SRX5413168_pooled_peak_1048c	3	Promoter	AT1G15430	no	30	yes
1049	Chr1	SRX5413168_pooled_peak_1049	6	Promoter	PWP2	no	31	yes
105	Chr1	SRX5413168_pooled_peak_105	-1	Enhancer	MAN1	no	32	yes
1051	Chr1	SRX5413168_pooled_peak_1051e	-4	Enhancer	ATNTT2	no	33	yes
1052	Chr1	SRX5413168_pooled_peak_1052c	-3	Enhancer	ABCG40	no	34	yes
1053	Chr1	SRX5413168_pooled_peak_1053	2	Promoter	LecRK-S.1	no	35	yes
1054	Chr1	SRX5413168_pooled_peak_1054a	-4	Enhancer	GA3OX1	no	36	yes
1056	Chr1	SRX5413168_pooled_peak_1056b	-2	Enhancer	AT1G15570	no	37	yes
1058	Chr1	SRX5413168_pooled_peak_1058	-2	Enhancer	AT1G15610	no	38	yes
1059	Chr1	SRX5413168_pooled_peak_1059	4	Promoter	CENP-C	no	39	yes
1063	Chr1	SRX5413168_pooled_peak_1063b	-1	Enhancer	KFB01	no	40	yes
1065	Chr1	SRX5413168_pooled_peak_1065	4	Promoter	AVP1	no	41	yes
1066	Chr1	SRX5413168_pooled_peak_1066b	-4	Enhancer	ATPC2	no	42	yes
1067	Chr1	SRX5413168_pooled_peak_1067	4	Promoter	AT1G15740	no	43	yes
1068	Chr1	SRX5413168_pooled_peak_1068b	-5	Enhancer	AT1G15740	no	44	yes
1069	Chr1	SRX5413168_pooled_peak_1069a	-7	Enhancer	TPL	no	45	yes
107	Chr1	SRX5413168_pooled_peak_107	2	Promoter	CSU2	no	46	yes
1070	Chr1	SRX5413168_pooled_peak_1070a	-4	Enhancer	AT1G15757	no	47	yes
1073	Chr1	SRX5413168_pooled_peak_1073	1	Promoter	AT1G15800	no	48	yes
1075	Chr1	SRX5413168_pooled_peak_1075	7	Promoter	CP24	no	49	yes
1078	Chr1	SRX5413168_pooled_peak_1078b	2	Promoter	AT1G15860	no	50	yes
1079	Chr1	SRX5413168_pooled_peak_1079	2	Promoter	AT1G15885	no	51	yes
108	Chr1	SRX5413168_pooled_peak_108b	2	Promoter	AT1G02350	no	52	yes
1081	Chr1	SRX5413168_pooled_peak_1081a	1	Promoter	FDM1	no	53	yes
1082	Chr1	SRX5413168_pooled_peak_1082c	2	Promoter	AT1G15930	no	54	yes
1085	Chr1	SRX5413168_pooled_peak_1085	-1	Enhancer	CCR1	no	55	yes
1086	Chr1	SRX5413168_pooled_peak_1086	-3	Enhancer	CCR1	no	56	yes
1087	Chr1	SRX5413168_pooled_peak_1087c	-3	Enhancer	CCR1	no	57	yes
1089	Chr1	SRX5413168_pooled_peak_1089	3	Promoter	AT1G15970	no	58	yes
1092	Chr1	SRX5413168_pooled_peak_1092	-2	Enhancer	ADAP	no	59	yes
1093	Chr1	SRX5413168_pooled_peak_1093	5	Promoter	AT1G16080	no	60	yes
1094	Chr1	SRX5413168_pooled_peak_1094	3	Promoter	WAKL6	no	61	yes
1095	Chr1	SRX5413168_pooled_peak_1095	2	Promoter	WAKL4	no	62	yes
1097	Chr1	SRX5413168_pooled_peak_1097b	2	Promoter	RAD23A	no	63	yes
1098	Chr1	SRX5413168_pooled_peak_1098b	2	Promoter	AT1G16220	no	64	yes
110	Chr1	SRX5413168_pooled_peak_110	-1	Enhancer	AT1G02360	no	65	yes
1100	Chr1	SRX5413168_pooled_peak_1100b	1	Promoter	AT1G16260	no	66	yes
1105	Chr1	SRX5413168_pooled_peak_1105	3	Promoter	AtKDO8PS	no	67	yes
1107	Chr1	SRX5413168_pooled_peak_1107b	1	Promoter	OCT6	no	68	yes
1108	Chr1	SRX5413168_pooled_peak_1108	1	Promoter	MC8	no	69	yes
1109	Chr1	SRX5413168_pooled_peak_1109	3	Promoter	AT1G16430	no	70	yes
1111	Chr1	SRX5413168_pooled_peak_1111	-2	Enhancer	AT1G16445	no	71	yes
1114	Chr1	SRX5413168_pooled_peak_1114a	3	Promoter	AT1G16500	no	72	yes
1117	Chr1	SRX5413168_pooled_peak_1117b	-1	Enhancer	AT1G16515	no	73	yes
1118	Chr1	SRX5413168_pooled_peak_1118a	2	Promoter	AT1G16515	no	74	yes
1119	Chr1	SRX5413168_pooled_peak_1119	2	Promoter	ASL9	no	75	yes
1122	Chr1	SRX5413168_pooled_peak_1122b	-1	Enhancer	AT1G16630	no	76	yes
1127	Chr1	SRX5413168_pooled_peak_1127b	2	Promoter	HCF173	no	77	yes
113	Chr1	SRX5413168_pooled_peak_113b	-2	Enhancer	AT1G02405	no	78	yes
1130	Chr1	SRX5413168_pooled_peak_1130c	-2	Enhancer	AT1G16750	no	79	yes
1131	Chr1	SRX5413168_pooled_peak_1131	-1	Enhancer	AT1G16770	no	80	yes
1133	Chr1	SRX5413168_pooled_peak_1133	5	Promoter	AT1G16820	no	81	yes
1134	Chr1	SRX5413168_pooled_peak_1134b	3	Promoter	AT1G16840	no	82	yes
1135	Chr1	SRX5413168_pooled_peak_1135	-1	Enhancer	AT1G16850	no	83	yes
1137	Chr1	SRX5413168_pooled_peak_1137a	-1	Enhancer	ACR11	no	84	yes
1142	Chr1	SRX5413168_pooled_peak_1142a	5	Promoter	ATRABA1B	no	85	yes
1143	Chr1	SRX5413168_pooled_peak_1143	1	Promoter	SHA	no	86	yes
1144	Chr1	SRX5413168_pooled_peak_1144b	1	Promoter	SPS2	no	87	yes
1146	Chr1	SRX5413168_pooled_peak_1146a	5	Promoter	AT1G17090	no	88	yes
1147	Chr1	SRX5413168_pooled_peak_1147	-1	Enhancer	HBP1	no	89	yes
1148	Chr1	SRX5413168_pooled_peak_1148	4	Promoter	UBP15	no	90	yes
1149	Chr1	SRX5413168_pooled_peak_1149b	6	Promoter	CAT8	no	91	yes
115	Chr1	SRX5413168_pooled_peak_115b	2	Promoter	NIMIN-1	no	92	yes
1153	Chr1	SRX5413168_pooled_peak_1153	1	Promoter	AT1G17147	no	93	yes
1158	Chr1	SRX5413168_pooled_peak_1158b	-2	Enhancer	AT1G17230	no	94	yes
1159	Chr1	SRX5413168_pooled_peak_1159	-1	Enhancer	RTFL11	no	95	yes
116	Chr1	SRX5413168_pooled_peak_116	4	Promoter	AT1G02475	no	96	yes
1160	Chr1	SRX5413168_pooled_peak_1160	-1	Enhancer	UBC34	no	97	yes
1161	Chr1	SRX5413168_pooled_peak_1161a	1	Promoter	UBC34	no	98	yes
1162	Chr1	SRX5413168_pooled_peak_1162a	3	Promoter	AlaAT1	no	99	yes
1165	Chr1	SRX5413168_pooled_peak_1165	1	Promoter	SAC5	no	100	yes
1169	Chr1	SRX5413168_pooled_peak_1169a	2	Promoter	AT1G17360	no	101	yes
1171	Chr1	SRX5413168_pooled_peak_1171	3	Promoter	UBP1B	no	102	yes
1174	Chr1	SRX5413168_pooled_peak_1174	-1	Enhancer	AT1G17410	no	103	yes
1176	Chr1	SRX5413168_pooled_peak_1176c	3	Promoter	AT1G17430	no	104	yes
1177	Chr1	SRX5413168_pooled_peak_1177	1	Promoter	CKH1	no	105	yes
1179	Chr1	SRX5413168_pooled_peak_1179	-1	Enhancer	EFL4	no	106	yes
1180	Chr1	SRX5413168_pooled_peak_1180	3	Promoter	TRFL3	no	107	yes
1181	Chr1	SRX5413168_pooled_peak_1181	1	Promoter	ATDRG	no	108	yes
1182	Chr1	SRX5413168_pooled_peak_1182	2	Promoter	AT1G17490	no	109	yes
1184	Chr1	SRX5413168_pooled_peak_1184	-3	Enhancer	AT1G17500	no	110	yes
1185	Chr1	SRX5413168_pooled_peak_1185b	-2	Enhancer	AT1G17500	no	111	yes
1187	Chr1	SRX5413168_pooled_peak_1187	3	Promoter	TIM23-1	no	112	yes
1189	Chr1	SRX5413168_pooled_peak_1189b	4	Promoter	MYA1	no	113	yes
119	Chr1	SRX5413168_pooled_peak_119	3	Promoter	SAM1	no	114	yes
1191	Chr1	SRX5413168_pooled_peak_1191a	-1	Enhancer	AT1G17620	no	115	yes
1192	Chr1	SRX5413168_pooled_peak_1192	4	Promoter	AT1G17620	no	116	yes
1193	Chr1	SRX5413168_pooled_peak_1193a	-2	Enhancer	CWM1	no	117	yes
1194	Chr1	SRX5413168_pooled_peak_1194	1	Promoter	GLYR2	no	118	yes
1195	Chr1	SRX5413168_pooled_peak_1195	5	Promoter	AT1G17680	no	119	yes
1198	Chr1	SRX5413168_pooled_peak_1198a	4	Promoter	ATB	no	120	yes
120	Chr1	SRX5413168_pooled_peak_120	1	Promoter	KCO4	no	121	yes
1200	Chr1	SRX5413168_pooled_peak_1200a	-3	Enhancer	PEPR2	no	122	yes
1202	Chr1	SRX5413168_pooled_peak_1202a	-3	Enhancer	AT1G17830	no	123	yes
1203	Chr1	SRX5413168_pooled_peak_1203	1	Promoter	ABCG11	no	124	yes
1204	Chr1	SRX5413168_pooled_peak_1204a	1	Promoter	AT1G17850	no	125	yes
1205	Chr1	SRX5413168_pooled_peak_1205a	3	Promoter	BTF3	no	126	yes
1207	Chr1	SRX5413168_pooled_peak_1207	2	Promoter	MAIN	no	127	yes
1209	Chr1	SRX5413168_pooled_peak_1209b	2	Promoter	AT1G17960	no	128	yes
1211	Chr1	SRX5413168_pooled_peak_1211b	1	Promoter	AT1G17990	no	129	yes
1212	Chr1	SRX5413168_pooled_peak_1212a	-2	Enhancer	AT1G18020	no	130	yes
1213	Chr1	SRX5413168_pooled_peak_1213b	1	Promoter	AT1G18030	no	131	yes
1216	Chr1	SRX5413168_pooled_peak_1216	1	Promoter	AT1G18070	no	132	yes
1219	Chr1	SRX5413168_pooled_peak_1219	7	Promoter	ATARCA	no	133	yes
122	Chr1	SRX5413168_pooled_peak_122	4	Promoter	AT1G02590	no	134	yes
1220	Chr1	SRX5413168_pooled_peak_1220	2	Promoter	AT1G18090	no	135	yes
1221	Chr1	SRX5413168_pooled_peak_1221	-2	Enhancer	E12A11	no	136	yes
1224	Chr1	SRX5413168_pooled_peak_1224a	4	Promoter	MPK8	no	137	yes
1225	Chr1	SRX5413168_pooled_peak_1225	2	Promoter	AT1G18170	no	138	yes
1228	Chr1	SRX5413168_pooled_peak_1228a	5	Promoter	AT1G18210	no	139	yes
1229	Chr1	SRX5413168_pooled_peak_1229a	-1	Enhancer	ATLP-1	no	140	yes
[truncated: 12,547 more rows]

## Sheet: Fig.6f
type	conserved_species	percentage	species	label
[truncated: 474 more rows]

[truncated: 1 more sheets: Fig.6h]
